# Supplementary material for: Full-Length Transcriptome Analysis of the Ichthyotoxic Harmful Alga Heterosigma akashiwo (Raphidophyceae) Using Single-Molecule Real-Time Sequencing
Source: Microorganisms. 2023 Feb 3;11(2):389. doi: 10.3390/microorganisms11020389 (PMC9959365; doi:10.3390/microorganisms11020389)
Supplement: Supplementary file 1 [file microorganisms-11-00389-s001.zip › Supplementary materials/File S1/Unigenes.fasta]

>transcript_HQ_Ha_transcript11806/f2p0/2096
gattgcCTTACATTCAGCCCACCAAAATGGAGAGATTTTTCTACTTCTGTGTCCTGGCCTTGTGCCTCCTGTGCACTCAGGTTTCAGCATTCTCAACTGGGCTCGTGAACCTGAATGTTCGCCCGGTGGTTCACTCCAAGTTTGTGTCTGGGTCGAGTTTGAAGGCCGTGGTACCCCAGGCTTCCTCCTCTGCTTCCCCGCTTTCGATGAAAACCATTAACGTGGGCATCATTGGCGCTGGTAGAATCGGCCTGGTGCATCTGGAGGCTCTCTCTGCTTGCCCCGATGCCACTCCCATCATCATTAGCAACCCCACAGTGAGCAAGGCCGAGGCAGCTGCGAAACAGTATAACGTGCCAAAGTGGACCGGTGACGCGATGGAGGTAATCACCAACCCTGATGTGGACGCCGTGTGGATTTGCTCCCCATCTCAGTACCACGCTGACCAGATCAAGGCATGCGCCGCAAACGGCAAGCACGTTTTCTGCGAAAAGCCTGTGGCCACCGATGTTCCTGAGACCATCGAGGCTATTAATGCCTGCAAGACTGCCAATGTAAAGCTGATGACTGCTCTCCAGCGCCGGTTTGACCCTAACTTTGCCCGTGTGAAGGAGGCAATTGTCCGTGGGCAGGTGGGCGACCCGATCCAGGTCAAGCTGACCTCGCGCGACCCCAGCCCGCCGCCCTTCGAGTACGTGAAGGGCGGCGGCGGGATCTTCAAGGACATGGCCGTGCACGACCTGGACATGAGCCGCTTCCTCATGGGCTGCGAGCCCGAGGAGATCCTGGCCGTGGGCAGCTGCATGATCGACGATGCCATCCTGGAGCTGGAGGGCCCTGAGGCGTACGACACGGCCACCATTGTGATCAAGTACCAGGGCGGCGCCACCGCCACCATCGACGTCTGCCGACAGGCGCCGTACGGCTACGACCAGCGCGCGGAGGTGCTGGGCCAGAAGGGCATGTGCGCCACGGACAACATGTACCCCAACACGGCCCGGCTCTACCTGGCCGACTACACGGGCAACGCCGACATGCCCTTCGACTTCTTCATGTCCAGATACAAGGAGGCCTACATCCAGGAGACCAAGGCCTTTGTGGACTGCCTGGCCAACGACACGCCCTCGCCCTGCACGGGCGAGGACGGCCTGATAGCGCTGATCATGGCCATTGCCGCGGGCAAGAGCGCCGCCGAGGGCCGCTGGGTGAAGTTCAGCGAGCTGCCCGTGGTCAAGTGCGACCCCTCGGGCCAGCAGTGCGAGCTGGTGGACCCGCTGACGGCGCTGAAGACCGGCGAGGGTGAGCTGGTGGGCTCCTGGGTGGAGACGGCCTTGACGGGGGTGCAGGACCCCGTGCTGTCCGGCGACACCAAGGAGAAGTCCTGGTTCGAGCAGGTTTTCAAGCTCTAGGCGGAGGCCCGTGCAAGCTTGAGGACACCAAGGAGAAGTCCTGGTTCGAGCAGGTTTTCAAGCTCTAGGCGGAGGCCCGTGCAAGCTTGAGACAGAGAAACCAGGGAAGTCTTTTGGTAGACTCGAGGCTTGTCATGTCAAGCTCTGGACGAACAAGAGAAGGGGCATGGGGCTTTGGATGGGCGAGGATGGGGGGCAAAAAGACGCGTGCTTGTGGTGGGAGAGGACAGCAATTCTTGGGTGCCGTCGCCAACACCTGCGATATAGAAGGCCTTGCGTAGGCATGCCATCCATTATACCAGGCGTGGCGGCCTTGCTTGTGCAACAAAGATGGGAGAGGATTTTCAGCAGAAGAAGAGGGGGGGGTGCTGACTTGCTGCAGGAGACGGTGTGCTGACTTGCTGCAGGAGACGGTAGGCAAAAGAAAAGGGATTGGCACGTTTTGGGGGGGGGGGTGCCGTCAATTCAGGAGCCAAACAGTTTTACTGTTGAAGAAAAAGCTTCCACGCGTGGATTAAAGACAACACTTTTTGTTCTATTACGACCGGAGCCGCTGCTGTATTATGCTTCTTCTTTGTATTTTTGTGTTCTTGTAGTATATGCATGTTGCTATTTTGATGTCACCTGATGTCACTACGTCGTAGTTCTTCTTCTTTGCTAAAAAATAATTTGTCAATTTCAAGTCt
>transcript_HQ_Ha_transcript10902/f2p0/2146
ggtcgtcgtcctccccattgaagataaagataTGGAAATGAAAGTTACCACGGCAGCAGCGATTCTTAATCGTCAAGATCGGAGAAGGTCATTCCTCAGATTTCAAGACGGCAAGTGCATTGGTGCCCCTTCATGCTGCGGTGCTCACTCTCGACTGAACTTTGAGACTGCAGTCAGAAATGGTCATGGACATGTGCTAGGACACTTACTTTTCGAATGCAATCATGATGGGGCTCATATTTCTTTCAGTGCAGATGCATTTGATGAAGCAGCTGGAAGAGGCTCACTGAAAGCAATTGAGTTTCTTCATAGTCATATCTCCCCCCTTTCCCGAGAAAAACCGTTTGCTGCTGCAACTTCAAGAGCAATGGATTTGGCTTGTAGGTTTAACCACTTACATGTTGCAGAATTTTTACGAGCTAACCGAAGAGAGGGATGCAGCAGCAAGGCACTAATCTACTCGGCAGAAAATGGGCTACTGCCGGTGATTGAATGGTTGCATGCTAATTGCAAAGTTGCCACTACAACAAAAGCCATGAACAGGGCAGCTGAAAATGGCCACTTACATGTGGTGGAGTGGCTTCATCTTAACAGAAACGAAGGATGCTCACGAGCAGCTTTTGATgaaGCCGCAGCTAACGGCCACCTATCTATGGTGAAGTGGCTTCACCACAACAGAAATGAAGGGTGCTCACGAGCTGCTTTTGACGAAGCAGCAGCTAATGGCCACCTGTCTGTGGTGGAATGGCTGCAAACCAATCGTGGAGAATCAGGAAGCTTTCGAGCCATGGATGGTGCTTGTAAGAATGGTTTCTTAcATGTTGCTAAGTGGCTCTCAAAGAGGGGGCTTGGGAACTGCACTACAAAAGCTTTTGACAAGGCCGCAGCAAATGGCCACCTGCATGTGGTGGAGTGGTTGCATCACTCATGTCTTGTAAAAGCAACAAAAGCAGCGTTTGATCTTGCAGCTGCAAATGGGAAACTATGTGTTATTGAATGGTTGCATCTCCATCGACAAGAAGGAGGAACCCCTTTTGCCGTTGATGAAGCTTCAAGGGCGGGTAATATCCATGTGGTTATTTGGCTACTGCGAAATAAGCCAGAGCTGTTTACAAGCAGTGCAATAAATGCTGCCGCAAGTGGTGGTCACTTTGATTTGCTCAGGCTTCTTGGAGCTCAGGGATGGAGCTGTTCAGCCAGAGCTCTTGAGAAAGCAAAGACCCCACCTTCATTTGAGGTCGTAGAGTGTTTGGTATCCCGGCACAGTTACACTTGCTCTGAGCCGGCATCACAGCTTTTTGTCGAACATGGCAATCTTGAGATGCTAAAATATCTGCATTCCAAGAATGCAGCATCCCTTGGACCTTCAGTAATGGATGCGGCTGTGAAATCACACAACTTTGAGATCATGGACTGGTTGAACAGTGTGGGTGTTCAATGCACTAGCAATTCTTTCACCAGTGCTGCAAAAACTGGGTGTGTCGAGTGTTTGGCATGGCTGTACACACATTTTCCTGGACATTCGTCTGGTCTGGCCCTCAATGCTGCATGCTCCACCGGCTATCTTAATGTTGTGAAATGGTTCCATGCAAATCCTGGTTTTCTAGAGCATCAGACCGTTTCAAGAAAGACTATGGATCTTGCAGCAAGAGGAGGTTACCTGGCTGTGGTTGAGTGGCTGCATGCCAACCGCTCAGAAGGCTGCACCACAGGAGCAATGGATAAAGCTGCAGGAGCGGGCCACCTGGCTGTTGTGGAGTGGTTGCATGCCAACCGCCACGAAGGTTTATCGCCTATGGGGTTTTACTACGCAAGAGGCAATCATCATATGCATGTGATTGACTGGCTGGAAAAAAATAGGCCCGCCGACTACAACATCTGGTTGAACGAAGAGGTCACCGAAGAGTGTGGGCATAGCATACGAAAGGCACTGCGGTACAATCCTTCTTCGTACAACACAACCCTTTGAGTGGATTTTTGATTTTTGGGGTAGACGCTGACAAGGAAAAAAGGATTGAGTTCATGTGTTTTCCTACTCTTTTtggtgttaccgtcttggcggtacggaacaacagacctggcactagtccggggctctcccaaatcactattggttagaaaaaagatgattattaccatcactgg
>transcript_HQ_Ha_transcript10903/f4p0/2152
gattggctGATATAATGGCAAACGTAGATGATCTCAGCACACAGGTTCACGTTGCTAACGCAACAGCGTACACAGTTCAAGCAACAGTTTATATCAATAAAGGTTTAGATCGGTTTGAGATCCCACCGGGAGGCTACAAAGTTAGCCGCTTACCAGTTCATCACCCAATCGTCGCCGTGAGAATCAATCTGTCCGGAAACGGTTTCACATGCAGGGCGAAAAAGGACAGTAGTGGAGTGCCAAGCTTTTTAGTATACGAAGAAAATGGCGTGGTTTCAGTTGTTAGATCAGCAGCCGGAGATATATGGGCAGAACTGGCTGATAGTGATGCAAGTGGTAGCTATTATGGGTCCGAGGAAGATTTATCCGAAGGAGAACAGGAAGACGAAAGTGCCTCAGATGGTGATGCCGATGAGTCTGAGGAAGAGTCACCCGAAGGAGAGCAGGAAGATGAAAATGCTTCAGATTTTTATGGAAATAATGAGTCTGAGGAAGAGCTATCCGAAGGAGAGCACAATGGTGAAAGAATCATGGAGTTTCTACCACTGGCAAAAAGTGTGAACCAGCTTTCTCAGGCCATCTGGAACCTGAAACAACCCCTTGAAAACGCATTCCTCTCCCCTATTTCAATCGAGTTGGCTCTGCTGCTTGCTGCAAATGGATGTAAGGGTGCCGCACTTGCTGAGATCCTGAGTGTTCTCGGTCTAAGCTCCTCCCAACCAGCGTTGGATACGATCAATGGCTGGGTGAAAGACATGATGGAAAGGCTTAACAGCCTTTCAAATCCGCGGAAAAGCTTTGTTCGCATTGCGAACTCCATTTGGATTAGCAGCGATGCCTTTCCACAAGGCTTTAACCAGGACTTCCAAAGAGCAGTGGGCGAAAACTTCTCAGCTTCGGCAAATTCTGTTCCTGGTGGCTCGCTGGTGGAACAAGTAAACTCTTGGTGCGCAGTAGAGACGCAAGGCAAGATAAAAGGAATTTTGACGCAACCCAGTGTGCTCTGTTTGGTCAACGCGGTATACTTCAAGGGAATTTGGGCCTTCAAGTTCAAGAAGGACCTCACGAGGACGATGGAATTCCATGAAAGTTCGGGCTCTGTGTCTCCATGCTACATGATGAGTTTGAGTGAGGAACTAAGCTATGTAAAGACTCGTGAGTACCAGGCTGTTCGCCTGCCTTACCGGACAGATGGCGATGTTACGCTGGATGCTGTGGTGTTTCTGCCAAAAAAAGGGGCGCCCCTGGAAATGAGCCAAGGGAGGTGGGCCAGGCTATGGCAAAACCTTTGTGGAACCCATGAAGTCAAAGGCACACTCCTCATGCCGCGCTTCAAGGTGGAGAGTAGTTTCGAGCTCAAAAACGATCTGATGAGAGCGGGCGTTCAGGGTCTCTTTCAAGGTTCCCATGAGCTGGGCCCAATGGTCGCGGGAGGTGTACAGATCGATGAGATCATCCACAAAGTCGTCATAGAGGTCAATGAGGAGGGCACGGAGGCCGCTGCAGTAACTGGCATGGCCCTTAAAGGCATCGCTCCTCCCCCATGGTCCCTCACGTGCGATCGGCCGTTCATGTTCTTCGTATGCGAACGTTCGAGCGGGCTGCAGCTCTTCGTGGGGGCTGTCCACAGCCCAGGCCTGGAAGGTGAGGCGGCAGAGGTGGCAACGGGCTGCAATTGCAGCTAGAAACCGTTCTTTCCCCAACGAATCCTTGTGTATGATACTGTAGTGGTTGGTATAACTGTTTGCAGTGTTCTTTCCTTTGTGTTTTGCTGAAAGTGATTTTAGTGTTAACCCCCCCCCTCCCCTTTTATTTCTGGGCTGCTCTGCTGTTGCTTTATTTAAGCCCACACTCAGTTCCTTGTCTTGATTGTACCGTGTCTATTCTTTCTCCACAAGAATTTTCCTTGCTCCTTTGATATTGGCTGTCTGTCTGGTTGGGATTTGTCACCACATGGCAACGATGATGATGATGATTTTAATATAAAGGCTTAGTCAATCAGACAATCATTTCTTCAAGAAAACTGACAAGTCCCTTTTTCATTTCTTCGGTGATGAGATTTCTTCTGAGATAGCTTTGTGATCTTACCTGATGAAGGGGAAACCCGAAACGTCGTAACCTTTAACAGACTGTGATAATGCTCCTTTGTTCT
>transcript_HQ_Ha_transcript11809/f11p0/2060
gATCATCATCATTCATCAACAAACATATATTCCCATCTCCTCTGTCAGGTCAATCACGAGCTGGAGGGGGAAAATGCTCACTCATCTAAAGCGTAGGCAGAAGCACGTCAGAATGTTGCAAGAAATTCACTGTCCTTGCTCAAAGGAAATCTGGCAACACGAAGAGAGTACTACGAGCGAATCTGAAGGACGGGGTGGCGCTTGTTATTCGACGGCCTCTAGCACCAGCAGAATTGCAGTTCTTCTTCAAAGCGTGCTGAAACTCCAGTTACAGTCCAAGCATGTTCAAGGTAAAACGATGAAAGATCACGCCCAGTGGCGAGTCAACGAAGCAGCAAGGGCAGGACACCTTCCAGTGTTGGAGTGGCTGAAGGTGCATCATCCACCAGGCTGGTGCACGTGTGGAAATCAGGCCATTGATCTGGCAGCAGAACATGGCCACATGGCTGCACTAGAGTATTGTGGCAAACATTGGCAGGCAGGAGCAACCACAAGCGCAATGGACAAATCTGCAGGCCATGGTCACTTATCAGTAGTGGAGTGGCTGCATGGTAACAGATTTGAGGGATGCACCACAAGGGCAATGGACAGTGCGGCAGAAAATGGCCATCTGGATGTAGTCAAATGGCTACATGCCAATCGCTCTGAGGGTTGCACCACGAAAGCAATGGATAAATCTGCAGGCCATGGTCACTTATCAGTAGTGGAGTGGCTGCATGGTAACAGATTTGAGGGCTGCACTGGTGCTGCGTTGGACCATGCGGCACAGAATAATCATGTTCAGGTGGCTGAATGGATTCACAACAACCGTTCAGAGAGAGCAACGGCGCGCCCAATGACCTGGGCATCGGGAAATGGGCACTTGCACATGGTGGAGTGGCTGAATCGCAAAGGCGGGGGTTGTACAGCCCAGGCAATCGATTGGGCTTCTAAAAATGGGCACTTGCATGTTGTGGAGTGGCTGCATACGAATAGGCCCGAGGGATGCTCAAAGCAAGCGATGGACTTGGCTGCTAAAAATGGCCACCTGTCTGTGGTGAAGTGGCTGCATGCCAACCGCTCTGAGGGCTGCACACCAGAAGCCATTGAACTGGCTGCTGCACATGGCCACCTGGCTGTGGTGGAGTGGCTGCTGCAGAATAAACGTGAGCCACCTTCAGTTCACATATTTGAGAGAGCAGCCTCAGGAGGTTTTTTGGATGTCGTGAAATGGCTTACTTTTACTCTCCCTGGTCTACCCAGTACTGTGCAGGCAAGGGACCGAGCTGCTGGTCATGGGCATCTTGCTCTTGTGGAGTGGTTTTACAGGCATCGCAACGAAAGCTGTTCCGAAGAAGCTCTGTTGTGGAGCGCTAACAACGGGCACTTGGACGTGGTCAAATGGCTGTTGCAAAATGCCAATGACGGCATTGTTTTTAGTGAAGAACAGTGCACATTTGCCAACGAGCTGGCAGTGAAGAGTGGCCACACTGATGTGGCAAAGTGGCTAAGTAACTGCTGCTACCATGGAGTACTTGGCAAAAATGGAGGGGAGGAAAAGAATAATGATGGCAATAATTCATCATTATCTTCAAGAAGAAATGCCAGGGTACCGTACTTCCTGTACGAAGAAGAATCTTCAGAGAGGTACCATAGAGAGGGCTGAGGTGAGAGCCTCTGCTGAGCAATATATGATATACCTCCAGAATCTTCTTCATTGGAGTGTGTATGAGAAAGCGTTCATCAACACAGCAGAGAGCAAAAACTTGATGGACAGAAGAAGAAGAAAAGCTTGGAATAAAAAGAAGGAGGAAGATCTAGATAGTAAGTAATAATAATTAATATTAAAAAAATATATATATGTAGTATACCAGAATCGTGCACCAACAACAAGCAGAGCTGCAACCGACATGGCAAATAACGAACCCATCATACACCCACCAAAACATAAGCAAACTAAGACACACACAGCAGAAACAGATCATAAGCAGCCGCCAAGCACAGCAACCTCCCACTTACTACTGCCTGAGGAAAGGCAGCCCCGCGCCATCCTCAAAACCAGAGCTCGTCCACTTCAGCCT
>transcript_HQ_Ha_transcript0/f2p0/13741
tgaaaaggatgtcattgaaacaacagctaatatcacacaagatagctactatgctttctttgacgcagaaaatgcttatgttggagatgtaatccgcttcttcaacgaaagtgatctctgggactactacatgatcatggaaatttctgcaaacaaccaaagtgtaacgctggacaatgcttatactggcagaagcgaaggtagcattgttgcagagtttggtgtgttctactccaaccctgatgctgactatggtgtcagcgatgtttgtctgaagcaggatcctgatgagacagagcttttgagctggaacacagatgaaactgacctagcagatgcgctgcaagacctctctcaggtgtctagtgggagcggggctatcagtattagtcggagtgtgctgccggctaataattcatacgcgttcaactcttctgttgggacctatgagctcgttggtttcaagtacttgatcacttttacggaggcaaatggcaatgtgcctgatgttgaatgcgtgcaatgggagagtggaagtcggatccttgactccacaaacacagatgctgaggttctttgtggggtgaacagccggactgatggaagcctgttggatggtgaattcagtctgtcgcttacctacccgcactacaaggagggaactccagtcacttatactactgaccccattcggtggaacgctctctcggactctgtcacaacaatcttggaggaccttgacgaagtttttgggtctgttgatgtgtccagaagtgcctacatgcctgatgggcataccaaatggtctggccaatatgtttggacgattgaatttgaaagcagagctggcaatgttcctgaccttgtcgctaacaattctgacctggtgcagaacaataataactacagcactgccatcatgattaacgatgatggtgcagcagtagatggcaatgaagtcgacggcaatttcggtcttgaattcaacagcattgtgtcaaatgaaactttcttctcctacatgagtgctcaggagtttgaagatgcgttcaatgatgccttcttcacagttggtgaggcttcagccgtctttaacaccaccaacaatgtgacgagggttcagaacgcaactgaccttgaggtgtcgcactggcttctgcttcagggcgagtattacactgtggaatctattgagcaaagccatggctggaacattctgactctaagtgaacccttccctcctgcaaatcttactgcaggcgcctaccccatcagatatggcatacatgctgtggacgttagccgtgggtctgcctctcaggcgatgggctacacttggactattaccttctccaataagacggtgggtaaagaccaagagctcattgatctggggacgtcgagcttgagcggtgatggggtggatgttgagtttgaggaggtacaaggggggagtcagattcagggctcttttgcgttgaccttttatggtgagacgacgagtgagatctcctacaatgcccacgcatcaactgttgaggcacagctgaatgcattgtcctcaatctaccctagcagagtcaatgtcacgaggtcagaggagctaactgatgataaaacacaggtcggcggctatacctggagtatcaccttcgcatcgaatacatggtatgaccctacagagcatgatagcagcctctacattgacggtaactggattggggaggaagcagaatgggacgacgagtgggaggatatttcagaagttggcactgggcccttctcacgtgagtggggcaagaatgtaggtgtcatgccggagatcgcatgttcctatgatgggctttccaccaccagatatgatgggtcagaaaagtgctctgtcttcactgttcagggtggctctgatcctctaggaggcacatttaccctcaccctcgacactactggccactctgtgattggatactctggttctcagaccacagtggacattccccataacgctctggccacagctgaggatagcaacggtgacgggacctcaatggaagagattctagagggcttgctgaacattggtgatattgaggtcagcagaagtgcagccaaccttggtggcaataatgggggtttcacctggacagtgacgttcttgcgtgatgatgaggactactgtgaagaagtagacggcgagtacggcctgtgtaactctccaggaaatgtgcccaagctgaaggtggcaaatactgacgccctgtggggcactaatgttggtgccaatgagactgcaacctctgaggacaatggcaaggtgaagatccttgatgcatctgatgctgatctgaaccccaagggtgtttctgaggtgcaggtggtccatgtgtatgacctcgcaggcacaaatagtgacggctttgccaatgagccaacatacaggatcaagttcaatggatccacatctacttgtatcaaatgggacgccactgcagatgagctcaagacagctctgtctaatatgaatgttcagtacatgagcaacacaaccattgaagtgaagcgcagcacgaagcctgccgactccatttggggtacctgggctacacccactccaaacggatactcttacaccatttactattatggctgggagggtgatgtgccaaacccgggtgaagagcatggcattgtgttccttacaaacgagagccagccatcagctgataattgttcagcatttgtagacttccagcgcattgacgcctacacactgattgatggcgtttcgcatcctgtcaactgtgacgatggtggatgtgcagatggtgtagtcaaccgtggcaacttctctgacttctatgtggatggcgacagttatgccgagggtgctttgaccaacttaacctggaatgcgccagcttctgtggtaaaggaatccattgaggcaaagtccaacgggacgcgtgttgtggaggtcactcgcactgtcatagaaaagtatggtgatatggaatggattattaccttcaccaaaaatccttatcaatatccccctggctctggcgatatcaattcactggttgttacccaattgtctttgccgccagaggcggatgaccctcttgtgacggagactcaaaaaggctcaactggtctttcaggttctttcacaattgattatgggaatgacccggatggcccccgtgaggtgtacttccaagaatctgaagaacgttttgagtacaaacttgaggaaatgctctatattaatgacgttcaggtgatcagacaagaatacccttcaaatagtagtggcggctggggtgcagttgctgctgatggtgaagagggtggctatgtatggaaggtgaagttcctgagcgtctatggcacttacaatggagagacatttccacctggttctggggatgttgcatctattgtgcctgcaacttctgaccttgagggtactgatgctcaggctgcggtggatgtgcagcaacagggctccaccccactgagtggttcctacaaactccgctacgccgggcagacaactgagagcatggcatactcctcagatgctactgcagtggaggctaccgtggaggacttgacaaacgtaggtgatgtctcagtgacaacatcattttacaccggcgataagatccctaatgtctacgcaacagtgggcagggatgggtcctcggcctctctgtctggctctggggatattacccagtatcttagcccgggtgacttgttccgtctgggcggtgtagaagcTGGCGCTGATGGAAGCCTTGCAGGCTCCAATGGCGAGTCCTTCCTGGATTATCCCGGTGGTGTGGGCTACCAGGTGACAGCCGCAACTGGCTCCCCGCTTTTGGTCTCTGATAATGAACTCAGTGGTCTGGTGGTCCCAGGGCAGCAAGTCAGGGTGGCTGGGAAGGTAGCAACTATAAAGCGCACCGGTGCAGAAATCCAAATTATCCAGATAGCGGCTCGAGATTCTGAGGAAGTTAATGATTTGGAGAATAATTTTTACAAGTTAACATTCAAGCATCGTGGccagacattgaccacagatgactgcttgcagttcgattcccctgccagtgatatggaggatcttttgaatgctcttgataacgttgagacaggtgacattcaggtatcaagatctggtgctggtatatccggaaatccatacatgtacagcatctactatgaaggtgcttcagttagaggtgatgttaacttacttacaaaggtgaacatgccttatggccaatgtgtcaacactactgttacaaattacaacaattctatcaacaccacttggtccactttcgctgaagttgagggtggtcatgtggaagtccagcgactgtctttgtccactgaatctggtgatatttctgggggatttttccagcttaagttcaatggcacctcagaggaagtgtcgtacactgactgtattgagtggggcgcctcagctaatgacctagccagtgcactcaacgacctgagcagtgtcaaggaagttgatgtaaatctaaccgtgaacactaccggactggatgtctttgggagctcaactttagccctcgatgatgacctgtacgccgatggtcttcttgaagttggggatgttatcactatttcagattctgaggaggagggcatggagtacacaattcagagtatttctcagagcggcaggctgctcacttttactgaggtgttctatgcttcttCCGGTATGGCAGGTGAGGGTAAGGCAGTAACCAAGATcCTCCAAGATCCTATTCTGGTTCAGCGTGAGGGTCATGGTGAGAGTGTGCCAGAAGTGCAGACCCTGACAATCCGTAGCAGTGGTGAGCTCTCTCCAAATGATGCTGGCGGGTACTTCAAGCTTGGTTGGACTCACTCTGGTAGTGAGTTAGTGGCCACAGAGTGCCTTGCTCTTGGTGCTTCTGCTGATCAAGTCCAGGACGCTTTAAATGCTCTGGGATTTGACTTCAATGAGGATGGAGTTGTGGATGGCAATGATGAGGATCACATCTCTGTGACCCGAAAGGGCGATGGTAGTGCTGAATACGGTTATGGTTACATCTACACCTTCACGTTTGGTGGGAAGGCTGGAATCAGTTCTGTGCTGGGTGACATTGCAGAACTGGAGGTAGTTGCAATTGGCAGTGCTCAGGGCTGCTATGATGTTGCTGGGGAAGAAACTCTTTTGGATGCATCTGTCAACACCACTGATAGTTCTTATCAGGTGCACGGGTCCACTTCAATGCATGGTgtcgtgcatccaggcgatctagtacgcatccagggttcccgcaacccagagcagctgtatacagtggttcgggtggatggtgccttctttgaactggatctgccttttgagtgtggcagcaGTTGCAACACCTCAGTAAACCTGTTCCTGgtggacgctgcactcccgaactttgagctgaaaactgtggtggaaggacggtcagcatatgtctacaatgtatattttgtggatgaaggatttgGTAACGTTCAGCAGCTGCAACTTACGGATGAGGGCCAGGTGAACTGCTCCTCCCAGTGGACCCAAACCGGTGGTATGGTTCGTGATGTGCGCATAGAAACTGTGACAGAGGGCGGCTTGGATGAGCTAGTGAAGCTCACGCTGGCTTCTGATAGTGCAAACAAGGTGCCAAGCGGTGCTTACTTCAAGTTCTTGTTTGAGTTCGGTGGTGATTACCACGAGATCAGGAACCATACTTGCTTGAACTGGAACACCAGTGTTGAAGAGTACGAAACCTACTTCAGCAACATAATTGGTGTTGACAACCAGGTGTCGATAACTAGAACTGGTGCTGGAGATGCCACATCTGATTGGGGCTATGAATACGTATTCTCTTTTGATGGGGATGAGGTCAATGGCGATGTGGCCTTTTGGCTGCAGCTGAACGGCGATCTCCATGTTGTGTATGAAGGTGAGGGTGATATTGATGACGTTGAATTCAGTGTGGATGGTGATTTCACGGGGGATGCTGACACCGAGTACGTGCTGAACTTCCTTGGAGAGTTCAATGGGTCTGCCACTGCAATGTACCGGGTGCTAGAAAACAACGTTGAAGTTGTCACAAACGCCACAGTAAATGTGACTGTAGGTGACCCTGTGGTCATGTATGGCAATGTCTCTTTTGAGTTCTCCACCTTTGAAGGCCATGTGGCTGGTGATCAGTGGCGAGTGTTTGTGGTGGTGTGCGATGACCTTCCAGATGGTGTTGAAGCCAGCACTGATGTTGTGGTGGATGCTGGTGGGGATACCCTTGAAGTTACACTCTCTGCTGGGTTCGCGGGCTCCAAGGAAGGTCTGAATGATATCTACTTGGTGAATCAGGTGTTCTCTGTGCTCGAGGCCCAGCATGAAGTCAGAACACTGACTGTTAAAGATACCGTGGATTCCTCATGGGATAATGGTAACAATCCAAAGTACCAGGTGGTTTACGGTGGCCGCAATACCACTTGCATTGAGTGGGATGCGGAAGACTTTGAGGTGGAAGAGGCTCTGGCCAAGATTGGTCTAGATGTCACTGTCACTAGGCGTGAAGATTCAGCTGATGCTCCCAATGGTTATGTTTACACCATCTACTTTGATGGTGAAGGCGTGTCTTCCTCTGATCTAGCAGATAGTGATGTGACTGTTGATGCCACCAGCTGCCTGGTTGCTTTTGCAACTAGTAATGGTGAATCGGTAGAGCTGGAAACTGTCAGTGATGGCAATTCCTATGGTGAAATCACCACAAGTGACACTTTATATTTTGCATCTGAATCAGACAGCACTCTTCCTAGCCAGTACCTAGGTGGTGATGGCACTGATCTCCTGAGTGTTTACAGAATCTCAGGTTTCCTCCATGAGATTGAATTCAAGAGCAATTTGGGTGACCTGGAAGTCATGGAAAAAGATCAAAGCAGCCTTGAAGGTGAAGATTCTGGTGTCACTGTGTTTGACACAGAGATTTTGGCTGGTAGTTTCCCAAACTCTTTGACTGTCTCTGGCCTCCTTACTGGGGTACCGTACTATGTGCGTGCATACCCATCCAATTCTCTGGGCTACTACGCCGAATCTGGTTTTGGGGTTGCCATTCCTTCTGGTGTGCCCTCGCCTCCAAGTGAAGTAGAGGTGGATATCTCTGTGCATGTGGATGAGGTGCAGTCCATCAGGATCAGCGCTACACACATTGACGAGGTCCAAGTGGTGACGACAACTGCGGATCATGTGACAGAGGTGCAGCTTGTCCAGACCACCGCTTCCAACGGAGCGTACATTGATGGAGACTTCGTGCTCCGATTCCCTGAGGTGCAGACAGTTACAGTTGCTGCATCAGGCCAGATCATGAATGGCAGCTACGCTCTCAACTACACCAAGCATACTGGCAACGGAAATGGTGAGCTCTACGCAGATGAAAGACAGACCATCTGCCTCAGCTGGGATGCCACTGCAGCTGAGGTTGAGGAAGCACTAGAGAACCTTGGTACCATCGATGATGTTGCTGTGTCTCGTAGCGGAGACGCCTCTGATAACTATGACTTTGGTTACGTGTACAGCGTGTCTTTTGTGGGCCTTGAAGATTCAGGTAATGTGATGCAGCTGCATGCTGTCTTTAATGACTCGTGCAGTGCAACCCAGCCCTGGACCGTGGTTGGTGGAGCTGACTACTCTGTCAAGGCAGAAACCGCAGATGGGTGGAATGCTGTCGGTTCTAATACCGCCATCTTTGAGTTGGTGGTCTCTGCAGATGTTGAGCTTACTGAGGGTACTGGCGCTTACAGATTGGATGTCACCACTGTCCAGGGTGGTTTCCAGACTACCAAGTGCATTGATTGGAACGCAGATGCAGATGATATGGAAGAGGCTTTCGCGGACCTCGCAAATGTCGACTCTGTAATAGTGTCCAGAGAAGGCAGTGCTAGCGAGGCGGATGAATATGGGTACACATACAGTGTATTCTTTGATGGTAATGCCATGCATATTAGTGACAACGAGACAGACACATCTGTGAATTTCACTGTGGCCTTAAATCTGACTGGGTGCAGTGCATTCAGTACAACTATTGACAATGTTGTAACTGGTCTCAGCTCTCTAAACTCAACTACATATGGGTATGAAGTTGCCATCACTGAGATCAACAAGGCAGGTACATCCTTTGATGTGAATGCAGATGCCGATTCTATTGGTGAAGTACTGGGCTTGCTTCCTCCAGTGGAGGAAAGTGTGGTCATTGTTGAGGCAGCTGCAGATGATCAAAACGGGAAGTCATGGACCTTCTCTTTTGTAAACAATGATGGGGATGTGCCTTCAATGGTGTGCAATAAAGAGGCGTCATTCACTGTCGGTGACTGTGAAGTGACCACTTTAGTGCAAGGCAACATGGTTGGCGGGATCTTCTACCTTGACGATTCAGAACCAATGTCTTCTGACATCACTGCTGATGAGATGGCAACTGTGCTGGAGGCTCTGCCTGCCATAGGTGAGGTGGAGGTTGTTCGTACAGAGAATGATGGCCGTGGCGGCTATGCTTGGACCATCACTTTCACTTCAGCTATTGGTGATCTGGACCTGCTGGCAACAAAGAGCCGGCTGACTGGCAAGGGTGCCACCATTGAAGTCAAAGAAGTTCAGCAAGGAAATGAGGTGGGTGGAACCTTCACTCTTTCCCTTGGTGGTTATACCTCTGAGGACATCGCGTTTGATGCACCAGCAGATGAGGACGCATCTGGTGGTGACGGCACTTCACTGCAGGAGGTGCTTGAGGCCTTGGACAGTGTGGGTTCAATTTTGGTCTCCCGGTCTGAGGCAGACACTGAGGGCGGATACGTCTGGTCTGTGACATTCAGGGATGTGACCAACCCAGGTGATGTGGACCTCCTAGCTGTTAGCGCCTCTGGACTCACCGGTGTGGGCGCCGCTGGGCTGGTGAAGGAGGAGGTGAAGGGTGCTGAGGCTGTGGGCAACGCCGCCGCCCTATCCTTTGCAGCTCCAGCCCACTGTGCCCACGCGCAGGTTGGCGTGGCTGAGTGCGGTGCACCGGTCTCGCATTACCGTGTGGACTGGGACACCTCGCCTAACTTTGACTCCAACTCAATGACTAGTGTTTACCTGTCCTCGGCAGACCTGCTGTACACCACACAGACCATCCACTTGGTCGCCGATGAAACAGTGGTGGGTACCTTCCAGCTCACATACAACGGAGAGACAACTGATATAATTAGTGCTCAGGCCTCTGCCACTGAGGTCAGGATTGCCCTGGAGAGCTTGGATTCAGTTGAGACTGTGTCTGTGGATAGGTCTTACTCAAAGGTCAAGCTAGACTTTGATGTGGAGGTGGCATATGGAGACTACTCTTTTGCTTGTTCTAACGCTAGCACATGTGCCTTTGATGGCACGTTCTCTGCCTGCCAGCTGATTTCTTTGGATGGTGAGTGGTACACAGTCAAGGACTCATACGATGGTGAAACTGACTCTGTGCCTCTTGCCCTTGAAGACGATTGCTCTGTGGCACAAACTTACCAGGGTTCCAGCTCAGAAGACCTGAGTGTTTACCGCTGGGGCTTTGGGTATGCATGGACTGTTACTTTCCTGAAGGCCTCAGTTGCAGGCTCTCTGGGTAGCCCTCACCACAATCTGTACCCTTCATCGGCCAGTATTTATGCTGTGGGCGACAGCTGTGAGGAATGCTACTACTTGCCAAGTGAGAGTGCTTGGAGTGGCCTGACTCTTGGGTCTGAATACTTTGTACGGATCTTTGCGTATAACGCGTTTGGTACGCACTCTGAAGATAATGTTGAAGTTGTCAGTGTGGTGCCAAACCAGGTGCCATTTCCTCCTGAGGATGTTTCTGTGCAGGCTGTGTCTGGCACAACCCTGCAAGTTTCCTTCTGTAACCCATCAGTGTCAGCGGATGATATCGATCGTTTTGAGGTGCAGTGGGACACCTCATCCAATTTCTCCTCTGCAGAATCTTCCAGTGCCAGCTGCTCTTCTGGCGAATACGGCGCCTGCATTGTGTCTGGTGCCTCCCTGGAAGGTGACTGCCCCTACCAGTATGACATTGAAGATCTAGTAGATGGCACAACCTATTATGTGCGGGTTGCGGCACGGAATGACGTGCCTGTCCAGGCCGTGAACCCTACGGGCACTCCGCCAGACAACACCCAGTGGAGCTCAACAATATCTGCAGAGCCAGCTGATCAGGTACCAGATGAGCCAGAGAGTCTTTGGCTGTACGTCGTGAATGGCACAGTGGTGCAGCTCCAGTTGGAGATACCAGAACATGATGGAGGACAAAACATCACTGAGTACCTGTTTGAGATTGCTACTGATGACGCCTTCATTGATGCTGAAGAGTATGAGGTTGCTGTGGGTGACCTACCACACTTGTACGAGAATGGGCCACTGGTGTACTACATTGACGGGCTCACCTATGGCCAGGAGTATTTCGTGAGGGCAAGTGCCACAACAAGCATTGGGACTTCTTCTGCAAAGGAGGCAAGCAACAACCCGGTTTCGCCCATGCAGCACCCAGGGTCTCCGCAGAACATTGAGGCGAAAACGGCAGATGCGATGCAAAACGCTGCGGTTGACTACGTCACTGTCTCCTGGGAGGCACCTGACTCAAACGGTGGGTCTGAGGTCTCTGGGTACCGGGTTGAGTACTGGGAGAAGGACTCAGAGCAGAAGGAAGTCCAGGCTATTTCTTTGAGCTGGGATGGTGGTGACACTCCTTCACAGACCTGGAATGTCATCTTTGGCGGTGTGGTCAGCAATCCGCTGTCATCTACTGTGAGTGCTTCAGACCTCAGAGATACATTGATGAACATGTATTCTACTAATTTCAGTTTCCCGATTGGGCATGTTGAAGTTGAACGGTCCACTGTCAATGGTGATGAAGGGTACATTTACACAATAACCTTTTCCGACACCGAGACCAATGTAGGTAATCTACCTCTCATCCAAGTTGAGGATTCCTTTACAGGAACTGGTGTAGCCACCTCCTATGAGATGCAGCCAGGAAAGAGGCCAGGCGGGACCTCTGAAGTTCAGGTGGTTTCGATGACTGGCTCTGGAGATGGTACCAGAGGTTCAGATAATCCTGATGACAGTGTCATTAGCGGTTGGTGGAGGATGCTGTTTGCGAGCTCCTCGTACAGTGTGTACTTGTCGTCTGAAGCTTCTGAAGTTGAGGTGGAGGCTGCCCTGGAAAGTCTTCCTTCTGTTGGTGATGTGGATGTTACTCGTATAGACAATGATGACAGTGGTTATGACTGGTTGATCACTTTCAATACACCAGTTGGGGACCGTGCTGTGTTGGTTGTTGATGACAGATATCTTTGGACCACAAAGGATGATGCCGAAATCCAGGTTTATGATGGTGACAATGCAGTCAATGCCACCAACGGCTTACTTTCATGTTCGGACTGTCAGATTGGTGAGGAGGCTGTTGGCTACAACTATGTTGATGTTGATGCCTCGACGCTTGAGCTCACAGTTGATGGTTTGACAACTGGTGTTGAGTACCAATTTGCCGTCAGCGCCATAAACAAATATGGTACTGGGCTGCGTGCATCTTCAGTGTACGCCACACCGCCCCTCTTTGAGCCCTTGGCGCCCATGAACGTGAGTGTGTATGTCAAGGACTGGCAGAATTACGATGGCGATGATCTTGGGGATGATGAGCGGCTCATTGTTTACTACAATGCACCAGAGTCCACCAGTGGCAGTGAGATCGTCCAGTATCTAGTGGAGTTAGATACATCTTCATCCTTCGATGACCCTATCGCAGAAACATTTGACTGCCCAACGGCACCTGATTATGCTGTGCATACAGTTCAAACGAGCTGCACTGGATATAACTGCAATATTACTGGTGGTTACTTCTCACTGACCTTGAGAAGATCTAGTTATGATCTGACGACTGACTTCATCCCGTATGATGCAGTTGCAATGGCTTCAGAGGAGACTCCAGCTGCATCTGGACAGGAAAATTCCACCGTGTTCTGCAAGGAAAGCGATTACTGCTCTGAATGGAGAATCAAGGAGTCTGGCTCAATGCAGAGCAAGATGAATGCCTTGGATACCTTGACTGAGGGAGTGGAGGTCTCCAGGAGAGATCTTGGCAAAGGAAAATACATCTGGTCGATTACCTTCCTAGATACTGATGATGCTGATGACTTTGAACTCTCTGTGGCTCACTCCAATCTCACTTCGAACAGCAGCAGCATTGTGGTTGAACAGATCCAGTCAGGAGATGCACATGATGCCTGTACTGGGGAAATGGTTGTGCCTTCCGATGGTGGGCTGGTTAAGGGTCAGCTTTATTATGCTCGGGTCTTTGCCCTCAACACAATTGGCTACAGTGAAGCTGCAGAGGCGACTGAACCAGCCAAGCCAGCTGTGACTCCGGGTAAACCAACCAGTGTTGTGCTTACTGTGACCGGGTCAACGTCACTGAAGGTTACTTTCAGTCCGCCTTCTGACTCTGGTGGTGATACTGTTGATGAATATCTAATTGAGTGGGCCACTGACTCTGATTTCAGTGATGCTGATACAACTTCAGTTACATTGTTAGCTGGTGGGGCTCCATTCTCCAAGACCATCACAGGTCTTACCTCGGGTCAGGTCTACTATGTTAGGGTGTATGCGCACAATGACCAGGGCTATGGTGATCCGCAAGCCTCAAGTCCTTCGTATGCGCACCCGTATGAAGCTCCAGGTAATCCACTAGATGTTCAACTTGGTGTAACAACAGACACTATGCTGACAGTACAGTGGGATGAGCCTTCTGATGATGGTGGTGATGACATTCAGGGATACTCCATTGAATGGGACACTGCCTCCACATTTGACAGTGCCAGTTCATTCCCAGACAAGGGCAGCGCCATCACCAACGCCAAGTCGCGTGCATATACCATGCAATACCTGACAGAGGGCACCAAATACTATGTGCGGGTTTCAGCCTACAACGCAGCCGGAAATGGTGACACCACTACTTCATGGCCAACCTACAAGAAGCCAAGCCTGCAGGCTCCGGGCCAGCCAGTTGGTTTGACGGCAGTTACAGGAAGCGATAGTGGAGAGATAGATGTGTCTTGGGACTACCCACTCATCCCCAACCACGGCTACCCCTGCTATGGTAACATTACATCGCCACTGGAGTGCCCCGAGACATATGGAGAGAGCGATCCAGCAACCAATGGTGGCACGGAGATCACAGAGTACAGGTTGCAGTGGAGCGTTAGCGAGTATTTTTCTGCGACAGAAACTGATTCTGGATACACTGATGTGTACTCTCTCTCGTACACGATTGGTGACCTAACTGAAGGTACTAGATACTATGTCAGAGTTGCGGCAAGAAATGCAGTAGGATACAGTGACTTCTGTGAATACATTGGCAATACTTGTTTGGGAGGAGTGGCAGCTAATGCCACTGCAAAGAACTAAATGTGTCTCATGAATAGTCTGGAGGCTTTCCAGGCCATTGGCAATCGCTAAATCGGCAGCAACTAAGATACATACATACTTCATTTGAGATGGTGGATTTTTGCTCACTTGGTACATTTTTTCACTCCATGCACTTTTTTGTTATGCTCTTTGACTTGATTTTCACTACAGATCTTTTTATTGCCGCCATTTCTTCTTCCAACATAATTATTTTTAAATCAATTG
>transcript_HQ_Ha_transcript14521/f4p0/1796
gacttcgcctttttatagTTCTATTGGATGCATGGTAAATAATGGCAGGAAGAGGCCGAGGTGGTCGTGGCCGAGGTAGTTCAAGAGGGAAAATGGAAATAGACCCCGCAACTGGAACTCCTGTTTGCGGTGTTGCTGGCAGCAAAAGTAAGGATGCTCTCTCCCCTCCTCCTCCTCCTGAAAAGAGCGCTTGGACTTTTGATTATGGTTCCAAGGAGTATGAAGAAATTATGAGAGATTTTAATGATGATTTTTCTGTGGACAAGTCCCTGGTTGAGAATGTTGTTGCTTCGGCACACTTTGTACATTCCATCGTTTCTGAGATGAAACACATTTTCCTAGATGAACGGGCCTATCAGGACACTTGTGGATTTAATACTCTGATGCGAGAAGTGCAAACTTCTGTTTCGAGGTTGGCGGATTTTGCAATTGCCTATGAGAACAAGTCATCTACTGGTGATCCTCCTCCCCGTGCAAATGAATTCCTCCAGCGGGTTGAGATGGATGAAGTTAAATCTTCTCTGAACACTGTTCAGGAAGGTCTGGCTGAGGTCAAAGCAATTTTGAAGGATCGTGGCCCAACCATACCTAAAGGTCAACACTTGCCCCCCTACAGATCTCAAGCCTCACCTGCTTGGGGCAATATCAGGTTAGCATCTGCCTCGCCAATTACGTCTTCTACCCCAATGCAGACTAAAGGCATCACAGCTTTAAGTAGGTCTTCGCCTCTTCTTCCCTTTGGGGAGATCATCTACAACAATGCACTCATGATGCATAACGTTAAGGTTGCCAAAGATGTAAATCGGAAAGAATTTTTTGCTGCACTCATCAATCGGCGCCTCAATGGGCGTATAGTGCCAATTTCTGTTGAGGATATTGATGAGGTCACCAGAAATGATGACCTTACTACTACAAATGATGATGACCCCTCTACATTCACAATTTTCTTCAATGCGGATTTCAAATCAACAAAGTTGATTTTTGAAAACTCGTTTTGTTTTTCTAATCATCAGATTGAGGAGAAGGTGTGGCTGTCTCCCTTACTTTCACCATGGGAGGTTAAGTTGCGTGCAAATGCACGCCGGCTGGCGTACCAGATATGCAAGGATGTCCACAAGGACAAGGAATGGTGGAACTCCATAAAAGTTTATGAGTCAGGCTACAGCCTGAAACTCAAGATTTTTCCAGTTGGGAGTGGCGCCAAGCCTCCCAGGATAGTACGTTTCTCCCTGGTTGGACTCACATCAGCCAAGGATCCTGGTTTGAAATCCGGTTTATCACTCCTATTATCTAAAGTCAAGTTTGGCTCTGTTGCTCTTAATGATGAAGAAGACAAATCAAATGATGATTCCGTCTGATGAGGTGAAGTCTGTCTACTCCCAATGAAGAAGACGACAAATCGGATGGTGATAGCATCTGAGGTGGGTCCATAACCTACTTTTATGATGATATTTTCTGTTCGCTTTCCTGATACGTTCTTATGATGAAGTATGTTCTTTTGTGTTTTATATGTGTTGTATTCTAGTAGTAGCTCATGTTGTTGTATTTATATATTTATTTTCTTGTTGGTGCTTCTCTTTGTTGGTTCTATTGTATGTTGATATGCTGTTGATCTTGAACAAAAAAATCTCTCAAAAAATGATATTGTGTTGGTAGCGGTTTTTTGGTGTTGTTGTTGTAACCTGAAGTAGTGTTGGATGGGCTGGCAGAAGTGCAACAAACCACCCTCTGATTATAGGCTAATATGGGCTGACAAAGGTTGTATATACCTTTAGCCCTCTCTTAATATCATGTAg
>transcript_HQ_Ha_transcript12711/f2p0/1973
gattgatacattggtatatattattGCAGAATCGACTCTCCCTCCCTCTTGTTTGTGCCGTCGGCAGGATACCATGAAGAACCTCTCAAGCTTGCTATTAGTATTGGCAACAACTTCATTCTTTTTGTGCTGTACAGTGAAGTCGTTTTCTCCCGTAGCATCGTCGACAGCTACATTGACTCGCCTTCATGGCCAACAGCGCGAAGATGATTCAGATGGAACACTGCTGCGCCCTGCTGGCCCTTCCTTTCTGGAAGCTCTTCTAGGAATAGGACTTTCTGGTTCGCCCTGGGAATACATGTTAAAGCTCCCTCCCAAGGGTTATTCGGGGATTGTTCCCGTTGATTTAAAATTTTTAGGCAAATACAACTTTTTGTTGTCCCCAGAGGCTGTGCGAGCTGCTACAGTAGAAGAACAGAGTATTTTGCCTAGAAGATTTTCTGTGAGCCTTTTTGAACAGCTGGAGTTGGACAAAGGTATTGTATACGAGCAAGGTGAACGTCACAAACGCAACAAGAGACTTTGTATACCATCCTTTGAACAGGGACAGAGCATGGACAGTTTTGTACAAGCTACAAAAGCTGAACTGGATGATTTGTGCATTGCTTTGGAAAGAGAACATGATATTGATTTGTATGCAGAGATGCGGCGGTCCGCTTTGAATGTTGTTCTTGATGTAAGTTTTGGGTTGGGGAAAGAAGGTGCATCTAGGTTTGAAAAAGCAGATGAACTGAGTGCAACTATTGCAGAGTACCTGGAAAGAATTGTTGCACTTGCGAATGAAATTCCTCCACTGTGGCAGATTGCACCAAGACTTTCTGGGAACTACATCAGAGTAACTGATATATTACTTCCAAAACTGAGGAGTTTGGTGGCTGAAGTGATTGCGTCAAGGAGGTTGGAGACTTTGGCAGAAAAAGACAGAAGAAGTAAGGCAGATTTGTTAGGTGTGCTAGTTGATCAGCTGGGTGATAACGATATCCGGTCCATTTTGTTTGATGTTGTAATTGCGGGCAGCGATACTACTGCATCAACAACGACTGCCGCTCTATATATCCTTCATCAGCCCGACAACAAAGAGTGGCTTGCAAAAGCAAGAAAAGAAGCTGAGGAAACCAATGCAGGAAAGGACATCCCACTGGATCAGTTGAGATCGGCAATGCCTATCACCATTGGGATTGCAAGAGAGATTTTGCGCTTGTACCCACCAGTTCCATTTGTGGGTAGAACAGCGACTGAATCTGGCTCTTTATTAAATGGTCAGTATCCTGTACAACCTGGTGACACCTTCTGTTTTTCACCTTGGTTTTTAGGGCGTGACCCAAACCAGTGGGGGCGAGACGCTGCTACATTCAATCCTCAGCGTTGGCTTGATGACAGCATCAATGGTGGTGCCAAGAGTCAGTTTGCCTGGCTACCATTTGGGGCTGGTGGCCGTGGCTGTTTGGGGACACGTCTAGGCCTGACCGAAGTCACTCTTGGCATTGCAAGGCTGGTGACTAACTTTGAATTTGACTTTGAAACTACGGGTCCTCTCCCTGTCAAATATGATCTCACTCTGAATCTTGATGGAGTCATGAAGTGTAAGATCAAAACTAGGAGCGGAGAAGGAGCAGGGAGCTTTACCATCAGTTCTGAAAACAAGAAGCCACAACACCAGCAAGACATGCAGCATCATCAAAAAGAAGAGGCTGCCACAATTAAAAAATAAAAAGAAAAGGTTTGTTGATGATTGTTTCAGCAGGCAAAAGAAAAAACCATAGTTGAGGTGGTAGATTGCATGATGAGGACCTTTCATTTTTTATGTTAGCTATTCATTCTCCCACCATTATTTTGGTGTCTATAATCGCACTTTTCTATACGGCGTTATATAGATTGTGTATCCTTGGCTTTATATAGATACATAGGCAGGCGGCTGGCAGGTTTTCAAAGTGATTTATTTTAAAACTGTTTTAATATATattcataagtt
>transcript_HQ_Ha_transcript14525/f2p0/1843
atacacatacaTTCGTCAATAGCAGTTGTTGGCAACAACTCGACCACAATATAATCTATCTACCATGTCCAGAAGCTCTAGATCTCCCAGAGGCGAGCAGTCATTTGGTGTGCCCGGAGTTAGCATGGCAGGAAAGAACACGATGGCTGATGCTGACGCTGCCGAGCATTTCAGCGACATCGACATTGGTAGAGTGGCTCCTCCCAAGGCACCCGCAGGGTTCCTTCAAGTTACTGTCACCGACCCTGTTCTGGTTGAGAACGGACCCATGGAGAAGTATGTAAACTTCACAGTGAACACACACTCCGACAGAGCCGACTTTGTCAACGAAAGCTCCATGGTGTTCCGTCGTTTCAGTGATTTTGTGAAGCTGCATGAAATTTTGGGTCACCAGTACCCTGGAGCCATCATTCCCCCGCTTCCTCCTAAGAATCTGTCGGACAGATTCATCCCTCAGTTTTACAACGCAAGAGCACTTGCTCTTCAGAAATTCTTGGTGAAGGTGGCAGCTCACTATGAGCTCTCGGGCTCAAGAGTCTTCATCGATTTTCTTCAGGATGATGACACCAAAGAAGATCAGGACTACACTCATGGTTGGCTAAATGCCAAAGACCAGTTCAAGAAGTCAAAGCCTCCAGTGCATGAGGGAGTACTCCAGGGCTTCATGCATAACTTCACTAAGGTCAAACATACCCTGAACCTCtccaaggccagctcacacaagacccccatggatatcaagtttgaGGAGCTCTCAAGCCGAGTTCTATCTCTGGAGAGCAATGTGCACAACATGGCTCGTTATGCATCTGACCTTGTGCGCAAAAGCACGGAACTTGGTATGAGTCTGAAAAACTTTGGGTCCACTTTCGAGGGACTTGCCCAGGCTGAATCGGGACAGCTTCAGACCATGCTGGATGCTGTAGCCACTACCTCGAACGAGATTGCAGCTGAGCTGAACACTGAAGCAGAGCGTGAAAATAACATTTTTGAAAGCCCTGTCTACGAGTACCTGATGTCCCTCAAGGCTGTCCGTCAGGCGATCACCGAAAAAGACGAGAGAAAGGTAGCTTACCTGACAGGGATTGGCCACCTGGAGGGCAAGCAGAACGCCCACAACAAGCTCAAGAAGCAGCCAGCTGCTGGGGGTGAAATGGACATCTCGTCTGCTGAAGCTGCCGTGAACCAGGCCCACAGCAGCATGATGTCCCTGAAGGATGTCTACGAGCAGGCCTGCGCGCGGTGCATGCGCGAGGTGGAGGCCTTCATGGAGTCGCAGGGCGAGGAGATCCGCAAGATCGTCGTGGACTACGTCAACCTGCAGATTGAGTACAACCAGATCATCGCGGAGAAATGGCAGAGTCTTCTGCCCAGCCTGGAACACGCGGCCGTGGGTGCTGGCGCTGAGAATGCTTTTGTTGCTCTATCCCATGGTCTGCTCACTGGCTCCACTCAGCATCACGATGCTTAAGAAGAATGTAAATGTTGCGAGGACAGTTATGTAGTAGTCACAGTAGTGGAAGGAGGAACACTGTTATTTTCCACACCAATTGATGAACATTCCCCTCTATGATGCACTTGGGTAGTGATTTTTTGAGGTTGCGCGGGGACTTGTTTCGGCAGGAGGGAAGCTTGACTCCATAAGGTGATCTGAGATTGTTCTTGTCTGTAGAACTTTTTTGTAACTTGTGcatgatgtgttttgtagtactctcaaagataaaaattacaacatttggtcccaaagttgctgacgctgaaaccggatttccttattctcttattataccgtcatcatcggctggcgcagaggacgatgtgggcatgatggaattgtcttatc
>transcript_HQ_Ha_transcript11812/f2p0/2068
gATTGCCACCACCACCGCGAATTATATATTCAAGTCTGCTGCCATCGTCTCAAGCATATAAAGTATACACATACAATCAGTTGAATAGTACTGTAGCTCCAATGTACGCAGGTCAAGTTTTCGCTCCACAAGTTGGAGTTTCATACGGCGCCCCAGCAGGCGAGATGATACAAAGTAATCACCACCACTACCCCTTGCAGATCATGACAATTCCTGCTGGTCCAGCTGCCCCAGCTTATCAACAATTGTCAGCCCATCATGTTCCAGCTCACCATGCACAAGTGCATTTGGGGCAACAGATTGCAATCCAGCACCCGCAAAATGTGGCCCAAATTCACAAGGGGTCTATTCCTCTTCGCAAAGGAAAGTGGACGGTAAGCTTGGTTCCTCCTATACCAAAATCGCGAACCTCATTCCATACCCTTATATCCTGCAAAATCAAGCAGTACAATATGTCTTAACATTACGCCTCCATCCCCCTTCTCCTCTTGTGAACATTCAGCCCGAAGAAGAGGAATACACCGCGAAGATTATTCGTTTCTTCAACACTGGAGCACTGGCTCTACCGGAAGGAACCACTCTTCGAGCTTATCTTGCTGAGAAGTTGCATTGCGACCCCATGCGGATAACCAAAAAGTTCACTGGCTCATCTTGCTTGGGAAAAAGAGTTTACCACAGCAGCGAGGCCACGCCAGCAAGTTCTGCCGAAATTGAAGCTGCGAGAATAATATTAACTGACTTGGAGACTAAGTTCTGGATGAAGCTCATCAAAAGCGAATCGACCCCTTTAGCAATTGGCCATTCTGCAAACCCCATGGAGGGGGATGTGCTGATTCGGAGAGTGCCCGAGACTACTTCTGTCCAGCAATACGTGCAGACCCCTGGGTACTATCAAACCTTACCTCACACCATCCCAGTTAGCGCTTCAATGGATCATGCCGCGCCTCAGCGAATCATTCAGTACCCTCCTCAAGGACAGCCTATTTACGACGTTTCGAGCGCAGCTGCAATTCAGCAGTCTGGGATCCCCATCATGCAGGGCGTGCAGGGAGTAAGCCGAATAATCCAGTCTCCCCAGTTCCACAACCCCAATGCCAACTATTTACAGGGAGTAATAGGCCAGCCTGCAGAGGCCCAAGCTGCCCCCACCAGCATTCCTAATTTTGTCACCAGTGTCCCCTATCAAATTAAACAAGGTGCTGTTGCTTTCCCTGGTAGCACACCCTCTACGTTGCATCATGCGCTGAGAGCTCCTCACCAAACTGTACCAACATCGAAGCCAGCCCCTGCCCCAATTCCTGTAGCTGAGCAGCGAAAGTATGTGAGTTTACCACTGACAAACGAGACAATAGCTACCCCAGCACATGTCGTCCCTGCTGCCACCATTCCACCCAAGCCCGATGGTGTCCCTGCTGCTGCCCCTGCGCCTGTGCCTCCAGCCAAAAAGCCCGTGAACAACCTTGATATTCTATCAGCTGCAGTTGCCCAGGAAGAGGAGTATTCTAGGAGTTCTATCATGCAAAATCCATTCCTCCCTGGACCGCCTGTGGTGGTATCTTCCGATGGAGAATCCTCAAGCAACTCATGGTCAAGGTCTCGCAAGTCTGAGAAGACTTCTGTCCCTAAAAGAAGCCATTTACAAACTTCTTCTTCGAAGTTTGCAGTAGTTTCTGATCACGGGCACCATCGGCGTCCGCGTCAAAAGCCATCTCACAAAAAGTTCAAACCCACCGCAGAAATAAAAGAGGAAGACCGGCAGAGTGCAGACCTTCTGATGGGCTTTATTGACTCACTCAACAATCCGGAAGGCCGCAGCGAGTTGCTGAAGGTGCTCCATTCCAAGGAAAAACACCATTCGCATCAATCAGCTCCAAGCCCTAACATCAAGAAAACCTTCACCAGTGAGGCTCATCATGCAGAAAGCGAAGGGACAGAAATGCAGGTGGCCTCTCAGTACAAGAGAAGGAAAGTGAGCGCCTCTTCATCATGCTGACACTCACCATATTTCTTCTTCTCTTGCTTAATCATTCATATAACACACAATACCCATGGTGGGTGATAAACAACT
>transcript_HQ_Ha_transcript11813/f3p0/2101
CAGAGTGAGAGTAGTGGCATGCGTATTACAATTACAACGCTTGCAAAGTCAGTCATAGCCCCATCACTACTCACATTTTACCGAGCAAGTTCTTTTATTGTGAAGCCTACTTCTACGCTTCGTGTCTCGAACTTCTTAGGAACTTGTTACTCAACTTCCCCAATCAATATGATGGGAAATTCCAACTCTGACGAGACGACAACCACCAAAGAGTTTTCAGTGCTTAGTTGGAATATTGCAGCTGTGAACAACAATCCTTTTGAGTATTGGATCAGCCATGATGATGAGGCTTACAACAAAATGATGGCAGACGTCCAGAATTTTATTGATTCTCCTGGCGACCTTGATATCCCAATTTCTGAAGTTTTGACACCTGAACGGTTTGCAGAGCTGAAAGAGCTCATGGCAGCCCAAGGCTGGAGCGGTATTGACGAAACAGAGCAGCAGTATGAGTCCAACTACAAAAATAGAAAGATCATTGCTGAATTTATCAAGGACAAGGATATTGGGAAGAAAAGACTTGCATCCATGCCAGATCGCATCACTAACACCATAAACACAGTCGATCAGGGAACAATCTGCAGGCCAACGGTAATAAATGTCTATGAGGAAAGAATGGATAACTTAGACCAGTGGTGGGACCAGTGGAAGGATTTCTTCTTCAATAGAACTGTGACTTTAAAGGGCAAGAGGGGCGATGAAACCAAAAAGGTCTGCGAGATGCTGTCACCGATCACCGCTGCCAAGTACCCAGCAATCACACCAGAGGAGGAGGCGATCAGCATTCCGCTGCAGACCATGTGCCAGGCAATCTTTGACGGTGTAATGGTGCACATGCTGAATACAGTGGCCCCTGGGGTCTGGCACGGCCTCAAGCTCCAGCTGTGCGAGGCGCTGAACAAGCAGAAGAACCGGCGCACCTTCGAGATCCTGGAGGGCGAGTACCGCGGCACGGACGTCCTGTTCCTGCAGGAGTGCGCGGCCGCCTTCGTGGCCGAGGCCCAGGGGCGCGCCCTGGGGGAAAGGTACGACATCCTGACACCGGCCCAGATGGACTCCAAGCGCGACCAGAACTCGGTCATCTTCGTGAGGAAGGGCCTCTTCGACGTGGCCTCTGCCGTGGAGATCACCGCGGACGTCGCCGCCCAGTTCCCGGACAAGTGCCCGGTGGCGCCCGGAGACCTGTTCGCGGTCATGCTAAAGGACACCAAGAACGGGCTGGACCACGTCCTGGCCTCCTTCCACGGGGACACCAACGGCCTCGCCACCGTGCCCGTGGTGGCGGCGCTGCACGCCGAGCTGTGGCGCCGCGGGTGCCCCCGGCTGGTCTTCGGCCTGGACGCCAACACCTACGAGCGGGGCGGCGCGGGCACGGGGTTGCAAGACGTGACGGAGTTCGCCCAGAGCTTCGTCGCCCACGGTCTAACCAGCTGCTTTGGTGACGAGCCTGACCCCTCCAACTACACAACGTTCAATGCCCGGACATACCTCCAGCCTCAGTTGAACAAGGCTGTGAAAAAAGAGGACAAAGCTGAGAAGGGTGATATAAACCCAAAGGACTTCATCCTTTTCTACAAACGGCACTACGTGGCCGTCAACACAACTAAGGACAACACAGGCACCCGAGTCTACATTGAGAATATGGTCTTCCCCACCCTTCAGTTCCCCTCGGACCACGGCGTGCTCTCCTGCAACTTGGTGCTTGCACAGCCCCCTGAAAGCAGCGAGGAGAAGGCATCATGAATATATAATGATGGGGCAACCGAAAAGAGGTTGCTGTCGTCTCTCTGAATATTGAGATGATGGAAAGCAATATATATATATATATATATATATATATATATATATATACTGCTGCAGTGTTTGGATGCGACATAGTGTGGGCAGCAAATAACAGTAATAACACCATTAGCAAGCCCCCCCCCCCCCCCCCCCCCGCCCCTCTTAAGGCTTTATTGCATGTTCTTCTTCGTTGCTGCTGAACAAAAAGAAACAGCAAAGAATAGCAGCAGCAGGGGTGGCTTAAAGCAAGAAGAGCACTTAAAATACTACACTTTATAAATAAATACTGGCCAGCGAAATGATGAATCTTTCTTTCTTT
>transcript_HQ_Ha_transcript14526/f2p0/1846
accacccaaacccccctcggtgcaCAGCCAGCGGCAATCCAGATACGTAGAATGTGCTCTTTGGCAGAACGGGGCAGTTGCCCTTCTAGGTATCTCTGCTACGAAGATGGCCAAGCTTCAAATGACGGTGAAGGCTCCACATCTTGCCTTTGCAACAGAACATTTCTTTTCTATGGCAAGTCCTGTGAGAGCACGCCCATCCTCACCTATGTCACTGTGGCGTTGCAGGCAGCACATGGTCTTTACACTGGGATGGTTATCATCTATGCAATTTACAGAACTCAAAATCGTCATAACACGGCTGGAGACGTTCGAAGAACAAAATTTCTATGCGTCTTAACTGGTCTGACCGCGATGACCATGTACATCGTTGACCTGGTGCGACTAAATCCAGCTTTTGATGACAGGGCTTGGGAAACACACTTGCAATTCCACGTCCTGGCCCTCCTTTTATTATTTGCAAGCCTGAATGTATGGTCAGTAGCTCTTTTGTTCGTCAACCGTTTGGCAAGGGCTGGAGTTGTCAAGCTGAGCCACTTGACAGGATGGAAAATATTTGCATACCTGTGCCAAGCGACTGCAAGTGGACTCTGTATCCTTGTCATAGTATCAAAGCAAAAGCATGCCGATCGAATGGGGTTTTTAGTTCTGGGAATGCTTGGGGTAGTTTTCCTTTTGATTGGGGCAGCTTTCAGAACCCAGCATTATTTAGCTGCAGTCTCCAACACAACAGGAGCAGCCCACTGCTACACAACCATCAGAGCGCAGAGACACCTAGTTGAATTTTTAAAAACATTCTGCTTCTGGATGTTCCTCTGCTTGTCGTGCCTAATATGCATGACTGTCTTTCAAAAAGTGAAATACCCAGCTGTGGGATCCCACTTATTCCACTTGGGATCTGTTCTTTCCATGAATCAGGTAGGTGTTGTTGAGTCAGACTACTTGCTGCTCCCTGAAAAGAGATACGGAATCCGATCTTTGTTGCCCTACTTTTTTTTGAAATATTTCTTCTTTTGTGGAGATCGTGTACTTTCAATGCTGAACTACGTTTCTTCATTTCAGTGGCAAATTGATGATTTGAATGAACAAGCTCTGTCATCATCAGGGCGAGAGATCCAGGTCACACCTTTTAGCCCGAAGTTGGCATATTCACCATCCATGGTTTCTGGAATTAAGCCACCACAAAGGCTGTCATCAAAGAAGTCACTGGCAAATAAGGTTTTCCCAGCATTCAGCAGTGATTGTCAGGCAGCAACAAACTTCAGTGCCCATAAAATTTTCAAACATCCCACGACTCCAAAAAATGTGCCACCAAATAACAGATAATCAACAAGAAGCGAGTCCATGACTGCATATCTATCAGATTATTGAATTGAAGGTCAACTGTTGAAGAAGGGACCTTGATAATCCATGGACACACAGCAAGAAGGCAGTTTCATGATGGGCTTTTAGTAGCAGTACAGTATACCTAATCATGACAGTATATCCGTTCCTGCACTTGCCTTGCTGGACAAGGTTACCAAGCCTACAACATACGAATAAATGCCTTTGCCTTGAGGGAGGATGTAGAAGTTAATCACACTTTTGTATATAGCGATAGCGCATAGGAGTGTATTCAGGCCTTTACATAGGCTGAAGCTGGCACGTTTTCAAAGCGATTTATTTTGAAACAAAACTGTTTTATTTAATCTCAGGGGGTAAAGCACCTCCCTGTGGGGATCGGCGACCTTCTCTGACCTCTGACGCTTCCAgtatatgcgttgtttATACATACATACAAAATCTTTTGAGTACCTCCAGGTTCAAAGGAACCAGGGAGGTAATTTTTCCTGTTAAcaataaccgg
>transcript_HQ_Ha_transcript11817/f2p0/2081
GGGGCGCGGCGGGGCCTTAGCGTGGATGCGCCGACGCCGCAGCTCCGCCGCAGCGAGCGCCAGCGCCAGAAGAGCGCGAATGTTGCAGATGTGGCCCGGGATGCTGGGCTGCCTACAGGCATTAATTTTTTGGATCTCATGGAGGAGGGGGGTGTGGTCAATGAGGCCTATCTGGATGGGGTCAACGAGTACTTCCAGCTGGACGACGAGAGGTCGGTCATGTTTGTAGGGGTGGAGGGGTCTGATGCGGAGGTGTTTGCTGTATACATTCCGAAGGGCTATCGGGATGCTCTCGACTGTCCTGACTCCCCGCAGTGGGTCACGGCCATTAACAAGATCCTTACCCAGCTGGAGGATAACAAATTTGCTCACTTTGTGAAGCGCACTCCTGGCATGAATGTGATTCCGTCCAGGTATGTTTTTGCCTACAAGGACCCTGTTGAAAAGGGCGGGGAGGGCACGTACAAGGTGCGCCTCGTCCTGGACGGCAGCAAGCAGGAGTACGGGGTGGACTACATGGATTCCTGGGCTCCCTCACTTCCCTCTGCTGGCTGGCGGCTTTTCCTGCATATATGTGCGGTTGAGGACCTCGAACTTGCGAGTGTTGATGTCAAGAATGCATACATCCAGGTTCCGATGTCGACTGGGGGCTCCTACAAGATCCACATCAGGGCGCCTCAGGGCATGGAGGTGCCGCAGGGGTTGGTGCTGGAGCTCGATCGGGCCCTTGAGGGGTCCAAGCAGGCAGGTCATCTGTGGTATAAGTACCTGAGGGGGGTGCTGGAGGAGTTTGGGTTTGCTCCCCTCAATACTGCGGAGACGATCTACGTGCGGGGAAATCTGGCTGAGGGCGATTTCCAAATGCTAGCAATTCATGTGGATGATATCCAGATTGCCTCCCAGTCCAAGGCCCTCGAGGAGCAGTTTGTGAAGGAGATACAGACCAAGTTCCAGATTAAGCGCGGGTCTGATGGGAAGTTTGTCGGGCTGGATCTTTCCAGGGATAGGGAGGCCAGGACCATCAAGGTCACGTGCGAGACCAAGATTGCCCAGCTTCTGGAGAGGCATGGCCTTGAGAATGCGCACAAGAAGTTCACTCCTTGTGCGCCTGGTGTCCAGATGTCCCGCGACTCCACGTCAGAGAAGGCGGACATAGATGAGTACCAGAAGTTGGTGGGGGGGCTGCAGTTCATCAGGGAGTTTCGTGCAGACACTGCTTTTGCGGTCGGGCGGCTCTCTAGGTACCTAAGCTGCCCCAACAAGGACCACCAGGAGGCGGCGGAGTACCTGGCGGGCTATCTTCGGCGGACGGCTGACATGGGGATGGTTTTTGGCGGCCGTGGAGGCAATCCTTATGAAATACGAATAGTCACGGACAGCGATCATGGGATGTGTCCTGACACTGCGAGGTCGACCTCTGGTGTGTCTGTGTATATTGGCCACTCGCTTATTATTCACAAATCTAAGCTGCAGCATCTGGTGACTCTGAGTAGTGCGGAGGCTGAGCTGGTGGCACTCATTCTCGCGGTGTGTGAGGCAAAGTGGGTGCGGGGCATGCTGACGGCGCTGACGCGCCGAAGGCCTCATATGACTGCTTATACTGACAGCATGGCAGTGGTGCAAATGGCGAACCAGCAGCAGCACCTCCAGAGGACTCGCCATCTGAACATCAAGCGTCATTTTCTGAAGGATGAAGTGGCTGAGGGCAGGCTGTCTGTGCGCCATGTCAGGGGGAAGGAGAATACTGCTGATATTTTCACCAAGCCCCTTGCCCGGGTGCATTTTGAAAGGCTCAGGGAGGCTCTTGGGATTCGTTGATTTTTTTGGAGGTCCTGGGAGTACGGGGGGCATGTTGGAATATGTGTATTTCATGATTGTAGTTTTCCTATTGGCTGTTTATTATTATAGGTTAGTTTGGTGGGGTTAACAGTAGTTGTAAGAAGGTTTTATTATTGTGGGTGTACAAGACTGTATTTGCCGAAATACAGGTGCTAGCGGGTTAGATTAGGTGTGATTGGTTGTTTCGTCTCGTGCTGGTTGTCTCGTCTGTTGTATAAAAAtataaccattcattcatctac
>transcript_HQ_Ha_transcript12715/f2p0/2035
gattcaacaatgaaaacagaTTTTATTATGGTAGGAAGTGAGAGAAGAGTGAGTGACGACCTGTGCTCACCGTCGTCATTATCATCAACGACAGTCCGACGAACATGGAAAGCGATCAGCAAACCTACCATGAGTCGATATACTCCACGGTCTCTGTGATTGTTCTAGGGGGGGCTCTCATTTGCTTCGCTTTTTCGCTGTTCATCGCTAATAGGAAGCGACAGAGGCTTCTCGCTCATCCTGTCTTGTTGGCAGTATTTCTGCTTCTTTTGCCCAATGCCCTAATGGCTCTGGTGTATTTCTGTGAGCATTTATACAATATCTCGACGGGTAAGCGGCTCGGTGGCGGACCAATGTGCCAGCTCGTAGCTTTTTGGTCTGTTTGCAGCATTGTCAGTATAATGGGGTGTTCAGTGGTGGTTGCTTATGCAAGCCACCAGATCATTGCTCAGGGAAAGATATGCAATGCACCTCGGCGTGGTGTTGTCATTGGCAGTGCCCTCAGCTGGCTCGCAGGTTTGGCTGTGGGGGGGGGCTACCAGGCTGCAGGGATGCTAGGCCCGTATGAAAGGCTATACTGCTGTGTTAGCGACGAAGGAAGCACAAGACCACCCATTCTTGTCGCTGTATTTATCTTCTTCATTGCTGCAATAGCCCAGCTCCAGTACTATTGCCGTATTTACATCAAGCTGCACTCCTCTCAATCAAAAGGAAGGAGGATTAGGGGTTCAATTAGAGAGGTTGTGGCTTGGGGGCTGGAAAATATTTCTCTCTTCTATGTTGGGTGGAGCCTTATGGCCATGAATAGTATCTTGGCCTTCTCCGGGCATGATGTTGCTCAGTGGGCCGCTATTTCAGCTGCTTGGCTTGCAAAAATTCATGCTCTTGTGTGTGGCATATCCTTTCTGCGTCATTTTGAATTGAAGAAAGAAGATGCTATTGTAGCATTTCTGAAAGGTGCGGCGTCCGCTGATGGTAGCCAGGCAAAAGATACCCCTGTGCATAGTATAGAAGTTGCTGAAGAAGGAAAAAATGCAGACTTGGAAAAGCCAGCTTCGTAGCGGCCCACGCATACTCCACGCCTGAAAAAGAAATTTGTTCGGTAGTACACAACAGCAACTCGATGAAAACTATGGCGTAGATGTTGACAATTGACTGAGAATTATGGCTCCAACGGACACCACCGCGCCTTGGCGGCTATGGACGAGGAAGGTTAAATCCCGGCAGACAAGAAAGAGGTTGTTAACGCCCCCCCCCCCCCCCCCCCCCCCCTTGCGCTCAAATAGTCCAATTGGACTACTTCGGTGATTTTCCAACACTTTGCAGCTGGCTTTCCAAGCTGCCTCAAAAAGCACTCATAAATATTCCAGATAGTTTTTTCCCCTCAAAATAAATAGAGTTATTGTTGAATTCACAGCTTTTTTCCCAGCTCAAAAAAAGGCCAACAACTCCTTGAGAAATAATGCTCCGAATTCATGCTTTGTGGATGACATCATACATAGTGTGGGTGCTAGGTGGTTGATGGGAAGAGAAGGTGACTTGGGGAAGGTATCTTTCATCAGATATACAACTAAAAAAGAGCTCCCTTCCATGAATGATGTGGGTGATGAAGGATCAAACTTCTTTTTCAGAATTGCCGTGACATCACTGCATTACCATATATATATTTTTTATACGTGCCTGGCGGACAAGATCAAGAAGGAGTGGGTAACATGGAAACGCCAGCTGGGGCTCTGAGCTGTTTTCGTGCCGCACGAGCCGGGGGGGGGCTGTCATTTCTCCAGTGGGTTGAGTatatgGGGGGTGAGGGGGGAAAGACTGGCAAATGGGAAGGTGTGCAGTTGGAAGTCAGTGAAGGCTATAGCATTTTTAGTTTTTTTGTTGGTGATAACCAGAGAATGAGAAGTGGGATCTACAAGTGGAAGAAGGGTCGGCTTGTGGAGGCCTGGGCTTTGGCCCTTTTAGTAATCCGAGCAGCTGGACCTTAAATAATAATTTAAAATTGTCATCATCATGCCCTC
>transcript_HQ_Ha_transcript11818/f2p0/1984
ACGGAACTTCTTAAAAAACGTTTACTAACTATTGCATTATTAGTTTTTATAATTAAAATTGGAATGGCAATTCCATTACCATACATTGATCAAACAAAATTATTGAATAACGCAACGTCAATGTTTGATTTATCgggcccagggacttgctgcggtgtccggcacgtgcgagtcaaaaaaataggattatttacacttggaattacCCCAAGTATCAATGCATCAATTATATTACAATTAGCTTTTGTTATTAATCCAAATTTAAAAAAACTTCAACGAGAAGAAGGGGAATCTGGTAGACGAAAATTGATTAAATATACTCGTTATTTAACCCTGTTATTAGCAATTACTCAAAGTGTTTTCTTAATTTTTTCTCTTCGTGCTTTTATTTTTGAGTGGAGTATTTTGAAACTTTTTGAATTATCGTGTGTTTTATCATCTGGTGCAATGATTATTCTATGGATAAGTGAGTGTATAACAAAAACAGGAATAACAAATGGATCGTCcgttttttaattttttCTAAATATTGTATCGGTTTTACCTGAACAAATTGCAATGTCATTTAAAAATTTgggacattttttttcgttttgaagggttaattgtcatttttaactttctcgataacagttttgggcggcaatcttttttacaacaaaactcttttacataattccccttaaaaaatccaaaactgggtcaaaaacgagctgacaaaaaaaattggtagaagatagtcttttatttaccatttcagattaaatcaagcgggtgtgatgccggttgttttttgcttcatattttaattcctatattaaagacaggggggtattttatatttttattaaaaaattaatagtttttaattttgtttccattttttaataaagttttcctgaagtagttaaccaatctttagagtcaattgttgagggctggttttaatttgtttgtttgctctttttttattcaggattaattattgatccaaaagatgtagctgacgaacttcaaaaaatcaggttttctttatatttgcaattcgacctggagaaaaaaaactcgtaattatttagaaaaaaattttttaaggaattgtctttaataggagcattaatttttagcatttaatgttgtttttattaaattttggtttgggtTTTGTATTTAATTTGTCAATTTTTtaaagGGTTTAGCATAGGGTCTCAAATTATTTTACTTGGTGTGGTAACTGAAATTCTTCAAAAAGTTCAAGCTCTTGTGCTTAATGATGTTTATAAAAGAATTCGAGATAGAAACAAATAAATTTAAAATATTAAAGAAATAGAATATGAAAGTTCGTCCATCAGTTCGCAAAATGTGCGACAAATGTCGAGTAATTCGTCGTTATAGAAAAGTTATGGTTGTTTGTGTGAACCCAAAACATAAACAACGTCAAGGATAAAAAATTTAAACTAACAAATTTTCATTATAAATTATAAGGATATTTATTATGGTAAGAATAGCTGGTGTTGATTTACCTTCGCAAAAAAAAATTCTATATTCATTAACAGCAGTTTATGGCATTGGATTACAtactgctaaaaaaaattttagaaaaggcaaaaagtagatagtgagataagaacttttgaacttgatgatgattcagtaggtaatattcgttcagttttagaagataactatacagttgaaggggatctaagaaaaactaaaaaagtttaaatatcaaccgattagtttcaattaattgtttttagaggaaaaaaggacatcgccaaggcctttccacttcgtggacaacgaaacacgaaacaaaatgctcgtacaagaagaggtagtaaaaaaaaacaatggctggAAAGAAAAAAAATAAAAATTTTTtcctaaattttaattaaaaattaataaattttttatgattaatac
>transcript_HQ_Ha_transcript10905/f2p0/2192
GGGACTTACCGCACCATGAAGAGCATGATGGTACTACGTAGATAAAAAAAAAAACAATACAACAGGAAGTCAGGGCCCCAAACTTGGTGGGgaatataccgcagctccatatacaatatgcgcattatactactgctgctgctgctggaggcaatgctgctagtttttcgaagtaaaatgagcaatgggcacttatgttgctctggtatcaagccgaggcattcaagatggtccaagaaaaattacgaaaatgggggtagggtgcctttacgataaaaggcataccagtttttgggccttccaggcaccatcagtttcagtgtggcatggcatgaacaagaatttcatttccaatcgatctgtacccggtgggttacagggtgtcaggaaagttgtctgttaagaagtattacagaatattgtctgcATTATTATGCTGTTCTACATGACTGAATTAAGGTCTTAACGGAAGGCACACATTCAGCCCTAGTTCAAGTACATCCATCACCATCACCGAAACAGGAAGTTAGAtactacttgggacttTAGAAAACCAATAGAAATAGAAATTTgtaggaactcTTATATAAACCTTCAACATTTTCTTGTTTCTCGCTCTGTCCATCCAGAGCGGCCGCATTGAACACCACCAGCAGCAGCAGCAGCAGCAGCAGCAGTAGCAGTAGCAGTTTTTACACCAGCAGCAGCAGCAGCGTAGAAGCAGTTTTTGTTGTTGTTGTTGTATTTACTCGGTTTCAAATAATTAACAGTTACTACCACTATTAAGCATGCAGTAGCATATTATATTTTTATGAACTTGCATTACTTTAATTTTTCAAGTAGTCTTAAAATTTTCCTAGGCGGCAGCATAATACAGCCTTACAGCAGCTTATTACAGTCTTAAAAATTTCCTAGAATAATATATCATTATTATTCGTATTAATTTATTATTATTAAAAAAAAAAAGTGCGGCTCATGAGGCAGCGAAAACATTTGTTTAGTTTCTGCAGCTCATGAAGCACCGAGATATCAATGCCAACACCCGACTCTGATGCCATAAGTGCAACCCAGGGTTCAGCAACTGTGGCTGGGTGGTTCTGGGCGAGGATAGCACAAAAGGCACCAGGGCAAGTATGACACATAACTTCTCAACACTTTTTGAGTTCATTTGTCGTTTGCTCTATGTGTGCTGTATGTGTTTCGTGTAATGTAAAAAAGTGCGGCTTATGAGGCAGCAAAAACTTTTCTTTAGTTTTTGCAGCTCATGAAGCAGCAAGGTATCAAGTGTTTTGAAGAAAACACAGTGACTAGAGTCACAAGGGAAAGAGATATCGTGCTCCAGGAACAACTACCACTACTGCCAAATACCATAAAGCTTCCACACATGTGTTAGCAGCAACCGTGCAAAGAGAGCGCCGTGTGCTTGGAAAGAAGAGAATACTGTGCTTCATATAACCTTTGGGCTTGGAAAATGACACATCAGCATCAAACCTTCCATGTCTCAACTGCGATGCAACTGTTTATTACGATGGTTCAATATGCACAGTCTAGGCCAAGCGAAGCAACAAAGGAGAAGGTGTCGCTTCCATGCTGATACTGGGCTGCCATGTTGATGCTGGGGCTGGCTCGCAGTTGCTCAGTAGTTGGCTTCGAAGGTCGCTGCCCGAGCAGGCAGGCTGGCTCGAAGTCTTCGAAGGTCGCTGCTCGAGCAGCCAAGCTGGCTCGAAGTCTTCGAAGCTCGCTGCTCGAGCAGGCAGGCTGGCTCGAAATATACAGGCAGGCTGGCTCGAAGTATAACCCAATCCTTGACTTTGAAGATCAATCACTACTGCTCAAACTTTTGAACAAACAAAATGAAAATGATGGTGGAGTTGTCATCATGGTGGTGCCGCCTGCAGCCTTCTTCGGCCCTCCGTCTGTTTCTCACCATCAGCAGCAGCAGCAGTAAGCATCAGCAGCAGCATCATCATCTCTTACCCTTTCAGTTTTCGTAAATGTTACTCGAGTCATCAAAGAACTTAGATACTGCAAATCAAAAGTTTTTGACTCCAAAAGAAAAACAAAAACACAACGAGGGCTCCATAAATGTTTAAACAAAAAGGTGCAGCAGGCGGGTATAGTAGTAGTAAAAAAAAATTATTAAAAAAAAAAACTGATGGTGGATAGAGCCGACCACCGCCGCCTCTTATCTatt
>transcript_HQ_Ha_transcript12717/f17p0/1948
gaacaaccgcctattcttcaaccgccATAATCTCGAATTGCCGTGCTCTACAGACTGAGATCCCTTCTTCACATTCATCACGCCTACCAAACAACTGAAATCGCTTGATACTTGCAGTGCCTTCTAGAGAATAATTGTTTCCCAACCTCAAATCTAAGGCCAAATTTACACTTAAAAAAGAACATGAACTGTTTGAAATTCACGTTCGTGCTACAGATTCTGGCCGCAGTTCACTCCTTCACCCACAACCACAACAGCCCTCACCATATTTGGTCACCTGTAGCATACCAGCAACGTTCGTCGCTTCATCAAATATGTGCCGAGCCAAATGGTGGCAAGGGGAGCAACGAAAAAAGATCCGTCGAAGAAGATGAGATTACAGCAACTTTGATGCAACAACTGGAACAAATGAAACATCGTGATTATATTGTCGAGAACAACTGGAGAACTGGACAGTTCAAACAGCACATATTGATAGGCGCCGATCAGAGGATATCTGCGATGAAGCTAAGCAATTCGATGCTCGCAGTTGCTTCGGAGCTTGGAGATGTTCATGTTATGAATCTCGCGACAGGACAAATCCAGTCTGAAATATTCCCTCACCGAGGTGCAGTCTCAGCCATGCACTGGGACGGGAACGTGTTGATAACTGCCGGTGCTGACAACTATATCAGGGTCCTGCCAGCACCGATGACAAAAGCAGGCTCGTCAGGGCGAACATCGTTGGTGTTCAAAGGTCACCTTCAGCACCACATCATGGGCCTGGTGCGGCTCGGCCCCAACCGGTTCGCAAGTGCTGGAACCGATGGGAAGATATTGATCTGGGACCACAAAAAGTCTCCCACAAGCCCAGTAATGGAGATCCAGGCTCCTGATGCCATACTTTGCCTTGATGCTGCTGGTGACTATATTACTGCCGGCTTAGCAGACGGGCGGGTGGTGGCATACAGTTCCATCTCAGGCCATGACCTTGTAGATGGCTATTCAAAGGCTTTGCTGGAAATTCAGGCACACAATGGTCCGGTCACGTCACTGCATTTTAATGAACAGAACTTCCTGGCCACGGGAGGAAAAGACGGGGTGGTCCGCTTGTGGAACATCCTGGGCGGCGGCGACCACGGCGGGCAACACCTGGTGCTCGACCTGCCCGGGGAGCCCACCAAAAAGCTCAACCGCGTGTACAAGGGACATCCTGGTTCATCAGTAACAGCCGTACAAGCAGATAATAAGAAAATCATCAGCACATCACTTGATGGTCACATCAAAGCTTGGTGTATTGAAACAGGGGAGGAATTTTTTTCTCTCAGGGTAGAGAACAACGAAAAAGTTCTTAACATGCAGTTTGATTCCACATTTCTCATCACTGACGGTCATGGGAAACATTTGATATTGAAGGACTTTTCTCCCTCAGGCCCTTCTGCTCCGATTTGCTGATGTCAACAAAATAGTGGAGATGCCAACCACCGACCGTGAGGGGCTGCGAAAAGAGAGCCGTGAAGGAGAAGGCCTGGAGAAGCTGAATAGAGGATGGCTACCAACCACAACGGGTCATCAAGACGCTCTGTAATAATGTAGCCCATGACTGGAGGCTCAGTAAATGATAGTATGTAGCCGCGTAAAAGTAATATAATTGTTCTTCCAACGAAGAAGTTTTGAGAAATCGTGGCTGCTATGTATGAATGTTACATATGTGGAATATCATTTGAGTGGACAGCCCTGCTGGGGGGTGGCATCGCATCAACAAACAAATGATGAGGAAAGAGGAAAAGGAAGTGTCATTAAGTTGTTTCACACATTTCTCCTCCAAAGAAATGAAAATAATACAAACACCACCAAAACATctccaatgtatgatcgcagtatgatcttatcatcaataggactacagtatgatgatgatatttaattttagtttctagtcaagcctttttttaaccctcattggttc
>transcript_HQ_Ha_transcript12718/f7p0/1998
gatattatcgcgttagATAGAGCACCCGAATACACAGATCCAGATACAGCTGCCATAAAATCTTCAGGGGCCACTACTGAGACAAGGGCGTTCTTCACCAGAAAATGCGGTCATTCTACCTTTGCTTAGCACTCGTGCTAGTGAATATTCTCGTGCAGCTCCAGCAAGGGGCTTGCTTTTCTTCTGGGTCAGCTGTTGGACGCTCCTATTTTGCCCTACGCGGGCCTTCTCGTGCCCCAGTTTCCTGTGTGCGGAAATCCAATGCCGCCAGAGGAGGGCGCGTTGTAGTCAAAGCTTTCTTTGAGCAACTGACAGAGGGAATGGCTGGTGTGGCTGAGATGATGACCGGGAAGTCCCGGATGACCGAGAAGAACATCGACGCGGCGCTGACGGACGTGAAGCGCGCCATGCTCGACGCGGACGTCAACCTGAAGGTCACCAACGACCTCATCAAGGCCGTCAAGAAGAAGGCCCTGGGGATGGAGGTCACCAAAGGCGTGACCCCCGAGCAGCAGTTCGTGAAGGTGATGGGCGACGAGCTGGTGCGCATCCTGGGCGGGGCGGTGGCGGAGCTGGCGCGGGGGGACCGCGTGGACGCCCTCGGGCAGCCCGAGCCCACCGTCATCCTGCTCGCCGGTCTGCAGGGCGCGGGCAAGACCACGGCGGCGGGCAAGCTGGCGCTCTACTGCAAGGGGGAGGCCCAGGGGCGCCGGCCGCTGCTGTGCGCGGCGGACGTGTACCGGCCGGCGGCCATCGACCAGCTGAAGACCCTGGGCGGCCGCATCGGCGTGGAGGTGTTCAGCCAAGGCACGGACGCGGACCCGGTGGAGATTGCGCGCGCGGCGGTGGCCCACGCCAAGGCCCAGGGCTACGACACCGTCATCGTGGACACGGCCGGCCGGCAGGTAATTGATGAAAATCTGATGGCTGAGCTAAAAAACATAAAGACTGCTGTTAATCCGGATGAGGTGTTGCTGGTGCTGGACGCCATGACGGGCCAGGAGGCGGCCACGCTCACGGCGCGCTTCGACGAGGCCGTGGCCCTCACCGGCGCCGTGCTCACCAAGCTGGACGGCGACTCCCGCGGCGGCGCCGCGCTCTCCGTGTACGGTGTGAGCGGCAAGCCCATCAAGTTCATTGGTGTGGGAGAGCAGCTGGATAAGCTGGAACCTTTCTACCCTGATCGTATGGCCTCAAGGATCCTCGGCATGGGTGACGTGATCTCGCTAGTCGAGAAGGCGCAGGAGCAGGTCTCAGAGGATGAGGCCATGGCCATGACCATGAAGATGATGGACAATACCTTTGACTTTGATGACTTCCTCAAGCAAAGCGAGATGATGAACAAGATGGGCAGCATGGCCAACGTGGTGAAGATGCTGCCGGGGATGGCCGGGAAGGTCAGCCAGGCCAAGATGGACCAGGCCGAGGACCGCATGGACCGCGCCCGCGCCCTCATCAAGGCCATGAACGCGGAGGAAAGGGGCAACCCAGACCTGCTCATTCGTGATAGAGAAGCATGGACCCGGCTTCGCCGGATCTCAGCAGATGCTGGGTACAGTTTTGATGAGGCACGTGAATTCATACTTGAGTTTCAACAGATGAAGACTATTATGAGCCGAATGAGCAAGCAGATGGGCATGGGAGGTGCAGGCTCTGAGGAGGAGATGGCCAGCGCCATGGCCGGCGGGCCCAGCCGCGCGGCGCGGCGCAAGGCGGCCAAGGTCAAGGGCAACGGCTTCGGCGGCGCGAGCAAGAAGGGCGGGGGCGGCTTCGGGAAGAAGTGAGGGCGGCGGCGGTAGTTGCCGTTATTGCCAAGAAGACCAAGGGCAGCAAGAGATGAAAAAGATGGAAAGGGCCCACCAGTAAATCACATTTTTTTTTGCTCCGGAGCAAAACCATATTTTCTGCATCATCTCACAACAACATGCTAATACTACTACAATAATATCATCATGCATTTGCATCATTGTTTTTTATTTAAAAAAAAGGTGGATTCg
>transcript_HQ_Ha_transcript11819/f4p0/2076
gataatacaagctttgcactatagctatatatacctCTTTATGCTGTATGGCGAGGCTGCGGCTTTCTTCTTCGGTGGTGGCTTTACTCTGGAGTGCCACAAGTTGTTGGGCATCGGAAGAAGAGTTGCTGACATTGATGTTACGAATGGAAAGTATGGCGCTAGATTTGCGCGATAAAGTTGAGGAAGCTTATTCATTGCGCTGTGGGATCACAGAGTCAGACTGTGCTGCCAACCACCACTATGATTGCGTTACGCAGTTTCCTGAACCGAGCTGTCTGAGTGGTGGAAGCTGGGACGTAGGTGCATGTCTGGACAAACACTCCAACTGCGGCGCTCTCTGGGATTTTACAACGTCTGGCGTTAGCATCCCCGACGACGTTGGGGGCGATAAACCATCTGATACCGAGGTGATTGAAACTGTATGCTACAGCCAGCTGATTGATGATTTTTTGGTCGACGAGTTTGAAACTGATCAGACTTCTGGCGATGATTTTGAATTCCTAGGGATGTTTTTCGGGGCCTGGAATGGAGTATTCAGAATCTATCCAGGGCGCCAACGGGAGGAGTGTGGCAATTATGATCCCCGCTATCGACCCTGGTATGTGGCTGCCAGCTCTGGGCCTAAGAATGTAATCATCCTCATTGACACAAGTGGCAGCATGGCAACGTCTGATCGCTTGCAGCTGGCAATGGAGGCGGCTACAGACGTGTTGTCCACCCTTACAGTAGCAGATTATGTTGCAGTCATCCAGTTCAACAGCGATGCAGAATTGCTTCTTGAAGATTCAAATGACGGAGAAATGGTTCAGGCCACAGCTGAAAACATTGAGGCCTTGATCGCGGAAGTAAATGAACTTTCGGACGGTGGCGCCACAAATTTTGAAGATGCATTTGAACTGGCCTTTGATTTGCTTGATGAAAGCTTTGCAAACGAAGCAAATACAAACTGTGAAACTGCCATTTTATTCCTTACCGATGGAGAGCCAACAGTTGGTACAGGCTCTGGTGGCGATGAAGATGACTTGTATTCACTAATTGGTGCCTGGAACATGGATTATGGTGCCAAAATTTTCAGCTATTCTTTGGGGAATGGAGCGTCCCTAGATATTCCAAAGGCAATTTCCTGTCAGGAGAATGGAACTTGGACATATGTTCCTGATGGCGGCAATCTCCGTGATAAAATGGCTGGCTTCTACACCTACTTTGCTGCTGGCATAGGAACTGAAGCCAACAGGAATTTCACGGCGTGGGTCGAGCCTTATGAGTTTGCCAGCGGTGGCTACTATGGGACGACTGTGTCTGCGCCTGTGTACGGCACCAGCACTTCTCCATGGCGTTTCCTTGGTGCTGTTGGAATTGATTTCTCAGTATCATACATGGAAGAGGTGGCGGGTGGGTCTGATGCGTACACAACTGTACTGGACGCTCTTGAGTCTGCCAGCAGCTCATTTTGCCCTGAACCCAACCTGAGCGAGTGCGATGTGCAGGCCATACGAGATGCTGCCTCCTATTCTTCCAGCTATGACAGCACTTGCGACGGCCAGTGTTCGTCGTTCAGTTCCCTCACACCCGAATCTTGCATGGCTTCCTCAGAATACCCAACAGGAGCGGAGCTCTGGGACAACTATGATTACGAAGGCAAAAGCTATAGCACCAGAGTGTGCTGTGGAAATGCAGAGGAAGACAATGACACAATATATGAGTCTTGCCGTGCCACTACTGACACAACCACTATTATGATCATTATAATTGTTCTTTCCGACGCTGTTTTCTTGGGGCTTGTTGGTTGGATATGTTGTTACTGCCGCAAAAAAAGGATGAGAGGAAGATTTTCTGATGGTGCAAGAAACAATAGCGTGCAGCAGCAGCAGCATCATCAACCCGTTGCCCCCGTCCTACCACCAAATCAACCACAGAGTTACTATCCCCAGCAGCAGCAAGTGCAGCAGCAAGCAGGTCAATCAGTAGCACTGGCAGTTCCAGTGGAAGGTGGAGGAGTGGTAGCCTATGCCCAGCCAGTGTATTCTGCATATTCTTCtcAATAATAATAATACTAATGATGAtgaaaaagtt
>transcript_HQ_Ha_transcript12719/f2p0/1498
AGACGTCGAGCCGAAGTCTGCTCCTCGTGTCATCTGTGCTTTCTGGTCAGCAGGAGGATAACAGCTTTTTGCCACGTGAGCGAATTGAGGATGGCAGGATCAAAGAGCTCCCAGAAGAAGCACCCGCTCATGCACCTTATCGCTGGAGGGAGCGCTGGGCTCGTTGAGTCAACCTGCTGTCATCCGCTCGACACCATCAAGACACGTATGCAGTTGACGGCAACAACAAATCATTACACAACTGCTGCTGGAGGAAGTACGATCGGTCCACTTCAAACTGCCACCAGAATTGTCGCCAATGAGGGTTTATTTTCTTTGTACAAAGGGCTCACTGCTGTCTGGGCTGGTATCATACCCAAAATGATGACCAGGTTCACCAGCTTTGAAATGTACAAGGACTTTCTACGGGAGACTCCCGACGAAAACCTTTCCAAAGGCAAAGTCCTTCTGGCCGGCTTGGGCTCAGGGGTCACTGAGGCCATACTTGTTGTGACACCTGCTGAAGTTTGTAAAATTCGCATGCAGATGGAAGGCGTCGAACCCGCCGTTCCGAGAGAACGACCGAGCGTGAAGCTGGGGCAGTTCATTGAGCGTTCCAGATGCGTCCTCCACCTGAACACCCAGCACCTGGCCAATCGGCCGTTCACCTCCCACCACCATGCCGTGCCGCAGTCGCATTACCACAGCATGATGGACCCCGCCGCCGCTGCTGCGCCGCGCAAGTACCGCAACGTTTTCCAAGCAGCCGCGGTGATTGTGCGCGAAGAAGGGCCGGGGGCTCTCTACAAGGGGGTGGTGCCCACCACGCTGCGCCAGGGGTGCAACCAGGCGGTGAACTTCACCTGCTACCAGACCTTCAAGGAGCGGTGGCTCCGGCGGTCGGGGCGCGAGGAGCTGGCCCCGTGGCAGCACATGCTCATCGGCGGCCTGTCGGGTGCGCgcacgcacaccctttccactCGCTCTCCACGGGGAGATAAGTAGGGGCACGCAGCATTGCCTTGGGTTCTGTTGAGAGAAACGGATGATTGAAACGAAGACGGTTCGATTCTGCTGTTTCTTTTTTTTTCCCCTCCTTGCCTGCCAGCATATCTCTCGTTCCAACTTCGTTATACATCCAATGTTGCTTCCTTGGCTGCACCCTGATACTACAGATTCAATAAGCGTGTATCAATGATGATTTAGTAGTCGCACCACCTGGGTCCTCCGCCACACACACACAACCTTCGTGTTCGTCCTCCGTCCCTGTTTCAACCGATGTACTCACTTTTTCtGGGTGAACGATGTGTGTATTAAGGTGACCTTAAATACATGTATGTCTTCCAGGCGGATTTGGCCCCGCGGCCAACAACCCACTTGATGTGGTGAAGACGCGCCTGCAGAAGCAACGGGTTGAGCCCGGGCAGAGGCCTAAGTACACGGGTCTTGGTCAAGCAGTCGTAGTCATTGCAAAGGAGGAAGGGGTTCTGGCACTGTGGAAAGGGCTCACCCCCCGGCTG
>transcript_HQ_Ha_transcript10907/f5p0/2138
gATTCCCACTTCCTCCAGCACCACCAATCTTTCCCAACGTCATCACAGTTAGGGTTTTCTCAAACTGTTTACTGAACATGGACACGCAATCAGGTGTGAGCACATCGCAATATGCTCTTAAAGTGGACCCAGCTCAAGGCGACAGAGCCACCGAGATCAAGATCTGCAGTTTTGCGAAGCCTCACATGAGAGCCTTCCACTTCGCGTGGCTTGGCTTCTTCGTGGCTTTCTTGGCTTGGTTCTCGTTCGCCCCCCTGATGCCCAAAATCAAGGAAGACATTGGTTTGACTGCTGACGAGATCTGGGTGGCCAACATTTGCTCTGTGGCCAGCACTATCGTGTTCCGTTTTGCTATTGGTCCCCTGTGCGATCGTTTTGGTGGTCGACTTTGCATGGCGCTCATTCTGTGCACGTTCTGCATCCCCGTGGCCGTGGGAGGTTTTGTGGTGAACAATGGCACTGACCTCGCGATCGTGCGTTTCTTCCAGGGTGTGATTGGCTGCGTGTTTGTGCCCTGCCAGTTCTGGACCGCACAGATGTTCGCCAGAAACGTGGTGGGCGGTGCCCAGGCTCTGACCGGTGGCTGGGGCAACCTCGGCGGTGGCGTGACCCAGATCTTCATGGTGGGTGTCTACAACATGATGAAGGCCTCTGCTGAGGGGGAGATGGCTTGGCGCTCCGCCTTTGTGATTCCTGCCCTGGTGATTTTCCTTGTAGGGGTAGGCATGACCCTGTTTGCCACGGACTGCCCCAAGGGTCAGTACAAGACCCTGCAGGCCACCGGCCAGATGCAGAAGACCAACCCGGGCAGTGCCTTCAAGCAGGCCTGCAAGTCTGCTGATGCCTGGTTTCTGCATGTACAGTACGCTTGCTGCTTCGGCATTGAGCTGACCATCAACAACATGGTGGTGAGCTACTTCTACAACGAGTTTGGCTTGAGCCTGGAGACAGCGGGCACCATTGGTTCTCTGTTTGGTCTCATGAACCTGTTTGCTAGGGCGCTTGGCGGCATTGTGTCTGACTTTGTGAACAAGAACATGTCTGGTCTGAACAAGAACCACCCCCTGCGGGCGCGTGTGGTGGCGCACTCAATTATTCTGTTTTATGAGGGTCTGATGCTGATTGCATTCTCACAGTGCACCAACCTTGGCGCTGCCATTTTTGTTCTTCTTCTTTTCTCTCTGGGTGTGCAGATGGCCGAGGGCACCTCTTTTTCCATTGTGCCTTATGTGGATCCCCCGGTGACTGGTGCCATTTCTGGCATTGTGGGTGCTGGTGGGAATGTGGGCGCAGTGTGCTGGGGCATGACCTTCTTGTACGGTCCTGAGAAGGACCAAACGGTTTTGCTGATTTTGGGCTTTATAGTGATGGCTTCCTCTGTTCTGTCGGTGTTCCTGAAGTTGGAGCATGCAAAGGAGACCCTTGGTGCAGAAGCGAAACAGGCAGCACAGGAGGAGGGCAAGGAGGCTGCTGTTGACGCTTAATTTTGCTATCTGTTTCTAGATGTTCTTCGTTCCCCTTCTCCTGTGTGGTGTGTCTTATTTTTTTTGTTAGTTATTCTAACTAATCAAAGTGAAATTCATCAGTGCAATGTCAGAAAGATCAATACCATGTCAGAAAGATCAATACCATGATGATAATTGCCCCTGGGACCTAAACCACCATCCGGGCCTGGAAGAGCCAATGACGTTAAGGTCAAAAGGCCCCATACACCAAAACAAAGGGACGGTCTCTTCTGCCTCTGGTTGAGCTTATAATAGTGCGCTCAATTTCTAACCCTCGTTTTGTGTTGTGGCTGGCTCGCTCATATGATCCGTGGGCTGGCAATAACATATGGTGCTGGTGTTTCAGTGGCGGCTGCTTCAACTACTGACTGATGATGCTGTAGTAGTATGTTTGCTCCAGCTGCCAGGACTTGAAGTGGGCCAGATTTTGGGAAGGCAACACAACCCTCCTAGGCCTGATTCTCTGTGCTGGTTGGCAGGTTTGTTTCTTTCAAGTGAGAACAGCAGCAGAAGGAGATGCAGTAACAACAATAGATGAGTTGCCAGAATTTGGCTATACGTGGTATGTACAATGACAGTGAAATGTGACACCGTGTATTGGGGGGTGGCATTGTATAATGAATAACGTAGACG
>transcript_HQ_Ha_transcript14532/f3p0/1851
gAACCTCTAGAATAATGGAAGAAATGGACTGGCTAGGGAGTGATCTGACGAGCACAGGTCTGACTATAAACGGGCTGCCCAGGGCCTGCTGGTGAGTGATCTGACGAGCCTCCTGTGACTTTTTTCTGGAGTATCGAGAGGTTTCTGATTCGGCCAAGGGCAAATTTCTCAACTTCGATGAATTCCGTGGTTTTTTCTGATGGTCTGCAGAAGATGGCAGTTGTTGACAACTCTACTTACTGCAAGTCCTGGGGCGCCAACGTGGCTGCAACCATTTCTGCTTCAATTTACTTTTTAGTAGCGGTCGAAAGACCAGCAGCCAGCTTTCTTTCTCGCCCTTTCAGCTTCTGTATATTCTTTCTTCGCAATTTTTTTATTGTCCGGCTATCACAGACCAATAATTATCAAGCAATGGATTGGAGAGACGACGATCACCATCACCAATACGACAAGCCCTACAGCATAGAGGCGCTGTTGATTAATGCACATCCTCAAAACTCAGTCCACACCAACAAAATCTTTCGTCCCTGAAGGCAAACAAGAGGGTCACATATACTCGCCGGTGGGTGTACCACACGCCGCAGCGCCGCGCCCCTCGCAACCCTTCAGCAGTCAGCGACTACTGAACAGCCTGCACAGGACCCCTTAACCGAGAGATACCCCGGCCACCAGCAGACCGCACAGCAGACTACATGCAGGGGCCTTGCCCATACCCCACCCGCCGCCTTGAAGCCTTCATCAGGCCTCCTGGACGCGGCCCCAACCCCACCGGGAGCTACCTAATTGTTTGAACCAGTCCAGGTACTACCCACTTATGTATCAGATGAAATGAAGAGCCCTGACACCCATCTCAAGCGAGCATCTCCGAATTACAACCAGCCGCTGAGACGTCTATGAAACCACCTTTTGTCCATTCTTGGGAGTCCAGGGGGGCTGCGCTGTCCGGAGGCATGACAATGCTCGGCAGCGGGGGGGGGAATAGATGAATCTTCGGAGCACGTGCCAGTGCAGGACCAAAGCCGTCGTAGACATCGCCGCCGCCAAGGAAGTGAGCTCAGCAGCGGGAGCGGTAGAGAAAGACCTCCAAACCAAAACGAAGTCCCCGATCACCGCAGTCATCATCGGAGACGACTTGGTGGTCGCCCAAGGGGTCAGGGAGAACGGCCGGAAGCCGTCTCCTTGACAGCAGGCCCGGCTGGGCGGGTGGCAATCATCACCACCAACCTGGCAAGCCTGGAACTGGTGGCAGGTTCTGACGAGGGCGACCTCGCCGGGAGCTCTGCTGCCCCAAACCCCAGCGCGGCCTCCCGAACTGGGGTTTGCTCTCTCAGCAGCCACCCTCCCCCTGGCCATGATGAGTAGATCACATGGCACATCCAGATGGTTCCAGGGCGAGCAGCTTCGCTAGACTATGTGTGCCTTTACCCTGAATGCCGCGGATCTTGGTCATGGCAATTCGCCCGCTCATGTATGCATGGGCACTGCCGACGATCTTTTAAAGGTCGCTGGCGCACCTTCAACCAAGTGGATGCAAGAAGGAAAAAATCATTATCAACTGTTTATTTCACCTGTAATTAATTTTTAGTTGGTGATGGCTTCCAGCAGTTATGGCATTGTGAGGACAGAGGAGGATGATAGTCCTCACTTGACAACACCAACAGCTGTTAGCAGCAGAGGCCCCGTCATCAGGGCCACCTCTGTCACAACCATCTGTGAACTACTACTATAGTAGGAGAAGTTGAAGATGTAGCAGTCAGCTAGTGCATGCGGTTATTGTCCGCTGATGTGCTCCATTAAGAGCGAAAGTCAGGTTGTTGGCATACCATGTTGTGATAACTTATTtttttttttg
>transcript_HQ_Ha_transcript1272/f2p0/4550
GAGAACAGCATTCATTTCAATGACAAAGAACTACAGCAGCAAGTTTTAACTGCCAGACTGATTACCGTTGTGAAGGGCATGAAGCGAGAGCTAGCGGTTCTCTGTCTGCAGactgttgaactcctacggagataccccaatggtttcaagctagctgagCTTCGAAAATGCTATTCAAAGATGTTTGGTCGAGCTTTCCAaTCTCCAGATCAACAAGATCGTCATAAGAAGCTGAGTGATTTTGTagaagaaaagttcacagatgtccttgatgtaaatatacaaagaggttcagaagccatcattttcttaaaatctggatttttggaccctgttggtatgataaacatctctgaagttcttgatggtgcatcacacctgaacgaaaaggcccagagtaaccaaagaagcacaagtcattCAAAAGGAAACAATACAGGGCTGGACGTAAATACATCATTATCTCAGGGCCTGATGGTTGGAGACGGGGAAAGTGTAAAAATAATTGAATGCCCGAGCCCAAAGTATGGAAAGGCCAGCAACTTAGTGATAGACCTCACTTCTAGCAACGTGTCAGCTTCAAATTCCAATAAGGATCTTAAGGTCCCTCCAATAACCTCTCAAGGAAAACAACATGCGGTGCCATCATCTGAAGACCTGAAGGTTTCTCAATCAATCTCCCCAAAAGCACAATGTGCAATATTACCGCAAAATGGATTTCCAGCAGCTCTTTCTTTCATTGGAAGTAAGCTTATTGAAGGAGAGAGCATTGTATCAATCAAAGATGAGCTCAATGATACTTCTGGTCATAAGTATGTAGAAATAAGGTGGACAAAGCTCAGAATATGCATTCCAATGACAGCGGTATATCACTTTGGGCATCGAATACGGCATGCTAAAAATGCACCGAGCTTTGTTGCAATCACTCTGAAGGATGCAATGTGCATACCTGATGACTTTAAAAAATATGTGCTTCCACAGCCATGCATGGATAGACAGGACAATTGGCAAGGGGAAAAATATATCTTGCTTGTGATACTGGAAAAAGACGTTGAGCACTTTCAAAAAAATGCCCACCTAGTCTTCAGCAAAGATGCTCAAAAGTGCTACAGACCAATTTTGGATCGGCCAGATGCAACTAAGCACTATTGTGAAGCTGCTTTGAAGCTTCAAAAAAAGGTATTTGTCAAGCCTGACACAAAAGACACTCTTGTGAGGCTTCTAAGAGAGGTGGAAAGTTTTAGCCCAGAACTTCTGGGTTCAACAGCTGATGAGGAAGCTGGATTCAGCTCAGAGTCAGATTCTGGTGCTACGCATAAACACAACAGACTTCAAACAGACATGGATAACAAAGAACTTCAGGAAAGCAGGCCAGTTGTGAATAAAATTGTGCCTAAAAAGGGTATTTTAAAAATGCCGTTGACCAGCTGCTTGGATGGGTTCCCAAGAATTCCCAGACCCAACCAGCTGCTAGGGGACCTGCTAAATGAATCTACTCATGGTAATAGCTCTTCCCCAAATGGTAGAAAGAGTGTTCGCTTTTTGGAATCATCACCAGCAAGGCAGCAGAAGCAAGAATATCCATCTAAAGTGTATCGAAAAGAAATCTCACCACTTTGTCAGGAAGGCACTTCCAGCCCTTCATCGGCAAGTTCTTTGCTGGCACAGATGGGGTTCAACAGGCCTAGATCGCCTTTACTTAGACCAGCTGAGCCTGCAAGTAACCAAAAAGACACAACTCCCATCTTGTTGGTTGACTCTGTGCCAGAACGTTTGCACAAAAAGAGTGTGAAAAGAACTCCCATAGATGGAAAATATGCAACTGAAACGTTTGTGTTCAATAGAAGTGAACAAAATGTTCTTCGGCAGACAGCAACTTTGAAGGGTGGAAGTAAAAAGGGGGATGAAAGCATTGGTCAGCAGCATCATAAAAAAAATGGAAGTATCCAACTGCCAGACCACAGTGGTGGATCTCAGAAACAAGAAGCTAGAACCAGAAGTCGTGACAATGAAAACTGCTCACAGCACTTGCAGTTGAGTGAAACCAGAAAACAGGACAACGAGGAAAAGAAAAAGACTGCAGTTGTGATTAAGTTAAAACAGACACCACAAAGATCTCTTCAGGGGTTCGGTCTCGAAATGGAAGAATATGTAAATGCAAAAGGAAGAGTGCTCAATATTCTGAAAGCAGTTCAGGATGATGCTAGTTTGCATGTTGTGAAGCACTTTGCTGGCCATATTGGAGATGCCATTACAGCAATCAATGGCAAGAAATTGAATGAGAAAAAAGGAGACCTTGAAAAATGTCTTCGTGGGATTGATGAAGGTCAAAACGTGTTTTTCAAAGTCAAAAAGCTTCGAAAGAACAGTTTGTCTGGAACTGAAAAGAAAAAAGATTCCAGTTTGGTAGATGAATGCCATGTTACTGGTAGACCATGTGATGCTGCTGTTCAAAATAAAAAAGCCAGGGCACCAAGTCAGACTGTTGTTTCTGTTGAAGATGACGACGAAGAAGTCTCAATTCTGCACTTGAAGGAAGCCCTTAAATCCAGCAAGAAAAAATCTTCAGCATACAAGGATACCTCTCCCAAGATTGTCGCTGGAGTAACCAAAGTACGAAAATACTTTGACAACTATGGCTATTACAATGGCACTGTGGAAAGTATAGATTCAGATTCCGACTGTGTTGTAGTTTATGAGGATGGGGACAAAGAAACTGCTTCAAAGGCTGATATTTTTCCATTAGTGAGAAATTATGAAAGGTTTCTGGAGGAAACAAAAAAGAAAAATAAGGGGATGAAGTCTTCTGGCCCTACAAACCGAGGAAAGGGTAAAGGCTGTCCCTGGCAAGCCTGTGCCAAGTGTTTGGCGGGAAAACAGAGCGGATGGTACTGCCGCCTGCTTGCAGGCATCAAAGGCCACACAGAACATTCTCATAATGGTCAATGCTGGGTCAGCCCACCCCATTTCACGGAGTTTAAGGATATGGTTTATGATACCTTCAAAAATCCTGATATAAGGAAAAGGGCACAGATTCGTTATGCCGACTACAGTATTTTTCGAGAGGCTAAGGGAAGCTCTTTTGATGGAAATGCTGCCAGTGACCAGCAGCAAGCAAGAACATGTCTGAAACTTCAGTTGCAGAAAGAACTGAAAAGGGCCACAGAGAAGCACAAACTTCAAGTTTCAGGCGCTCTTATTAGAAAGAGACAGAAAGTTGACGGCCTGACTGCTGCAGACAGGGCCCAGAAGCCAGCGTCTTTTTTAAAAAGGAGGAATGCTAGCTCTCTTATGGATACCCAAAGCTCTAAGTCCAAGAAACTAAAACCTAGTGCTGATCATCCTCATGTTACAGGGGGAAGTGACACATTGAATACTCCAGGCTTGGATCCGACAAAAAGGGAGCACTCCCAAATGAGCTATGAGGAATATCTGGTCTGTGACAAGGTCACCATCGGCCGTCTATCCCAGAACAGAGACTCTCTCTCCAATCGTTCTTACTTGGAGAGTCTACGAGCTATACGGGGAAATAAGGCGCAAAAGGACCAGGAAAATGCAATGTATGGGTCTGTGTTACCAAACTTTGTTGAAGAAATGATAAAGAAAGTTCAAATTACCCATCAAGCTCGATTTTTAGACATTGGATCGGGCATAGGCACTGTGGTGGTCCAAGTAGCTGCAACAGCAGGATGCTACAGCGCGGGCATTGAAGTTGATGGCAGTCGTGCAGCTTTAGCAACTGCTTACAAGGAGGAATTTTTGGAAAGTTCTGAAACCCATGGCCTCCGGAAACTGATCGACTTGCAGCATGGCAGTTTTTTGGATTTTCAAGATCTGGTTGCACAGGCAACTGTTATCTTTTTCAACAACGCCTCGGGTTGGTTCAGTGGTGAGAAAGAGAACCCAGAGCGTCAGAAGAAAGCTCGAGGCAAGAAGCTCGAAGATAAAATGAAGTCTATTGGGAAAGAAGATGAGGCAGCAGTCTCTGCGGTGCAAGGTTTCTGCTTGGGAGATGAGCTGGTACGCATGGTGGTCAATCACTGCAAGATAGGTACCAAGCTTGTGGCATTAGAGCGGCTCATCAACTTGAAGCCAGGAATTTTCTCACCAGAAAAGGAGTACATGAGCCCTGCTGAAGGGCTGAGCTGGTCAGATAAACCCATAGTGGTGTATATATACACACTAGATGCAAAGGTTTGGACCTGTGAAACATGTACATTCCAAGAACAAAATTACTTTGAGAATGAGGTTTGTGTTGGGTGCGGGATGAAGCTACGTACCCAGCGTCAACAGAACAAAAACATTCAAAGACCAGATGGGGGTTCATAGTAGTAGCCACTGCTAGTTTACCCTGACTCTATAATACTTAGGGGACGGTAGGTTGCACCAGCAGAGGAATCATGATGCAGCATTATTGATTTAAATTGAACACAACACACAAGTTGCTATGCAAATAAAAAAACTACTATTGAAATAATCTGCTCTGGATCTTCTTCTTTGGTTGTTCTGACTGTTACACTTATTATTCTTGTTTATTCTTACAACTGTAg
>transcript_HQ_Ha_transcript14534/f2p0/1852
gatagatgtaatatataatactacgaAGGAAATTAGATGGCTGGAAAGGTGTGCGCCGATAACAGGGACATGAAACGTCTGACCAGGAAACCCAACCCAAATAGTTTGAATGACCAAGCAAAAGAGGCTTTAGAGCAGGAAAGGCTGGAGTTGAAAAGGCGACTGAAAAATAATAAAGAGATCGCAGATGGAATGTCAGCACTGTGGTATCTTCCAGTTCACAGAACCAAAAAAGCTCATGGATATAATAACCCAGTGTATTGGGTTGCATGGGCTAAAAACGGTCGTCATTTTGCAACTACAGGTAACGACAAACATTGTGCCATCTGGGAAACCTTGAGGTATACCAATGTACGTCGGCTGAGAAGGCATTCAGGGCCGGTGCGGCAATGCGCCTGGAGCCCGTGCTCGCTGCGCCTGGCCACCTGCGCCGAGGCCGTCTTCTACGTGTGGGACGCCGAGGGCGGAGAACTTATGGCGGAAGTAAGGGACATGCACAAGGATTTGATAAACACCATAGACTGGAGTCCAAATGGAAATATGATTGCAACAGGGAGTAATGATAAAGAGGTCCGAATCTGGGCAGTCTCCAAGGTTTTGGGTCCACCCACTATCGATCGTGGATGTGTCATGACCTGCTCTACTGGCGACCAGGCCCACGGCGCGCGGGTGCACCGGGTGGCCTTCTCGCCGGACAGCGAGCGCTGCCTCTCCGCCTCCGCCGACTGCACGGTGAAGATGTGGCACCTGCTGCGGGCGGGCGTCTGCGAGCGCACCTTCTCCCAGCACAAAGACTCAGTTCTAGGCTTGAGCTGGAACAAAGATGGTAGCAGATTCGCAAGTGCATCGCATGATGGAACTGTTTGCATATGGAATCCAGAAAGTCCTACTCCACTGCACGTCCTACGGTCGACGGGGCACATCGTCTACGGGGGCGCCTTCGGCCCCGAGGCCACGGCGCGCGGCGGCCGCCTCGTCGCCGTCGGCCACTTCCCGGAGATGGTCATGTGGGATACAAGACAAGGGAAGAAACTGAATACATTCAAATTGAAACCCAAAGGATGGACATTGAGTGTGGCATTTTCTCCAGATGGAAAAAAAATTGTAACAACTTCTACAGAAGGAAACAACTCAATGATCATATATGAGGCACAACCAGTAATCCATGGTTTCTGGGGTTTCATATTATGGATTTCGAGAAAACTGAGGAGCTACAATTAGCTTTATTATGTTGTGTTGTTGCAGAATACATCATTATTATATTATACGTCATGAAAGTGGCTCCTCCCCTGATAAACCATAAATTACTCCAGAGAGCCCTGATAAGTAGTCCTGGATCTCTGAGTAGGACGGTATCCTACGCCTGGGGGTCTGCTGTTTTTAAATTCCTCTTTCCACTCATTGCAAGCTGACAAGGGTTGCAGTCCCCAAGATGTTAGTATACTTGACATGGAGTGAGGGATGCTGTTGTGTATGCCTTTTTCTATATAGTAGTAATCAATAATAAAACTTTTTAGCCTCCTATTCAGTGATGGTAGAAGTGGAATTGCTTGAACTAGGGCTGCATGTGTGTCTTCCTTTATTCCTTGAGACAACACAAATAATGCCACTTTTAGACAACAACCAGCTGAGGCCAGCCCCCGTTCACAACAGCAACTCTCTGGAGACTTACAGAAGAAGCTGGGGAGTAAGAATTCCTCAAGTTTGGAACAACCTCGACTATGAAGTGCTTCATCAACAACAACACATCGAAAATTTCACTCCACTTAGAAAACAACTCCAAAGACATATGACGATGAGTGCGAAATAACAGTAGTGTATTGGGATTTATTTTTCATGATTGCTTAAACGT
>transcript_HQ_Ha_transcript12720/f2p0/1992
gattCTCGATCTGGATTTGCTTGCACTTGGACTTGGATTCCGATTCTGATTCTCTGTCCCCAAACTATGAACCCTTATTCTATGTTCGGTCCACCCGTGCTCGGTTTTCCCGCATACGGGCCTCCTCCTCCTGGGGTGTATCACTCTCCTCCTCCTGGGGTATATCACCCATCTTATGGAGGATCCAGCGGCTCTCAACCGAATCGACCAGCAGCAGAACAGCATCGTCGGCCAACTAACTCATCTGATGAATATGAATCGACACCATCTGAAGATTCTCTCACGGGTGATGATTGTGAAGTTCGAGCCTGTGCTGGCTGCGGCAGAGACAAATTCCAGAGTGAGTTCTCATCCAACCAGTGGAGAAAAGGGCCAGGCGCCAGGTGCGCTCCCTGCGTGGCGAACAAGGTTTATGCTGGTAGCGGCGATCCTCCCAGCTCAAAGAAGCAGAAAAGACTGCACGAATTGAAAGACGTCACACCATCCATTCCCTCGACTGAATTTGAAATTACCTGGGAGATCGAGAACTTGAAACAGCTCCAGGCCAAGGAAAGGCACGAGGATTATGGGTCCAGGTGGAGGCATGGCAAGCCACTCCAGCTACGGTTCTCGGCTGCTGGAGGGCAGATCATTGAGGTCCAACTGCGCCTTGTTCTTGAAGTTATTCAGCATGATGAGGACGATGACGATTGGGGACTTGGCTTATTTTTGGAAAGGCTGAGTCAACGTAGCTTTGAACTAAGGGGACTAACTTTTGAGGTTATCCATCCAAGCGGATTCAGTAAAAAGAAGGAAACTATCATTCAATCCTGGAGGAATCCCTTTTGCAACAGGGGCATGTGCGGCTCGGATAACTTCCTGTACCGTTTCAACTTTGATGCAACTGGTGTTCGACGCGCTGGAGATGGGGGTCTGATCCTGAGGGCCAGGGCGGAAATAATGAAGAAGGGATGGGTACCTCGGCCGCCCGGTCTCCATCAAGACCACAAGTTTGAGAAGAATGACGAGTCCGCAAGCTGCCCAATTTTGGGGCAAAGGGTGCTTGCAATGTTTGAAAATTCAGAGTTCACGGATGTGAGTCTCGTGTGCCAGAAAGAACAGACTTTCAAATGCCACAAAGGAATTCTCTCCACTTGGTCCCCTGTTTTCAAGGCGATGTTTTCGCACCCAGATATGACCGAGAGCCAAACAAATGAAGTGTTGATTGAAGACATCAAACCGCATGCTATGGAAACTCTCATCAAATTCATGTACAGTGGTCAGCTCCAGTGCGAGGCAAGAGGGCACATGGATGTGCTTGCTGCGGCGTGCAAATACGGAGTAGGGCAAGTCAAGAAGCAGCTTGTACCAAGCCTGATCACTTGTTTGGAAGACAGCCCTTCTATTGTAGCGCAAGTATTGGAGTTTACAGACATCTACGAAGACCTGGACTGCCTTCGCTATGCTGCACTCCAGACCTTGGCGGCAAACAAGGACGATGCCACGTCCGCTGCAGACTGGGACAGTCTCTGCGAACATTCACCTCAACTTGCACTAAGAGCTTTGAACGAGGCCAGAAAATTTGAGAAAAAAGACAGCGTAGTCACGTGTGAGTGCTGGGCTGAAGGTTAGCTTCCAAAGCTAGAAAGGGATTGTGGGCTGTTGCCTTCTGTTGTCATCCCACTGACCTGGTCAGCTGCTCCATTACGTGTTGAGTTTTATTAGAATTTAGGCAGCAGGGGTTGAGTTAGGAGCAGTAGGGCATTTTTTTTTTTTTTTTTGGTATGTATCGTATTTCTCTGTTGGCATTGTTTGTTGCCGCGCTGGTTCGACCGCCTTTTTTCATCTCTTTTTTTTACCACCCTGACAAGGTTGGGTGGTAGGATTTTGACCAAATTGGGGGCTCTACAACGAAAGAGGCGCGTGACTTCATGACGAAACATGGGGGGCTGCTGAAGAAGAGGCGTATCGTTTGCTATTATTAGACCATACAACTAACAACTGTTCCATGCg
>transcript_HQ_Ha_transcript11821/f3p0/2086
gatgtctgtttggggatAAAGTGCAAAAGTAGTGTGGGGTCAAAATAATCCAACCGCCAACTCCACCGACTATAGTAGTAGTAGCTGAACAACAGCGGTCGACAATGTTTCTCCAATTTCATAATCCAGGCCCAGCCCGAACCTCGCTTGCGGTTGGGCTGCTGAAAATGCTCAGAACCTGCCAAAATCTTGAGTTTCGATTGAAAAAAATATCTGGGCACGCAGATAATGCCCCAAAATTTTTCGACCATTTCAGAGAAGATGTACGCTTCGCAGAGGAGCTAGGGGAAGACTTGATGAAGGTAATTCAAGAAATGGCCGAAAAATTCGGCAACATGCCATCCTGTCAGATGAAGGGTTGTTCTGGTATAGCAGCATACAGCTGGAAGGACGTTGCGGTCGGCAAGTTGTGCCAGAACCATTCCCTCAAGGGAATGATTCCAGCCGGGCAAGTCGGCACCACCACCAGAGACGTACCTTTGTTTGATGGAGTTGGGGGTAGGTTGTGCGACCAGAGTGACTGTGGTGAACGAGTTGGGGCAGGAGATTCGGGCACTTCAGTTGGGGGTGGAAAGTTCTGTGTACGGCACAAGCTGGAGGGCCTTGTGGGTGTGATAAGTCGCTTGTGTGAAAATCCAGAGTGCCATAAAATTCCCTCGTTTAAGTTTGAAGATGATGCTCAAGCCAGATTTTGCGCGCAGCATAGGTTGGAGGGTATGTTGAAGGTCAGAACCAAGGGCTGTGAGCATGAACCATGCGAAAAGCCATCTCGCTTTAACTTTGAAGGTGAGCCCAAAGCTAGGTTCTGTGGAGAACACAAGATGGAGGGCATGATTGATATAGTTAGCTCGCGTTGTCAGCATGAACAGTGCTTCAAGCAGCCTGTGTACAATTACCAGGAGGATCGAAGGCCAAGGTGGTGCGGAAATCACAGATTGCCAGGGATGATTGATGTCCGGGGATCACGATGTTACGAAGCAGGGTGTAACAAAACTGCAAGCTTCAACTTTTCAGACAAGAAGCGGCGAAAGTTCTGCGGTACGCACAAACTGCAGGGAATGGTGCTGGTTGCAAAAGCTAGGTGTCAGCATGCGGGATGTACAAAGATTTCGTCACATCGCGATCCGCTGACCTCAACAAAGTACTGTCGGGAGCACAAGCTTGCTGGTATGGTGGATATGCACGTCAAGTTATGTGTTCACCAAGGGTGCAACAGGGGGGCCCGCTTCAACTTCGCCAACGAGCGGGGCGGGAAGTTCTGCAAGGAACACATGCTGGAGGGCATGGTGTGCGTGGTGCTGAGGCAGAGTGCCTGCCAGCACGAGGGGTGCTACAAACAGGCGATCTTCAACTTTGCGGGGGAGAAGAAGGGCAAGTTCTGCGGGCAGCACCGGCTCGAGGGCATGATCAACGTCAAGCCGAGCAACAGGGCGTGCGAGGTAGAGGGGTGCAAGACACAGCCCAAGTTCAACCACCAGGGCATGGGACCGGGCCGCTTCTGCTCGAAGCACAGGGCGACGGACATGGTGGACGTGACGGGCCGCCTGTGTGAGCACGAAGGGTGCTACAAGAACCCCAGCTTCAACTACCCGGGCGTGACCAACAGCAGTCATCGCAGGTTGAGGTACATAAAAAAAGCCGGCATCTATTATAATATTTCTGTTTAAATCCCAAAGGTAGGAAGATTTTTTGGGTCAGTCTGCCGTAGGTCTGGCGAACAGACAAAATAAGTCTGCCTAGGCTGTCGCACGGCAGCCTTGGCAGAGAGGTAACTCTAAACCAAGTCTGCCAAACGGCTAAAAAGGTCTGCCAAAATATAATAAAAGTCTGCTGTTCGGCAGACATGTCTGTCTGCCAACTGCTACCTCTGAATCCTCTGTGCTCTTTCTTTTCTTCTCCTGTTCATTCGTCTTCTTTTTGAATGCGCGCAAGCGATGGAGCAGTCAAGAGTTGATGAGATCACTTCATCGTGTTCTTTGTTCCTTTTTGGTTTATACCACTTTCTTCTATCTTCCTTACATGATTCACAACACTGGGTTTAGTCCGTGTCAGGCTAAAGTATACAAGGATTTGGCCAAGTCCCCCag
>transcript_HQ_Ha_transcript14536/f2p0/1862
GAGGGCGCGGTGGCGGCCAGCACCCGGGGCGTGGACACGGAGATGACCACCGTGGTCGAGGACGCGCCCAAACCCTGGCCCACCCCGCCCACCTACTTCCGGCTGAACAAGTTCACGTGGGCTTTCCAGGAGTTCGTGAACACGTACGGCACCCCGCGGTACCAGGAGGCCAACCCCGCGCTCTTCACCGCCGCCACCTTCCCCTTCATGTACGGCGTGATGTACGGGGACATTGGCCACGGCGGCTGCGTGCTGCTGCTGGGGCTGTACCTGCTCTGGCTGGGCAACCGCCCGCAGGGCCGCGACGGCGGCGGCCTCGCCGAGCTGGTCAAGGCCCGGTACATGATCTTCCTGATGGGCCTGTACTCGGTGTACTGCGGGCTGGTGTACAACGACTACTTCGCGCTGGGGCTGGACCTGTTCGGGTCCAAGTGGTCCGTGTTCACGGAGGACTCGGACACCTCCGACTCGGCCACCAACGTGGCCGACTACGGCGACCCGGACTCGGTGTACCCGTTTGGGTGTGATCCTGCCTGGCACGTGTCCAACAATGAGCTGCTGTTCTTCAACTCCATGAAGATGAAGACCTCTGTGATCATCGGCATCATCCACATGACCTTTGGCATCTGCCTGCGCGGCCTGAACTGCATCTACTTCAAGGACAAGATTGGGTTCTGGCTGGAGTTTGTGCCCATGCTGATCTTCGACCTGTCCATGTTCGGCTACATGGTGCTGCTGATCTTCATCAAGTGGTCCATCAACTGGGAGGACCGCATGCTCATGGGCACCTGCAACGACGACGGCACCAACGCCTACGACGCCTCCTACTCGTGCGACCCGGATGGGGACGTGGCCTCCGTCTGCTTCCTGGACTACGGGGGCACGGGCGATGGCTGCCAGCCGCCCAACCTCATCACCACGCTGATCGGCATCGTGCTGAGCCCCGGCAGCGTGGAGGAGCCCATGTTTGCGGGCCAGGCCAGCGTGCAGGTGATTGTCCTGCTGGTCATCTTCATCACGGTGCCCGTGCTCCTGCTGGGCCGGCCGCTCGCGGAGAAGTTCGCGGCCAAGAGCCACGGCCACGGCGCCCCCCGCGCGGACTCCTTCGCCTCGGACTCCCCCCTGGCCGACCCGGAGGCCAACAAGGGCCACGGCGGCCATGACGAGCACGGCGGCGGGCACGAGGCGCACAGCTTCTCGGAGGTGTTCATCCACCAGTGCATCGAGACCATCGAGTTCGTTCTGGGCATGGTCTCTAACACGGCCTCCTACCTGCGCCTGTGGGCGCTGAGCCTGGCGCACTCGGAGCTGGCCACGGTGTTCTGGGAGAAGGCGCTGCTGGCCACCATCGAGATGAACTCGCCCATCGCCATCTTTTTTGGCTACGGCATCTTCGCGGCGGTGACCTTCGGCGTGCTGCTGTGCATGGACGTGCTGGAGTGCTTCCTGCACGCGCTGCGGCTGCACTGGGTCGAGTTCCAGAACAAGTTCTACAAGGCCGACGGGTACCTGTTCCAGCCCTTCTCATACGCGGACCTCATCCAGAAGACCCTCGAGGACTAAAGATCCGGGGGGGGGGGAAAGGGGGGGCAGGCCGCCTGCCTTTCGCCTGGGAGATGATGGGCGTGGCACAAGCCAGTGGCCATATGAGACGAGAGGAAGGGCCCTGGGCTGGAGAATAAATTTTGTATGGCGTATTATTATTTATTAGATAAAAAGAAAAAAACATGCCCGCTGTATATGCTGTGCTGCCGCTGCTGATCTATAACAACAATTTTTATCAACAAGAGAATTTTGCTTTACATGTCATATATAACATGATGTCATCATAAAAATAATAAAAAAAAAAATActtcttctact
>transcript_HQ_Ha_transcript11822/f3p0/2051
gagaagcacttctcctcgagccaacgGTCGACTTCCCCCGTCGCCGATCTCTGGCGGCAAAGGTGTGGCGGCAAAAATGATGGCGCCCCAAGCGTACTGCCTTCTACTTCTGGCTCTTGTATCATCGATCGCCTGCACGCGAAGTGTGTTCTCCTTTGTTCCCACCACCAGAGGAGATCAGCGACGTGCAGAACGTCTTGGTAGCAATAAACAACCTTATGTTCGCGTACCATTCTTTGAAGTCATTCAGGATGATGGCAAGTTCATTTCCCACAAGAAATTTCAGCGAAATGTTCGTTTGCAGGCGAGCGCTCTCCAGTGTGAGCATGCTGGGTGCGGCAAGGCGCCCTTTTTTAATCTCGAGGGCGAGCGCAAGGGCAGGTTCTGTAGGCAGCACAAACTGAAGGGCATGGTGGATGTGAGCCTCAAGCGGTGCGAGCATGAGGGGTGCGGCGAGCAGGCTGCCTTCAATTATGCGGGGAAGCGGAAGCGCAGGTTCTGCGCACAGCACAAGCTGGAGGGCATGGTGGATTTGGTGGCCAACAAGGGGAATGAGTACCTGTGGTGTGAGCATGCCGGGTGCGTCACGCTGGCCAGCTTCAACTTTGAGGGCGAAGCAACAAGAAGGTTCTGCGCACAGCACAAGCTGGAGGGCATGGTGCATGTGATGACCAAGAAGAGGTGCGAGCATGCCGGATGCAGCAAGAATCCTGCCTTCAACTTTGAGGGCGAACAGGGGGGCAGGTTCTGCGCGGCGCACAAGGCGGAGGGCATGGTGAATGTGGTACATATGAAGAGGTGTGAGCATGCTGGGTGCAGCAAGCAGCCTAAGTTCAACTTTGAGGGCGAGCCGGGGGGCAGGTTCTGCGTTCAGCACAAGATGGAGGGCATGGTAGATGTTTATAACAAGAGGTGCGAGCATGCCGGGTGCGGCAAGGTGCCTGCCTTCAACTTTGAAGGCGAACGGGGGGGCAGGTTCTGCGCAGCGCACAAGGCGGAGGGCATGGTGGATGTGGTCCAAAAGAGGTGCGAGCATGCCGGATGCAGCAAGCAGCCTGCCTTCAACTTTGAAGGCGAACGGGGCAGGTTCTGTGCAGCGCACAAGGTGGAGGGCATGGTGAATGTGAAAAGCAAGAGGTGCGAACATACCGGCTGCAGCAAGCAGCCTACCTTCAACTTTGAGGGCGAGCGGGGGGGCAGGTTCTGCGCAATGCACAAGGTGGAGGGCATGGTAATTGTGACACAAAAGAAGTGTGAGCATGCCGGGTGCGGCAAGGTGCCTGCCTTCAACTTTGAGGGCGAGCGGAGGGGCAGGTTCTGCGCAGCGCACAAGATTGAGGGCATGGTGGATGTTAAAAACAAGAGAAAGAGGTTACCATGAAGAGGGCAGCAGAAGCCCAGCTTTCAACTTGGGGGGCAAACAGAAGGGCAGGTTCTGCAGGCAGCATGAGTGTGAGGGCATGATGGCGAGGGTGAAGAACAAGAGGCATGAAAAATGTCAGGTCCGTGGTCCCTGGCATCTGATCATCTCCTCCTATCCTTGCCTGCATTAAGTTGAACTCTTCTCTACATGACTCTCCTTCTGTATGGTTTGGTTGTTTGCCCAATCAGTTCATTTGGTTGTTTGGTAAAGCATATATGTTGACAACATGGCTGGCGACATCACCCTTGGGTGCCCCTGGACAATAACTACTACACCATCTTAAACCTGCATGTGGAGAAGTTTCTTCTTCATCCGAAAGGTTTCCAAACGTCTGCAAACGGAGCGCATGGATCCATCCCAACAACCGTTTAGGACCACAACGGCTCGCTGCCGCAAAGGCACCATCGCCAGCTGTAGCTAGCCCTCTGTTCACGGCTGAAACTCTTTGAAAATCTGCAGAAGAAGCTGGAGGGTGAGAATCCCTGAAGAAGTTTGGACCAACCACGAACAGAAGCGCTTCATCAACAACAATGCATAAGAGAATTCAGCCCTATTGGAAAATCGCCCCAAAGGTATACGTATATATATGTAGTATATATGATGATTTTAATTTACTTAAGGTCCAGCC
>transcript_HQ_Ha_transcript11823/f3p0/2142
tataatagggatagtagtcaaggcgcaacaCTCTCAAAAGCACAGTTGCCAAAGACCGTGACTCTGAGGCAAATAGTTTTTTCGAGAGCAGATCTTGGGATTGGGAAACGACCCCAAAGAAAGCAACAGTCTTAATACGCAAAAATAACACCCAGCATTTCAAGATAGGCCTTGCCTACATTATTCaaggaaatgtcgagcccgcctcgtaacaatggggcgacggatgggaaacccgatgaagtgaagaacatggaggatctcataagttcatacgacaatGAACTTAAGGATTACCGCGATGATATCCAGAGGCTTCTTCGCggCGGCGACAACGTCGCATTATCCATTAAAAATTCCATAGCCGTCCACACAAGTGACACAGGCGAGGAGTTGCGGTCCGAAAAGGCTGACGAGCCCAAGCGCCTTGTCCAGCTGCTGCTTCTCGCATATGCGGGATCAACAAAAACGCAGGACGTCTTTGCTCAAGTTCTATTCGACCTGGTAAACAAGGCGAAGGCGAGCTCTCACGACATGCTCTTCAACAGTGCTATTGGTAATGAAATTCTGAAATCTCTCATCCAATGTGCGACCGTTGATGACCCTAAAACCAAAAAAACAGCAAACCAGGCTCTGAGAAAGCTGGCACTGAATGTGGAGAAGCTATTGCAGGTTGCACGGGATTTGCGTGATGATGACATTGAGTACTGGGTGGCCCTTATGCTTTTCCAGGCAACGATCAGCAAGTTTGACGAGTCCAGTTCTCACGTGTTGTACACTTATGACAGCCCACACCCCTACCCGAGCAATGCTAACCACGTGACCCACGTTCAAGTTCCCGGAGCCAAGACCGTGGTGGTGCGCTTTGACCAGCGAAGCCACACTGCAGACACGAACGACGTGGTgggggttctacaaggacaaggcttgtgctgaaaaagatatgcTGGTCAACCAATACGAGGGTGGAGGTGGTAACAAATTCAGCGGTGTGGAGATGGCAAAAGCCATCTTCCAGACAGACTGCGATGATTTCTACCTCAATCTGAAGTCTGATGACAGTATGGAGGGCTGGGGCTTCAAAATTTACGTTTCTGCCAGTTTTGAAGAGCCGGAGGGCGGCGCGGAGGCcAACCGGATGAAGATTGTGGAGAATGGCGGTCTGAGCCTGCTGAAGCGCTACATTGACACTGCTGCGCTGGACGGGGCCCGCCGGTTTGCAGGGTTTGCACTGGCCAACCTGACCATGAGCGAGGCCTGCAAGAAGGCCATCCTGGCCGAGGCGGGCCCGCAGTTCTTCGTGGGGTTCCCCATGGACCTGGTCTCCCAGCGGGTGGCCGCGCTCTGCCTCAGCGAGCTCGTGGAGAACGAGGAGAACCAGCTGGGCCTGCTGCGCAGCCCGGACTTCCCGCACACCCTGCAGgtgctgaagcacatgacgcggagctacgacgggctgtgccggtacctgagcacGAAGACGCTGCAGCTGCTGGCCTCGCCGGACGACGCCGCCGCCCGCGCGGCGCTGCTGGCGGGCGGCCTGCTGGAGACCTTCTTCCGCGCCCTGCGCACCGAGGCCGACCGGAACATCAAGCAGAAGGCGCTGCTGGGCATCTTCtgcctgagccagcggcaggagCAGTTGCTGGCCTACCGCACCCGGGAGCTGCCCGCCGCGGCCCCGCCGGACAACATGGACTTCGTGTTCAACAACCGTGGGCCCGTGGACGCGGGGCCGGCCGTGCTGCGCGTCCAGTGCCCCCTGGATGGAGGAAGAACGTACGCTGAGgtggaactggtcaccgggggggagctccgtgtgGGCTTTGCCACCGAGGCCTACTTTTCCCCACGGACTGTGCCTCTTGGGGAGGTCGAGGGCAGCATTGCCCTGGCGGGTCCGGATGTTCGGATCATCAAGGGTGGGAAAGCGCCCGATCACCCCACACTTCCTGTGAAGTGGGGGAAGGGCACTGTGCTTGGCATCTCCTTCAACTATGGTGATGAGGACCCGTCCATCAGCTTCAGCGTGGACGGCGCGGCCGTGGCGGGGCTGGAGGCCAACCTGGCCTCGGTGCTGGGCAGCAAGGACAAGGACGGCGACGGCAAGGAGGAGGAGGAGGGGGGCGGGAAGccagac
>transcript_HQ_Ha_transcript10910/f2p0/2180
GACGAGGCGCACGAGGGCTGCCCGAATGAGGCGAACTTCTGGATTGGCCTGACATGTGAGGACACATCTGACGGGCATGAGTACTACTGGGATGGGATTGCTGATGAGGCCACCTACTTCAACTGGGTCACGGACCACGAAGACGATACAACAAATGACAACCAAGAATGTGTGGTCATCAGCGCATCAAAGAAACTCCTTGGCGAGTGGAATGACAAGGGCTGCTCAGATCCACACGCCTATGTGTGCGAGTACCCCGCGGTCACCTCCGCTCCCACCTCCGCGCCCACTGATGCGCCGACCGCGCTGCCCACGGTGTCCCCTACTGAGGCACCTACTGAGGCTCCCACTGTTGCCCCTACTGAGGCTCCCACTGATGCCCCTACCAAGGCCCCCACTGAGACCCCCACCGGCGCTCCCACAGAGACCCCCACTGAGGCGCCCACTGCCACGCCCACACTCATGCCGACCACCGCGACTCCCACGGGTGCGCCCACCGCCGCGCCCACTGCGGCGCCCACAGTTGTCTGCAGCGGCCAAGACGGCTACTCGCCGTACGGCAGCGCCTGCCTGAAGGCGGCGGAGGGACCCAGCACACGGGCCAAGGCCGCCGCGGCCTGTGCCGCCGACGGCGCCGCCCTGGCGGTCATCGAGGACGAGGACGAGAACACCGCGGTGGCCATGGCCATTGGGGACCTCCTGGTTGAGCTGGGCGAGGACTCTGGGACAGACAAGCACCTGCGCAACTTCTGGATCGGCCTGACGGGCGACATGGAGACTTCGTACTCATTTGAGGAGGAGGTGTACTACTGGGATGGTGATGACGAGCCTGCCACCTACTTCAAATGGAACGCCGACCACAGCGACGACTTGACCACGGAGAACCAGGACTGCGTGGCCATGGGCGCCACCAAGAACAACCTGGGTACCTGGAACGACAAGGGCTGCCACCTGGAGTTTGCCTACGTGTGTGAGCTCCTGGACGCAGAGATTCCTGAGCCCCCTACAGGACGGTACTCTTACGAGGAGGAGGTGGAGCTTGAGGAGCTCTCCTACTCGTTCTCTTCCTCCTACTCCTACTCCTTCTCCTATGGTGAGGGGGCAGGGGAGGAGGAGGAGGAGGAGGTGATCAAGGAGTGCGGCTGCCCCAAGGGCTACACCCTGTCCGGGGAGCTGTGCCTGGCAGCCTCTCCTGAGGAAATGGAGTTCTATGCGGCCGAGCGCGGCTGCCAGCAGCGGGGCGGCCACCTTCTGGCCATCCACTCGAAGGAGGAGGAGGAGGATGTGATTTCTTACCTGCGTGACTTCATGGATGACCACCCTGAGCTGCCGGATGAGACACTCTTCTGGATCGGGCTGCTGAGCGAGGACGGTGCGCATGCCTGGACGGACAACGGGGACTATGACTTCAACAAATTTGTGGACAAGGAGCAGGAGCTGACAGGCTGCGGCGTGATCAAGGGCGGCTACTGCAAGGAGCACATGGGCATGTGGAACACCAAGCACTGCTGGGCGCACGAGAAGAGCATCTGCGCCCTGCCCGCCCGCTGTGAAGTGGTGGACGAGGAGGAGCTCTCCGCGGCGAACGCGGGCGGCGCCAGCATGGAGGCGATCGGCGAGGCTGTGGACCGCCTCAACGCGGCCTCCAAGAAGGAGCTGGTCTCGGAGATCCAGGAGTTCGTGAAGGACATGGCGGCGTCGCTGGACGAACCGGTGCACAGCGCCAAGACCCTGGTGGGCCTCAGCGCCGAGGTGCAGGCCCTGGCCAACATGGAGCTGCTGGCGGCGGAGGAGGGGGCTGGCCCGGCGGCGTCGGCGCCCCGGGTGCGCTACGCCCTGCTCTTTGCGAGCGGGGTGGGCCTGTTGGTCGCCCTGTTTGTCGCGCGGCGCGCGGCGGACCGCAGCCGCCGCTCTTACATTCCCCTTTAGAGAGTTTAGAGAGGAATTCATACATACCTCTCTCTACTCATTGACTAGAACATGATCATCAGTAAAGGTTGGACTTGCTTACAAGATCTCAGTTTCACTGAAGGAAGCTGGGCAGCAGCAAGAGATTTGTCACAGATCTGTGCAACTCTGGGAAACTAGTACTTTTCAGACTGAATTGTGATTATGAgatgcttgaaattattaactaaaaaatgataataaaaaaaaacttaaaaagtatggtaagtcat
>transcript_HQ_Ha_transcript12725/f2p0/1989
GATAATAATATGAAAGAATGACCATCCAACCACGAAAGCATCTCTCTCTACTCCCTCACCCAACACACATGCAGTAAACACCCACAGTATGGTACATAGTTCAAGGACCCGGAGAAGATGAAGGCCATGGCCTTCACGACCTGCAGGGATGGCCACAGGGGCAAGGACATCGTAGTCCCGGCCATCGTGCTGGACTGCCAGGACATGCCGGAGTGGCATGGGCACTCCATCCCGGTCGCGGACGAGCTGACTTTCCTGGGGGTGATCCTGGACAGGAAGCTCACCTGGGCCAGCCACATCGAGGCCTGCACGAAGAAGGCTAAGCAGCTGGCGGTGGCAATGACGAGCTGTGCGCGGGCAAAGTGGGGACTGGGGCGCAGGGTAGTCAAACAGATCTACAAGGGGGCGGTGGAGCCCATCATGCTCAATGGGGTAGTGGCATGGGCGGCCGCCCTGACCAAGAAGGGGGCACAGGGGAGGCTGCGTAGTGTACAGCGCCTGGCGGCCCTAGCCATGACCGGCTGCTTCCGGACGACCTCGACCCAAGCGGCACTGGCGCTGGCGGGCCTGCTACCGGCGGAGATGGCCGCTGGGAAGGTGCTGGTACAGCAGTACTGCCATGGCCCCATGTCCAGGAGACTGGAGATCATCCGCACCCCGTGCAAGTGGTCGCCACACCTGTGGCACGTTCGGCACCTGCTTATGTCGGCGGGGATCAGCCTGGACTGGTGCTTCGAGCGGCGCGTGCAGAACCACGAGATGGACTACCCGCCCCATCGGGTGGAGGTCCGCGTGGTGCTAGGCACTAGGGACAGCTGGGCGCAGGACGAGGCGCTGAGGCCAGTCGGGCGCATCTTCACCGATGGGTCCAAGCGGGACGAGGGGGTAGGGGCGGCCTTCGTCGTTGTGGACGGCCAAGGGAGGGTGCTGGCGACGGGCCTTTTTCGGCTGCCGCCGTGGGCCACGATCTTCCAGGCGGAGGCGTATGCCCAGCGGGCGGCCTTGGAGTGGTGCCGGGACCATCAGCAGGAGGGGGGTTGGATCGTCGCCTCGGACTCGCGCGCCGTGCTGTCGAATGTGCGGTGCCAGCGCAGGCTCACCCCCATCACAGCGGAGGTGGTGCGGCTGGCGGGCGATTGCCACTCCCTGGTGTACGTCCCAGCGCACAAGGGCATTCCGGGGAACGAGGAGGCAGACCGCCTCGCCAACCTCGCTGTGACGAATGGGACCTACGCGCGAGTGGATGTGCCCCGGGCGCACACGAGGCGCCTGGCCGGGGACTACTTCTGGGGGGAGTGGGAGAGGGAGTGGGGGAATGCTGGCTCTGCAGACCCCCCGCCGGTGTAGCGCTTCGCCCCGAGCCTGGAAGCGCTGCGCGCCAACGTGTGGGACAAGGGCCTGGGGGTCCGGGTCCTACAGCTCCTGTCTGGCCACTGCCATCTTGGGTCCTACCTCCACAGGTTCCACTTGGAGGAGACTGCCAAATGTGAGTGGTGTGATGAGGACGAGACCGTGGAGCACTTCCTGCTGCGATGTCAGAGGTGGGCTTGTCTTCGGGCGCAGACGATCGGCGACCTCATTGACTGGAGCAGCGCTTCGGCCAGCCTCCAGAACATACTGAGTAGAGCGGACCTTCTGGGGGAGTATGTCAAGGGGACACGCAGACTGGAGTTCTAGGCTGCCTAGCCGAGGGGATCATCATCGCCGGCACGTTTGGATTTACTCAGTGCGGCGCCTTTCTCGATACCATGTTTCTACCATATATTTAATTTACATCAGTAGTAGTAGTAGCAGTAGCAGTAGTACATAACATGATTGGGGGTCATCTTCTTCCTCCTACCATGTTATGAACTACTGCTGCCAGCTGTAGTAGTATATGTCAATCTGCCCATGATGTATTGCTCTTGTGCCGGGTGGGGCTGTGTGCGTAGTGCTTTTACTGCATGGGCACAATCGCCGTACCTTAAATAAAACAATCATCATCATCAT
>transcript_HQ_Ha_transcript14539/f4p0/1889
ATTCATCCGAAAGCAATTCAAAATGGTGGGACTAACTGCAGCAGCACAGAATGAAAGAACGAGAATAGTGAAGAAGGTCGGCGCTTATACAGGAAAGATGGGAACGGCGGCACATCTTTACATCAAGAAGATTGAAAGACAATGCCAAGCCAGTAACTTGGAGAACCAAATGTGCTATGTTTTCCAGAATACATTGGAGAATGCGGACATCGAGGAATGGTACTGGGACTTACCAGAGGATGTACGGAGCACTTGGCAAGAACTGAAAGATAGGTTCCTGAGCATGCAGAAACCGGTGGAATGCCAGATGGAACTTAGAGAAAGATGGGAACAAAGAAACCAACTGAAACACGAGACTGCCCAAGCCTACGCTAACAAATTGAAAGGCTTGGTGAATCAGATGGAGGAAAGATATAGACCTACCCAACATGATCAGTTGGTACGTTTCAGACAAGGTCTAAGATCTGAACTCAAATCAAGGATGCAGTCCAGGCCAGCAGGATATGAGGATTTGGAACAAACAATCAGGGAGGCACGACTCCATGATGAAGACATTGCAAATAAACCACGCAGAAGTGGAGTTTTGAGTTCGTTGACGGAGGAACATCAGGATCAAGAAGATTTATCAGCTGATTACAAAGAAGCTTATCAGCAGAAGTATATGAAGGAACATGATGATATGGTGGCAGCCTTCTATACAGAACAAGCGAATAGGAAGAGACCTTCGCCAATTAAAACTTTCACACAGATGGAAGAAGAAAATAAAATTCAAAGAATGAGAGATATTGAACGGAAATCATTGGAATTGGGACAAAAATTGAGAGAATTGCAAGATGAAGTACAGCATCAGGATAAGAAAAGGAAATTTAACAACGAGTTTCCTTTTCAACGTGAAAATACAGGTGATGGAGTACCAAAATGTGGGGCGTGTCAAATGAAAGGACACAGTACGGACAACTGCCGAAATAAAATGATAGCGGAGGCAACAGCGGCAATTGTGATGAACAAGTTAGGGACGTCATACTCAGGTAACCTTGGGGGAGTATATATGCCTGCAATGCATCCCCAGATAAGGGAACCTTTAAACCCACCCGTAGGATCAACATACGCGGCAGGGGGTTATAGTACTACCGAACCACAAGGGAACTACTTACATGGTCCATCAAGCCGACGTCCTTATGGGAGAAGAGAACAACGGGGTCAACCAGGTATATGCAAATGGACAAGAAGAAGGATGGTATGTTTCAATCAACAAGACGGAACATGTCCATACGCACATCCTACAGAGATGAGGGGGAACAAAGGAATAATGGATAAAGGAAGATGCAGATACGGAGATAAATGCAGAAAGAAAGATGTAGTTTCAACCATGATGGAGGAAACCAAAAGGCGGAGGGAAACAGTAATTATCCCCAGAACATACCACAAGTGAATATGATAAGTGTGGTGGAAAAAGAGAACGCACCAGTACAAGAAGAGGCAATTCAAAAATCGGTGCAAGATTTTATCCAAGAGTATGAAGAAGGATTCAAACAAAATAAAGGAAAAGAACAAGAAGATGTTCAATCAAGGGGTACAGGAAAAGGACAACCAACAGCAAATACGGAGTTCTTATTTGCGACACCTTGCATCACGTGTCAGGACCCAGGACATTGCAACAGAAATTGTCCACAGGAAGCAAAAATTATTGCAGGACTAGCAATAAAAGATGAAACATATCTGGATGACCTTACTCAGTTCGTTGCAGGAATGCCATTCCAATATAACACAGAAGGCAAGATAATTGGAATGTTGGGAAAGAAAACCAATATGGTATGTGCAGTAACAAGAGCACAAGAGAATAAAGGAAAAGGCAGAAAACAACAGGATAACAATGAAAAGGGCAAGAG
>transcript_HQ_Ha_transcript11826/f2p0/2126
gACAGCTCCAAGTGTTCTTGTCCTAATAAGGGATAGAAAGAAGTGTAGCGGAGGGATTTATTGGGCAACAAGACGTTCCGACGATAGAAATTATCATCGTATAGGTTGCTTGTTTGGCCGGCCAGCAACTCCCTACGAAATTGGGCCTTTAGAATATGGCTGGGCTAACTTTGTGCAGCTCTTTACTGTTTGCAGTAATAATTTTAGGGTATGTTTCTTTAAAGTGTACTGCAGGGTGGGTGGACCCAGATACTCCTGATGATGCAAAAGAAGTGATATCACTTGTTGATGGCCGGACTTACACTTTGGTCGGCTCAGATGAATTCATGGAAAGTGGAAGGAAATTTTCGCCTGGCTCGGATCCCATGTGGACTGGCACAGACCACTCTGATGACTCAAATACAGGAGGTACTCTTTCTCTTGGTTCTCAACAGTATTACAACAGTACGATGCTCACGACGAACGACGGATATCTGAACATTTCTACATCTTCTGATATGACCAAATGGAAGGGATGGAATCCATACAAGCATCAATACGAGGAAATGAACAAAACTTTTCGTTCTGGCATGGTTACTGGATGGAACAAGTTTTGTTTTACTGGCGGAAAAATTGACATCAGAGCAAGGTTGCCAGGAAAGGCTCACACACCCGGGCTTTGGCCTGCCATTTGGATGTTGGGAAACCTGGGAAGACCTACTTTTGAAGCTTCAACCAACTTGGTGTGGCCTTGGAGCTACAATGAGTGTAGCCTTGATAAAATTGAAGCACAGGAGATCAATGCCTGTCTCAGAACCCGCCACTATGGGTTGAAGCCTGGACAAGGCCGCGGAGCAACTGAGATTGATATTCTGGAGGCCATGGCCGGCGATGAAAAGCACTTGGGTGGTACCCCAATGAGCACACCATATTTCTCCTCAACCCTGCAGCTTGCTCCTGGAGTACCAAAAAACAGGCCAAATTTTGGTCAAAAGCCAACTGCAACGCAGACATGGTATACAGGCATGGAATATGGCGAGAATAGCACTCAGAATGTGTATTTCTACGGTTCAGACCTTGGGGTTACAAGTGTGAATGAACCCACGATGCGTACTGCAAAGCAGGCCTACCAGGCAGATTCCGTATCTGCTGTGACGAATGTAGTTTCAGATCTGTTTGATAACTTTCACAATTATGGACTGGAGTGGGTCACTGGTCCAGAAGGTTACATCAAGTGGTATTTAGATGATGTGCTCATCTTCTCGGTATCCGCACCTGGCCTCAAAGTGACAGGTGCACAGATTCCTGAGGAGCCATCATATCTAATTTTCAACACTGCTGTGTCATCTTCTTGGGGCTTTCCTCTCCCTTGCCCTGATGGATGTGATTGTACATGCTTTGACTGCAATGACCCATCTTGTGTCTGCGGAATTCCAGTAGGAATGTGTGATATGCTCCCAGCACACTTCCTCATCGACTATGTTCGCGTTTACCAGGTCCAGAATGACAGCTCACAGTATACTGGCTGTGATCCAATTCCATACCCTACCAGACGTTTTATGCATGCCCACAAAGATAGATACACCGCCAAAACATCGGACCCACTGACATCGAAGCTGGTAACAGGTGGACACACGTGTACTTCTGACAAAGAATGTGGGCATGGGGCATGTTCTGGTTTTGCCTTCCTGAAATGGTGCAAATGTGAGGAGGGCTGGCACGGTCCCAACTGTTTGGTCACCAAAAAGTTTGAAGAAACCCCTGCAGCATGGGATGTAGGGAATACGCTAGAATTTCACTCCATAGATTTGCCTGCACCATTTTACATTATGCTTGTCACTATCGCTGCTGGTGTGGTTGTATCAACATGCTTTAATGTTCGAGAGAAACAGAACGCAAGGGTCAGGAGGTGAAACTGCACAGTTTTTTTTTGCGGGCAGTATCTTCAACAGTACTCCATGTTGATGCGAGATAAGATTGGCGTCATCTCAGAACCTTTGTGCATTGGAATTCTCATGTACTATAATAAAAAAGTATTAAAATAACAGCTTCTTTTTTTTCCAACAGCTGCTATTATTTTTTTTTCAAAGGCTGCTGTGCGCAACAACAACATATTACAGTAATAacaatataactcattcatcatc
>transcript_HQ_Ha_transcript12728/f27p0/1981
gggacgaccaaataaaCAGAAAAATAGCGACCACAAATTGGACTAATCAAAAAGCATATCAACAAGCGCACATTGCCTGAGCAGGGTAGCCCCCTCACACATTTATAACCATGAGTGGCGTTTCTGTGCTCCAGCACTTTGAAGCGTACCAAAAAGCACGGGTTTCATTCGTGCAAGCCGTGGCAGAAGCCGCGACTCGGCCTCAAAATATTGAGGTTATGCAAAATGCGGGGGTTATGCAGCTTTTGAGGCCGCTGCTACTAGATAATGTGCCCAGTATACAACAATCTGCTGCTCTTGCATTGGGAAGACTTGCGAACTATTCGGATGACTTGGCAGAGGCCGTGGTCGGCAATGAAATTCTGCCCCAATTAGTATATTCATTATCAGAACAAAATAGATTCTATAAAAAAGCGGCTGCTTTCGTTTTGAGGGCAGTGGCAAAGCACTCAGCAGACCTGGCACAGGCAGTTGTGGACTGCGGAGCCTTGGATGCCCTAGTGCCCTGCTTAGAAGAATTTGACCCCACAGTCAAAGAAGCTGCCGCCTGGGCTATTGGATATATCGCACAACACACACCAGAGCTGGCGCAGGCGGTGGTGGACGCGGGCACGGTGCCGCTGCTGGTGCTGTGCCTGCAGGAGCCGGAGGTGACGCTGAAGCGCATCTCGGCCTCGGCGCTCTCGGACTGCTGCAAGCACTCGCCCGAGCTGGCGCAGGCGGTGGTGGACGCGGGCGCGGTGGCCTACCTGGCGCCGCTGGTGGCGCACCCGGACGCCAAGCTCAAGCGGCAGGTGTGCTGCTGCCTGGCGCAGGTGGCCAAGCACAGCGTGGACCTGGCGGAGGTGGCCGTGGAGGCGGAGATCTTCCCCAACGTGTTGACCTGCCTGAAGGACCACGACTCGCTGGTGCGCAAGAACGCGGCCACCTGCGTGCGCGAGGTGGCCAAGCACACGCCCGAGCTGGCCAAGCTGATTGTGAACTCGGGCGGGGCGGCCGCGCTGGTGGACTACGTGGCGGACGCTTCGGGGAACGCGAAGCTGCCGGGCGTGATGGCCATCGGGTACATTGCGGCCTTCAGCGAGACGCTGGCGCTGGCCATTGTGGTCTCCAAGGGGGTGGCCCCGCTGAAGGAGGCGCTGGTGGCGGAGCCGGAGGACCACCTGAAGGCGGCCTGCGCGTGGAGCCTGGGGCAGGTGGGCCGGCACACGCCGGACCACGCGCGGGCGCTGGCCGAGGGGGACGTGCTGCGGCACCTGCTCGCCTGCATGGTGCACCCGGACAGCTCGGAGGACCTGAAGGCCAAGGCCAAGCGCGCGCTCAAGGCCGTGCTGGCCAAGTGCACGCAGCTGGCGGCGCTGCAGCCGCTGCTGCGCGACTCGCCCATCAAGGTGCAGAAGTACGTGCTGCGGCAGTTCGCGCAGCTGCTGCCGCACGACGTGGAGGCGCGGCGCGCGTTCGTGCAGAACGGGGGCCTGCAGTTCCTCCAGGAGCTGAATGAGACAGTTGGTGGCAAGCTATCAGAGTACATCATTATGATCAACAACTGCTATCCTCCAGAAATAGTCGAATACTACAGTCCAAACTATTCAAAGACTCTTCTGGACAAAATTGATGAATTCCAACCCCAAGCTTAGTAGTACTACACAGTGGTAAGCATAGTACCATCTATCAGCAAGGGGACCGGATGACTAAGATGTTGTCATAACGCCCCCCTCTTTGAAAAAAAAAAAAGTAAGTCACTGCTGATGAAGTATCAAGAGATACTGTAGGATGGAAAATCACACCACCAATGTTACTTTCGACACAGACTTGTTACTTGAACGGTAAGGGATGGTGATGTTACTTTTGTTATATACTAGCTAGTACTTACGTAGTTGTTGTTGTCTTATTACCACTGTCAACACTTGATCATGGTAGATACAGATTTTTGTACATTCATATATTAATTAAAACAAATTTAAAAAAAAACGCCGTTGcc
>transcript_HQ_Ha_transcript11828/f2p0/2055
gaagTTCCGATTGTGCGCTCGAACGAAAGACCTTCAAAGTATCGCAACGGTCGAGTTGTCTCTGGCCCAGCAGTAGACAACTCACCAACACCAAGTTGAGATCGGAATATCCAATTTATAAAAAAAAGAAGTGATCTGCAGCAAGAGAGACAGCAAGGTGGTATTGGCCGCAGAAGAAAAAAAGAATGAGGTGGATGATGTGGTTTCGGAAGAAGGCAGAGGAACAACATATTTTTGATCGCGCTGAGAGTGATGATGTTTCTGCCTATGAGTCCACTGCCTCTTGCTCTGATCCAGGAGAAGGCCCCCTTCTTGTGCACAAGAGGGCCCACAATAGTAACAAAAACTAGTCATCATCAGTTGCAAAAGTGTAGCTGCACGAATATATGAGGCAGTCTTATGAAAATCAAGAAGAAATCATGACAAAATAATTAACATTTCATTTAGACATGTTGTGATTTTTTTTTCTCGGCAGACTTAGTTGGTCTGTTCGGCAGACTTGCAAAAAATACCTCGGCAGACTTATTTCCTCTGTTCGGCAGACCTTCGGCAGACTAACCCAAAACATCTTGCTACCTCTGTCGTCCACTTCAGCCTTGAGCCCCGGAGACGCAGGTCCACAGCCCTAATCAGGGATATCTGCACCCGCATCCGCACGAAGTTAAAGACAGACGAAAAAGGCCGACGCTACTTGGCCGAGAGCTGCGCAGACACACGCCTCAAGAAAGCCTGGAAGGAAGCATCATAGGCAACCCCATCAACAGCGATGATGAATGAAGAAGGGGCAGTAAATAATTATAGAAAAAACAGTTGTTCTTCCGTTACATCATCATCATCATTATATTCATCATCAACAAGGAAAAATGTGCGGTTGGTGGCGCTCGACTTCAAGGGTGCCTTTTTTGATAAGGTGTGGTGGCGGGGTCTGCTTGCTCATCTGTGGGCGGTGGGTGTGCGCTCCAAGGCCTTCAAGCTGATGCAGAGCTACCCGCTGTCAGACCGGGCCCTCTTTGTAGTGGCAAACGGTCACAGCTACAGTCATATGAGCATCATGTCTGGGGTGCCACAGGGGGCCATCTGGTCGCCTTTCCTATTTGACCTCTTCATTCGCAGCGTCCCACAGCGAGTCAGAGAAGCTCTATGCCTCTTCTACGCAGATGACCTCACCCTCCAGAAGGATGTAGATAGGGAAGAGGGGGCGGCGCAGAGGGCAGCAGAGGAGCTGAACGATGATCTGCAGCGCCTCTATGAGTTTGGCAAGGAGTGGCTACTAGAGTTTGAACCTACCAAATCCCAGGAGCTGACCATCACCAACTCGGTTGCAGATCACAAGGTGAGTCAGTTTTGAAGAGAAGGAGCAGCTGGAGGCGCTGGGTTTCACCATTGATCCGCAAGGTAACTGGTCCCTTCATGCCGAGGCAGTATAGCCAAGGAGGCCCGGAAGAGGCTTGGTGCCATTAGGAGGATCGCCCATGTAGCCCACATGCTGGATGATCGTGCCAAGATGATGGCCTACAAGGCTTTTGTATGATCAAAGATTGAGTATGGCAACCTCATCTACTGGGGGGCGGCCGAGGGCTATCTCGAAAAACTTGACAGGGTTCAAAGCAGCAGTGCTATTATCTCGATGCTCGTGGACTCGTCTGCCTTATTCATCCCCTCCCTGGAAAGTAGGAGGCAGCAGGCCGCGGCAGTTGGCCTCACCTGCAAGCTGCTCGATGGCCAAGGAGGGCGGGGGGCGCTGAGTGAAGTGCAGCCAGTGTTTGCTCCTCCTACGACCAAGTCCACAAGACCCTCCGACAGACTAGCAGCACAACGGGCGGCGGGGCCGCAGCACCCTCACCAACTAAAGGCTGCTACAATCTGCCACACAGGGAAGAACAAGTGCTCACTGATGACGTACAAAAGGAGCTACTACAGAGCAAGAATCCCAGAGATATGGAACAGCCTCAATCATGAAACTCTTCAACAGCAGCGCATAGAAGGTTGCGTCCCACTTATAATAAAGCAGCTTCAACGTCATATTGTCACCCAGGCACATCAGAAGTTTTTTgg
>transcript_HQ_Ha_transcript12729/f4p0/2002
GGTGCGGGACCGTGCTGCGCGAGGGTGCGGCCGCGGCCGAGGAGCACGAGGCGGACGCGTGCCCGGAGCGCCTGGTCGGCTGCCGGAACAGGTGCGGGGAGGTCGTGCCCGCGAGGGCCCTGGCGGAGCACGAGGCCCAGCACTGCCTGGAGCGACCGGTGCGGTGCCGGCACTGCGGCGCGGCGGTGAAGGAGCGCCAGCGGGAGTCGCACGAGGGCGCCACCTGCCCGCTGCTCCGCGTGTGCCGCTGCGGCGCCCACGTGCTCAAGGACGCGTACCGGGCGCACCGGGAGACGGACTGCCCCTACCGCCTCGTCAAGTGCAGATTCAACTGTGGCAAAGAAATGGAAGCAATGCAGCTCAAGATTCATGAGAGCGTGGAGTGCGAGCTTCGAACATGGGAGTGCCTCTGTGGAGACCGCTTACCTTTTAAGCACAAGACAAAGCATGAATCTGTGGAGTGTCTGATGCGTGTGGTCAAGTGCTCTGCTTGTGGCGAGGAAATGACCGAAGGCGACCGCAAGGAGCATGAGACTGATCTTTGTGTGATGCGCCCTTGGATCTGTGGGTGTGGAATTACAGTTCCAATCAAGGATAAATCACATCATGAGATGTACGAGTGCTCAGATCCATCTCTGGCTTGCCTCAATGGTTGTGGAATGTTGGGCAGAGAGGCTGTGCGTAAAGCTCATGAGGAGAACGAGTGCCCTCTAAGACTCATTATTTGCGACTGTGGAGATGCTTTCCAGGCAAAAGATCTCCAGATCCACAAGGACAACTACTGCGAGGAGCGTGCCGTGGCTTGCCCCCTGTGCAACGAACCGACCAAGATCCGGGACCTGGAGAAGCACACGGCCAGCGAGTGCCTGCACCGGGTGGTGCCCTGCAAGCAGGGCTGCGGGCGCGCGGTGGTGGCCGGGCAGCTGGAGGACCACATGGCGCGCGTGTGCCCGCAGCGGCCGGTGCCCTGCAAGCTCTGCGGGAAGGAGATGCCCCACCGCGCGCTGGAGGCGCACGAGCGGTCGCTGTGCCGCGTGCTGCCCTGCCCGCAGTGCGGCCGCGTGCTGCTGCGGGGCGAGCACGCGCGGCACCTCGAGGAGGACTGCCCCAGGAAGCTGCTTACCTGCCAGCGCTGCTCGGAGCGCGTGCCGATGAACCTGTTCACGGCCCACGAGCGGGCGGAGTGCCCCCGACGCGTGGTCACCTGCGACCTGTGCCAGGAGGTGCTGCACGCCGACGCCCTCCAGGCCCACCAGGCAAAGGAGTGCCGCAACCGCGTCGTCAAGTGCCGCAAGGGCTGCGGCGAGAAGGTGAAGTTTCAAGAGCTGGAGCTGCACGAAACCCGTCTGTGCCAGCTGACCCGCTGGTCCTGCCAGTGCGGCGCGGAGGTGAAGCTGCTGCAGCGCAAGGCGCACCTGCGGCAGTGCCGGGCGTACATTGAGTGCTGGGAGGGCGTGCTGCAGCGGCTGGTGGAGGCCCACGGCAAGGGCAGCCTGGAGCGCCGCCTGGCGCGGCTCATGGGCGCCCGGAAGGTGGCGCCGGAGATCGCGCTGTGCGCCCTGGGGGAGAGCAGCGGCGACGTCAAGGTTGCTGCTCAGAAATTGCGTAACCGAGCTTATTACGAAGAAATGAAACTGGTTTGTGAGGTCTGCAATATCAAGCGCTATGTTTCTGCCAAAAAACGCTCCAAGCGTAAGAAGAAAACCCAAGCTGCCGGCTCTCGAGTGAGCTCCAGACCTGAGGGTGTTGTAGATGGCTCAACAGCAGCTAGTGGTCATGAAGGAAGTGGCGAAGACCAGAGAAGGTCATATGATCCCGGGGCCATCAATGTACTCGATGCTGCTGATGTGAAAGAAGTGGAGGAAGAAGATAGAAGATAAACAGACGATTGGTATTTTGTTTGCCCCATCCATCGATAGTAGTATGCACATAATAATAATAATATAATCATGATGAGCAAGCACATACAAATAAAAATGAATCATGATAAaagaatatgagt
>transcript_HQ_Ha_transcript11829/f2p0/2050
AACGAGAAGATGGCCAAAGTCCTGCTTCTTTTATTTGCTGCTCAGCTGATGGGATGTGCTGTCGGATTCCTGTCAAGCAAGCCATATCTGAACGTGGCGCGCGTCAGCTCTCATGTGAAACTTGCACCAGCCAGGATTCACATGGCAACTGAAGAGCTTGAACAGCTGAGACTTGAACCGATTGCTAAAATCACTGGAGAGGTTGACCTCCCTGGTAGCAAAAGTCTCAGCAATCGTGTGCTCTTGCTCTCTGCGCTTGCCGAAGGTTCCACAACCATTGAAAACCTCCTCAGCAGTGATGATATCAAGTACATGATCGAAGCACTCCAGACTCTGAAGATTCCCCTGGACCTGTCAGAATACCTGTCAGAAAAACGGGTCAAGGTAGAGGGCAACGGCGGCCCCTTCAATGCAGATGAACCCACTGAACTGTTCTTGGGCAACGCGGGCACTGCCATGCGGCCGCTGACGGCGGTGATGTGCGCGGGCCGGGGCGACTTCGTCCTGGACGGCGTGCCGCGCATGCGCGAGCGGCCCATCAAGGACCTGTCGGACGGCCTGCTGCAGCTGGGCGTGGACATCTCGGTGTCCGACACCGGGTGCCCGCCGGTGAACATCAAGGCCCGAGGGGTGCGGGGCGGCACCACGCGCGTCTCGGGCAAGATCTCCTCGCAGTACATCTCGGCGCTGCTCATGATGGCCCCGCTCGCCCAGGGTGACGTGGTGATTGAGATCGCGGACGAACTGGTCTCCGCCCCCTACGTGCACATGACCATCAAGCTCATGAAGAAGTACGGCGTGGAGGTGGAAAACGAGGACGACATGCGCTTCACTGTGCGCGGCGGACAGAAGTACGTCTCGCCCGGCGTCGCCTATGTCGAGGGCGACGCCTCCAGCGCCTCCTACTTCCTGGCGGGCGGCGCCATCACGGGCGGCCCGGTCACAGTGCACGGCTGCGGCGCGGAGTCCGTCCAGGGCGACGTCGACTTCGCCAAGGTGCTGGAGCAGATGGGCGCCACGGTGGAGTGGGGGCCCAACAGCATCACCGTCTCGCGCGCCCCGGGCCAGAAGCTGGTGGGCGTGGATGTGGACTGCGGCGCCATCCCGGACGCGGCCATGACGCTGGGCGTGGTGGCGCTGTTCTGCGAGGGCCCCACGGCCATCCGCAACGTGTACAACTGGCGCGTGAAGGAGACCGAGCGCATGGTGGCCATGGTCACCGAGCTGACCAAGCTCGGTGCCCGGTGCGAGGAGGGCCGCGACTACCTGATCGTGCACCCGCTGGCGGACATCAAGCCCGGAGTGGCCATCGACACGTACGACGACCACCGGGTGGCCATGTGCTTCTCGCTGGCGGCCTGTGGGGGCGTGCCCGTGGTGATCAACGACCCCGGGTGCACGCGCAAGACCTTCCCCACCTACTTCGACGTGCTCAGGACCTTGACAACGGCGCAAGACTGAGGGGGGTGTATGGCTTGCTCAGGACCTTGACAACGGCGCAAGACTGAGGGGGGTGCATGGAATAGGGAGGAGGAGACGGCCGAGGAGGAGGAGACTCCGCGGGCCTACTACTAGAAGGGGGTGGTGGTGGTGGCGGTGGTGATGGTAGCAGAGGTGGTGGAGGAGGATGGTGTCTTCCCCACCTATACTTCAACGTGCTCAGGACCTTGACAACGGCGCAAGACTTACTGAGGGTGTGTGTGGAACAGGGAGGAGGAGACGGCCGAGGAGGAGGACACTTCGCGGGTCTACTACTAGGAGGGGGTGGTGGTGGTGGTGGTGGTGATGGCAGCAGAGGTGGTGGAGGAGGATGGTGTATTTTCGATATGCAGGAGAAGAACCGTGGCTGTCTAGGATTGCTTTTGCTGTTAATATGCAGGAGAAGAACCATGGCTGTCTAATTTTGCTTTTGCGGTTTAACGATGAGTGAGGGTGATGATGGTGATAGTGGTTCTCCTTTCTTGCTGGTATTATTGTTGTTGTTTTATTTATAATACGTAATATTTTTTGTTTTGTTTTATTATTATTATTAATTATTTATTATACAAtc
>transcript_HQ_Ha_transcript10916/f12p0/2157
gacaacaccaccATTTCAGTCCCTTTATATATATTGCAGGTTCACTGTTACTGCAATATATACACCCCCTAACATTCATTCATTGATACTGTTAACATGAAATCCTTTTTGGTTGTTTTGCTAGTTCTGGTTCTCACAGCCACGGCCTCGGCGTTCACAGCTTCCCAAGGGCCTAAATCGAGGGTGCTTGTCAATAAAAAAGGCGCCGGGAAAAGCATAGCAAGCCGGGCCGCCGCCGATCCGCAGCGGCGGCGACCGTTGATGGTGGCCATGGACCCAGTGGACATAAGTGATAGGGTGGAGGCTGCCCAGGCCACCAAGGTGGCCTCGCGCCGGTGGACCAAGGCCACCAAGCAGCTGGCCACGCTGGGCCCGGCCTCGTGCACCTTCGAGATGATCGAGAAGCTGTTCCTGGCCGGCGCGGACGTCTTCCGCCTCAACTTCAGCCACGGGGCCCACGAGGAGAAGAAGGAGCTGCTCGACATCATCCGCAGCATCGAGAAGAAGTGGGACCACCCCATCGCCATCCTCGCGGACCTGCAGGGCCCCAAGCTGCGCGTGGGCGTCTTCGAGAAGGACAAGGTGGAGCTGGTGGACGGGCAGCGGTTCCGGTTCGACCTGGACGACGAGCTCGGGGACGCCTCCCGCGTGCAGCTGCCGCACCCGGAGATCCTCGCGACGCTGCAGCCGGGCGACTCGCTGCTGCTGGACGACGGCAAGCTGCGCATGAACGTGGAGAAGGCCGGCGAGGGCTACGTGGAGTGCACGGTGGAGGTCGGCGGGTCCCTGAGCAACCGCAAGGGCGTGAACTGCCCCTCGATCATCATCCCCATCTCGGCGCTCACGCCCAAGGACAAGCGCGACCTGGACTTTGCGCTCGCGATCGGCGTGGACTGGGTGGCGCTCTCGTTCGTGCAGAAGCCGGAGGACATCCGCGAGATCCAGGCCATCGTGCAGGGCAAGGCCAAGGTGATGGCCAAGCTGGAGAAGCCGCAGGCGGTGGAGTCGCCCGCGCTGGAGGAGATCGTGGGCCTGAGCGACGGCATCATGGTGGCCCGCGGCGACCTGGGCGTGGAGATGTTCCCCGAGGACGTGCCCATCATCCAGAAGCGCATCATCGACACCTGCCGGAACTTCGGCAAGCCCGTGGTCGTGGCCACGCAGATGCTGGAGTCCATGATCACGGCCCCCACGCCCACGCGGGCGGAGGCCTCTGACGTGGCCACGGCCATCTACGACGGCGCCGACGCCGTCATGCTCTCCGCCGAGTCCGCCGCCGGCAAGTACCCCGTGGACTCGGTGCTCATGCAGCAGCGGATCATCAACCGCGTGGAGGGCGACGAGGCCTACCGCTCCTCGCTGGACCGCAACAGCCGGCGCACCACGGGCTTCCGGGCGGACGCCACCGACGCGGTCACCAAGGCCGCCAAGCAGATCTGCGACACCATCGACGCCAAGGCCATCTGCGTGTTCACCCGCACGGGGTCGACCGTGCTCCGGGCCTCGAAGCTGCGGCCCAGCGTGCCCATCATGGGCGTCTCGCCCAACGTCCAGGCGGCGCGGTACCTGTCGCTGTGCTGGGGGGTCTACCCGGCCATGGCCTCGGAGGAGGACGTGGAGCCCATGGAGAAGAGCGTGCTCAAGGCCATGATCGCCAAGAGCTGCAAGATCGCGATGGACAAGAAGATCTGCACCAAAGACTCCGACCTGCTGGTCTTCACGGCCGGCCTGCCCTTCGGCATCCCGGGCGTGGCCAACGTGATCCGCATCGTGCCCGCCATCGGCCCCGACGCCTGGGACCCGCAGCTCCTCCAGGGGGGTAATGCGGAGGACCTTGGCCAGGAGTCCTATGTGAACTGGGACTCTGACATGTAGTATACTATTTACACACAACTGCTTGTATAGTGCAAAAAAGGAGAAGGCAACCCGGGCTGCCTTCTGTCAGTTGTGATAAAATAAAGGAAAGAAAAATGGTGTTGGTTGTTGATGTTGTTAATGTTTGGCTTGCTTTGGTATAGCAAATAATATTATTGTTTAACTCATTTATAATGTGACAATAATAATTATGATGGAAGCGGTCTCACTGTTGTTTGAACCCAACACCTCAACAATAATTATGATAATAATACTATGCATGTAATACCAGAATTGTGCACC
>transcript_HQ_Ha_transcript10002/f2p0/2154
GGGGCGGGGCGGGGGCCGCGGGGCGCCCCCCTCCCCTGGAGCTCTGCGGCTTCTACGAGGGCTACGACAGCACGGGCACCGACGCTGCGCTGCCCGCGGGGATCTACTCCCTTGACGACCTGAAGGCGCTGGGCAAGGAGCGCGGGTGGTGCCCCTACTTCCTGACGCGCCACGCAATCAACCACGCCACCATCGTCGTGTACAACTACCAGTACATGCTGGACCCCAAGATCGCGGGGCTGGTCTCGCGGGACCTGGAGGCGGAGTCCGTGGTGGTCTTTGACGAGGCGCACAACATCGACAACGTGTGCATCGAGGCGCTCTCCGTCACCCTGGACCGCAACAGCCTGGAGGCGGCCACCCGCGGGCTGGGCCGGGTGTCCGCCCTGGTGAAGGAGGCCAAGCAGTCCGACGCCGCCAAGCTCCAGGAGGAGTACCAGAGCCTGGTGCGCGGGCTGGCGGAGGCGGCGGCGCAGCAGCGCGGCCCGGACGCCGCCCTGGCCAACCCCGCCCTGCCCCAGGACATACTGCAGGAAGCAGTCCCGGGGAACATTCGCCGAGCAGAGCACTTTGTGGGATTCATGAAAAAGATTTTGGAGCATCTAAAGTCGCGCCTGGGAGCCCGCACGGTCGAGAGCGAAACACCCCTTGCCTTCTTGCACCGCCTGCACCAGGCCACCCAGCTGGAGGTGAAGCCGCTCAAATTCGCCTACTCGCGCCTGAACTCGCTGCTGCGCACCCTGGAGGTCACCAGCCTCGACGACTTCCGGCCGCTCCAGGACGTGGCGGACTTTGCGACGCTGGTGGCCACCTACGCGGAGGGGTTCGCGGTGGTGGTGGAGCCCGAGGGCCGCGGGCTCACCCCGGGCGTCGCCGAGCCCGTCATGCAGCTGGCATGCCTGGACGCGGCGCTGGCGGTGCGGCCGGTGTTCGAGCGGTTCGCCAGCGTGGTGATCACTTCCGGCACCCTCAGCCCCATCGACCTCTACCCCAAGCTGCTCGGGTTCCGGCCGGTGGTCCGGCGGTCCCTGCCCATGTCCATCGCCCGGCCCTGCATCTGCCCCATGGTCGTCACGCGCGGCTCCGACCAGGTCCCCATCAGCACCAAGTTTGACACGCGCGAGGACTCCTCGGTGGTGCGCAACTACGGGGGCCTGCTGATCGAGCTCGCGGGCTGCACGCCCGACGGCATCGTGGCGTTCTTCCCCTCCTACCTGTACATGGAGAAGATCATCGCCAAGTGGGACGAGATCGGCGTGCTGCGCAAGGTGCTGGAGAAGAAGCTGGTGTTCATCGAGACGAAGGACGTGGTGGAGACGACGCTGGCGCTGGACAACTTCAAGCGCGCCTGCGACTGCGGGCGGGGGGCCGTCTTCCTCTCGGTCGCCCGGGGGAAGGTGGCGGAGGGCATCGATTTCGACCGGCACTACGGGCGCGCGGTGGTGATGTTCGGCATCCCCTTCCAGTACACGCTGAGCCACGTGCTGCGCGCGCGGCTGGAGTACCTGCGGGCCACCCACCAGGTCCGCGAGGGCGACTTCCTGACCTTCGACGCGCTGCGGCAGTGCGCCCAGTGCGTGGGGCGCGTGCTGCGGTCGAAGACCGACTACGGCGTCATGCTCTTCGCGGACTCCCGGTACAATCGCCACGATAAACGATCCAAGCTTCCACCATGGATCCTCCAGTTCATTGGAGACGCACACCTTAATCTGTCAACGGATGTCGCTATTGAATATGTTAAACGCTTTCTTCAAGATATGGCCCAGCCAATTGACCGAGAGGCCTTGGAACACATGCTTTTAGACATCAAGAAGGTGCAAGAGCTTGGAAAGAAATCAGGTTTTAGTGGGCATGACAACATAGGTGTCCGGCCAACCGGCTCTCCCATATATGGAGGGGAGGTAGCTACTAGTACAGGAGCCAAAAAAGTAGACAATAGTTCTGAGCACATCATGAACAGAACACCGATAGGAGACCAGCAGCAGCCAGGAAAAAGACAAAAAGTTGTAAATAATGATGCCTGATACAACGAACTAACCACCGCCACCACTATCTCACAGACAACTCTACGTAGCATACAACAAAAAACAACAACACAAATGTATATATATTTGTATAGTAGATTTATATATATTAAATATGTACTTGAAGGtc
>transcript_HQ_Ha_transcript10003/f2p0/2212
gaccaccacctgaagAAGAAGCCCAAAAAAGAATCGCTGCTGCCTCAAAAGAGACAGGCAGAGGGACAAGTTGCAGATGCCGCCGAAGAAAAAGCAGAAGCTATCGCAGGATGATGCGAAAGAATCGGCTAGTGAGTGGTTTTGGGTTCAATCACTCCACAATGAACTTGTTCTCAGCACCAATCCAGAGACTGGAAATGTCAATGTTTGGCATAAGAAAGACTTCAGGAGTGATGATCAGCTCTGGAAGCTCGACTCTGATGGGTACATGATCTGTGCTGCTTACGATAACAAAGTGCTTGAAATTGCCAAGGCAGATCCAACCGAAGGGACCATAATCAATCTCTGGAAAAAGCTGTCTGGGAAGAGACCAAACCAAAGATGGAAGGTCACAGGAGATGGACACATCAAGTCTGAGATGAATGGAATGTGCATGGATATCTATGATGATGATAAAGGTGCTGGGAGTGATCTGATGACATGGCCAGAGCGAAAACACAAATGGCAGAGATGGAAGTTCATTCCCGCTGATGAGGAAAAAGAGGATGTGAAGCAATCAGCCAGTGAATGGTTCTGGATTCAATCGCTCCACAATGAGCTCGTTCTCAGCACCAATCCAGAGTCTGGAAATGTCAATGTTTGGCATAAGAAAAACTTCAGGAGTGATGATCAGCTCTGGAAGCTCGACTCTGATGGGTACATGATCTGTGCTGCTTATGATAACAAAGTGCTTGAAATTGCCAAGGCAGACCCAACCAAAGGGACCATAATCAATCTCTGGAAAAAGCTGTCTGGGAAGAGACCAAACCAGAGATGGAAGGTCACAGGAGATGGTCACATCAAGTCTGAGATGAATGGAATGTGCATGGATATCTATGATGATGATAAAGGTGCTGGGAGTGATCTGATGACATGGCCAGAGCGAAAGCACAAATGGCAGAGATGGAAGTTCATTCCCGCTGATGATGCAGATGGGTCAACAGTAGAAGGGGTGGAAGAAGAAAAGGAAGAGGGGTGCTCAAAGAGTGAGTGTGCTACGACAAGTTTATGTCTTGAAACCATTCAGGGAGAATGGGGGAGCATTGAAGAAGCAGTGGTGAAGCGAAAGAAAGGGGATTGTAACATATGTTTCACTGAAACCTCAGGAACTGTTATCATGAGCACAAACTGTGCACATTTATACTGCAAATCTTGTGCAAAGAGCACACTGGAAAGCTGTGTGGGGACAGGAAATTTCCCTCTCAGGTGTCCTGCATGCGCTGCAGACTCAAGCCTTCCCAAAGAGCGAGGTCTTGTCACACGTGCACCCCTCAAAGGTCTTGTCAAAGCAAAGGTCTGTAAGGATTTACTTGCACAAAGAGTTCTCCTTGGACAGATGCGCGCGCTGGGGGAGAGCGAGGAGCCGAGCGTGGACCTGGCCTACCGCTGCTCGAAGCCCTGCCCGCACTGCGGCCTGCTGATCGTCCACTACCGGGCCCACGGCTGCCACCACATCGCCCCGGGGGCCGGCTGCAGCGGTTGCCATCATCATTTTTGTTGGATTTGCTTGCATGACAGTGGCACAACATGGGCAGGGTGTCCAAATAAATGCTCACTATTTTGTTCAAAAAGTTGTAAGGAGTGTGCTATTTGCCCTGACTGTCAACCTGGGGAGAGCTGCAGTGCTTGTTCAGGAAACTGTCCTTCGTGTGCTTACAATTGAAGGAGGGGCATGTGTGGTCGTGAGGAGGCTTTTTGTTCATGTGCTATGCATCATACTTGCTGGACTGCACTCAATGGCCTAATCTCAGAAAAGGGAGGGAGATAGAAGATAAATGGTTTTACCAAAAAATGCTGGAATGAATAGTGGGGGGGGGGGGACTTTTACGCAAGGAGTGGATGATTGGTGGCAGCCATCATTTGAGTGAGTCTTGGAGACAGCAGCCAAATGTTTAGGGGAGTACTTCCCTGATTTATAAATGCTGGTGATGAAAAAGTCCATCATCATGGAGCAGCAGCGAAGGAGGGGCAATTCATTCTTCTGCTATGCATAGCAATGGGTAAGATGAAGTCATCACAAGAAGAAGGTGTTGGAGAAAGAAGGAGAGACATTCAATTCATGCATATATGATGATGACTGGAGCGTTATTATTGCTGTGTGTTCTTCACTGTTGATATTTGTTGCATGAGGCGTATCATTTGCTAGAAGATTATTAATTCATTGGTTCATACC
>transcript_HQ_Ha_transcript13615/f4p0/1933
gagccaaacaacaaaatacaagccAAAGAAGGAGGCGAACTAAGCTGGACAGGCTAGAGTGCCATATTGCCCAACAGGAAGTTTGAATCGCTGTTTTCCTTGAAGCTTTTATGGAAAATGAAAATCGAAATTAAATCGCTAAACGGTGAACTCTTTCGTTTAGATATAAGCCCAGAAGATACCCTTGCCAAGTTGAAGCAACAGTTTTGCACAGAGGTCAAACAGAGTTCGACACATGATCAAGTATTTGTTTTGAAAGGAAAACGTCTTGAGGATAACGAGGCCACACTTTCGTCTTTTGGGATAGTAGAAGGAACCGTGCTTCACTTGATTGAAACTCCCAGCGGCGGCACCAAAAAAGACCAAAAAGATGAAGAAGCCTCCAATACAGAAAGCGGGGAAATCAAAGAGGGCAGCAGTGAAGAGGGGGCTGGCCCTGAAACTGGTGGTGATAGAAATGAAAGTGGAACTAGCCATACCAAGGAAAACAACAATGgtaagaggaataccccgccatttcctgtcattttcatcctcctttcaaaagtgtagtaaagcaaaaataataatgagatactctaacaaccaccATTTTTTTTAAATTATTTTTTTTActacgactttcattttattttttttgtcacgtagtgtacactcCATGCTTTTCATGGTGCCGGTTCGTCTCCATATCTTTGACAGGCGTTGTTTCTTTTGCGGTTTTTCACCGAGATTGCACCGGTCCGATACTTGCGGGATAGTTCCGTCTGGCGTGGCGCATTTCCAGATCTAAGGCCGCTCTGTTCCGTGATCATTCTTGTCTCACACCGACATTCCCCTGCCAATCTCTCAAATTGTTTTTGTCCTCAAATTtcacggggagtttcggaagttcgaagAATGCCACCCCCGCTACACGGCGACACACTTCACCGCCATTGTACAtgtatgtatacatataaatatagcaaaactctggccaccttgttggggtagtttctcaaTATATAGGAGTGACCTTGGCTACTCCTACAGTCTTTGTCTGTTGGGCGATGTCCCAGTGAGTCATGGCGTTGTCTTACTTCCAACACTTCAGACTTTTCTTgtttataactctgtaTTTCAGCCTCTCTATCTCAGCAGCAGGTAAACCCAGAGGGGAAAAAAGTTCTTGCCAGCCAGGCCAAAGACGAAGGGTGCTGCACAGCACCCTATCAAGCCACTACTGCCCCACCATTCAAAGCTCCATACGAGTGGCTTCAGCATCCCACTGAAACCACTATTTCCCCATCACCACCACCCGGGTCCTTgtcggggttatttattattattaattatattaTTTTAGTATGGCAGCCTGGCCTACTGGGGAGCTGAAGAAAGCCATTTGGAGAAGCTTGATAGAATTCAAGAGAGTGCTGTGGCCCTATACTCCGCAACCCTGACCCTTCTCTACTACCCCCTTCACTGGAAAGTAGAAGAGCACAAGCTGCAATTGGATTCACCTACAAGCTGCTGGACAGGCAAGGGCGTGGTATGGCTCGCACCTTGACACCAGAGTTTGATGACCCCTCTGCTCCAAAACCTCGGAGACCAGCTCGACTTGCTGCAGCACggCCACAGCACCTTCATCAATTGAAACCAGTTCATTTTCCGCCCAACTCCCTGGCAAGTTTCAAAAGATGCTATAGAGCTATAGAATCCCAGGCATATGGAACAATCTATAAGaCACCCTTCTCTCCAACAGCAGCACGCACAAGGATACCTTCCTTTTAGAAGACAACTATACGCTGTATATTTGATTGACCATCATTGATGGGCCCTTCTGTACTCCTTAACATATAAAAATATTTTCACAATACACATACACACATGGACGATAATGGGTAGAGGTAGCAACAGGTACAACAAGCAATTTTTTGTCACTTATAcgtg
>transcript_HQ_Ha_transcript14543/f2p0/1854
GAATTCGAAGCAGTATAACTCCCAACCAAGACATGATGTACAGTGTGGTGCTGGGTAGAAGCCTGCACGAACCCTTCGTACGATAGATAGTCTTCTCAACTATGACCTGAACCTGTCTTCTACTATTTTCCATTTCTATCTAGCTGATCGTCTTCGGGTGAGATAGATATTGCTGGCTGTAAAGTTCGGGGTCCCCAATGGCGCAACTGCAAAGAAATACTGGGTACGTGTGGAGCGAAAGATACATGTGGCACCACGCTGGAAAGTATGTATTTGATGAATGGACCCAACCAACACGTCATTTCGAAAGCCCTGAAACCAAACGACGGCTTCACAACCTGTTGGATCTTTCTGGGCTCACTGATCAAATGACAGTGGTTAAGCCTCGCATAGCTAGTGAAGAGGAGCTGCTGCGCTTTCATTCGTCTGACTATGTTGAAAAGGTCAAGGACCTGTCTTCAAAGTATGGAGGCGAAGCTGGTGATTGTGCAACGTTCATGAAAGGGGGCTTTGAAATAGCCAGCTTGGCAGTTGGAGGGACAATAGATGCAGTGGACAAGGTGGTCAAAGGGGAACTGGACAACGCTTACGTTCTATGCCGTCCACCTGGCCACCATGCTACCCGCGAGCAAGGCATGGGTTTCTGTCTTTTCAACAACGTTGCTCTTGCAGCCATGCATGCTCTGGAGATGTGTGGCATAAGCAGGATTGCCATCATCGACTATGATGTACACCATGGTAATGGAACCCAGCAGGCTTTCTTTGAAGATGATAGGGTGCTGTTTATCAGTATCCATCAGGACTGTAACTATCCCCTGGATTCTGGCCATGTCACAGAAAATGGTTCGGGAAAAGGATTGTACCACACAATCAATATTCCTTTGCCCCCAGGGAGTGGATCTGGAGCTTACCATTTGGCAATGGACTCAGTTGTTGTTCCTGCTATTGATGCATTCAGTCCAGAGCTGATTCTTGTCAGTTCAGGTTATGATGCTGCGTTTCTTGATCCCTTGGGTTGTCAAATGCTCATCTCAGATGATTTCCGTCAGATGGCACATGTTCTAATAAGCCTTGCTGACAGTCACTCTGGTGGAAGAATTGTTTTTGTACACGAGGGTGGATATTCAGACATTTATGTCCCTTTCTGTGGTTTAGCTGTTTGTGAAGAACTCACAGGAATTCGAACAGAAGTTGAGGATAACTTGAAACTTGATGGGCAAAACTGGGGCTACCAAGAAGCACAGCCACACCAAACTGCCGTGGTTAATGAAGCTGCAAACATTATGCAGCGATTGAAGACAGTTTTGGAATCAAGCAGAAATTTAAATAAAGAGAATGGGGCAAGCTCCTCTGTCTAGTCTATAAATGCCTGAAGTCTACCCATCTTGGATCCGAAAGACAACCTGCTTGTTCCTCTTCTTTTTGATGATCCATGATTGGAGGGTGCGTAAGCAATTGTAGAACGCCCGTTAGCTTTGGTAATATATGTAGTACCCTCAGTCGCTGAAAGAAGGCTGGGTTGTTATAAAGTCTATTGTCACACTATCTTCATGCTGTGTGGTTGCACTGTGGATGGCCATGCCCGTCGGACATGTACTACTACACATTTTTGATAGTCTAGCAATGCTGGAGGAGATCAGTAAAAAAAACAGAAACAGATGTAAGTTGTTCATCAAAGGTAATAATGTTATTATATTATATTATATTATATTATATTATATTACCCATCTTCATTTGGTTTAATCTTTTTGACAAGGCGTGTTGAAAGCTAGCCACCAGCCTCGGCTGGTGGTATGCCAGAAACAATGCTGTCCACTTCAAATCTTGTAATGATTTAAAAACCTTTGATACGTT
>transcript_HQ_Ha_transcript12730/f2p0/2001
gataCCCACACAGATCGATTGACCCTCTCCATTGCTATTGTTATTCAGTCAAATGAATTAAGTCATAGGGCTCTAAATTTGAGGGAGGAAAAGATTTACATGGGCCTGTGTTCAGGAAAGGCATCATCCGTCGAAGCAATCCGTGACCTCCAAGAACAAGTAGAGCAGTTGCAGAATCAGCTCAACGACCAGAATGCTGTGCTTGTGGAGCCTGGTGCGGTAACAGCTGAACCGATTGTGCTGGCTGAAGCTGTGCCAGTTACTCCAAAAACTGATGACGAAACTGTTGCGGGAACTTCGATAAATGTTTGTGATCAGGATAGATTTTCTGGCCAAAGACTTCCGAATGTTGCAGGAGATTTTGGTTGGGAAATCATCAGCGGTGCCAACATCCTGATTGGCCCTGGAAGTTACTACCATGATTCTGAAGTGATCACTGTCTGCAAGGAGGTCACTGACCAGGAAGACGCGCGGAGATGGATCCAGCAATTGGACAGTGAGGCACCCAACAACCCAGTTGTAATGTGGCAAATGGGTTGCATGGATGGGCGCAAGTTTGACAACCAGGCCTATGCCCACCGGCTCCAGTTCATGGCCCAAAGCCTGGGTGCTAACACAGGGAACTCCCCTCGAGCCTTTGTGTGCTCCACTCAGGGCGGAGATGAGAAACTGAGGGGTAAGGTCTGTGTGAGGACAGATGACTGGTGGTCGAGCAACAGACAGAAGCTGGGTGAAGAGCGGATTTCCCCGCAGCTGACAGGTTCAGTTGGTTTTGGTTGGGAAGTCATCAGCGGTGCCAACATCCTGATTGGCCCTGGAAGTTACTACCATGACTCTGAATTGATCACTGTCTGCAAGGAGGTCACTGACCAGGAAGACGCGCGGAGATGGATCCAGCAATTGGACAGTGAGGCACCTAACAACCCAGTTGTAATGTGGCAAATGGGTTGCATGGATGGGCGCAAGTTTGACAACCAGGCCTATGCCCACCGGCTCCAGTTCATGGCCCAAAACCTGGATGCTAACACAGGGAACTCCCCTCGAGCCTTTGTGTGCTCCACTCAGGGCGGAGATGAGAAACTGAGGGGTAAGGTCTGTGTGAGGACAGATGACTGGTGGTCGAGCAACAGACAGAAGCTGGGTGAAGAGCGGATTTCCCCGCAGCTGACAGGTTCAGTTGGTTTTGGTTGGGAAGTCATCAGCGGTGCCAACATCCTGATTGGCCCTGGAAGTTACTACCATGACTCTGAAGTGATCACTGTCTGCAAGGAGGTCACTGACCAGGAAGACGCGCGGAGGTGGATCCAGCAGTTAGATAGTGAGGCACCCAACAACCCAGTTGTAATGTGGCAAATAGGTTGCACGGATGGGCGCAGGTTTGACAACCAGGCCTATGCCCACCGGCTCCAGTTCATGGCCCAAAACCTGGATGCTGACACAGGAAACTCCCCTCGAGCTTTTGTGTGCTCCACTCAACAGTTTCTCCAGCATGGTGATGGAAAACTCAAAACAAAGGTGTGCGTACGAACAGATGACTGGTGGAAAAAACAGCAAGTTCAGCTGCAGCTGCTTTCCTCCATTATGGGGCGGAAATTATGACCATTTCTTGAGCATCAGTGCATGCACCATTTCTCGAGCATCAGTGCATGCAGCCTTTTGAGCTAAGTACTATCCGGAGTGTGCTCCCCAGAGCTCCTAAGATGCCACGATCAACTGCAATTAGGATATTCCTATCTTTTTCAATATGAATTGCAGAATAACACTATAGTAGTACTAGTGCTGCGAAGGCCCGATAGTACGAGGGCTAACACTTTGTAGCTAGTCTCAGATAATCATCGACAAGCTCAGAGACGGCTCAATATGCGGCCGGCTGGTGACAACAGAGGACCTTGCTCAGGATATGATGAGGGAATGAGAACCTATTAAAAAAAAAAActcgattttgattttggttgtttcaatagttctattttatttttatttgaaatctgaacaactttc
>transcript_HQ_Ha_transcript11831/f2p0/2070
GAGAGTGATCTGACGATCCTGTGACTTTTTTCTGGAGTTTCGAGAGGTTTCTAGTTCGGCCAAGGGCGAATTTCCTCAGCTTCATTGAATTCCGTGGTTCTGATGGTCGGCAGAAGATGGCAGACGGCGACTCTACTGCAAGCCCTGGGCCGCCAACGTGGTTAAAACTGTTTCCCCTCCAATTTTATTTTTGATCAGCGGTCGATAGTCCAAAAGCCAGCTTTTCTTTCTCACCCTTCTTCCTGATTCGGTTAATTCTTTCTTTGCAATTTTATTTTCCAGTCATTTCTTCAAAAACCAAGAACCAAGCAATGGATTTCAGCGACGACGATAGCCATCGGTATGACCCCTACGATGTAGATGACCTTATGATCGAAGCTGCAATGCATGAGGAGGACGCCCGCAGCTTTGAGGTCGGCTATGGCTCTGATGAAGAAGGCTCTGATGACGGTGCAGCCGAAGAGAAAGGTCAGAACCCATCTCCAGTCAGTGACAGAAAACCAGATACTCGCGGTCAACCCCCCAAAAAATCAAACGAATACCAACAAATTCTTTCTCTACTGAGAGCAAACAAGAAGGCCATTGCCAAACTCAGCGGCCAAGTCTGTGGACTCGAGCAACAAGTGCAGCAGCTCGCTGGTGGATATACCACATGGTTGGACCTGGTTCAGTGGCAGCATGCCCGGATGTCAGCTCAGATGGCGCATCTCTCCCGCCATCTGAATGTACCTGCAGGGCCGCCCCCTCCCCCGTCGGCCAACTTAGGCCGCGGACCGTGGGCCCATTTCTCGCCCCCCTCCGCCGAACCCGGCTCCGACCAGCAAGCCACAGAAGAACAGAACGCGACCGGCGCCCCCGCTCAGCCTGAACCAGCACCGCTTCTCCGAGCCGACAATGGATTATCCAACATTCGGGCCTGCATTCCGCCTCAGGTGATAGCCATGACGCTGGGGAGGGTCAGGGCCAGCACGCCTCGTCCAGAACCCCACCTCGCCCTCCCCAACGGGGACGATGATGCGCGGCCACCAGCGAGGCGGGCGCCAACTGCACGCTACGCCGTGCCGGTCGGGGCCGAGCCCGCCGGGTCACCTGGCCTCACAGAGAACGCCTTACCGCCCGGCGCATTCTTCGACCGCCGCGGCGCCGCGCGCTCCGCAGCCGCCCAGCAGCCAGCGACGACTACTGAACCGCCTGCACAGAACACCCTAACCGAGAGACTCCCCGGCTACCAGACCGCACAGCAGGACACGGCCGGAGTCCCCGCCCATACCCCACCCGCCGCCTTGAAGCCTTCATCAGGCCTCCTGGACGCGGCCCCAACCCCACTGGGAATTGTACAAACATCTGAACCAGTCCCGGTACTACCCATTTATGTACACGACGAAAGGACGAGCCCTGACATCACTCTTAAAGAGGCAGCTTCTACCGAACAACAACAAGCCCATGAGACGTCTACGAAACCACCTTTCATCCATTCTTGGGAGTCCGGGGGGGCTACGCTGTCCGGAGGCATGACGATGCTCGGCAGCGGGGGGGGGATGGAGGAATCTTCGGAGCAGGTGCCAGCAGTGCAGAGGAGCCAAAGCCACCGTAGACACCGCAGCCGCCAAGGGAGTGAGCTCAGCAGCGGGAGCGGTAGAGGAGAAAGAAGACCTTCAAACCACAACCAAGCCCCTGATCACCGCGGTCGTCGTCGGAGACGACGTGGTGATCGCCCAAGGGGTCAGGGAGGACAGCTCGAGGCTGCCTCCTTGACAGCAGGCCCGGCTGGGCGGGTGGCGATCATCACCACCAACCTGGCAAGCCTGGGACTGGTGGCAGATCCTGATGAGAACGACCTCATCGGGAGCTCTGCTGCACCCCAGCGCGGCCTCCCATAGTGAGGGTGGCTCTCCCGACAGCCACCCTCCCCCTGGCCATGATTAGATGACATGGTACATCCAGATGATCACAGGGATAATACAAGACAAGACAATGATGATTTGAGTATTGATGTTAGGATTGTGCTACTTGGTAGTTTGCCTGATGTGTCTATTACTGTTTCATTATTAAGATAAAAATGATACTTTT
>transcript_HQ_Ha_transcript10919/f5p0/2146
gAGTCTCATTTATATATCACACACAAAATGAAGATTATCTTGAGGTTAGCAGTTCTGGCTGCTGTGCTCTTCGTGGGCGCTTTCGCCCAGGATGAAGCGATGGGTACAGTGATTGGTATTGATTTGGGTACTACATACTCTTGCGTGGGTGTCTTTAAGAATGGCCGGGTGGAAATCATCGCCAACGACCAGGGTAACCGTATCACTCCTTCATATGTTGCCTGGGATAATGCTGGTGAGAGACTGATTGGTGATGCCGCAAAGAACCAGGCCACTGTCAACCCCGAGCAGACCGTTTTCGATGTAAAGCGCCTTATTGGTCGCAACTTCCAGGACAAGACCGTCCAGGCCGACAAGAAGCTCTTCCCCTTCAAGCTCGTCAACAAGGAAAACAAGCCCTTCATTAGTGTGACCGTTGATGGTAAGGAGAAAACCTTCGCCCCCGAGGAGATCAGTGCCATGGTCCTTCAGAAGATGAGAGAGACCGCTGAGGCCTTCCTTTCCAAGGAGATCAAGAATGCGGTGGTTACTGTCCCTGCGTACTTCAATGATGCCCAGCGCCAGGCCACCAAAGATGCTGGTACCATCTCCGGTATGACTGTCCAGCGTATCATCAACGAGCCTACTGCTGCCGCTATCGCCTATGGTCTGGACAAGAAGGGCGGCGAGAAGAATATCCTCGTGTTCGATCTTGGTGGTGGTACCTTCGATGTCACATTGCTCACCATTGATGGCGGTGTGTTCGAGGTGCTTGCCACCAACGGTGACACCCATCTTGGTGGCGAGGATTTCGATCAGCGTGTGATGCAGTACTTCATCAAGATGTTGAAGAAGAAGGAAAATGTAGATATCAGTGGTGACAAGCGTGCCCTGCAGAAGCTGCGCCGTGAGGTTGAGCGTGTCAAGCGCCAGCTTTCCAGCCAGCACCAGGCCCGTGTGGAGATTGAAGGCCTGTATGAGGGTATTGACTTCTCTGAGACCCTTACCCGTGCCAGATTTGAGGAGCTTTGCATTGACCTCTTCAAGAAGACCCTTGCCCCTGTGGGCAAGGTGATGGAGGATGGTGACCTGAGCAAGAGCGAAGTGGATGAGGTTGTGCTTGTCGGCGGTTCCACCCGTATCCCCAAGGTGCAGCAGTTGCTGAAGGACTACTTCGGCGGCAAGGAGCCTTCCCGGGGCATCAACCCCGATGAGGCCGTGGCCTTCGGTGCCGCTGTGCAGGGTGGCATCCTTTCTGGCGAGGCTTCTGAGGAGACCCAGGACCTGCTCCTGCTGGATGTGACTCCCCTCTCCAACGGTATTGAGACTGTGGGTGGCGTCATGACCAAGATCATCAACCGCAACACTGTCATTCCCACCAAGAAGTCCCAGACCTTCTCCACCTACCAGGACAACCAGCCCGCTGTGCTCATTCAGGTGTACGAGGGCGAGCGTTCCATGACAAAGGACAACCACATGCTCGGCAAGTTTGAGCTGACTGGCATCCCCCCTGCCCCCCGCGGTGTCCCCCAGATCGAGGTCACCTTTGAGATCGATGCCAACGGTATCCTGCAGGTGTCTGCCGCTGACAAGGGCACAGGCAAGGCCGAAAAGATCACCATCACAGCCGACAAGGGCCGCCTGTCGGAGGAGGAGATTGAGCGGATGGTCCGCGAGGCCGAGGAGTACGCGGAGGAGGACAAGGCCATCAAGGAGCGCATCGACGCCCGCAACGGCCTCGAGTCCTACCTGTACAACCTGAAGAACATCCTGGACGACGACGAGTCCGGCCTGGGCGACAAGCTGAGCGCCGCCGACAAGGAGGAGCTGGAGAGCACCATCAACGACGCGCTGGACTGGCTGGACGACACGCCGGAGGGCGACGCCCAGGACTACAAGGACAAGCAGAAGGAGGTGGAGCAAATAGCGAGCCCCATCATGAAGGAACTGTACCAGGGCCAGGCCCCCAGCGGCGGCCGCGACGACGATGATGACTATGACTTTGGGGATGACGAGCTCTAAGTTTGCACCCTCCAACAAAAAATGAATGACCCATACACAATCTACACTACACCCCGAAAAATAATAAAAGAACTCAATAAAAAGTAACATAAAATAATAACAACTCACTTACTTATTATTAAGCTCTAAGACACTGGATAGTAGt
>transcript_HQ_Ha_transcript13617/f5p0/1979
aatatgataacagcattcttcttcgtaatgaggatttcaaatcagcagCAGCAGCGACGATGTTAAGCGAGGGTGGCCCACAGAAAAAACCAAGGGTGAGTGCGCCAGCAGCTACTACTACTGGCGTAAAGCAACGTGACAAAAGTGATATCCTTGAAGGAAAAGGCAAATTCCTACCAATTGTCCGAACTGATTGACTTGAACGACCTCAGATCGCTGAATTCCTTCTTCAAATGTCCAATTCAACTTTTAAAACTTTCCAATCTATTAATGATATTCTTGGGCTACACCTTTGATGAGACCCAGATGCAGTGGGTCGTAAACTCAGAACACTATCACTCAGACGAGACTTTGGACAGTAAAGTTCGTCGAATCACTCCTTCATGGAAGGAGGGGGGGACACTTGACTTTTCCTGCCTTCCTTTGGATTATTTGCTATTGGAAAAATGGGATAAAGAGCTGGGCCCAACAACTTTTTTTGATTGGCTGAGATTTTTGGACGCACCGAGCATCATTTCTAAAGATCAAGTTGGTGCGTTAACTACATGTGCAATCAGGTCCATGCTCTCATGGAAGTTGAATTCAGACACCCGCCACTGCAAACTGCGTGATGACTTGAACATCAAATCTACAACAAAGAAATGCAGAACCCAAAGACAGGATGGAAAGAACAACGTTTTCCCGGAAAATCAAAATATGGCATCATTACTCCTCGGTTGCCACAAAAAAAAAAAAAAGTGAATCAGCAGAAGAACAAGATCAAATTATTAATGTGTTGTTTGCTTTTGCATTTGACCACAGTATACCAGCACCCGAGGAAGGAGGCCAGCTTGATCCTCCTACTAGTACTGACGTAAGTAAAAATAAATACTCATACCCTCATGACTGCAATAAGAACCAACGGCGTCAGCTGTTAGAAAGAGAAGGGGGGGCTTGTGCAGCGGTTCCAGAAGCTCATAACGTTTTCAAGGCAAATGGCCATGCCTTCTGTTCACTTGGTGAAACAAATGAACTGCTTGCAGCAACTGTTTTAGAATTCTTGAAGGAAAAAAGATAAACCAATACTGCCACTACACAGGTGTATGCGCAATGGGAAATAGCTTTACTGATGAAAAAGATGCTCTCCATGGAAAATCAGATCTCCCCCCCCCAGTGCGGCAAAAACCCAGAGGTGTGTACCAGAACAAAGCAACAAGAAAGCACTGGCATGTTGGAAGTTGAAATCCATGAGATTGGAACTGCTGGAGTTTTTCAAAACACACCTGAAATCTGGGCCCTGATGCTTGAGAAGTTTTCTAGAAACACAGATTTAGACATCGGTGATGTTGCACAAGACAGTCCTCGTACTGCACCACCACCAGCACAACTAAAAAAAGATGGCAAGAAAAATATTGTTGACAAAACATCACAAAAAACTCTTCAGAAATCAAATAAGGCACACAGAGTACTTGTCCTGTCTCATCCTGATCATCTTATCCGTTGTGTTCAAAGTGGTAAAGCATGCATGCAGAAGTTATTTGCTGCACCTACCCCTGGACGGCTTTCAACTTCAGTCACCTTAATCCCAGCAATGGACCCTTACCATTTTGATTGGCCAGCTTTATTCCAACAGCAATGTGAGTCTCTTGCTGATGATTGTGAAGTAGTAGTAGAAGTGTCAAAAAAAGAAACAGGAGCCAGCAGTAGTAGGGATATCAATCATATTTGTGGTAGTAGTAGTGACAAAAACACATTTTTTTTCCAGAATGTGAATCTACATCAAACACATTTCTCTGGGCGAGCAATGTGCTGGTCAGATGAGAACCTTGGGTATTCACCTTTGAATCGAGAGGCTTGGACCCACAGTCGAAGCAATTGGGTTCTCTATGAAATGTGGGCACGTGCAAAGGGGGTTGCGGATGGAACCTACTTCTGTTGTTCCTCATTTAGTGATCatcatgtagtacatgcataacaataatatattatgactttgatcg
>transcript_HQ_Ha_transcript12732/f12p0/1952
gattgcaggaaagggaAAGGGTTTGAAAGGGAAAGGAGACAGATCAATCAAAGCAACAACAGTTAGGATTGGGATCTCAAGTGAAACTCCGAAGACAGTTACCTTTAAAATGGCAAGTAAGATGTGCGAGGACCCTGAATGCAAGAGGGTACCCTACTACAACTATGAAGGCGAACAGGCGGCTAGGTTCTGTGGGCAGCACAAGCTGGACACCATGGTAAATGTGACCCAAAAAAGGTGCGAAACGAACGGATGCACAAAACGGCCTCTCTTCAACTATGAAGGGCAGATGAAAGGAAAATTCTGCGCCAGTCACAAGCTGGAGGGGATGGTGAACCTCAACAACTCCAACCGTTGTGAGCACCAACCTTGCAACGAGACTCCACGATATAACGCCTTGGGTGAGAAACGTGCAAAGTTCTGTGTCCTGCACAGGCTCGTGGATATGATTGATGTGACAATCAAGGTGTGCAAGCGTGCTGGGTGCTTAGAAGTTCCGGCATACAATATAGTGGGCAAAGTAAGAGGCAAATACTGTGAAAGTCACAAGTTGAAAGACATGGTCCTGGTGGTGAACCACCGTTCCCATTGTGAGCAGGATGGTTGCAGCAAGCTACCCACATTCAACTTTGAAGGGAATAAAAAACGCAGATTTTGTGCGCAGCACAAGCTGGCTGGTATGGTTAATGTGAAAACTATCAACAAAGAGCTCAAGTGTAAGTATGAAGGGTGCAGCGTTCAGCAGCCGGGTTATAATTACGTGGGTGAGGTAAGAGGCACATATTGCTGGGCACACAAACTGGAGGGAATGATTGATGTGAAAAATAAAAAGAAATGCAGAACTATGGGGTGCTTGGGGCGCCCTCGTTTCAAGCATGCTGGGTCAAAGGGTAACTGGTTCTGTGCTGAGCACAAAACTCAGGGCATGCTGCGGGAAGGAAAGCATAGTGCCTGTCAGCATCCTGGGTGTGGTGAGCCTGGTTTACTACCTGACAGTGTTTATAGAGGAAGACTCTGTGTGGAGCACAGGCAGCAGGGGGTAGCAGATATACCAGAAAACATGTGTGAGCATGATGGATGCAACAAGCTGGCTCGTTACCATTTGGAGAGTTTGGAAACTGGTAGATTCTGTGAAGAGCACAAACTTGAAGGCATGGTGGAGATGAACTGCAACAGTTGCGAGAGCTCTGGATGCAACAAGATGCCTTCTTTCAATTTTGCAGGTCTAAGAGAGCCCCGGTTCTGTAGAAAGCACAAGCTAAAGCGCATGGTGAATTTAAGAAGAAATGGATTATTCAAGGTTGCCAGAGAAAAAGCAAAGGAAACATCTCTGGCCATCTTGAAGGAAACAGAATCCGCTGCAATCTCAAATCCACAGCTTTTCCCCTTTTCCCTGTCGAGGGAGACGGATTCCACTGCTGTCCCAAATCCACATCTTTTCCCTCTTTCCCTGGCGGCAGCGGCAGCGGCAGCAGTAGAGGCAGCACCTGGTGCCGGGAAGGTGGACTTTGCCTCAAATTTCGTCCAACTGGAAGTATAACAGCTTGTTTGGGTTCCTGGGTTTCGAAAAATATACACAATAATAATAATATATATATAGGTTATGATGATGATGCTCAGATTAGTTGTGAACATGGAGGAGAAGGAGAGCAGAATGTTTCCTTAAGTAAGTATGTTGCTGTTTTTCAGTTAATAACTGGGGTACAAGAAAACATGGATGACTGGTGGTTGGTGATGGCCCCTGCCGTTGCTGTTTTTAATTCTTGTTGCGCACTCCATTTTTCTTCTTTTTTCATTTCCCATCTTCAATTATTGGTTTATCATTTGGTCATCAGAGGCAGCCTGATGAAGGCTGGTGGGGGGAGGAGAGAGCCACCAGCCATGGCTTCTTGTAGTAGCCGAAATGCAGCATAGTTGTCATGGACTTATAATGATTAAAAACCTTCTTTGAC
>transcript_HQ_Ha_transcript10006/f2p0/2225
GGTCGATACAAGTGCTACACGAATCGTCAGGAACAAACTCGAGTATGCGGGTGCAATCGTTCTATGCTTGCCTCCGGAGAGGGTTGCCAACAAGTCCACCCGCTTGCCATCATTGCCATTGGCCTTGTTGTTTTGGTCATGTTTCACAGCTTATTTTATGGTGCGGCAGTTTGTTGGCTGAAACGGAAGCACTCCCAGAAGTCTGCCCAAAAGCATCGAAAAACTGTTCCGCGTACTTCATCAGTTGTGGCGTGTTGGCTGTTATTTCTAAGCAATACGTTCGTCACGTTCAACAGTGTCATTATGTTCGCGCGTCTTTGGCCGGTGCCCTTTGAAAGATTTTGGTATGACCATGGGCAGCCAATGATATTTAATCTCGCAAATACGGCGGGCATTTCGGCAATGATTCTCATCGGATTTCACTTCGTCCAAAACTATGCAGATGGAAAGAAACAGTTTTCATCCAATGGACGGTTGTCATCATGGAAGTGGTGCATACTTGCCATGTACCTGACTTCAGCTGCAGTTGAGTACGCACGTGGAGGAGGAATGATGAAAACCAACCAAACTGCCGTTCCCAGCAACGGCCTCTTGGACAAAGCGCTTTGGTTTTCCCTCTCGCTCGCGCTCTCAGTAGGAGCCAGCAGGGCAAAGCGTGCTCTGGAGCACGCTGAGGCCCTCAGCTCTCGCCGTGCACAAGAGAAAGGTTCCCCAGGGCTTTCCCCAACCCAGTCAGTTGCCCGGTTCCAGGCTGTGAAGCAGCTCAGTCGCCTGGCTCAGCGGCTGCGCTGGCAACTTTTAGGATACACGCTGGCGCACGTCGCCTTTTTTACAGCTGAAAAACGGCCCTTTGCCGCGCCTGTGGCAACCCTTTGCGTTTTGGGGATGCACGTCGCTGTCCAGTGTTTCTTCCTGGTCATGTATGATTTCCTCGCGCCCATTCGTGAAAGGTTGGTGGTGCCCCAGCCGCCGCAGGTGCAGCTCTGGAGAGCCAAGGTACGCTCAGAATGGGTAAGAGAAAAGCCCGCTTCGAGCTGCCACCAAGCCTCTCGAAGCGTTCTCGCCCTTTCCCCATTTCCAAATGCCATCATCGGGATGGACTGCTTGTCTGGGGAAGCCAAGACGAGTGGTGGATCTAGTGTACAGGCGTTAAAGCAGTGGCCTGGCGGGGCTTCTTCCCCCTCATATTCCTCTGACAACCCAGTTCATTACTTCGGGCCGCGACCCCAAGTCACGACCAGTGAACTGGTTTGCTGCGAAACGAGAGGGACTTAATCAAAATTCATTTTTAAAAGAATACTACCACAACAAATAATAATCAAAAATAACGATGGAAGAAGAGAGGCTGGTAGAAGGTAGTCATAAGATCAGGGGGGGGAAATATAAAGAGGTAGGCAGAGAGAAAGCAGGAGAAGTGACACACCTGATGATCCAACCACGATCCATGATGTACCAGCTGATGATCTTTATTAACTAGATGATGGTGTCCAGAAACACAGCAGCATCGCCAGCGGGTCCTCCTTCGCAGCGAGATTCGCATAGCCTCGGCATGGGACAGGAGGAAAAACGAGGCATGGGACCTCAAATCCAGCATTTTCTTCAAAGAGCCTCCTGCCGATCCGAAGAGCTGAAAGCGTTGGATGCTTCAACCAGCACAACAACCTCCATATATTATATATACGCTCATCCGCCCAGAACTCCTTCATGGCATGCACGCCACCCTCGATCCCCGACTTCAGCCCCCCGGCCAGATATCATCTGCCCCACGCACCTCTGTCACATCTCCATCCATCTTTTTCCAGAATCCTGTGTGCAGCATCTCCCCATTCCCAATTGGTCTAAGCCCAAGCTTTTTGCCTAGCATGATGCCTTGACGAGCCAGCAGCGCTGAAATATCACTTCACTTCATCACCTCATTTGACCAGAGTTCTCAAGGCAATTGAATTCCCAGATTTGAGACACAGGCACTCATGCCCACACTGCCCTGATGGGTGGTTTGGCAGAATGCAAGCTGCCGGTCTCAGGGGTGATCATTTGACACAACCAACATCCTCCAGAAGGGAAGAGCCGGTCAAAAAAAAATGTCCCTCACCAGAGGTGGATCGAACGCCGGACTAGCGCCAGGCTGATGAAGAAGAAGGGAACAAAGGTGAAGCAGAAGGTAAAAAATGAGGAGATATCTAGTTAGTTAACTTGAATACCAATCTGTAATGCTTGAAGGGGC
>transcript_HQ_Ha_transcript13619/f6p0/1925
gattcttgttgatagatggagAACGACCCTTGCTCGATACCCTCCGACTGCTCTGAGCGTTTCAAGTGTTACCCATCTCAATATGAAGATGGAAAGGGCCACTGCCTGTGCAACCGGATGCTCCTCTTTCATGGCCAAGACTGTCGCAACAACAACCCTTTGGCTGCAATTTCCCTCTCTTACATCGCAATAATGACTGCCCTGGCCTGTCTCGAGTACTTACCTGTGCTTCATCGGATGTTTTTGAGAGTAGGGGTGTTTTCAAGGCGCTCTTCCACTCCACTGCTCGTGACAGGCTTTGCGAATGTTCTTTCACTTCTGTCAAACTTCACTACGTGCTGCATAAACCTCCTAAACTTGTGGGTGTTTCCAGGTTACTGGTACGAGGTTTCTGGTTTCCTTGTCATAACAAGCATAGGTAGCACGTGCCTTGCAATTGCCAATCTTTCAATATGTGTTGAATTCTATCGGAAACTGGCAACTGTGAACGTTGTTGCAGGTTCCTATGCAAGAAAAATGAAGTGGCTCTTTGCATCCATTCAGGTAGTTAGCTTCATGGCAGTAATTTATGGAGTGTGTACTGGGCTGCCACTTGGTTACGTGTTGGTAGTTCTCTCTTTGCCCCTTTTCTTGGGTTCTTTGGTCTTCTTCACATCAGCCAGTGGTCAGCTTAAAGCTTTCTTGGTACAGCGCTTGAGAGCTCAAGTGCCAAATGACGTACTACTTCAAAGCATTTGGAGCCTCAGTGCTTTTTCCAGTCGTTTTCGTCTCTGGCTCATGTGTTTATTCTTAGTCTTTTTCTTCAGCTTTGCATTGGATATCGAGACTTCGGTTCCTGCTATTTTCCCACACTTGTTGGCTGTTGCAAGTTACAGGATTTGCATCCAGCTTGGTCGCATCATGTTTGCTTTTTGTTTACCAGGCACCCATTCATCATCACAACCAGCAGTGGTGCTGATAAATCCAGAGCAAAGGGCTTGGGGGATCATCAGCTTCCCATTCAGGACAGCTTTGCTTTCTGGTGTTATGGTGCATGTGAATAGATACCTGCAATCAACCATTTCTCGGCGTATGGGCTCAAGCAGTGACTCAATCAATTGCCTAGAAGAAAAATCATCAGAAACAGCCAACAAAAAAATGCTGCCTCCTTCAAGCTTTGCCCCTGAGGAGATTTGCAACAGCATCATCACCACCAATAATATTCAGCAGCAGGGAGAAGGGGCGCCCGGAAGAAATAATCATATTCTTCTTCCAATATCTGCTCGGTTTTTGTTGATGCCTGGTCGTGGTGATGGACGGCAGAGAAAAATTGCCCCGGCTACTGGGTGACCATTATTACCCCACCATTGCATTGTTTTTTAACCCCAACAACGATACACCCGGAGACAGAAACAGCGCAGAATGGACGTTGATGACTGCTTGGGGACTTCTTTATATCCCATTGTCTGGAAAATAAGAGATCACTGGACGAAGTAGCGAAGGTTTTGTTGGCAACCAACTTCTCTGGGGCCTCAGTGGTAAGTATGGTCATGAATGACTTGATTGGTGAACTGGAAAATGCTGAGCTAGTCGAATTCGAATCAGATCACCAATTTGGTCAAAATGGCTTATTTCCCCCTGAAAGTTTCCGAGGGTTTCCTGTGCTCAAAACCTTCAGCAAAAAAACAGCCTCTTGCCTTCCAGGCAAGCCTATGGGACTCTCCCAAAAACAAACCCTGGAAGCCCTTAATATTCACACCAGGAGACAGAAACAGCGCAGGATGGACGTTCATGGCTGCCTGGGGACTTGTTTATCCCATTGTCTGGAAAACAAGAGATCATTGGACGAAGTAGCGAGGGTTTTGTTGGCAAACTATAGGTAACAGCTCATCATCACACCTGATTCCCAACCTCCTTTTAATAACTTACACTCCTTCTTATCCtac
>transcript_HQ_Ha_transcript14544/f2p0/1869
gaacaCCACAATCATCTCCATTATTGCAGGTTTTACTGCCCAGCCTACATCCCACTTAGTGGCGGGAGGAATACAATCATGAGCACACTTTACGTATTGCTCGAAACTGCATCGGGCTATGCGCTCTTCGAGGTTGAGGAGCACGAGGAAGTTGGCAGTCTCCTGGAAGAAGTTCAGGCTGCCATCAATGACCAAGCAAAGTTCAAGAGAATCGTATCTCTGAAGGCTTTCAAGCCTTTTACATCGGCAGAAAATGCTTTGGAAAATATGAACAATGTGTCCGAATATCTAGTCTCTGAAGACTTGAAGAACTTTCTAGAGATGAATCTCCCCAAAATCAAAAAGAAGAAAAGCTTCCAGCTGGGCGTGATTGAGCCGCAGCTGGCGAGCACCATCCAGGAGGAGCTGGGTGCCCCCTGCCGATCCGACGACAGCATCCGGGAGATCATTCGTGGGTTGCGGGTCCACTTCTCCAGCTTTGTCAAGGAGCTAGCTGGCGGAATGCTGGAAAAAGCCCAGCTTGGTCTGGGGCACAGTTATTCCCGCGCCAAGGTCAAGTTCAACCCGGGTCGTGCAGACAACATGATCATCCAGAGCATCTGCCTGCTTGACCAGTTGGACAAGGATCTCAACACGTTCGCCATGCGCGTCCGCGAGTGGTACTGCTGGCACTTCCCCGAGCTGCGCGAGCTGGTGAAGGACAACTACCTCTTCGCCCGGTGCGCGGCCTTCATCCAGGACCGCACCTCGCTCACCGAGGACAAGCTGCCCGAGCTGACGGAGATCGTGATGGACGAGGACCTGGCCAAGCAGATTATCCACGCCTCGAAGCTGAGCATGGGCATGGAGTGCAGCCCGGTGGACATGCTGAACATCAGCCAGTTCACCTCCCGTATGGTGGCGCTGGCCGAGTACCGCAAACAGCTCTTCCAGTACCTTCAGGAAAAGATGGCCACGGTGGCCCCCAACCTGGCCACCCTGATCGGGGAGACGGTGGCGGCGCGGCTGATTTCGAAGGCGGGCTCGCTGACCTCGCTGGCCAAGTGCCCGGCCTCGACAGTGCAGATCCTGGGCGCGGAGAAAGGCGCTCTTCCGCGCGCTCAAGACCAAGGGCAACACGCCCAAGTACGGGCTCATCTACCACTCGACGTTCATCGGCCGGGCGGCGGCCAAGAACAAGGGCCGCATCTCGCGCTACCTGGCCAACAAGTGCGCCATCGCCAGCCGCATCGACTCCTTCATTGAGGAGCCCACCACGCTGTACGGCGAGAAGCTCCGGGACCAAGTGGAGGAGCGCCTCAACTTTTATGACACTGGAGAGGCACCAAGGAAAAACATTGATGTGATGGAGCTTGTGGCAAAAAGCATCAAGGAGAAGATGGCAGAGGCAAAGGGGGACGAGGATGGGGAGGGCAAGAAAAAGAAAAAGAAGAAAAAGAAAGACAAGACGCCCAAGAAGTCTGATGCTGATGAAGACGAAGAAATACAAGCAGAAACCCCAAAGACAGAGAAAAAGAAGAAGAAGAAAAAGAGGGCCTTGGAAGAGGAAGCAGCAACAACACCTGAGCCATCTGCAAAGAAGAAGAAGAAAGATAAATCCTCAAAGAAGAAGAAGAAGAAATCATTAGGTGGCGGCGATGCATGATGATTTTGATCTTAAAAACAAGCAGAGGGGACCTGAAATAAAATACTGCTGCTGACATGAAATACTGCTGCTGATATATATACCGTAATACTGCAGCAGTAAAACACTCTGCTTCTCTGCTTCTTCTCGCTTTTGTGATCATCTAAACACTCTGCTTCTCTGCTTCTTCACTTTTGTGATCATCTAAACACTCTGCTTCTTCGCTTTTGTGATAATCTTTTTCTTGT
>transcript_HQ_Ha_transcript12734/f2p0/2010
GAAGTCTTGGGCAAAACTTACCGCTTAAATGTTGAGTACTTCCAAGCCACTGTACTTCTGGTCATGTTTGCGGGTTTTGGCATAATAGGAGTTGTGGCTTATTCTTTGAAGCACAGGATCCCGGCTTCATTCAAGATAAAGGTCAAGAATAAGCTGAAGAAGCTTGACAAATTTGCAACAGAGCATATGGCCTTTGGAGGCGACGAAGATGAAGGAGATGAACCAGAGGGGAGTGTCTTCGGGGGGTTCTTGACATTTTCAGCTATTGCCGTCGCTGTAATTATCTGTGGATTGTACGTGTATACTTACTTCTATTTCAACGTGGCCGTCTTCCACTCCTTCTCCCCCTCGGAGCAGAGCTTCTACGGCGCCGTGGGCCTGGAGCTGGGCGTGAAACTGCGCTTCCACGGGTACAGCGGGTGCGTGGGCGGCGCCCTGCTGCCCGGGGGCGCCCCCGCGGTGGAGGTGGCCGGGCTGAGCGGGGACGCCGGCTACGGCTGCGAGGAGGGGGCCCTGGAAGTAAACTTCAACACGAGCCACGCGCAAACACTGACCCAAGGGCCAACGTTTACGATTTCCCTCCACCCAGACTGCCCCAGCTGTGTGGAAAATACTACAACGGGCACAAAAAGCTGTGAGGACTGCTTGGTTGCTTCTGTGTCGTACATTGAATGGGATATATCAGCACCTTCGATTTATGATGGGGATGATAACAGCGTTAATGGGCGGACGGTTCCTAATGACCCGGGTGAGGTATTCCGTGGATCAGATATCACTGAAGTGGAGGTTACTTTAATTCCCACTTCCTACGAGAATGACATTCAGAGCATTGAAAATTCTGGCTTCAGGCTTCAATTTTCTGACACTCAATATGGTGAATCAAAGTCATTCTTACTGAACACGTCATATACACCTGGGAAAAACGAATCGTTACTGGATGGGTACATACTTGATTCAGATTTCATTGATGCAGATGTGGACAATCAGGTGGAGTTCAAGTTGACGATGCCAATCTTTGGCCTGAGGCTCAACATTTGGGTTACCAACAAGGTCTCCTGGCTGGACAACTATGGGATCATCGGTGGTTTGATAGCTTTGATTTTTGCTCTTGCACTTTCAGTCATGCATAAATTTGAGGCACTATGGTACAACCCAGAACACCCAACCCGCAAAGCCCTTCGGCGTGCTCAAAGCGCTGTGGGCAGTACCAAGTTTGCAAGCTTTCGCTTCAAGGCTTCTGGCGCTCTGCAGCCCCACAACACTCAGAACGAGGAAGCAGGTTCTCTAAAACCTGGAGTGGTAGAAGAGGACCGTAATGACAGTACAAGCCTTGATTCTGTTGCCCCTGCTGTGGATGTTGGTCTGCAAAATGCCGTTGCCGCTGCTCCTGGACAAAACACCTTGGACCAAAAGCTTGATGTTTCCAGGCAAAAGCTTGAGGCAAGAAAGCTTGAGGTTGCCAGAGAAACACCTGGTGAAGCAGACAGTGTTCCAGCAGTTGATGAGGGGCTCATTGACTGGCTTGATGAGCCAGAGAATGACAACCACGGTGGTGATGAGCCAGAAGAAGAAAAGCTTGATCAGATCAATCAGAAGACCAGTATAAGGTCCATTAAGAGGGAAAACTCAGCAGCACTAATCAGTTGGCTTGGCCAGACTCAGGAGAAATCTGCCGGCAAGCTAAAAAGAGAAGATATTGAAGAGCCAATCAATCAGAAGAGCGGTGTAAGATCGCTCAAGAGAGAAAACTCAGCAGCTCTCATTAGTTGGCTTGATCAGGGCCAAGTCGGAGCACATGGTACATAGTGCAGCATAATAGGGCGGAGGCATTTACTGGCACCGATCTTTTTTATATTTATATATAACATAATGATAATTGTGAATTTGGCCTCTTCCCAGATTTAAAACATACTAGTATATATATTATAAGCAAGAAGAGTAATCAATGATACTTAAGTACTAGATTAGTGAGGCTACTAAAAATCCAATAGAAAAACTTCACGAGAACTt
>transcript_HQ_Ha_transcript11835/f5p0/2068
gAATTAACACTGGAATTTGAACACGCATTGAATCGACTGGAAAGGGACTTCTCTTCTTAGGATCAACAAGAAAGTCCCTCCATGAAAGTCACTGGTTATGGCCCCAAACAGCTTCTAGGCGCAGTATTCGCATAAGGTCAGTCGAATCGCGATGCGTGATTTTGTTTGTGGAGTGACCGGGATGGAACTCCTCGGTTGTAGTCATGATGACATGGAGGGTGGCCAGGCTTTTGTCAGAATGGACAAGCTCGAATCGGATGAATCTAAAAGAAGAAACTTGGGAAGCATAATTGTTTTTAAAGATGCCATTCAGTCTACCTTGCCGAACTTGCGTTGCTGGTTGGTATCCCCTTGTGATTTTGGAATTATTCGAGTCCGTTCGCCGGCAGACTTGGTCTCACTTGGTCTCACTTTGGAACCTGAAAGTTGGAAAGATTCGTGTACTCGTAAGAGATCCCACCTCATCAAGACTCATCCTCTTAGAGACGGATTGCGACGCTTCAATAGATGGCTCCAGGTGGTGCTCCAAGTGGCAACAGAAACAGCAGCACAGCAACTTGCCTCTTGGCTTTTAGGCGTGGAACTCAAAAGACAGAAGTACCCACTCTTCTGATACTGACGTGGATCATTGTCTCTATAAGCAGAGGAAGCGTAGATTGGGCGTAGCTCTAGAAGACTATTGAGTGGCTTTTGCGGTTGTTTTTGAAAAAATATATTTCAGTTGGTTGTTTGAAAATCAGAGCCGGTATCATCAATCAGCACAATTTCTATCCAAGGAAAAGGAATTATAACAATGAAGAAGCTACACAGAAAGAGGAAGCATAGTGTCCTACATGTTACTACTTCAGCTATCAGGATCAGTTTTTGGCAGTCAACTTCATCAGCTGGCACTCAGTTGATTTCTGAAAATGGGAGGAGCATTTTGATGTTATGCCAATCAAGCCTCATCTATCAAATGGGAGGAGCATTCTGATATTTGACAGATGAACCTAGTTGCTTTCGTGACAGTCAGTGGCAGCGTCGTTGTTTGTGTCAATTGCGATACCAAAACATCACAGAAGTGCCTAAATGAGTATTACCAGGTATTGTGGTATCAACACCTCAAAGGATTGATCTTTCAAGAACATCTGGAAGAAGTCAAGAAAGACAAACAGATCTTTGGTCTACTGTTGTTCAGTCTACTACTTATACTGTATTGTTCCGTAGTTGTTGTCATCAGCATATCATTCTTCTTCTTCTCCTTGCTCAGCACCTTTGTGAAAATAATCAATTAACACTGGAATTTGAACACGCATTGAATCGACTGGAAAGGGACTTCTCTTCTTAGGATCAACAAGAAAGTCCCTCCATGAAAGTCACTGGAACACAGTCTTCGTCGGCAGTAACCACCGCTCCTGTATACAGGAAGCACGCACACCAATTGACGCCTCACAGCATCTATGTGGTCAATGCGACCCATCTCAACCAGCCATTCACCAAGTTCAGCACCCACATGCTATCGTAACAGAGACGACGATGCCTACGGTGCGATTGTGCTAAGGTTGATGACGACAGCTCGATGAGCCCGCGAATTGTGGCCCACACACGCTCTCTGCAGCGATGATGAAGAAGAAAGATGCCGTTTCCCGCCACTTTGGATGGAAGGCAATGCCTCGCACTTGCCACGATAATAGTCCTTAATCCAGTATGGAATACATTGAAAGCTCAGTTCGAAAACAATTTCAACAACAAGACCCAGTCACAAGAACCAGCTGTAATTTTGTAGCTGACTTGCTGACTATCCAACCAACCTGTGCGACCTCTGACGCACCCTACAAAGGAGGAGGAGAAGACAAGCTTCAAGAAAAATAAAAAAAGAAAAAATGTTTTTTTCCCCACCACCACCACGACTGCAGCAACCCACTCAGCTGCAGCCAGTTCCCATTGTACTAACTCATCAGCAAAATGTGATAACATCAGCTTTGTAGTAGGCAAGCTATATCACACTGAGGATGGCCCCAATAAGGGCCGAAACCGGTCTGTGCATTGCAAACCCACTGTAATAACTGATTAAAAAATCATCTAGTTC
>transcript_HQ_Ha_transcript14546/f2p0/1871
ATTCGTGGTGGTGTCGAGGTCAACGAGCAGCAGAATTTCAAAGCCAAAAAGCCTCGATAGCAAACATACGCAAATACAAGTGCACACTTACTACCTCCAAGGTTTGTACTTGGGCAGCACTTAACGATCATGCGACCTGCTTGTTCGATTATCGCTATGATTTTATGCCTTCAATTGGCGAGTCAGAGTTGGGCTCGACCCTCTGCGTCTGATTTAACGCACGGCGTGAACACTGCAGGGCGCAAATTCGCGAAGAAACTTGCCATGTTGCCAGAATCTTTGGAGAAAGAGAAGCTTCCATTTCTAAGTGGAGGATCAGTGTCACTCGAGGTCAGGAATACGACTGAAGGTTGGCTCGAAGCGGCTGCTGATACAGAATACGTAGGAGTGTGTGAGCTACCAACCAGCCAAGGTGACTTTAAATTGTATTCTTTCAGGCAGGTGCAGCCTCCCAGTGGGCCAAATCCCCAACCACTGGAGCCAGTTGTATTGGTTGCAGGTGATCTATCAAAGTTCAAAGGTAAGGCGGTCCCGGTGCGGGTGCATGACCAGTGCCTCACCTCTGAGGTGCTTGGAAGCCAGAGGTGTGATTGCAAAGAACAACTGGATCTAGCCAAGGAATACATCCTAGAGCATGGTGGTGCTGTAATATACCTACAGCAAGAAGGCAGGGGCATTGGTTTGGCCAATAAAATTGCTGCATATGAACTACAAGATGGAGGGATGGACACAGTGGATGCAAATCGTGCTCTGGGCTTTGATGATGACCATAGAACCTATGACTGTATTCCTTTTATTCTGAAGACTTTGGGCATCGAAAGCATCCAACTTTTGAGCAACAACCCACGAAAGAATAGGTTGTTGACCGACCTTGGCGTAAAGATTGAGGAGAGTGTACCTTGCCGGGTGGCGCCAAATATGCATAACGAGCGATATCTTATTGCCAAAAAAGAAAGAATGTCTCACCGGCTCCCTGGTCTTAAGGCTGTGCATGGCAAAAGCAGTAGTAGGAAGTCGTAAAAGGCAGGGCTTCCCACAATTTTTTGAAATGGAGGAGCTGCGCTCCTCCATTTCTCTTCTACTTTTTTGCTCAAATGGAGGAGCACCCACTCAAAATGGAGGAGCAAAAACAAAAAAAAAAAAAAAAAAAAAAAAAATCCCGGTTGCTCAGAAGTTTTGATGAGGGCTTGCAGTGGGTTTGCTGCTGTGGCTGCGGCAGCTGCGGCCTGGATATCTACATTCCGTGGGGTGTTTTTTCGTCTTCAGGTGCTTGTTCCAGTAATCTGCTCGAAAAGTGGTTCTCAAAGTGCCTTGAACGAACAATTCTTGTTTGGACTCCTGTCTTTTTTTGCCAGTACGATCATAAGTCCCTTGAGGGCCATTGCCTTTCGAAAATCGTCTGCACACTTTGCACCAACAAACAAGATCATCATCGAAACCAAGGATGCCCGGTTATATACAGAACTTCAGTGACACTTCCGGATATTCAAAGCCAATCTTGTGGCAACCAGTAGTTCTGACTTTCTTTGGTGGCGGTTCAGCCGACATTCCAAATCCTTCGACTTTGATTGTGGACTTCTTGTACAATCGAAATATGCTGCTGCTGCTGGCTGCGACTGGTGCTGCTGATGGTGGTGTTGGTGATTTTACGAATGTCTAAAACTCCCACGAAAAACCGCCAAATTCTCAAAAGTGGTGGGATTTTTGGTATTTTTGAAATAGCCATATTTTGAGCTAAAATCTCATGAAAATGATCAAAATACCACCAACTGTAAAAGGGGCTCGACTGATGGGGAAGAGGTGTACTACAGAGGGGCTTAAAAAATTAGAATTCTAATGAAAATGGCAAAAAGCTTTAAATAAaaacttcagatg
>transcript_HQ_Ha_transcript10009/f2p0/2244
GGGGGGGGAAGGGAATTTCGCTTAGCAACAAAGCTCACTTATGCTTTACAAAAAGACTGAACTGAACTGTCTCTGTTCATCGATACTTAATAAGAGGGATGTTCCTCCTCCACACCACCACTATTATGTCTACGAAGATATGAGAATCCTTCAAAGGAAGTCAAGATTTAAAGTATGGGTTCAAAGCCAGCGAAAGATAATACGGAGGAGGATACTTCCACAAAGGACAAACACCGCTCCAGATCTATCAGTGCAGAAATACAGACTGCTCTCGAACATGAAAGGAAAAAAAAAGTGCTGAACCATACTGAAAGTCTGAAGCTAAAAAACAGGATGACCACGCCATCATCATTACTTTGTAAGCGACCAGTGTTTTGGGGGCCTTTTCTAGACGGTTGCAAAATACCAGAATGGAAGAAAAACATGGACCAAACCGCAAACATTGGGCACCTCACTATTGTGAAGTTGCTTCACGCTAACAGCTTTTTCCAGGGCTGTAGCAAGGAGGCGATGGACGAGGCAGCTGGAAATGGTCACTTGTCTGTGGTAGAGTGGCTGCATACTAACCGATGTGAAGGCTGCACCACAGTTGCAATGGATAAGGCGGCTGATAATGGCCACCTGTCTGTGGTGGAGTGGCTGCATACCAACCGCTTGGAGGGGTGCACCACAGAGGCCATGGATGGGGCAGCTGGCAATGGCCACCTGTCTGTGGTGAAGTGGTTGCATACCAACCGCTCTGAGGGCTGCACCTCAAGTGCCATGGATAAGGCAGCTGGCGATGGACATCCGTCAGTTGTGAGGTGGTTGTATGCCAACCGCTCTGAAGGCTGCACCATACTGGCCATGAACTGGGCAGCTAAAAATGGTCACCTATCCATGGTGAAGTGGCTGCATGCCAACCGCTCTGAGGGCTGCACAACAGACGCCATGGAATGGGCATCTGAGAACGGCCACCTATCTGTGGTGGAGTGGCTGCATGCCAACCGCGATGAGGGCTGCACCATAGCGGCAATGGACAGGGCAGCTGGAAATGGCCATCTGTCTGTGGTTGAGTGGCTACATGCCAACCGCTCTGAGGGCTGCACCGCAGCCGCGATGAACTGGGCATCTCAAAACGGCCACCTATCTGTGGTGGAGTGGCTGCATACCAACCGCACTGAGGGCTGCACCATAGTTGCAATAGACAGGGCAGCTGGAAATGGCCATCTGTCTGTGGTTGAGTGGCTGCATGCCAACCGCTCTGAGGGCTGCACCACAGTTGCCATGAACTGGGCAGCTCAGAAAGGCCACCTATCTGTGGTTGAGTGGCTGCATGCCAACCGCTCTGAGGGCTGCACTGTGCGGGCCTTGGATCGGGCAGCTGGAAATGGCCATCTTTCTGTGGTTGAGTGGCTGCATGCCAACCGCTCCGAGGGCTGCACCACAGCCGCTATGGACAGGGCGGCTATCAATGGTCACCTGTCTGTGGTGGAGTGGTTGCATGCCAACCGCTCGGAGGGCTGTACCCCAGGCAACATGGACAAGTATGGTGCCATGGATAGGGCAGCTGGTAATGGCCACCTGTCCATGGTGGAATGGCTGCATGCCAACCGCTCTGAAGGCTGCACCATACTGGCCATGAACTGGGCAGCTAAAAATGGCCACCTGTCCATGGTGAAATGGCTTCATGCCAACCGCTCTGAGGGCTGCACAAACTTCGCCATAGATAAGGCAGCTGGGAATGGCCACTTGCCCGTGGTTGAGTGGCTGCATGCTAACCGCTCTGAGGGCTTTACACACCGGGCTTTGCAATGGGCAGCTGGGCATGGCCACCCCCCGGTTGTGGAGTGGCTACTTACAAACCGCCAATGGGAGAGCTGGAACTGGCACGCTTTGAGAAAAGGTAGCAGAGCTGTAAAGTAAAGATGAACAGTGATCATACATTTTTCTTAAATAGCCTGTATACAATGCAGTCAGGCGAACACCAATATTCTAACGGGGGGGGGGTGAATGTTGTTATTTAATTAGCTATCTTTCTTCAGGATCTAAAAAAAGACTTAATCAGATATTAGAGAAGACAATTGTCACAACACAGGCTGATGATCACCAAGTTGGGTGAAGAAAATAAGGTGGTGGCTCACCCCACTCTTTCCTCATTAGGGAGGGGTGGTTGTTGAAGAGAGGGAAGATGACacaagctgaaggtgctgctggggggaggttgtttaaccattattatattattaatcaatgagagattgt
>transcript_HQ_Ha_transcript14547/f3p0/1851
attgttaggggcaCCACATAGCACCTGGTTGTTGACCTTCCAGAGGTATAGAAGAGGTGGTCATTCTGCATCCGAGGACGGATATTGGTTTGCAAAAGTCGGGAAAACATCCAGTACGGAAGAAAAATCGGCTGATGGGCAGCTTACTTATCCGGGGGAAGCACCAAACTTTTACACAAGTGTTTGACACCAGCGAGCTGTAACCAGCAGCGGGCATGACTAGCATTCAGATGCGCACAAACTTGTAGTTTCGTTTAAAGGTCATGTTGTCCAGAACTCCAGCCGGGTTATTATTATTGGGGCTCGCCATTATGCGGCTCACTTGCACTTCAGTCCACGGTCTTTCTGAACCGACGATGAAGATGGATTCGTTGGAAGAAGACATGGGAGTGCCTTTTATTGGGCGAAATAAGACCGATGCCATTCACGAAGATCTCACGTGCTTACGAGTAAACAAGGGAGCCGTCTTCTATATGCATTTCAGAAAAGCAGGAGGCACCACCTTCAATAAGCTTTTTCTGTCGGCATATTGTAATAAAGAGGGCGTGGAGTATGTGCACGACGAATACGAATACTTCGACCGCCAGTACTTCTTTGACAACCCCGGCATCACTTTTGTCACCGTTCTTCGGGACCCAATCCAGCGAATTCTCTCAAGCTGGGCATTTGAAGGTGTGTGTGATCAATTTGACAACCCCTGCGTCCGCCCAAAGCGTATCTTTAGCCAGTGGATCAGCCAAAATCAGGCCACAGAGCAGGATCGTCGCCAGGGGGGGTTCAACTTCCTTGCCATTGAGATAGACAACTACTACGTCCGCCGACTAACCGCGCTGGTTGACCCAGCAGGGCCCCTTCGCACCAAGGCGACCCGGCGGACGCGCCTTCGCAACGGGCCCCTCGGGCCAGCTGATCTAGAGGCTGCCAAGCGTGTCCTGGACAACTTCCATGCGGTGCTGATCCTGGAGGACCTGCAGCAGCCCAGCGTCCACGCCGCTGTTGCTGGCACCCTGGGCATTAAGATCCCCCGCCAGAGCCAGCGGGAAACCTCGTCCCGGCGCAAGCAGGTGGCGAAGGAGAGTGCTGACTCGGCAAGCGTTGAGCGTCTACGGCTACTAAACAAATGGGACTTGGAGCTCTTTGAGTATGCTAGGAAGCTGTTTCAAAGGCAGATGGCGCAGTGGGCCACCTGGCAGCTACGAGAGGGTGAGAAGAGCGAGAGTACAGCATCAGGGTGCGAGGAACGCGCGGCCGCGGTAAGGGCAAGTATGCGTCAAGCCTACGGGGAGCCAAATGAGCCATGCTTCAAAAAGGGGAAGCGGGCGCTGGGCCCTGAGAAACACTATGCCCATATGTTCAGGGAAACCTGGCAAGCATGGCAGGCTTGGAAAGGCATTTCACCGAAAAACAAGAAATCAACGAAAAAGAAACCGAAGACAGAAGAGTAAATTGAGCAAGTAAAGGCAGTCGGCCATTGCCGATATTGTGTGAAGATGGATTTAATTAACTCCTAATAACCTGGCGCTTATTGCTGCTCTAGGAGTAGCGCAAACTCACATTTTTGATTGGTTGGATTCATATTGTCATCAAAGTCCCATGCTTCAAAAAGGGCAAGCGGGCGCTGGGCCCTGGGAAACACTATGCCCATGTATGTTCAGGGAAACCTGGCAAGCATGGCAGGCTTGGAGAAAAGGCATTTCACCGAAAAACAAGAAATCAACGAAAAAGAAACCGAAGACAGAAGAGTAAATTGGGCAAGTAAAGGCAGTCGGCCATTGCCGAAATTGAATGAAGATGGATGGTTTTAATTAACTCCTAATAATCTGGCGCTTATCGCTGCTCTAGGAGTAGCAC
>transcript_HQ_Ha_transcript13620/f2p0/1930
gacgcaacacagcccacccaccacgacccatccagcATTGCTTTTACTGCATGGGCACAATCGCCGTACATTAAATAAAACAATCATCATCATCACCCATCCAGCATTCAGTTGTATGAACATCATGTCTTGCCAGGGCGCCGGCCGAGATTTTCAATGCCCTGATCGATACAGATGCTATCCTACTTTTGATATTCAGGAAGGTGGACTCACGATGAGCGAGGATTTCCAGTGTCTGTGTGATAAAAGAGTCTTGCACTTTGGTGAAAGCTGCTCAGAAACCAGAAAATTTGCCATCTGGTCACTGACCTTTTTAATGCTGCTTACCATTTTCTCCCTGTACCGTGGGTTGGTCCTACGAGCCTATCTCTTTGAACAACGTCGCCGCCATACTACAGGCCAGAGGACTTTGGAGCATCGTAAGCGTACAACCCTCCTCCTCCTGACGTGTTTGTGCCAAGTCGTCGCCAACATCGTCATGTCCGCAGCTTCAGCTTTTGCATTAGCGCATCTAGTCTTCGGATTAGGAGTCGCATGGTACCATCCTTTTGGAAAAATAGTTCTCCAAGAGCTCCAAGTACTGGTCAATGCAACAACAACGATTTCACTCTCCTTGTTCCTCTTCGAAGAAGCACTGCATGCTCGTCTGATCCTCCCAGGAAGAGAGCATATTTTAGCAAAAAAGATGCTGTTAGTGTCCCAAGGTATCATTCTAACCATGACGCTGCTCTATCGGACTTCAATTTATGCTGGAAATAATCAAAGTAAAATATTTTTTACCATTTTGATGTGCAGCTTCTTGTGCTCCACAATTCTGGCGAGTGCTGGTGTCTTTGTTCAGATGAGAGTAAATAGAGCATGTGCAGTTGTAGCTGGCCCTTCCCAGCACATTGTAAGGGTTTCTGGCAGTACTGACTCCGTCCAACAACCATCAGCCCGTTTCGATGCGGTATTAAGAAGAGCAAGTGCTGCACAAATAAAAAGGCTTGGAAGATTTGCACAAGGCTATGGTGTAACAATGGTAATAGTGTTTGGCTCGGCTATGGGCTTGGATCATGTGGAGGAACATCCGGACATTTTTTTAGACACATTCTCTCTTTTGCTTTCCTGCATCCAGTTCCTTGGACATATTCTGCTGTCTCATTTGGTGTACTCTTTTTTGTACTCATCAAGCGTCGTCAGGAAACCAAGACTTTTCTGTGAGCAAGAGATTTCCAGCAACACAGGGGGAGGAGCTTTGATTGGTTACATAAGGCAATTGAACACACAAATACCCACCACCAGGACAGCACGCCAAAAAGTCTATGCTGTAGATGTACCACTCGCAGGTGGTGCAAGCCAGGCTGCTGTGATGATGAAGGACCTAGCTAAAAGTAGGCCTCAGGCTGCTGATGCTAGTCTTCTTGCTGGCATGAACTCCCATGGCAGCAGCTCTGTGATAGGCCAACAATTTGTTTCCTCTCACTTCCTCTCACTCAGCACTTCTAAAGGCTAAATCTTTCTTTCCTCAATTTCAAAGGAGCAGCCAGAGTTCGAGTAGCCTCTTTGGCCTACGCTTCGCACCCTCCTCCTCCTAAACTTAACCTGACTTCAACTCAGCTATCGCCCTTTTTCGATTTAAATGTTGAAGAAGCTTTACTGTGGTGGCTTGTACTACTGGGGAATGCCCTCCTCTGGGGATCACAGCTGGTTCAACTTGTTGTTGTATCCGAACCCCTGACCTGACATTTTATCAGAAATTTAACGTATAGATCCCAGAAAAACAATCGAACGGTTGGGGGCCAGAAACAGTCTTGGGTGAAAACATTACTACTGACTTTTGACCTTCTTCCAGGCATCGGGCCCAAGGTCTCGACGTAGGTGATGACCGTTGTTCGGCTCATCATCAgcttaataatgatgaatggaaaatcatatacttgttgatgag
>transcript_HQ_Ha_transcript12735/f2p0/2007
ACTCCCCCTTTTATTGTGGGCGCTTTTAGGTGCATCCTGGTCGAAAGCCACCCTCTCATCATGAAGCTTTTCGTTTGCGTCACAGTCCTGGCTCTTGCCAGTTTGGCTTCTTCTGTTTCTGCATTTCAAAGCCCCGCCATAAGCCTGGCGCCTGCAAGACCGTCCCTATCTGTCCTGCAAATGCAGTTGGCTGAGGGAGATGACAGAAGAGCCTTTATTATCAAAGCGGCTGCTTTCGCCTCTGCTGTTTCAGGCGTGCCATCGTCTCCGTTTTTAAAACCTGTTTTTGCTGCTGATGGTGTTAGCTACAAAGACGTCGCTGCTGATATTGCTGCACTTGTCAAAGCTAACCCCGATTATGGCCCAACAATGGTACGACTTGCTTGGCACTCTTCGGGTACATATGATAAAATATCAAAGACGGGAGGCTCTGGTGGAGGAACGATCCGGTTCAAGGAGGAACTTGCTCATGGAGGCAATGCCGGGCTTGGCGAGACTGCTGTGAAGTGGtgaaggctttaCATTTGTAGTTTTACAAGAGTGTATTAGCGAATATGTAGTAGTGAAAGAGTTAGATTATCGTTGTTTGATGTAAAGTATAATTATTGCCTtgcattttctacaGGCTAGAGCCCATCAAGGACAAATATGGAGATGCGTTATCCTATGCCGACCTCTATACTCTGGCCGGAGgtaagcactttcccaaccccccccacaactattgagctctattctagcacgtcaagcgcaccccagtacactcttgaaccagtcgtcgcatcttcttctccatagaaaaacaaggttcaactatattgaatttgacacccgtaccaacacctgcctccaccccccccccgttcatgcAGTTGCATCCATCAAAGCCATGGGCGGCCCCACCATCCAATGGTaagtacctttccccaaagtaacttactataccgtagctggatgccagtgcgccctagcacatagtctcgagccattcatcgcatctccttctcctctccgtacgacgctcgaggggtgaaccgaagtCCCCCCCCGCCCCGGCCCCCGCCttgcccccttccctcgcccctcgccccccaGGTGCGCCGGGCGGACGGACCAGCCCGTGGCGGCCGTGACCCCCGACGGCCGGCTGCCGAACGCGGACGTGGGGCCCGCGGGCACCGACCCTTCGGACGCCCAGCACCTGCGCGACGTCTTCTACCGCATGGGTTTCAATGACCAAGAGATTGTTGCCCTGAGCGGTGCTCACGCTTTAGGCCGGTGCCATACAACTGCTTCAGGCTACGATGGCCCTTGGACCCCGACGCCAACCACCTTCAACAACGCGTACTTCACACTGCTGAAGAACCTGGACTGGACCAAGCGGGACTGGAGCGGGCCCTTCCAGTACGAGGATGGGGGCAAGACGCTCATGATGCTGCCGACCGACTTGGTCCTGCTCAAGGACAAGAAGTTCCTCAAGTACGTGGACCTGTACGCCAAGGACGCGCGGCAGTTCGACCGGGACTTCGCCGCCGCCTTCCACAAGCTACTGGAGCTGGGCACCTCGGGGCTCGCCCCCACGGAGTGGGCCTGAGCGGCGGCGACGGTTCTTCTTCCCCAGCGTCCGTCATCCTCATACACTTTCCTCTTTACCCTTTCTTTCTATTATGAGTAAGGGAGACAGCTGCCGTTGTGCTTGGTATGCTTTTTGTTCTACTTCTCAAAGCAGCAGCAGCAGCAGCACTACTACTATAAATAGTTCCTCAACAAGAAAAGTTGTCCAGTTTTACTTTTTCTCCTCCTATGCTTGTTTGTTATTAGTTGTTTTTCTTCCACCCCCCATCGATGAACCTTTGGTAACTGTACACACAATCATAAGTGACAAAAAGTTGTTTGTTGTAACTGTTGCTATATCACACATCATCATCATCGTCCACGTAATTACAGTTCTGTTTTTCactataacaatagtaaactaataataataataaagaagaatgccaaattcc
>transcript_HQ_Ha_transcript13624/f3p0/1934
agacaaaaaaagatTGCATCTGGTGGACCGTAGATTGCATCTGGAAACCGGTTTGCAGCAATCTTTCACGGTCATCATGCGAATGTGCGTTGACTGTGGCCAAACAGCCAAGGCCAGCGAGGCGCGGTGCACCCCTTGCTTGAGGCGGGCTTGCATTCCGAGGTGTGTTGACTGTGGCCAAGCAGCCACTCCCCCTGCCACTGCTGTTGATCCCGGGCTTATCACGGCGGCTCTCAGTGCTGGAACGGAGGCTCTTGCTCAAGGCGCTCAAGCTCTCATTGATGCGGTGGCGCTACTCAAACCGGTCTCCATTCGATCTGAAAGACAGCTTTTCACAGCCGCAGCCATAGCCGGCGAGGAGGCGCGGTGCACCCCTTGCTTGAGGCCAAAGTGTGGTGACTGCGGCCACCGAGCAGCCAAAGCCGGCGAGGCACGGTGCACCTCTTGCTTGAGGCCAAAGTGTGTTGACTGCGGCCACCGAGCAGCCAAAGCCGGCGAGGCACGGTGCACCCCTTGCTTGAGGCCAATGTGTGTTGACTGCGGCCACCGAGCAGCCAGAGCCGGCTTGGCACGGTGCACCCCTTGCTTGAGGCCAAAGTGTGTTGACTGCGGCCATCGAGCAGCCAAAGCCGGCGAGGCGCGGTGCACCCCTTGCTTGAGGCCAAAGTGTGTTGACTGCGGCCACCGAGCAGCCAAAGCCGGCGAGGCATGGCGCACCCCTTGCTTGAGGTTGAGGCCAAAGTGTGTTGACTGCGGTTACCGAGCAGCCAGAACCGGCGAGGCACGGTGCACCCCTTGCTTGAGGCCAAAGTGTATTGACTGCGGTTACCGAGCAGCCGAAGCCGGCGAGGCACGGTGCACCCTTTGCTTGAGGCCAAAGTGTGTTGACTGCGGCCACCGAGCAGCCAGAGCCGGCGAGGCACGGTGCACCCCTTGCTTGAGGCCAAAGTGTGTTGACTGCGGCCACCGAGCAGCCAGAACCGGCGGGGCACGGTGCACCCCTTGCTTGAGGCCAAAGTGTGTTGACTGCGGCCACCGAGCAGCCAAAGCCGGCTTGGCACGGTGCACCCCTTGCTTGAGGCCAAAGTGTGTTGACTGCGGCGACCGAGCAGCCAGAGCCGGCGGGGCACGGTGCACCCTTTGCTTGAGGCGGGTTCACGTTCCGTGGTGTGTTGACTGTGGCCAAATAACCAAAGCCGGCTTGGCACGGTGCACCCCTTGTTGCATGCGAACGTTGTTTTTGATAGGCAACTGCTCTCGGCAAGGTAAGAGTTTGTCTGTACTGAAAACAGCCCAGCTGAAGCTTATCTGGTCATTCATCAAACTAGAACACTGAAAAACTGCTCGCACGTCGACTTGCTGGCATAGATGGTTGCCTGTTAGATGCTGATGCATCCTTGTGTATTTGACTGTGACATGAGCAGCTATGTATGTGTAACTGCTATGTGCGCTGGCTTGGACTTGGGTTTGCCTGCCCTGGGACAAAATAGGTTAAATGACGGGCTGAACGTTGGAGAGTAAATTTGCGTACATTTTCTGATGCATTTCGGAGGCAATTGGATTAGAAAAAAACACGGACGGTTGATGAAAATCGATATTTTTGGGCGTTGTTGGACAATGTCGCATTTCGATTTGCCAAAAAACAACAGCAAGCAGTTACATTTATCTCAACAACAGGGGAGGAGCAGCAGCAAGGACAGTCATCACAGCACTAGAGCAGCTCCAACAACACCACATACACAGAGAAGTTTTTCTGCTATCAAGGGCTCCATTCACTCCATTCCCAACCCAACCAGCAGAACTGATGAAAACCCAATGGCTTCTGCCACTGGTGGCCTGGTATTGGCCGAACCTCGGAGTCTTTTGTATGTAGGGTAGGAGTCAAGAGAAGTATAGTTCTTTGTCACTAATAACCATTTAAAATTTTCTACTTT
>transcript_HQ_Ha_transcript14552/f2p0/1710
gagggcaCTCAAGGCTCAGACCCAGACACAGACACACTGCCCACCATCGTTCATCATGGCGAGCTGTGGCCTTTGTTGAGAGGAGGGTGACTGCGAGAATTCACAGATGGGTAAGCCCAGCAGGACAATATGCCGATTATTATTCTTCACAGCGTTCATAACCTCCTTTTTAGAGGCGGCGATGACAAGTGAGAAAGACAAGACGCTGATTATCTACTCTGGGCCGACGTCATCCCAATGTAACAGAAAGTACCAGAAAGAAAGAAAAGATCGTTCTGGAACAATGAGGGTGGTTGAGGCGAACTATCACCGGAATTTCCAGTTTTTCCTGAATCATGGAATGCCCCATTCGTATGAGGACCATAAAAATTTTCATGTCGCACTGGTGCTGACCAAAGAGACGGCCGAGATGTACGATGAAGACTTGAAGCGTATAAAGGCAATTCATCCACACACTTCAATCCTTTTGCGTGAAGACCGTTGCTTCTATGCGGAGTCTCTTCGAATTGCATTGAAGCGATATGAAGGGAGGTATAATTACTACATTCTCCTCACTGCTGAACTGGTAGGCCCATTTCAACCTTTCCATGAGCTCGCTCATTACTGGGCTTATTATTTTCTTTCGCATCTAACGGAGTCCACCAAGCTGGTTGGTCTTTCCTTCAGCTGTGAGGTTCACCCTCATGTCCAGTCCATGCTTTGGGCGACTGATGAGCTCGGGCTTTCTGCTATTGTGAATGCAGGGTGTGTATATAACTGCGTCCATGAAAACCAGAACTTCACTGCCTACCAGGACTTTTTCAAAAGGTTTGAGCTAGGGATCTCAGATGCCATACTGGAGGAGGGTTACGAACTTGCCGTAGTCAATGCTGCCCAAAAGTTTCGCTTGAGTTTGGTCAATGACGAATATTATGCAAACAACCACAAGTATTGCGGGAAAAACATGTGGTTTTCTGGTAGGGGAGGTGCAACCTTTGACGACAAAAAATGTTCCACTGGGAAACTTATTTTGGAAGTCAACAGCCACTGCTTATCCTCACCAGATAGAGCACACCATTTACTATCAGGACTCGTTTCACATGAAAACAAGACCGGAAAGACACATGTTCTTTGATCAGTGTCAGAGGCTACCGGACTTACCCGGGTATTAGGAATAATAGACTGATGATTTGAGATCAACAACGAGGAAGCTTTCATCTGAAAGAAAAATAAAGGAAATAAAAATCAATGTGAGGTTCTACTGTGATACAGTTATTATGATGGGCTGTTGTGCAGGAAAACCTGGTGGGGGATGGATGGCCAGACATTCAGCTTCATCGCCCCGAGGAGCGCGCAGATCGCGCCCGGGTCTTCCTCATCTGGATGCGAGATCCGACGCTTCTTCATCAGTCTGTCACTCCTCCTGAGTCGTGGCTGATAATAAAATAATAAAAAAATGATGATAAGCATCGTCATCATCAGAACTCTGATGTTCTGTTGTATGATGATGATGATGATGATGTTAATTTTAGTTTTCAGTCTAACCTTTCAAACCACTTTCGGGGCAGAAACCCCTAGCTTCTATAAGCAGACCCTTCCACCTCAATCTGCCATTGCTCAATACCACAACTCAATCATCATACAAACACATGAACAATACACTCCAGTACTGTAGTAGTATCAAAAcaaagtttatcataaaaaaaacgttatatacatgattagtttttt
>transcript_HQ_Ha_transcript12736/f2p0/1933
gtacAACATGAACATGGATGACACTCCAGATTTGAAGGCAGGAATGCGCAAAGATAAATTAAAAGATGGAGAATTTTCCGGTGGTCTAGGAGTTGTGGAAGACATGAAGTTGGCAGGTGAAAATGACGACGGACGCTTCGGTGATGAAGGAGGGCACAGCCAGGGACCGATGGAAGAAATGGAAGAGATTCTACAGAATGAACTGGAAACTATTCGGGCTCTGGCCATCACAAAAATGGAGCTTGCAGCTGCACTGCTTGCTCAACAGCGGCGTGACTTGATGGCACTACGTGCACTGAAAGTGCCACCATCAGTCGTACGACTGATCTTTGAAATGGCGGTACTTCTTTTTATGAAGCCACAGCATCGGGAACCTAGGTGGGAAGATGCTCAAAGGCTTTTCGATCCCCTCTCACGTTGGGTGTGTGACTACGCACCAGATAGCCTTGCAGATCATGAGGATACAGCTGAAATGATACGTGATGAATACTTGTCTCGGCCAGAACTGACACGATCAACTGCCATTCGGGCATCAATCCCTGCAGCAACACTTTTTGATTGGATCTTTGCATTAATGAGATACCATGAAGCAAGTTCTGGTCGGCTATGGCCTCAAAATGCAAGCCAACATCTGAATGAAATCATCCCACACCATATCGAAGAAAAGAAAGAGGAGGAAAAAGAGAAATACAGCGCAGACGATTTTTGCCAGATATGCTATGAGACAGAATCAGAACTTGCGTGTTTCTTAGTTAGAGACAAACTTTGTGGTTCGGATTGCAAAGCGGAAATGCTCTGTCAGTCTTGCTTAAAGGTGCACTTTGAGGGCTTAGTTGCAGAGGGCTTCCTTGGTCACTGTCCCCAGATGCATTGCCCTGTATGCCCTACTAATCCTATCGTCCCTCAGGATAATTGGGTGAGGTATGTCAGCGATGAGATTGTCACAAAGCATCAAACTTTTGCTGAGCAACTCCTCACTTTCCAGTGTGGAGGCTGCCACTCTCGCAGAACAATATTGGCCCCTTTGGCAAAAAGTGAAACCCAAAAACAAGCAGCATTAGAGGCTCTCACTGATCTGCTGCGCGTGATTGCACTGGGTGTTAAACAGGCAGAAAAAGCAAAGCTAGAAGGGTGCGATACATGGCAGAACAATGAAAGGGTACAAGCACTCACCAAAGTTTTAAAGGATTTTTCATGTAACTACATTGGGCCAGAAACAGCATTTTCTGAAATCAGCTCTCTATTCCCAACATCAATGAAAAGGGATGGACAGCGATGGAAGATCATGAGAGTTCTTCTGGGTTCTATTCAAGACCATGAAAGGCGAGCCCGGCTTCAGCTTCGTTACCTGAGGTTATGGCCAAAGTTCTCTACTCCATGCTGCAAAAAGCTGCACTGCTTTGTTTGTCGCTCTGAAGGTTTTCATGAGGGTCGAACATGCGAGCAGGCAAATGCTGCTAACAACCCCAATTCTGAACTTCTAGTTTCTTGCAAATCTTGTGGAATCTTCCTTCTGAAGGGAGATGGCTGCAGCCATGTTACTTGTGTGTGCGGAAATAGCTTTGATTGGGACAGCAGGGCACAAGAGATGGACACTGCCTTCTTTGAGCAGGtgggttttccatgcttcccctaaaagcagatttggggtctcctgcttagagttctaaaagttgggtacattgaaggtctcatcagcttctctcgattttatcagccctgataatacactactcttaccagctgagatgatacttttcgtctcatttgTACTTATATATATAATATATATATATATATATGATGATGATGATTTTGTTTTATTTTAGGTCCACCCATTGGATAACTACAAGGACCGAAGCCCCGGCCTCCATATGTGGACCCTGCCACTTCTAACTCCCACTGCTTACTCCTTGGTTCATCACCAAAACTTCAG
>transcript_HQ_Ha_transcript10012/f20p0/2186
gATTCCCGCATTATTCCCAACACCTTCCTGAGTATCATACAGGAAGCCTTATTCCAGGAGATTGTATTCAGCCAAAAGCAGTTGCAGTTGCATATATAGCAAAATGTTTTCAAACTTTGTGAAAAAGCTTAGCTCCCGTTCCATGGAGCAGCAGCAAGAAACTCCAGCAGTCCCCCCTGACTGGGTGGATGTCACAGAACCTACTTCTGATGATGATGGAGACGTAATTTCCGCCAGGGTCACCACTGCAAAGAACAAATACTCGTACAACAACCAGCACCAAACAACAGCTGCGATCAGTCTGGTCGCAAGAGAAGTGGACTTCTCGCAACGCGAGCGCAAGGCTCTTGATCTTGTCGTGGTCCTGGATAAGTCTGGTTCGATGGCTGGCGAGAAGCTTGACTTGTGCAAGAGCACTATCAGGTTCCTTCTGAGCCAGCTTCAAGCTAAGGACAAATTTGCTCTAGTGCTTTTCGATACAATGGTGGAAACATATGAGTTTGAGGTTATGACTGATCAGGGCAAGGCGAAGATGACAGAAATCGTTGAAAACGTGCGTGATGGATCTGCAACAAACCTGAGTGGTGGCCTATTCCAAGGAACTCAGTTGATGATGAACCTGAGAGAACAGGGCAAACATAATGAAATCCAAAGTGTTCTCCTTCTCACTGACGGCATGGCAAATAATGGCATCACAGAAACTCACCCATTGGTGGCTGAATTGAAAAAACAAATATCCGATATGCCTGCCCTCTCCATATTTACTTTTGGCTATGGCGACGACCACAACGATGAGATGCTGCGGGCCATCTCCGATCAGACTTCGGGTGGTGTATATTATTATGTGGAGGATGAGGAGGCTGTCTCTGCTGCGTTTGGCAGTTGCCTCGGGGGCTTGCTCAGCGTGGTTGCCCAAAACATCACCGTGACCCTGACGAACGAGACGGCCCCAGGGATGGCCCTGACCAAGGTGTGCACCAAGGGACAGGTGGAGGAGCTGGAGTCGGGGCGGGTGTTCGCGACTGGCGTGGGAGACCAGTTCTCGGGCGAGAAGAAGGACCTGCTGGTCAAACTCTGCCTGGAGCCGGTGGAGGGCCCCACCACCCAGACCGTCCGCGTGTTGGTGAGCTACCACGACGTGCTGGCGGAGCGGGAGCGGACGCTCACGGTCGCCCTCGAGGTGCTGCGGGCGTCCTCGGACGAGGGCGCCGTGCATGACCTGGACGTGGTGACGGCCACCAATCGGGTCACGGCCGCGGAGGCCCTTGACGAGGCTGCGCGCATTGCGAGGGAGGGCGCGCTCCGCATGGGCGGCGGCCGGGGGGCGCGCGGCGGCAGGAGGATGATGCGCCGCGGGCCGCCGCCGGCACAGCAGAGCAGGATGTCCAGGATGATGGGGAGCATGAGGCGCGGGGCAAGAGCGGCGCCGGCCCAAACCAGCAACCTGCCCCCGCCCGCCATGTTATCCAACGTTGCCAATGTGCAGCAGCAGCAGCAGCAGCAGGCGCTCCCCCCTCCACAGCCGGCAAGCCTGGCCCAGTTCAACCAGCAAATGCAGCAGCAACAGCAGGCGCCGGCGCCGCCCCCCGTCCCAGTGGCCGTTGCAGTGCCGATGGAGGAGGAGGAGGCCAAAAACGAGGAGGCGGCCCTGCCCGCGGGGCACGAGGAGGCGGCCGACCCGCTCTCCCGCGCCCGCCGCGTGCTGGACGCGGGTGCGGCGGCCATCCGCGCCACCTACCCGCTCCTGCCCGAGGGCAGCACGCACCGCGCGGTGGCGGAGGCGCTGGTGGCGGACCTGGAGGAGTGCAAGGAGGGCCTGAGGGACGTGCGCGAGTACGAGGCCCGGGGGCAGAAGACCATGAGCAGCTATGCGCAGGGCCACTGGAAGCAGCGCCACAACCGGGCGAAGAAGAAGGCCTTCAGCGACCAGGACCGGACGCGGGAGATGTACCAGAACGTAACCTCCTTCCAGATGCAGGCCTGCACTGAAACCTTTGTGAAGGCCAACAAAAAGGGCAGCAGCAGATAATTATTGTTACACAAGCTGAAGGGAGCTGCGCTCCCTTGGTGCTGCCCAATAGCGATACTGCAGTGTGGGGGCTGAAAAATGCAGCACAGCAGCTGTGTGTGATGATACTTGTTTGTGATTTATTTATTATTTATTATCATTGCAGGGTGTTGGGTCT
>transcript_HQ_Ha_transcript12737/f2p0/1986
gatgctaaggcggcgccataatatccatgCTACAAGCAACAACACAATCGCCCTCCAATCACCACCTACATACACAAAGGCAACAACACGCAGGCAGAGTAATTGGAAATGATGGATGCGGTTGCGGCTGCTGCTGAAACGCAAACACATTCTGGTCTCCCCTCCTCTGATGGTGAAGGAATGAAGAAAGAACGTTCCCTGATCGACAACCCATTTAACAAATTATATACAAAAACTACATCAAGGAGGCGTTGTTGTAAGCATCCGGGATGCACCAAAACCAGGCATTTTGGTTACCAATCCCAAAACGTGGTTTTTTGTCATGAGCACAAACTCAATGGAATGGTGAACCTTTCGCGAAAAATGTGTGAGTTCGAAGGCTGCAATCGACCAGCATCACAAGGCTTCCATAAAAAAAAACTTCGTTGTACATCCCACAAAACAGAGGGAATGACAAATCTAGGCCGGAAGCTCTGTAAAGTTGAAGGCTGCACAAAAACTGCAAACTACAAAAGCACCGCCAGAGGGAGAAAAGACTCTTGCGGTCGGCATTCGGACACCACTGCCATTCATAATCTTCCTGCCTCGAGTAGTCCTGACGCAATGATGGAGAAGAAAGACTGCATTATGCCCCCTGAAGTGGAAAGAAAAAAGGAAGCCAAGCTGCAGCCACTTCAGCATGATGGGTCAAATGATTCATCAGTTGATCCTCCGAAGCGATCTCCGTCCTTTTCCCTGCAGAATCCTTTGGGCAGTCATTCCGAGCCGGCAAGGATAGCAGAACAAAAATCACTGCCAAATACCAATCATCACCATCCAACTCCGGTGCTGGTTTATCAGCTGCCCACGCCTGTGGTGATGCTAAATCCATATTTGATGCCGCCCCACTTCACAGCAGGGATGGGAAATGCTCTTCAATACCAACCCCTGCACCTCGCTAGCACACTCCCCTCCTTGCTGGCAACAACCCCTACTACTCACATGTGCCAGCAGTACCATCAACCCACCAATCAACAAAATTTGTCTCAATTCTACCCCACTGCAGAAGAAATGAACAATCCAATGCCAGTTTCAAAGCTACCCATAGAACAGGATGACTCCACCAAACAACAAAATTTGTCTCAATTCTACCCCACTGCAGAAGAAGAGAACAATTCAATGCCAGTTTCAAAGCTACCCACACAAGAGGATGACTACACTGTATTCAAGACTGAGTATGAAACATCCGCTTCTGCAGTTGGAGAGAAGAAGAAACAACCATCTTCCGGAAGAAATACACACCAGAAAAAGAAGAGGCACTGCACTGCGGCTCACAAAAAGACTCCGACCTTCTCATCAGTTGGAGTGGGACGATCAAAAACAGACAGGAAAGTAGAACGAGAGGTCGAAGACTCATACAACAAGAAGTGTGAGTACACTGGCTGCAGCAAATATATGCTCTTGAACCTTGATGGCGAGATCGAGGCGAAGTTTTGCTCAAAGCATCTTGCCGAAACTGAGGACAAAAAAAGCAACGGCTGTTTGCATGCTGGCTGTAGAAACTTACCCTCATTCAACTTTGAAGGTATTTTTCAAGCCTCTTTCTGTGACCAGCATAAATTGAAGGGCATGGTGGATGTGTTGCAAAATTCATCCAAAACAGAAGGCAGTAATGACTGTCATTCAATGCAAACCAAAGGGGTTCTTGAAAATGCCCCACCATTGGTCTTTGATGGTCTTGGTTCTTCAGAAGAAGAAGAAGAAGAAAAGGTTGATTGGCGATCTCTCTGGGGGAGGCAGCAGGAGATGTGATGAAAACAACTATACACAACAGCAAATAAGCATTACACCAATGGTAATGAGGAAAATAAATGGCATCAGGGGTGGCTTCTGTTTACCAGCACTTGGTGTGAGGGAAAATAGGATCAAATATAAGAAAATTGTGTATCCGCAAGCTACATACCTTCACCAGTACAGTAGAATTCCTAAAAATACTTTTCTCATTGT
>transcript_HQ_Ha_transcript14556/f2p0/1832
gAATAAAAATAAAAGAAGGCTTTTCTTACCATGAAAAGAAAAGATAGAGACCAGAATGACTGCTCGCTTCTCTTTCATTTAGATTCAGGAAGTTCGAAAAAGGGAGAAGTTGAGGTGGGAAACGGTGACCCTCACCGTGAGGCAGTCGCCAAGATGTGGCGCGAACGTCTTTTTTGCGACATCGAGGTGGTGGTAGAAGGATGCAAGTTTTCTGCCCACCGATTCATCCTTGCATCTTATTCCGACTACATGAAGAACCTGCTTGTAGGCAACCGCTTCTGTGATAGCGACAGCGAGTCCATAGAACTAAAAGACATGTCCTCTAATGCGTTTGAGAATGTCATGACATGGATGTACACAGGTCAGTGCGTGGTGGATGTTGCATCCTTGGTAGATACTCTTGAAGCTGCCTTTTTTCTCCAGTGCACGAGTTTTCTCTCCGAGATTGTCGAAGCAACATCCACGTCGCTGAACTTTAACTCATGTCTTTCAGCATGGGAGACGGGGGAGAAATTAAACCTACCCTCTCTGGTAGAAGCTGCCAAAAGAACGACAGTAAGCTCTTTTGCAGAAGTAGTCAGACATAGCCTGGATGAGTTTTGCTCTTTACCACTGAATCGACTTGTGGCACTTATTTCCAGCGATGACCTCAATGTCAGCAAGGAGGCAGATGTGTTTGATTCTGTGGTGCATTGGGCAAAACACCAAGACCGCCCACCTACAGATGCAGAACTTGGTGAGATTTTTTCACACGTAAGGTTTCCTCTCATGAGCAATGAATTTATCAAAGAAAAAGTCGAAACCGACAAAATACTCCTGGGCACGCCACAGGGGCTCCTTAGCTTCAGTCGCAGCTTCAGAGAGCCCTATCGTAACAAGGTTATGCCAAGGGGCATCCGGAGCTTGGCCAGCCTGGCCCGGGCCTCCTCCTCGGCCGTGCGGCCCGGCCGCCTGCGGCTGCTGTGAGAGGAAGCGTCTATTGAGTGGGTCCTTAAGGTACAAGGTTGTAAGTAGTTATGAACACAATTGCATTTGGATTCAAGATCAATGTTTGTTATTGTTTATTCGAGAATGAATGAATGCACAATGACTAAATAATGAATGGTGCGTGCAGCTAGCTAGCTAAAATGGCGATCCCTTTTGTAAAGGCTCGGTTGCTGGTTGCTGGCTAGGTTGAGGGCTGCTGCTGCTGCTGGCCATCACTGATACTCAGTGTAAGTGTCCCATGAGTCGCCTTCTTGATTGCTATGAACCATTGGAGGTCCTTGTTTGCTTCCCCAAATATCCATTCCTGTCCCTTGCCCTCTAAGGCCTGAGGTTGCTGGAATTTCACTTGCTGTCCTCTCTTCTCAAATGAGCCCATGTTGATGAAGCTTGACTGGTGTACCATCATGTTGATGAAACCTTGATCTGCAATCATGTTGATGTTTAGCAGGTGTGCTCTGGCATTGGCTAGGTGATTAGAAGTGTGCCTAGCTGGCTGTATTGTTCCTGCAACACTGCGGCGGCGGGGCAGGGCCAGTAGTGATGACGACCCATGGCATGATACGGCGACTTAGGCAAACTGGAATGGGAACAAATAGCGGTAGGAATGAGAGTTCGTACCATGAATGATGTGGCATCAGTGTCAGCTCTATGTGATGAAGTAGCACGTGGGGCCATATGTGAAACTGGCTGGGATCCTGAATTGTCCGAATATGTTGGAAAGACGGGGAAAGTGGTGTTGAGATTGGACTTCAGGTTGCGTGCAGCAGTATTAGACACAGATGATGAGTTGTGTGCTTGGCCATTTACAGTATTGAAGcgagtaatataatgatatctattatac
>transcript_HQ_Ha_transcript10013/f28p0/2130
gAGTGCCTCTAAGTTGGTCACCTTTCCACCCTTCAACTGACTGGGCGCAGTCTTTCAGAAAATGGAACAGCAGATGTATTATGTTGCTGGGGCTGTGACAGGATCTGTGCTAGTCCTATCGCTTGTTTTTTCGAAGAGAACTTCGGGCTCAAGTCCTGAAAAGGGATTTGGGCAAATTAATAGTGCAATGAAAGTGTTCAATACGCTCATTCTCGGTTTCTTTCTGTACCAGGTTGTTAAAACTTTTTCTACTGATGATACAACGACTCGAAAATTCTCTTTGATTGTTTGCTGTGTACTGATGATCTATTTGATGGCTGTGGCTGGGGTGGCATTCTTATACCGGTCCTTGGAATCCCTGAATGCAGAAGAGGCTGAAAGTTTAATGATTGCGACTGGAAACGCTATTCTTTCAAATAAGCTAGAGCATTCCATTACCACCGTTGAGACCTCCTCCCCCTTGGGAAACGGAACATGGACAAGAAAGAATGGTCACTATTTCAGGTCTGAAGGAGTGATTGATCTGTCGCGCAAGGCCCTTGCTCATAGGTTGAGCAGGCCAGATTATAACTTTGTGACAAGGCACAAGTTGTCGACCCTAGAGCTCAGTAGGGAGGCAATGTTCACAGACATGCTCCAACTCTGCGCCAGAGATCAGCTTGGGGTTGTCTCAGGGGGCAAAGACTGGACGCTTGCCCATCACGATCCCGACGGCGATATTACAGTCGAGGTGGTTTTAGTGGAGGGCACCAAGTGGAACTGCTACCGTGTTTCAGGGATGATCGAGGCAACGCCCATGGAGGTGGCATCGCTTGTCATTGACGACAACCGCATTGGGGAGTATGACTTCATGTTTGACAAAATCGAGGTGGGCTGGGCAGGCAGAAGGTTGCCCGCAAACCAACATATTTCTGCCCTTGCATTATCAAACTCTGTTTGATCTTATACTTTCCTGGCGAAAAGGGAGAGGTGAGCCCAGGCAGCTTTGTTCATTATATATAGTCACTAATTAATTTATCACCATGCCCTCGCTCTGGTTGGTACCTGTCATATGATGTTCTGGGTGTCGCAGCCATGAATTCCCACCGCCGCATGTATTTTTTGGTTTCGGTGATAAAGTTATAGTGTATATTTTGGTGTGTATTGTGCCCACCATCCACTGAGCCCACCGCCCACCCCTTTGTACTCCTCCATGCCTCTTAGTCAGCTCGCCAGTGCACCCACCCACCCACAGCGTCCGCTCTGCCCCCCTCGTCCCCCAGTTTCTGGAAAAGGTGGACGCCCGCAGCTCCATCAGGCACAGCAAGTATAAGGCAATATGGCCCACAATGGCTCGGGATTTTGTGGTGAGGATTCTGAGCATTCCTTCTGCTGCCCCGCCTTACCATCACCTTTTTTTGGTTTTTTCATTTGGGTGAGCTCAGCATCGTCGTTATCAATATATCAAAGAGTGCAAAAAGAAAATAAGAAATGAGTGTATATATTATATTGTTCATATACATTACCAGCGAGAAAAGAAGAAGAAGATTCATTGCCATGCCTTGATCGGGTGGGACGGGGCGGATGGGGCAGATCAACACCACGTGGGAGCCGCTGGACGACGGCCGTGTGCTGGTGGCAACCAGGAGCGTGGACCACCCGCTCGTGCCGGCCAAGGTGGAGGGCTACGTGCGGGCGCGGGTGCTCTGCGCAGGGTACCTGATGACGCCGGTCCGCGGGCCGGGGGGCAACTTGACGACCTTCTGCGACGTGATCATCCACACGGACGTGAACTGCGACTGGCTGCCCCCGGCGTTCATCAACCCCTTCTCCAACACCAAGCCCGCGGGCTACTTCCGGAACATGCAGCGCATCTGCGCGGAGGAGTTCCCTCCCACGCCACTCGTGGTGGAGGACTGAGGGGGGTGCGCTGCTCCAGCACCCAGCCCTCCTCCAGAGAGAGTCGGGCATCGTTGGATGTGGGATGATGCAAAAACAAATGACACTGGCCGGCCAGAATCATTGGTTGTTGGTACAGTGATCATCGGCAACAGCAACAGCAGAATACTGTGCTGGGTTTGGACATGGATATCAGAGAACTGCCAAAAGAAAATATGATAATTGTCAATAAAAACTTTCCTCTTTCTAAGc
>transcript_HQ_Ha_transcript13625/f2p0/1931
GCCGGCCTTCAGGTCGGGACATCACGGCCGGGGCCGCCTTCGAGCTGGGGGGGCGGTTCGCTGCTCGCCATCTTGGGGGGCGGGTGGTGAGCTAAGGGCCGGCTCACTGCGAAGAAGAGGCCGAGCGCTCCCTGCGCCGTGCCACGGTGGCCATGACGCAGGGCCCGGCGTTCCTACGGAGTGCCCTCCGTGCCGTGCCGCTCACGGAGGGTGGGACCTAGCCAACGTGCCATGCCACGGTGGCCATTACGCAGGGCCCGGCGTTCCTACGGAGTGCCCTCCGTGCCGTGTCTCTCacaGAGGGTGAGACCTAGCCACCGTGCCATGCCACGGTGGCCATTACGCAGGACCCGGCGTACCTCCGGAGTGCCCTCCGTGCCGTGCCTCTCACGGAGGGTGGGACCTGGCCAACGTGCCATGCCACGGTGGCCAGTACGCAGGGCCCGGCAAGACCTGCTCACCCAACGGCGGCCTTCACATGGGACCCGCCGGGAAGTCACGCCGGCCTTCGGGTCGGGACATCACGGCCGAGGCCGCCTTCGAGCTGGGGGGCGGTTCGCTGCTCGCCATCTTGGGGGGCGGGTGGTGAGCTGAGAGCCTGCTCACTGTGAAGAAGAGGCCGAGCGCTCCCTGCGCCGTGCCACGGCGGCCATTACGCAGGGCCCGGCGTTCCTACGGAGTGCCCTCCGTGCCGTGCCTCTCACGGAGGGCGGGACCTAGCCATCGTGCCATGCCACGGTGGCCAGTACGCAGGACCCGGCGTACCTCCGGAGTGCCCTCCGTGCCGTGCCTCTCACGGAGGGTGGGACCTAGCCAACGTGCCGTGCCACGGTGGCCAGTACGCAGGACCCTGCAGGACCGGCTCATCCAACGGCGGCCTTCAGGTCGGGACCTGCCGGGAGGTCATGCCGGCCTTCAGGTCGGGACATCACGGCCGGGGCCGCCTTCGAGCTGGGGGGGCGGTTCGCTGCTCGCCATCTTGGGGGGCGGAGGGTGAGCTAAGGGCCGGCTCACTGCGAAGAAGAGGCCGAGCGCTCTCCATGCCGGGTCTCTCACGGAGGGAGGGACCTAGCCAACGTGTCATGCCACGGTGGCCATCACGCAGGACCCGGCGTACCTCCAGAGTGCCCTCCGTGCCGTGCCTCTCACGGAGGGGAGGACCTAGCCAGCGTGCCACGCCACGGTGGCCATTACGCAGGACCCGGCGTACCTCCGGAGTGCCCTCCGTGCCGTGCCTCTCACGGAGGGGAGGACCTAGCCAGCGTGCCACGCCACGGTGGCCATTACGCAGGACCCGGCGTGCCTCCGGAGTGATCACCGGGATCCCCTGCCTCCTCTCCAAGGCAGGCCGGGAGGCGCCTGGGGCCTGCTCGCCCACCGGTTGGGGGGCGAGCAGGGGGTGGATCCAAGAGGGTCCGCCCCAGAAGTGGAGGCCTCTAGCCTCACTCTCTACCAGCTGGAGAGCTGGCACAGGATCGGGCCACCAGGGCCTGCCCAGGTGGTGGGGGCCCAGCAGCCCGCCAGCGATCTGTGCCCCCTGAGTGATCCTGGGCGATCCCCTGCCTTCTCTCCGGGGCAGGTCGGGAGCCGCCCGGGGGCCTGCTCGCCCGCCGGCTGAGGGGCGAGCAGGGGATGGAGCCAAGAAGGCCTGCCCCAGAGGTGGAGGCATAAGGGACTTCACGTCACAAGCGCCGGCGTAAACCGGGAGAGCCCGATGGGGACGGGGCAAGGGACTTCACGTCACGGCGCCGGCGTAAACCGGGAGAGCCCGATGGGGACGGGGCAAGGGACTTCACGTCACAGCACCGGCCGGAACCGAGGAGGTGAGCCCGCGACAGGGGAGGCGACGACGTGGCCGGCAGGGGGAACCACGAGCTGCACGACTACATCTCAGTCCAGCCCCCCTCGGGCAGCGCAAAGGGGACACATGACGGCACCTCCAGGCATG
>transcript_HQ_Ha_transcript11838/f2p0/2078
acaacaggCTGTCGTCAAACTCTTCAGGGATCCTTCAGACTCTTCAATCGCCCCGCTAGCAGCTAAAGGCCAAAGAAGACAGGAACAACAAGCTTCTCGCATCATCCTTCGCACAAGGTGAATTGATCCAAGAGCCCCTTCACCATCACACATAAGCCAGGAGATTTGTCTTCTCCGGAAGCCTTTTATCTTGCAATGAATCTTTTCGATCCTGAGTACGACAACTTGAATGATCTAGAAGGTGGAGGGATCGACGAAGAAGACGTGGTGTTGGATGAAGAAGATGGAGATcatatagattttgttcattaaacccaatcatacctgtcaagaattacattagtaggtaggttaaacctcaaattgaacaagaaagagctttagttggtctgatttttgtcgcacaGGAGATGAACACGGCGAAGATAAACAGGAGGATGACGAAAGAGCATACCTCCAGAGTTTAAGAGATGGCATGAACAACTCTCGGAGCCAGGCAATGGCGACCCATGACCCTGCAGTGCACGAAGCACGCATAGCTGGCTCAAGTTTGCAGGGACTCTCCAACCCAAACAACGCAAAGgtgctatgtgttgtaaatgctgcGCGCTCAAAGTTGAAATGTGGTTAGTTTTAAAACTGTGCGTGGTAGTTTTAAAACTTGGCCAAAAGTTGAAATTAAATCAATTTTTTCAACCTTCTGCCGGTCCATTGGGGAGCTACCAGGTTTCCTTTGGGTGGATGTTTAGGGGTGCAAAGGGGCCCAGTTGTCCAAAACCTCAGCCCTCTGTAACCCTGTTGGCCGGAGGGAGGATTGGGAAGGCTCAGATTTTGAGCTATTTTGAACTCTTACTCTGTCCAGGAGGCCtCCAGGAGGCTCGAAGAGGGCTGGCATTTTGCATATCTAAGCGTCTGTGCACCCTTAAGCACCCATCCAAAGGAAACTTGCTGACTCCCCATTGGACTGGCAAGGGGTTCAAAAATATGCCTGCTCAATTTCAAAAATAACAAGCACAGTTTTAAAACTGACACAAAATTGTGTGTATTAGTTTTAAAAGTTGGCCAAGTTTGAGCATATTTCAACTTTGGTTGTAACACATATATAttatattagtatgtatgatctttgtgtcctttcaatcctgcctatgagtacttcttcaatcatgaagctgagaccgacttacagcatgaccttattactgcacgttctgcttcttgtcctgtaccttctatcttctattttcttgcttcaaaagctcaattcctctgcaaaacaagttctgttctattcTATTGCCTCCCCCCCCCCCCCCCCCCCATTTCCCgttggagtAGATTTGGGACTTTCGTCACGGTGCTTTGCCCGAAAACTGTGAGGTGtggcagcacctcttttgacccccatgatcagatttgaccctctgaaaccaccctattggcagtagccccacaaaaaatatgtgaatacatgtgtatatactatattatacctatgtatttaaatgtatagtttactaaactttgcctacacatgtacatgaaaccaatcaccacaagggtataggtattcgcacCATATATAAGCTCGAGTGGTCGAGTGGTTAAAGAGGTAGGCTAGCGGTGCAACGAAGCTTGTGCCCCGGGTTCGAATCTCGCCTTCGGACTTTGGTAATCGAGCGCCCGTCTAGCCAATTTCTCGAAACGCTTGGATCATGGGCTCAGTCATCATCGGATTTCGGTAGTCGGAGAAGGGCAAGGATTGGATACGGTGGTGACGATGTGGGAGAGTGACGTGGAAGGAGCTAGCGCCGGAACTCCCACAGCAGGACGACTTACGGAAGGGTACAACGACCTGACAGAGCGGTAACAGAAGGAGGTCGTCAGCGAAGGATGGTCGTCCGAGGTGCATCAAAGTGAAGTTCGCGAACATTGGAAGGCGCGATGATACGAGCGCCAACACTACAAGGTTCACATCGACAAGCTCAGAGATGGCTCAACATGACAGAAAGGGTCGCGGCTGGAGTAGAGGACCTTCCTCAGGATGTGACGAGGCATGAGAACGTAG
>transcript_HQ_Ha_transcript14561/f2p0/1862
gaaaaAAAAAGGAGGTGCAGCAAAAGGCCCGTCTTCAACTTTGAGGGCGAGAAGAGGGGGGAACTCTGTATCCAGCACAACAAGTTGCAAGGCATGCTGAACGTTTCTTATAAGAGCTGTGAGCAGGCCGGGTGCGGCAAGGATCCTTCCTTCAACTTCGAGAGCGAAAGGACGGGCAGATTCTGTGGCCAGCACAAGCTTCAGGGCATGGTGCATGTGAAGAGCAAGAGGTGCGAGCAGGCTGGGTGCAGTAAGGGGGCTTCCTTCAACTTGGAGGGCGAGCAGAGGGGCAGGTTCTGTGCGCAGCACAGGCTGAAGGGCATGGTGGACGTGAAGAACAAGAGGTGCGAGCAGGCTGGATGCACCAAGCATGCTACCTTCAACTCTGAAGGGGAACGCAGGGCCAGGTTCTGCGCCCAGCACCAGAGGCAGGGCATGGTGGATGGGTTGGGTAGGAAGTGCCAGAATGCTGGGTGCAGCAAGGGATCCTCCTTCAACTTTGAGGGCGAGAACATCAGTCTGTTCTGTGACCAACACAAGCTCCAGGGCATGGTGAACGTGAGGAAGAGGAGATGTGACCATGCTTGGTGCAGAAAGTTCCCTGTCTTCAACTTTGAGGGCGAGCAGCCGGCCAGGTTCTGTTTACGGCACAAGCTGCCAGGCATGGTGCATGTGAAGAAGCAGAAGAGGTGCGAGCATGATGGGTGCAGCACCATGCCTACCTTCAACCTTGAGGGCGAGAGGAGGGGCAGGTTCTGTGTCCGGCACAAGCTACACGGCATGGTGAATGTGCATAGCAAAAGGTGCCAGCAGGCTGGGTGCATTAAATTGCCTCACTTCAACTTTGAGGGCCAGGAGGGGCGCAGATTCTGTGCCCAGCACAAGCTGCAGGGCATGGTGGGCCTGCGCACAGGCAGGGCAGAGGTGAGGGTTCAAAAGTACCCGGACGGGACCGTCTATGAAGGCTCGTGGCACAACGGGAAACACCACGGCAAGGGGACCATCACGTGGCCCAACTCATGCCAATACACCGGCGACTTTGTCGGGGGGCGAAGGCATGGTTGCGGCCGCTGCACTTTTCCTAGCGGAAGAGTGTACGAGGGCGACTGGGAAAACGATGCGATGCACGGACGTGGCACCCTTCATGTTCCTGGCCAAGGGGCCCTGCGGGGCACCTGGTCGCACGGCCAGTTGCAGCTCGCGGAACAGGTCTGTAGTGGTGGTAACAGTGAGCTTGAGAACATGGTGGATGTGAAGAATGGCCAGATGAGGTGCGAGCAGGAAGGGTGCAGCAAGCAGCCTCAGTACAACTTTGAGGGCGAGCAGAGGGGCAGGTTCTGTGCGCAGCACAAGGTGCAGGGCATGGTGGACGTGAAGCACAAGAGGTGCGAGCAGGCTGGGTGCAGCAAAAAGCCTTCCTTCAACTTGGAGGGCGAGCAGAGGGGTAGGTTCTGTGCAGAGCACAAGGTGCAGGGCATAGTGGATGTGGAACACAAGAAGTGCCAGCACGCCGGGTGTGGCAAGGATCCTTCCTTTAACTTCGAGGGCAAGGGGACGGGCAGATTCTGTGGCCAGCACAAGCTGAAGGGCATGGTGCATGTGAAGAACAAGAGGTGCGAGCAGGCTGGGTGCAGCAAGCGGCCTTCCTTCGACTTTGAAGGCGAGCAGAGGGGCAGGTTCTGTGCAGAGCACAAGGTGCAGGGCATGGTGGATGTGGTACACAAGGTTAGGGTTAAGGGGCCGTTACGGGTTGTTGGGCCTTTCGCGGGAACTGCAATAACTTTTGAACTATGATGATTCAATGGAAGCCACTTCATCCCTATGTAGTTTTGTGTGTTTTACAGCCATAAACATATCAATTTT
>transcript_HQ_Ha_transcript12742/f3p0/1998
gATTGCCGGGTCGAAAGAAAATAAATATACACTCCAATGGAAAGGTACCAAAAAATTCAAAAGGAAGGGAGCAACCTTGGGGAGGGAACCTACGGTGTCGTATATAAAGCCAGAGATAAGAAAACCAATGAAATAATTGCGTTGAAGAGAATCAGGCTTGAGGTTGAAGATGAAGGAATTCCAAGCACTGCACTTCGCGAAATCTCTCTGTTGCGGGAGCTCCAGCACCCAAACATTGTCGAGCTCAAAGACTGTGTTCAGAGCGAGGGAAGGCTTTATCTAGTATTTGAATTTGTCGATAGGGATCTCAAAAAGTACATGGAGGCTCACGTTGGTATGCTCGATGCCATGCTCGTGAAGGTATGGGTTCTTTCTTTCCCATACCTTCAATCATTCCTGAAGAACCTTTCATTTCGAAACTTCGGAAGCTGAAGAGGCATATCATTAGCCAGAAGATAAATTAATTGTCCCACACCATCATTGATCACTTTCATTTCAACTTTTTTGTTTTGTTTTTTGCATATGCTCTTCTCTGGAAAGTTTGTTCCATGAACTTTTTACTTGCGTCACAAGGGAAGGGGGGAAATAAACCAGTGTTTTTGAAATTCTTTTCTTTGCAACCCTTAACAGTCCTACCTGTACCAGTGCATTCGGGGGCTTGAATATTGCCATGCGCGTGGTGTGATGCACAGAGACATGAAACCCCAAAACCTTTTGGTTAGCCGGGATGGGAAATTAAAGCTCGCTGATTTTGGGCTGGCCCGTGCATTTTGCCCTCCAATTCGTCCTCTGACGCATGAGGTTGTGACGCTCTGGTATCGTCCCCCTGAGATCTTGCTTGGGTCTCAAACCTATGCACCTCCTGTGGATATGTGGGCGTGTGGAACAATCCTGGTGGAGATGGCAACAAAGCGTCCCTTGTTCCCTGGTGACTCAGAGGTGGATGAACTGTTCAAGATTTTCAGGTGCAGTAACTTCTCTTTTGCCACAAGGCATTGCGAAACAAACCACCATTGCCAAAGGAAGGATAGATAGCTCCCCTCAACGAAAACTGATCTTTCCACCTCGTAAGACTATAGTAAATTTTGAGAACCATGGTGGCAAACAGCATACTTCTGCGGAACAGCGTGGCTTTCATGTAGTTGCCAAAAAACAATATAAAAAAGCTTTTTCTGGTGCATCTTCTGTTTGTTTGCAGGCTTCTGGGAACCCCCACTGAGGAAACTTATCCTGGAGTGACAAATCTCCCTGACTGGAACCCTTCGTTCCCAATGTGGCCTCGACTAAAGCTGACAAAATGTGCACCTGACTTGTGCGAAAATGGGCTTGATATTTTGAAGGTGAAACTGAAAGGAGTTTCACGTTGAGCATTCTGAATGTGACATGCTTGTTCCGCTTCCATGTAATGTGCTCCTCTCACACCTGAGCTACAACCTGTGTCTTCTTGCGCGCTCCATGGCATCTGACATTTTATCATTCATCTCCTGTCAATACCACATACATACTCATATTTTTTCTGGATACATGCTTCTATTCTCAGCAACTTTTGGCCTATGACCCAAGGGAGCGCATATCTGCGAGGAGGGCAATGAACCATCCCTACTTTGATGACTTGGACAAGGAGGCTATATAAATGGATTTGTGGCGATGCTCATCTTATTTGTTCAGACTTTTTTTGTATGTATTGTGAAGACTCACGCTCGTTAGCTGTTGTATTATAGCCGTTGTTTTCGATTGCCACATTGTGACAGAAGAACAAGAGATTCAACCAACCTGTGCGCACGCACACCACAGTCACCACTGAAGAGCACAGATAATGTTTCTGTTGTTGTTATGGTCAACATGGTGGTGGTCATCGTTGTTAGCTATCGAAGTGCTCCAATAATTATAATCATCGAAGAAAAAATATTACCACTCAGAGTGGTAGTATTATTATCAGTTCATATAATTTGACTATAAAAGAACCAAATGTAACAATCAAAACATCATCATGATTTT
>transcript_HQ_Ha_transcript14563/f2p0/1936
TACCAGCTGCGGCTGAAGGACATGAACTACCTGGAGAAGACCAAGGAGGTGACGGCCAAGTTCCAGGCGGACGTGGAGATGGACCGGCGGCGGTTCGACGAGCTGCAGGAGGAGAAGCGGCACATGGAGCTGGAGTACGAGGAGCGCCTGCAGGAGCTGGAGGCCAAGCACAAGAAGGAGCACCGGGAGCTGGAGACGCAGTACAAGAACAAGATCAACGCGGAGGTCGCCCGGTTCCAGCAGCTGAAGGCGGACGAGGAGGAGCAGAATCGCTTCTGGGACGAGGAGAACCAGGGCACGCTGGAGAAGAACGAGGGGTTCCTGAAGGCCATGGAGGAGGAGTACCAGGCCAAGGTGGAGGAGGAGCAGACGATGCAGAAGCGGCTGGCGGAGGAGAAGAAGGCCATGGAGGTGGAGTTCACGCGGCTCAAGGACCTGATCGAGGAGGACGCGGACCTGGAGATCGACGAGGTGAAGCAGAAGTACCTGGCCCGGCTGCAGAGCGAGAAGGATGCCACGCTGCGCCTGAAGGGGGAGAACAGCATCATGAAGAAGAAGTACCTGGGGCTGCAGAAGGACGTGGCCACCAACGAGGAGGAGATCAAGGGGCTTCAGGAGCAGGAGCAGAACTCGCACGAGGTGATCCACGGCCTGGAGAAGGACATCCAGGGGCACAAGAAGGAGATCCGCGAGCGAGAGGAGACGATCGCGGACAAGGAGAAGCGGATCTACGACCTCAAGAAGAAGAACCAGGAGCTGGAGAAGTTCAAGTTCGTCCTGGACTACAAGATCAAGGAGCTCAAGCGGCAGATCGAGCCCCGCGAGAACGAGATCGCGGACATGCGCGCGCAGATCGAGGAGATGGACCTGGAGCTGGAGCAGTACCACAAGTCCAACGCCGCGCTGGACCTGATGATCGGGGAGCTGCGGCTCAAGGGGGACGGCCTCCGCCGCGAGCTCGGCGCCCAGGAGCGCGCGCTGCTGGAGAACGCCGCCTACATTGACCGGTACCGGCGGGACCTGCACCAGGCGCTGCAGAACTTCACGCACCCCGCCAAGCTGAAGAAGGACGTGGTGGCGCTGTACAAGCAGTACGTGCAGGAGGACGTGCTCGCGGGCGCCTCCTTCCTCGACGGCGACGCCCAGCGCGCCTACAACCGCCAGCGCGAGCACTTAGAGCGCAATGTGGCCGCGCTCAAGCGCAACGTGGCCAAGGACTTCGTGATGCACGAGAAGGACGCCGCGCGGCTGCGGCGCGAGAACGCGCAGCTCACGCGCGAGATCAACCAGCTCCGCCGGGAGGCGCAGGCTACTCGGCTGGGGCTGCAGGACGTGGCCCGAGGGCTAGGGGAGGCCGGCCGTGTGGGCTTTTCACGTACCGGCAGTGTTCAGGCGCCGGGCAGTGCCGGCCGCACTTACCGGGAGCTGGGCGGAACCGCCCCCCTGCGGTCGCAGTCCGCCGGTGGCGGGGGCGGGCTGGTGCCGATGCCCCCGGGGGCGTCCTCGAACGGCGCCGGCCTGCCGGACCCGCGGCTCAAGGAGATCGAGATGCAGCGGCAGCAGATCGCCCAGCTTGAGGAGCAGCACCGGCGGCTTCAGGAGGCGCTGGCGTACACGCCGCGCCAGCTCTGATGAGGAGGGTGGTGGTGGGCGAGCGACAGCTGGGAGCAGCGCGATAAAGGAAGGAGAAAGGAACTGTGCTTGTGCGGGCGCTGATAATATACTGCTGCTGCTATGCACCGTCACTTTTAGATTGTTGTTGTTAGGAAGCATGGTGAAGAAGGCTGCACTGGGTGGTGGTGAGGATAAGAAGATAAAAATTTTGATAATCTTATATACTACTATACATATCATGAACTGGATAACGACCCTTGTTGCTTGTGAAGTACCACATGTGCAGCAGGACATAATAACATAAATATAAGTAATGGTTTCCC
>transcript_HQ_Ha_transcript13631/f2p0/1959
actcccatcatcatcatcgtactatcttcattcgctgcacctgttGTTTATCCTCCTCAGCAATCACGATGGACTTCAACTATCAAACACTCCAGGGCTCCAGCAACCTGTCGAGTAAGCAGACCAAACTGCTGGTGTCTGGGGTCTTACTGGTGGGCTTCTTAGGAAGCCTTGCGTACGTCAACTGGGGTGGTGCCGGAGCAATAACAGGCCCGGTCGACATTATCAGAGAGCAGCCCGTTTCCTTCAATGCAGACATCCAGGCTCTCGTCGCAACACCTGAATTCGCTGAATGTGGTGACCCCCTTTTGACTGACGTCCTGATCCAAGACAAAGATGTGACATTCACTTGTGGAGAAAATGCTGGCTTCAAAATCACAGAAGGAAAGGAGCTCACAATTCAAGTTGGTAACGAGATGAAGGTTTTCAACCAGGCCGACGCCCTTGTTGACGTTGGTGGCAGCGACGAGTTCAAGGCTGGTGTGTTGAAAATGAGTTTGGTCCTGGGAAACCAAGGCTACACTGGAAAGGCGTACCCTGCAACCATGCCTTTCCATTTCTACGCCCAGATGCTGGCAAGGTCCGGCATGGTCCAGGCTCCCGTGGTGGCAGCGCTGAAACAGACAACTCCTGGAGTGCTCACCACCCTGAGAGACAGTGATGATGACTACTCCTGCATGATGCCTCATGGGAACGGTGGTAACCCTCCTGGGAACCCAGGAAATGGGGCAGGGCATTTCCCTTCTGTATGTGGTGCGGATGGAGAGTGCTTGCCCTCCGTGTGTGGAGACTGCTGCTTTCATTTAGCATGCTACGGCTATGAGTATTGCTGCAACCACTGCTCTGACAGTGAGAGACAGGCCATGGGCATGGACGAGGAGTGTGGCTTGGATGGCTTCTCGCTCTTTGGCGCCAGCTGTGACGATAAATTTTCCCACTACAACACTTGCAAGAACACCTGCTCTGGGGAGCCAATTGTGCCCACCAAGTCTCCCTGGACGAAAGCCACTAGCTCCCCCACTGCAGCTCCTTATGTTCCGGCTCCTCCTGCTCCGATGACTCCTGCCCCGACTGCGGCTCCTCCTGCTCCGATGACTCCTGCCCCGACTGCGGCTCCTCCTGCTCCAACTGCTACCCCCACTGCAGCTCCAACTTCTGCTCCGACTGCTGCCCCCACTGCGGCCGCTCCTGCACCGACTGCTGCCCCCACAGCGGCTGGTGGTTGTGTTGAGGACCCAATGGGCCTTGCGTCTTGCGGTGAGGTGGGTCATGGCTGCGAGACAGCTGTTGCCTATGGTGCACAGACCTTTGATGATCTTGGACTCAATGGGAACCGGTGGGGCTGGGCGAGCACTGTTTCTGATGCAGACACCACCTACACCCAACCAGTGTATGCCGCTGCGGGTGGCAATGATATTTCCAAAGGCTATTACGTTGGCATGTACACGTACACTTTTGACTCTGCAAGTGGCTGCTTGGTGGGGTCCGTGGAAGCCGTGAATGGTTGGACTTATGATGAGTCGCACTTCTGGATGTCCGACGAGCAGGTGACCTCAAGTTCCTTTGGGCAGTGGACAGATGTCAATGATAACCTGAATGCTGTGTCATCTGCATCATACACCCAGTGCTATCTTGGCCCGGTCCCTGTTTACACTGCTCTGCACCTGGTATCGTGCAAATAAAAAGGCCTACTCCTTGCAGAATAACCTTACTTGTTGATTAGCATTTTCTGACACAGCCGAGAATACGAGAGGGCAGTGCAGTACCTCGAATTGATGCTGCACCAGTAGTTGAGCTTGATGTGTGACCATCTTTGCCATGAATAGAGGAAGAGGAGCAGATTTTTTTGTTTCCCAAAAAATGAGCTTGTTGTGTTGTACTTGACTACTTGTCTCAACAATCATTGGTTGTGTTAGAACTGAATAATAATAATTGAATaataccataacataatgtcct
>transcript_HQ_Ha_transcript10922/f2p0/2140
caccaacaggggggggttgcctcaaactcaacgcacgcacgcacacaccaccacagccacagaaaacgaagtcaataatatagtacaatgcggacggaatttttacccaacaggtgctacgcaagcaagcgtactggagcttctttggagatggagtgagatctcttgattggacaggcttggaaagggcagctgcatgTGGACACCTTCGTTTACTCAAATGGCTTCATTCTAGTCGCTCTCCAGGCTGGGCAACGATTGAGACCATGGATCTAGCAGCAGCGAATGGCCATCTTGCTGTCGTAATGTGGCTGCATTATAATCGTAGCGAGGGCTGCACGGCTGCAGCCATGGATTCAGCAGCTGGGAATGGGCACCTTCCGGttgtagagtggctttatgccaaccgatccgaggggtgtacacccaaagcTGTGAATGAGGCCGCAAGAAATGGTCATCTGTCTGTGGTGCAGTGGTACTATGGCAATTATGGAACCAGACAACACACAACAGTTATGGAGCTCGCAGCACAGAATGGTCACCTCCCTCTGGTGATGTGGCTGCACAAGAATCGCCCGAAATACATTCAAAAGTATGAAGGCTGCTACCCGGCAGCAATGGATTTGGCTGCAGAAAACGGACACCTGTCTGTGGTTGAGTGGTTACACTCCAACCGTCTTGAGGTTGGTAATTatgcgggctgctcagtgaaaccaatagggtacactcaatgctatgagggctgcactatcgaggcgtttggcaaagctgcagcaaatggcCACCTATCTGTTTTGGAATGGTTGGGCGCTAACAATCCtTTTGGATATGAAGATCAAGCAGAGCTTGACAGGGGGATGGCCTCGATACAGTCTGGCATCTATCACGcagctgcgaagGGGTACCTCTCTGTTGTTAAACATTTGTTTTCCagccttgatgatgttgttgattttagaagggtatgtactgtcgcagctatggatgcggcagccggttatgggCACTTGTCTGTTGTTGAGTGGCTGCATGCCAACCGCACAGAGGGCTGCACCACACATGCCATGAATGGTGCTGCTGGGAATGGCCACCTGTCTGTTCTGGAGTCGCTGCACGCCAAGGGCAAGTGCTGCACCTACTCAGCCTACTCGGCCATGGAAGGAGCAGCTGGAAATGGCCATTTGCCTGTGGTGGAGTGGCTGCATGCCAACCGCTCAGAGGGCTGTACCACTTGTGCCATGGATGTTGCAGCAGAGGGCGGCCACCTTGCTGTTGTCGAGTGGCTGCATTCTAACCGCTCAGAGGGCTGTACGACTCGTGCAATGAACCTTGCAGCAGAGGGTGGCCACCTTTCTGTTGTGGAGTGGTTGCATGACAATCGTTCTGAGGGTTGCACCGCAGATGCCATGGATTTGGCAGCAAGGAATGGCCACCTGGCTGTGTTGGAGTGGTTGCATGTGAATCGCACTGAGGGCTGCACCGTTGATGCCATGGACTGTGCAGCTGAGAATGGCCACCTGGCTGTGGTTGAGTGGTTGCACGCCAACCGCTCCGAGGGCTGTAGCcacttgGCCATGGACAGGGCCGCCGAGAACGGCCACCTGTCTGTGGTGGAGTGGTTGCATGCCAACCGATCCGAGGGCTGCACCAAAGAAGCCATGGAcggggcatcaGAGGATGGACACCTCTCTGTTGTTGAATGGCTGCACGAGAACCGTGACGAAGGCTGTACCGAGGCAGCCATTGAATACGCAATCATCAATGGGCACCTGTCCGTGGTGGAGTGGCTATGCTGCAATCGTTTCCAGAGTGGCGAGGTGAATGCTGCAGCAGTGCTGGAGGCCATCGAGCAGGGGCACATTCGTTTGGCAGAATGGCTACTTACCAACAGATCTAAGGTTTCAGATTATTGCACTTGGGAGCAACCCGTAAAACAGGCgATCTCCAAGTATTTACAGACTCTGCAATACTCAAAAAATTCAGCACTTCAGCGAATACAACTTCATCTTGAGCAGACACTCCTTGGGCCAATACATGAAAGAAATAGAGTATTAAGCCAGAAACGCAAACACAAGTCCCGtcagaggcacaaggcctacttcaaaaggaaatagtacactagatttgttaaaggaaatagcacactattttatcatct
>transcript_HQ_Ha_transcript13632/f8p0/1885
gATTTCCTCCCTAGTGCGAATCTTTTAAACTCCTCTCTCCACACCCATTATCCGAAACATGGCTGAAGTTGAACTCAGAGGCAAGGGCTTCAACCTCGAGAGAGTGTTCCAGCAGATCGACACCTCCTTCCGTCGCACCAAGATTGTATGCACCATCGGCCCTGCTTGCGGCGATGTCGACACTCTTGTAAAGATGATCGATCTGGGCATGAACGTGTGCCGTCTTAACTTCTCGCACGGCTCACACGAGAGCCATGCCGAGATGCTGGACAAGGTGAGGCAGGCTCTTGCTCAGCGTCCGAAGAAATACGTTGGTATTCTGCTCGATACCAAGGGCCCCGAGATCAGAACAGGTTTCACCGCCGACCACAAGTCGTTCACCATTCAGAAGGACGCCATTGTGGAGTGCGTCACCGATTACGAAGCCCACTGCAATCCCAACAGAATTGCAATGTCTTATCCCAAACTTGCCCAGTCGCTGAAGGTAGGCAGCGTCATCCTGGTCGCCGACGGCGGCCTCTCGCTCACTGTCACCGAGATCAAGGCTAACTCAGTGATGGCAAGGGCTGAAAACACCTTCACTCTCGGTGAACGTAAGAACGTATCTCTTCCCGGCGCAGTCATTGATCTTCCCACTGTGACCGAGAAGGACATCAACGACATTCAGGGTTTTGGCGTGGTCCAGGGCGTAGACTTCATCGCAGCTTCCTTTGTGCGGACTGCCGACGATGTACGCCAGATCCGCGAGATTCTTGGCGAGGCTGGTGCCCACATCAAGATCATTTGCAAGATTGAGGACCACCAAGGCCTTGAAAACTTCGATGAGATCCTTGAAGAGACAGATGGCATCATGGTTGCGCGTGGTGATTTGGGTATGGCTATCCCCCCAGAGAAGGTATTTGCTGCTCAGAAGATGATGATCCGGAAGTGCAACATTGTGGGCAAGCCTGTGATTACTGCCACCCAGATGCTTGAGTCCATGATCAAGAATCCCCGTCCCACCCGCGCTGAATGCTCTGATATTGCCAATGCTGTCATTGATGGCACTGACTGTGTCATGCTTTCTGGCGAGACTGCTGGTGGCGACTTCCCCCTGCAGGCCGTGGAGATTATGCACAAGGTCTGCTGCGAGACAGAGAACACAATTAACTACACCGGCCTGCACCAGGCCGTGCGCAACTCTTCCCTGCACCACTACGGCACCCTGCCTCACTTCGAGGCCATTGCCAGTGCCGCCGTCAATGTGTGCCTGGACGTGGGTGCCCGGATGATTGTGGTCCTGTCTGACACCGGTAACACTGCCCGGTATGTAGCCAAGTACCGCCCCGCGGTGCCCATCATCGTGTACACAGCTCTGGAGGAGACCGCTCGGCAGGTGAGCGGCTACCTGAAGAACTGCAAGGCCCAGGTGATTGGCTCGATGATTGGCACGGAGAGCATCCTCTTCCGCGCCATTGACATCGGGAAGCAGGAGGGCTGGGTGCAGAAGGGCGACGCCGTGGTCTGCGTGCATGGCATGCAGGAGGCCATCCCCGGCAGCACCAACATGCTTCGGGTCTTGACGGCCTAGAGCCTGTGACGGGATGCAAAGTCTGAATCACCTAACATATAACTCGCCACAAGTCGCGCACACGATACAGTAATGGGTTGTCGAGAGGAGCAAAATTTTGGAGGCTAGGTACATGCGGGGGATGGAGGAGCTGGCATGGCTACTCCCACACCTCCGAGAGGAGGGAGGGTCCAGTTCCTGCTAAAAGTGACCTGCATGCTGCCACACGGAAGATGAAACAGCTTGAATTTTTTTTGATTTTGAATGGCTAGTGACTGATTTCTCTTTTTCTTCTGTCTGATCTTAGTTTTCTATATAAATAAAATATATCAATGT
>transcript_HQ_Ha_transcript14565/f2p0/1856
gATGCTGGTGCTTCCTCGTGTCATGGATCAATGGATTGGCGTTCGATTTCTCAATCCTGAACGGTGCATGAACGTATTCAGAAGAGCATTATTGAATGATTCTCATGCAATTTTAGTTGGGTCATACTTTCGTAGGTGTACTTGCTCGCCATTGTTTCGCAGCTTTTTTCACCCTCCTAAAGTTCACTATCGCAAACCCGCCACATACTATACAAGAAATTAAAAAAAAAAAAAAAAAGCATTGAGAAGCTTAGGAGAGCTGCTCCTTATTTCTTTAGTGCAGTTAATTCTTTCTGGCGGAGAGCAGATGTTACCTGGCAACAATTGCTTCTTCATAAAGGGAAAAGCGGCTGCTCTTTTGAAGAGAGTTGAAAATGCCAGTCACACATAGCTGGAGAAGAAAAGTCCCACCGCTGGAGTTGCATCGCTCATTCAAGGCATTCATATGTTTTTCAAGTACATACAGGAGCATGGGTGATAGTTTTTTTACAACCACCTAGATCGGAATTTGGGACGCCCTGAGTGATGCAGGGACCTCGGGCTGTAGCCAAGGTTGAGTTGGCGCGAAGGTCCTCGAGGGTGGTGCCGTGGGCAAGGGCATTGAGAGTGCGGTTGACGGGACGATTATACAGAAGCTGGTTCCAAACTGGCCAGTGAAGGCATCATTCCATTTAGGACGTGCTGCCGCGAGATCACCGCGTCGCTGGCCAGGGAGGTGCCCTTCGCGGCGGTGGCCTGCCAGATGCTGGCCAGGGAGCTGGTAGGCGTGGTGCTGATGACGGCACCCGAGACGGACGCGCAACAACCCTGCTGGCCGGCCAGGCGGCCAAGGAGGCCTCGAGCCGTGTGGCTGGTGCGGCCGGACTCTGCTGTCCGTGTGCCCGTCAGGGGGCAACATCCTGCGCCCGCAAAGGCGAAGGCTCTGGCAACCACAGGCAAGGCGGGGGGCTGGGCGGCAGTGTAGCGGAGGCACCCTTTGCGGTGCCGTCCTGCAAGCTGCTGTCCACAGAGCTGATGAGCGTGGTGGTGCTGATGGCGGCAAAGCAGTCTGCGCAGCATTCCCTGGCCTAGCAGGCGACCAAGGAGGCGCGTGGCCAAGCGCTGCTGCCTGCGTGTCTGGGTTTGCTGGAGGACATGGTTGTCTTCTTGCTGGGTGGCATGTGCTCTGCCCACTTGGACGAGGCCCGCAGCAACAACGGGGAGGGCCCAAAGCTGGTGCTGGGTGTGCAGGACGCGCTGGAGCGGGCAGTTGTGATGATGGTGGCAGAATTTGCGGCTGAGGCCACCGCGTACGCGTTGTTGGTGCTGTTGGGCGCCGGCCGCGGAGAGGAAGAGCAGGGCGTGGGGGCGACGCCGCTGGCCCTGTGGCGGGCGGCGCTGAGCTGAAGACGGTTTCGCTGTGAGCTAACAAGATCAGTCTGTCGAGCAAACACCACTACCGCCACCAGATCAGTGCAACTTTCTCCACCCTGCGAGTCGAGATGGTTCTGACAGACATCTCTTGCATCCACCTCTTCTGGCGATGATATATCATCACACAATTAACCGACAGATATGTGTTGATATGTGTATCGTTTACTGCTACTATACATAACACTACTCCCATTATTATGAGGTGTTGGATTTGACAGCAAAGCCGCTCCCATCAGTGAGTATAGCTGCTCCACATTGCCAGAGAGCCGATATGTTATAGTGACTCTGTGAAGAAGGCATGACTTCATGTCGAAACGTCGGGAGCTGGAGAGGCGTATCATTTTCTAGAAGATTAATTAATTGTTCCGTACCATCAGTGATCACTTTCATTTCAATGTTATAGCGAATTATTATAATAATAATAAGGTTTTTAAATCAcc
>transcript_HQ_Ha_transcript13634/f3p0/1923
gacaaCACGATAGTCTTTTTTAACTTACTTCCATTTGTCGACTAACATTAAAAATCAATCTACAAGGCTCTGCACTTTGAACAGTCGGAGTGTGCATCTCTGCCTACTGCTTGCTGGAACTACATCATGGATACAGAGGACTTCCTCGAAGAACCCAACGAGAACTTTATCTGCCTCGTGTGCCATAATGTCATGATTGACCCTCGTGCATGCAACGAAGGCCACCAGTTCTGTCTTGCTTGTATTACGGAATGGCTTGGGAGATCAAGCACATGCCCGGCACGGTGCAGCGTCGGTCGTCTGGAGCTGAATGATCTGACGAAGACTAGGGCAGTCACAAATCTGATTGATAAGTTGCAGGTACGATGCCGTCAAGTTGATCAGCAACAGAATGGAACCGATGAGTCGACAGCGAACGAACAGAGCAGAAAAAAAAGGAAACACTCGAACTTCGAGAATGAGAGGGAAGGATGTGCCTGGGTTGGCAGTGTTGAGGGCAGAAGGAATCACGTGATGAATGAGTGCCTCTATACAGAGGTAGAGTGCAAGTGGGAAGGATGCGGCACAAAGGTCCAGCGCCTCAAGGTTGCTGGCCACGAGGCGAGCTGTGATGAGAGGCGTGTGTCATGTGAGAACTGCGAGGCGAGCATGAGGGCAAGGCAGAAGAAGGGGCATCTGCAGGTGTGTCAGATGGTGGAGGTGGAGTGTCCTGAGAGCTGCGGGGCGAGAGTGGCACGGGGGAAACTTCCGAAACACATGGGAGAGTGTCCAGAGGTGGATGTGAATTGCTCGTTTTCAGAGCACGGGTGCCAAGTTCAGGGCAAGAGGAGGAAGGTTGGGGAGCATGAGCAGGATGTACAAGCATTGAAGGTTCATTTGCAACTGGTAGTCCAGGCAGCAAAGGTGCTGAAAAGGGAGAACAAGAAGTTGAATGCATCGTTAGAAGCTCATAGATGCGGAGAGGTAAAGGTTCTGTGGAGGATCCAAAACTTTCAGGCAAAAGCTCTGGCAAGGAAAGGCTTGGTGAGCGAGGTAGTTCCAGTGAAGACGGGCACCGGAGTGTACCAACTTAAACTATGTCTTGGCTTCTGGCGCCGAAAGAAATCTACATTGCGTGGGTTTATTGGAATGTTTATAAAGTGCGAGTCTGGTTCCGGGGAAAAAAACACAAACTTCCCGCTGGGACTGCGTGGTTCAACAATCACAGTACAAAAGGGCGAGAAGAAAGAGAGCATGGAATTTGACGACGACAATCACAAAATAGAAGCGATGGGCGATAAATGTGGCACTTATGCTTTTTGCACAGCCGATCGAATTCCCGGTGTGTTATGGAACAGCAGAGATATTAGTATGGATTTAGATGAGGAGGTCTGTGAGCCAAATTGCGATGTCACAGACTTCCTGGAGGGCAATGCCCTGTCTGTTTCTGCTACAATCAAGATCACTCCTCCAGAAGTGGTTCAGCTCGACGAAGACAGTGACTCCGTGTTCGAGGAGCATCCACAGGAGGCCGAGGATTCGGACTCAGAGAGAGAATATCCACAGGAGGCCGAGGATTCGGACTCAGAGAGAGAATATCTGTAAACTAGAGGCTATGCAGCCCGAAGAACTTGCCCGCCCCTGGACCGAAGGGCAGTCAGGAGAAGGCGGCAAGGGTCGGTAAGGTAGGAGCGGAGAAGAAGGGGGTGATCCGGACGCCCCATGCATGAATCCGAACAACTCGTTCGGCCTCAGAACCAGTGAAGATGACCTGGGGTCCCAGCGGGGATCAGTAGGACGTAATAAAGCAGGCCAGTTTCAAACATGAGGGATATTGCTGGATCTTTGAGAGGCATGTGCTGAGGGAAGTTGGTCTGCAGGGGGCTTGCCCCTTTTTGGAGTTCACTTCTGTTGTGGTAATTGATTATTAATTATTGTGGTGAT
>transcript_HQ_Ha_transcript10924/f2p0/2154
ACAGCACTGAGATCCTGCATTGGAGGGATTGTCCTTTCCAGCTCTGAGGATACAACCGCCATTATACGGACTTGGCCAGGCTGCAATGCCACAAAGATGACTGGCCATCGTCGGGCAGTTCGCTGTTGTGCTTTGTCTCCAGATGGAAAGCTGGTTGCTACCGGTAGTGAAGATAGATCCATTCGCGTCTTTGAGGTATCAAGTGGGAAGTTATTGCAAGAGCTCCCTCACCCTGGCCGCACGTCTGATAACGGTGTCACAGCCATTGCTTTTGACCCGTCACTGCAAATTTCTTCTGAGGCAGGTTCCTACCAACTCGCATCAGCAAGTGGGGAGGGTTGTGTTTTAGCATTTTGGAGGGTAGAGTCTCCGATGCCCACGCAACTGAAGAGAAGCAGTGCGACTGTCAAGAGCACAACCCTGAACTTTGAAGGTGCCGACGAGTTTGAAGTGTTGTGGGGAAGATTGGATTCCCTGGTCAGGCAGCACGGTGTCTTTCATCTTGCAAACAAGTTTCAGCTTGAGGACTCTGGATACAGAAAAGCCCCTTATCCACAAGAGCTACGAGACGTTTTTGCTGTCACAGTTTCATGTGCCGAGGCCTTGGAAAGTGCCGTTGCATCTGCTGATGCATCACTACTCTCGTCAACTCCAGCATTCACGGAGAAAATCGTCAATATATCGCTGAAATGTAGTGGAGAAGTTATTGCAAGTGCACGGTATCCCCTTCTTTTTTCGATCAACGGGCACGACCATGCTGATGAAGCCTGCCGCTGTGTGTGGGCGAAGCGAGCAGAAGAGCCTGGTGTGCAGACTGCCAAAACTGCAAGCTATGGAAACTGCCCCCTTCCTGGACACAGCTGGGACATTGAGGATATCGTTTACAGCAAGGATGGGAAGTTGCTTGTCACGACATCAAGGGACCAGACAGTTCGTGTATGGCGAGGGTCCAACGGATGCTGCCTTCGTGTTTTTGAGATGTTTGGAGAAGGTTCGAAACCAAAAATCTGCTTTTCACCAGGGGGCGCGTATATGTGTGTTGGAAATGAGCAATACAAAAACGTCCATACCCCGGAGGTCCTTGGGATTTGGAGATTGCCAGACACGGAAGTGCCTGATGCCACTACAGTCAGTGCTCCGCGCACAGTGCCCCTGGAAATTCAACTCTCCGATCTAGCATTGGTGGCAGATCTCGCCTGGTCAGGAACTACACTTGCTGTCGCAACCTTCCCTGCCTCGCGCTCTATCAGAAATGAGAGTGTAATAAGGATCTTTGTGACAAGTGAGGCAGCCAATGCGATAGAAGTGGAGGAGCAAAACTCATGGGCAGTGGGTGTATCCCCAGCAGCAGGAGTTGGCAGCAGTCAAGACGCAACACCGAGTGCAATATGCTTTGTTGGGGGTGGAGAATGCTTTCTTGCAGGTGTTACACTTGGTGGAACTTGCAGGGTTTGGCGATTGGGTGACGGACAATGCCTGAAGACTTTCTACACTTCAGAGGCCAGCGCGCTGCATCATCTCGTTGCTATTCCAGAAACCGGGGTTACAGTGGGCGCACACAAGTATTCGGTGTGTCCTGTGGCAGTTGCGGGCCTTTCAGGCTCGGTGCACCTGCTCAATCTCGGCAATTTGGCAGAACAAGCTTGCCCATTCGGCGCCAAAGAAACTACTGCACAAACTTATGTTGAATCAGCGCCCACCAAAGAGGAGGGCTTGTTTGCCGGCCTGGAACGTGCAATCGCCTCACGGAAAGATTTGGGAGATGTACTTCTGGATTTGAAAGCTCTTTTGCAGGGAGTGTCAGAGCGCGCTGTGAAAGATGAAGAGGATGCAATGTGTGTGATCTGCTACGATGCAGCTCGAGCAGTGGTTTTTGCATGCGGCCACTGCATGTGTTGCCAGCAGTGTGCAGAGCAGTGGAAAAGCCAGGGGGGGACTTGCCCTGCTTGCAGAGCGCAAATGATTATTGTTCAGAGAAGTACTGCAGCAAAACAACCACTCTATGCACAGCTGGGGTAGTTCTTAGCGTAGTGCTATAGAGAAGTATGGTGCAATTAGGTGGCAGCTATCTTTGGAGGTACCCCCCAGTATCTCGGCAAAGAAAGCTTGTACGAAAATCATGTTGCCATTTATTGATAACTTTAGACAATGTTT
>transcript_HQ_Ha_transcript13635/f7p0/1917
gaataaccaaagcTATCAAGCTCGTCGTAAACGGAAAGCAGCAGAATACTCTTGCGCCCTGATTGCTCGTTAGGGCCAGGACATTCATTCAAAATGGGACATTTTTGTTTGATTGTGTGCTCTTTGCTTTTCCTGGGAATTTTTAGGCATTGTGATGCATTCGTAGCGCCCAAAAAGTCTCTGAACTTGAACTTGAAAAGGGAGCAACGATCTCTGCACCAGTCCAAACCACAGCTCCAAAGCCCTAGCCGCCACATCCTTAAGGCTGTTATTCCTGAGGGTGGTGTTTCCCCATGTAACATCAAAGTGGTTGGCGTGGGCGGCGGCGGTGGAAATGCCATCAACAGGATGGTGAGCAGCAACGTGGGCGGCGTGGAGTTCTGGTGCCTGAACACGGACGCACAGGCGCTGGCCCGGCACGACTCGCGGATCCAGACCCTGAACATCGGCATGGACGTGACCCGCGGCCTCGGCGCCGGCGGCGTGCCCGAGATCGGCAAGAAGGCCGCGCTCGAGAGCCGGGAGGACATCGCGGAGGCGCTGCGCGGCTCGGACCTGGTGTTTGTGACGGCGGGCATGGGCGGGGGCACCGGCTCGGGGGCCGCGCCCGTCGTGGCCGACGTGGCCCGGGAGCAGGGGGCGCTGACGGTGGGCGTGGTGACCAAGCCCTTCGGCTTCGAGGGCCGCCGGCGCTCCATGCAGGCCGTCGCCTCCATCCAGAACCTCAAGGAGGTGGTGGACACGTTGATTGTGGTGTCGAACGACAAGCTGCTCCAAATCATCCCCGAGAACACCCCGCTCGAGCAGGCCTTCAGCGTGGCCGACGATATCCTCCGCCAGGGTGTGGTCGGTATTTCGGACATCATTGTCCGTCCAGGTCTCATCAACGTGGACTTTGCGGATGTCCGCTCAGTGATGGCCGGCGCGGGTACAGCTCTTATGGGCATCGGCCGCGGCGAGGGCAAGCACCGGGCGGAGGACGCGGCGGCGGCGGCCATCAACTCGCCGCTGCTGGACTTCCCCATCAACGAGGCGCAGGGCATCGTGTTCAACGTGGTCGGCGGGGCGGACATGACGCTGCAGGAGATCAACGCCGCCGCGGAGGTGATCTACGAGAACGTGGACCCCTCGGCCAACATCATCTTCGGGGCGCTGATCGACGAGAACATGCAGGACAGCGGCATCAGCATCACCGTGCTCGCCTGCGGCTTCAATAATCCAGATGAGCCGCGCGGGCAGCAGCAGCAGGCTTTGCGCCGCTCGTCACCCCAGCAAGCCACTGTTGGCGAGCTGATGCAGCAGCAGCAAAGGCAGCAAAGACCGCCGCCCCGTCAGCAGCCGGCGTACGACGACGACTACTACGGCAGTGACGATGAAGGGGGGTACTACGACGAGCCGCCCCCGCCCCGCCGCGGCGGCGGCCGCGCCGATCGGGGGAGTGGCAGCCAGCAGCTGCCCGATTTTTTGAACCGGCTGAAGCGGAGAAGATAGGTCTGCAAGGAGGTGGTGGCGGCGGCCGCAGCCACTCCTGCGGCATCTTAGGCGTGTGGCCAAGGCATAGACGTGGGGGGTCCTCCTCCTCCCCTGCTCTTCGCGTGCAAGGTGGCAGGCACGACAGTGGAAGGCGAGCGGCTTGCGGTATACGGCGGGTTTTGTACCAGATATACCAGTAACCATAGCATTTGAGGCAGGCTGTTATGGCTATAGGCCCATTGGCTGCTGCTGCTGGCCCCTGCAGCCGAGGCACAGAAAAGAATCAATCAATACCTATAACCATCTCCTTATTGGTTGCTTGTATAATGAGTTTCTCTTGTTGGTGTACTCTCAGCGAATAGAAATAGAGGTTGTTCTATGTGTACAGTTTAGCTACTAATATAATATAGCTATAATAATAATAAATTaatatccttttttcct
>transcript_HQ_Ha_transcript14568/f5p0/1844
tgcccaccaACAACGAGTCCAACTCCAACAACAACGTGCATTTCCGCTGAAGGGAGGGTTAGATTTTACCATGAAGTCAGCTTTACAACGGTTTTTGATAGCCCTGCTTTTGTGCGCTGCTGGCGCTTTCAAATCTTCGTTCCCTGCTGCAAAGTTCGGTAAAAATAATGCTGCCTTCAAAGCAATCACACCTAGGCCCAGGATTTCCATGATGTCTGAAGTTGTAAAGGACTTCAAACAGAGCCAGGGCCTTTACAGTGCAGATGGAAAGACGAGAAGAACGGTCATCAAGTTTGGCGGTAGCTCACTGGCCACATCTGATCGTCTTCGTGAGGTCGCTTTGCTCGTTAAAGACCTCATCAAAAAGGGTGATCGCCCAATCATGGTTTGCTCTGCGATGGGCAAGACCACCAACAACCTCCTCTCCGCTGGTGACTTCGCCATGCAAGGAAAGGTGTATGTGGATGCTATTAAGACTCTGCACTTGCTCACAGCAGATGAAGTCGGTGCCACAAACAGTACCAAGGAGGAGATCAATGCGCTGCTGAAGGAGCTGGAGCAGGTGCTGATGGGCGTGAGCTGCCTGAAGGAGCTGAGCCCGCGCACGCTGGACCTGCTGGTGTCCTTCGGCGAGCGGCTCAGCGTGCGGCTCATGGCCGCCCAACTCAACAGCATTGGGGTGCCGGCGCAGGCTTTCGACGCCTTTGCTCTGGGGCTGAGGACCACCGACGACTTCAAGAACGCTGAAATCCTCGAGGAGTCGTACGCGAACGTGAAGGCGACCCTTGGCCCGATGGACCAGAACCTGGTGCCCGTGGTCACCGGCTTCATGGGCGCCACCAAGGATGGGTCGATCGCCACGCTGGGCCGTGGGGGCTCGGACCTCACGGCCACCTTCCTGGCGGCCGCCATTGGGGCCGATGAGGTGCAGGTGTGGAAGGACGTGGACGGCATCATGACGGCGGACCCGCGGGTGGTGGCCACGGCGCGGCCCGTGCCCGAGATCACCTTCGAGGAGGCCGCCGAGCTGGCCTACTTCGGCGCCAAGGTGCTGCACCCCATCGCGATGCGGCCGGCCATGCGCTTCAACATCCCCGTGCGCGTGAAGAACTCCTACAACCCGGAGCACCCAGGCACCGTCATCACCGGCACCCGCGAGGTGGAGGACCTGGCCACGGCCCTGACGGTGAAGAACGACATCACCCTCATCGACATCACCTCCACCCGCATGCTCGGCCAGTACGGCTTCCTCGCCAAGGTGTTTGGGCTGTTCGAGAAGCACAAGCTGAGCGTGGACATGATCGCCACCTCGGAGGTCTCGGTGTCCCTCACCCTGGACAAGAAGCTGGAGACGATCGCCAACCTGCCCGCGCTGCTGGAGGACCTGAAGGAGATCGCCAACGTCAAGGTGCAGGAGAACAAAAGTATCGTGAGCATCGTGGCCAACCTGGCCGAGAGCTCCACGGTGATGGCCGCCGTGTTCAAGTTCCTTGAGAAGAACAACTGCCAGGTCGAGATGATGAGCCAGGGCGCCTCCAAGGTCAACATTGGGTTTGTGGTGGACGCTTCCCAGACTGATACAGTCCTCAAGGAGCTGCATAAGTGCTTTTTTGAGGATGAGCCATGTGAAATGCTCTAGTCTCAACAATAGCAGCAAAGAAAGCAACACAACCACATATACGCATCATCATATTCAATTAAAAAAGAGTTAGATGCACACGCACAACACACACCACACACACACAAGCAACACAGCCACCAACACCACAACAGCATGTTTTAATGAAAAAAAACGAAGATTATTTTTCTACTAAATGATAAATAATAATAATTGATTTTGGTGT
>transcript_HQ_Ha_transcript13636/f3p0/1934
gATACCACCAGCGAGGTAAGAAAGAAGTATTATATTTTGTTGAAATAATGGGTGCAGGGGCCAGTGCCCACCCTTCCCCCCTCAAGGAAAAACTGACCGAGGTCATTCTGTTTTTTGAAAACAAGCCCAACGACGTTTCAGATGTTCAGGATGCAGAGCAAGCGAAGAAAGAGCTTCAGATGACAACCGCTCTTCTGACACAAGCCCTTTTTTTGGGCGACCAGAATGTCGACCAGCTAAGCGGTGTACCACTATGTTTAAAAGTGATGATACAAACTGCACATGGTGTTGCAATGAATTGTACATCAACCAAGCACCGTAATTATTATATTCAAAAACCAGCCCCCTCCAAAAACAACCAAGCAAGCTGGAGAGTGTCAGAGAGTACAAAAAACTCCTTTTAATGCAGGCAGCTGCAGTATGAATGCAAAATTTGAAGCAACCCTAACCGCTTCTGTTTATTTTATTTTTCTTGTGTAGATCAGGATCAGGTGTTGATAGACAAACTGAAAATGAGAATTGGCAAACCAGATAATTCTCTACTTGATGCAGAGGTAACAACATTTGAGAAGCTGGCAGAAGAAATCCAAAGGCTCCGAAAGATATTCAAAGAAGAAGCACAGGAAGATGATTTAATAACACATCAACACATACAGATACCCACAGAAAAAATCAGAGATCTACCGCCTTGATGAGCGCGAACTGCACACGGACACACACCCAGTTTGTGCCCATTGAGAGAGGCCTCTAACACTTTGCCGAGAGCCGTGCAGCAATTTGCCTGAGGAAAACCTGCAAAGACTGATATATGGCCAAACGTATCAGTTGATGAACAGTTGCAGCTATCTGAGGTGGATGGGGGGTTGCCCACTCTGACTACTGATGAGGAGAGCCCAGATGAATCATTGCTTCTTAAGATGGCCTGTGATTTTACCGCCAGTGAGAGTCCATTTGTCATTCATTTAGAGGCTCTGTCATTGCAAAGTATACCCTCTTCACTGGTCGAGAACCAAACCTTTGAAAAGCAGGCTGTGGGTCTGCATCTACCGGGAAATTCTTTAGCAAGCCTCTGCCTACCAGCTTCCGGGGAAGGCAACAATTTACGTGCACTCTCATTGAGTGCGAACCCACTTCAAGGATTCAGTTCACTGGATTTGAGCGGGTGTAGATTTTTGCTCTCTCTTGACCTGTCATACTGCGAGGAGCTTGATCTTAGTGCTGAGGGGCTGGGAATCGTTGGTGCAACACTGCGCCGACTGCTCCTGGATGGGTGCGGTCTGCGCGATCTGGTGGGGGGGCAGACGGCGGCGGAGCCGCTCTTCGCGCGGCTGCCTCGTCTGCGGGAGCTGTCCCTACAGGAAAATGAGCTGGAGGATCTGAATGCTGTCGCAGGCCTCAGTGTATTTCAAGACCCTGTATTTTCGCTCACCTCACTCAACCTCAAGGAGAATGAGGTGTGCACTTCAACAAGTGCCAAACACTACAAAGAATCGATCCTAAAACTGGCACCAAAACTGACAATGCTTGATAACTTAGCTCTCCAAATAGCAGGAATGGTAGCACTTGGTGATCTAAAAAACCTAAAAAGTGATGTAGAAAAAAATGATACTGTTGTTGGGGAAAACCTGGAAGCTGAGTATAATGCTGCAATGAAAGGGAACAAAGATAATACAGTGATTGCATAAAAATATGATAATGTATACCTAGACATGAAGACGATGATAATGATGATGATGATGTTAATTTTAGTTCACAGTCTAGCCTTTCAAACCGCTTCCGGGGCAGAACCCCTAGCCTCTGTAAACGATGATTGAAAATATAATGGTGGTGGAAGTATGTATAATAGGAGTATGATAGTGCACAATACATGATGACAATTTAAATATTATGGTACAATGTGGTATAAAAAGGGTAAAACATAAATGTTCTCAtgg
>transcript_HQ_Ha_transcript14569/f5p0/1856
gtgcatttttcagtatcaGTAATTTCTTACATTTTACAGTATTAAATTTAAttgcattagaaattcagaacaaataaaaaatattagtaaataaatttttgattgaaatttattaaattaaaattattagaacaagatataatatgtattaagaaatatttaaaatttaatttgaatgtcaaattggactaaaattaattattttaaaaatttttattttatagaattcttaaattatgatgattttatcttttaatggtttagaaagtttaaaaaatatttggctttttattagttttattttaattttggcaataattgccagaaaggctgatgataaaagcttaaatgcattgcaagttccattcttaagcagttcaaaaaaagctcaaaaggtatttgaccgttttgtatggactttaattattctttatttaatattaccattgttttttgtaaaaaatataatttaaaaagtattatgttaaaaaaaacaccaaaattattttactgTCCAGTTCCTGTTGAACAAAGACCATTAAATGAATATTTAAGCTTAAAAGGTTCAATAATTTTTAATTTACCAACTTTAAATTCAAAAGAATTTTTTAAAAGGAACACGTTTATTACTAGCTTAATTTTAATTTTTTCTTTACCAATAACAAATTATTTTTACCCAATTACTGAATTTCCTATTCATTTTTTTTTAACAAATATACTTATTGTAACTAATTCTTTGGTTTTTTTATTTACACGAATACATTTAGGCTGGTCGTATATTGAAAAGCGGCTTTTAAACCCAACTGTTGAATATGAAGAATCAGGTTGGTATGATGGACAGGTATGGGTTAAACCAATTAAAATTCTTAAACAAGATCGTTTAATTTGTTCTTATAAAGTTTATCCAGTTCTTAAACGATTAAAAAAAAATTATTGTATACTTATTTACAGTTTCGATTACAATTTTTTTAATTAATTTTCTTTTTTAAATAAGTTTTAACAAAAACTGGACataaaaaaaatttcatgtgtataataatagagttatcgcggagtagagcagcctggtagctcgttgggctcataacccgaaggtcggtggttcaaatccattctccgctatatttctatatatttaaatatttttaaaattgcttaaaacaaaataatcttattaaaattttatgactctaaacttacaaacgttttctccaatttttggaggtagtacgggtggttgGCTACGTGCTGCTGAAATTGAAGAAAAATACGTTATTACTTGGTCAAGCTCAAAAGAACAACTTTTTGAAATGCCAACAGGTGGTGCAGCAATAATGCTTCAAGGAGAAAATCTTCTTTATTTAGCACGTAAAGAACAATGTTTAGCGTTAGGAACACAACTTCGCTCATTCAAAATAAATGATTATAAAATTTATCGTTTATTTCCAAATGGAGAAATTCAATACTTACACCCTAAAGATGGaGTTTTTCCAGAAAAGGTTAATCCAGGTCGCTTAGCAGTTGGTAGTCGCAATTTTTCAATTGGCAAAAACCCAAATCCAGTATCAGTTAAATTTTCGGGTAAAGGAACATTTgattcgtaagctataaaaaagaaagagtcaatgaaggatgattgactctttcttttataatttctgaactgaggttagattaaaaaaaaccattgtaagaaaataacgaaacagataagttaaacagtaattatatagttaaatcttgacataatattaacaataattatataataattggagattacgttaatgaaattaatgagatagtCTTTCCATTAATTTGCAAAATAAATTAAAAAGATTTCAGTATAATCATGGCg
>transcript_HQ_Ha_transcript13637/f4p0/1922
gaactcctaagaggacagctcataccccaaagtatacatacgttttcgtcgtcgcttcgacagtactttcatttcctttcctccaaagtaaataatatctcagaagatattcgctaagAAGATGTTGGTTTTCAAACGCCTTCTTCTCGTGGCCCTGGTCGCCGCTCCCAAAGCCGCTGTTGTGCGGGCCTTCGTATCTCTCCCAAGGCCGGTGTCGGCGCTCTCTCCAGGAGCACTTACTCTGGCTCCAAGTCCGCTCTCTTCGCTCAGAATGGCCCTGGCCTCAACGAGCTCCTCGCTCAGAACGAGGATTGGGCTGACGCTGTTAAGGCTGCCGATCCTAACTACTTCCCCGAGCTCTCCATCGGCCAGGCTCCTCGTTACCTGTGGATTGGGGGCTCCGACTCTCGCGTACCTGTTGAGCTCATCACCAAGTCCGACCCTGGCCACCTGTTTGTGCACAGAAACATTGGTAATCAAGCCCTATCCACTGACCCCTCTTTCCAAGCAGTGCTTCAGTACGCTGTGGATTATCTTGGCGTGGAAGACATCATCGTTTGCGGCCACTATGAGTGTGGCGGTGTGAAGGCCGCCATTAGTGACCATATGCTGGGTGATGATCTTGAGAACTGGCTTGTGCACATCAGAGACATCCTGTCTGTCAACAAGGCTACCCTTGACATGATTGATGATGCTGATGAGTGGCAAAGGAGGGCTGTTGAGTTCAACGTGGAGGCCCAGTGCCTGAAACTGTGGGCAAACCCTGTCCTCCAGGATCACGCCCGCAAGAATGGCAAGGCCCCCCGCATTCATGGTCTTGCTTTCGATATCAAGGCTGGTAAGCTGAACAAGGTCGGCTATGACATGTTAAAGCTGCCTTACTTCAGCAGTGCTGCTTCTGTTAGTGCTGCTTCTGTTAAGAGCATGGCCAAaATGCCAGGCAAAATCAGTGACCATGAAGCTCGCAATCTTTTTTACTTATGGAATGATGCCCTTGCTACTCTCGACGCGGATACTGTTGCTAAGAGATATGCTAAAAAGGGCGTTCTTCTTCCAACTGTTTCTGACACTCCTCGTGCTGATTATGCTTCGATCAAGGACTACTTTGTCAACTTTCTGCAGCTCAAGCCACAAGGAGTAATCTTGGAGAGTTATGTGACGACAGGTGATAATTGGTGCAAGGATGTTGGTATCTACGAGTTCACCATGGGAGCTACTGGTGACAAGGTCAAGGCCCGATACAGCTTTGTTTATGTTTATGAAGATGGCGAGTGGAAGATTGCTCATCACCATTCTTCCAAGATGCCGGAAGCTTCAGCTGGATTGCAAATTAGCGATGATGAGGTTAGAGGCTTGTTTTACTTGTGGAACGATGCTCTTGCCACTCTTGACCCTGATCAAGTTGCCAAGAGATATGCCAAAGAAGGTGTTCTCCTTCCAACTGTTTCTGACACTCCTCGTGCAGATTACGGTTCCATCAGAGCCTACTTTGTGGACTTTTTGAAGAAAAAGCCCCAAGGAGAGATTATGGATAGTTATGTGACTAGTGGTCCCAACTGGTGTAAGGATGTTGGTACCTACGAATTCACCATGGGAGCTACTGGAGACAAGGTGAAGGGAAGATATTCTTTTGTTTATGTGTATGAAGATGGAGAATGGAAGATTGCTCACCACCATTCTTCTGTTATGCCTGAAGGCATGCTTGCTGCTGCTGCCAAGCTTGATGAACTTGAAAAGGAAAGTCGTTTTGGTCCAAAGAAGCTTGTTACCAGCATGCTAAAGAAGTAGTAGGTTAAGCCCCCCCCAACCTTCCAACAGTTTTTTTATTGGTTGGTTAGTCATTTAGGAagcacccaaaaaaatgataatgtaatcaaaaacaagcaagaacaacttaattaataatatattatattaaatggtagaatgattg
>transcript_HQ_Ha_transcript13639/f9p0/1922
gaactgctgctgtaatatagaagaatacatacgtatgtacaatactttggagcagacaactcctaagaggacagctcatactccaaactatacatacgttttcgtcgtcgctccgacagtattttcatttcctttcctccaaagtaaataatctctcagaagatatttgctaagAAGATGTTGGTTTTCAAACGCCTTCTTCTCGTGGCCCTGGTCGCCGCCGCTGTGCAGGCCTACGTTTCGTCCCCCAGATCTGCTGTCAGCGTTCTCTCTAAGGGGACTTACTCTGCCTCCTCCAAGTCCGCTCTCTTCGCTCAGAATGGCCCTGGCCTCAACGAGCTCCTCGCTCAGAACGAGGATTGGGCTGACGCTGTTAAGGCTGCCGATCCTAACTACTTCCCCGAGCTCTCCATCGGCCAGGCTCCTCGTTACCTGTGGATTGGGGGCTCCGACTCTCGCGTACCTGTTGAGCTCATCACCAAGTCCGACCCTGGCCACCTGTTTGTGCACAGAAACATTGGTAATCAAGCCCTATCCACTGACCCCTCTTTCCAAGCAGTGCTTCAGTACGCTGTGGATTATCTTGGCGTGGAAGACATCATCGTTTGCGGCCACTATGAGTGTGGTGGTGTGAAGGCCGCCATTAGTGACCATATGCTGGGTGATGATCTTGAGAACTGGCTTGTGCACATCAGAGACATCCTGTCTGTCAACAAGGCTACCCTTGACATGATTGATGATGCCGATGAGTGGCAAAGGAGGGCTGTTGAGTTCAACGTGGAGGCCCAGTGCCTGAAACTGTGGGCAAACCCTGTCCTCCAGGATCACGCCCGCAAGAATGGCAAGGCCCCCCGCATTCATGGTCTTGCTTTCGATATCAAGGCTGGTAAGCTGAACAAGGTCGGCTACGACATGTTAAAGCTGCCTTACTTCAGCAGTGCTGCTTCTGTTAGTGCTGCTTCTGTCAAAAGTATGGCCAAAATGCCAGGGAAAATTAGTGACCATGAAGCTCGCAATCTTTTTTACTTATGGAATGATGCCCTTGCTACTCTCGACGCGGATACTGTTGCTAAGAGATATGCTAAAAAGGGCGTTCTTCTTCCAACTGTTTCTGACACTCCTCGTGCTGATTATGCTTCGATCAAGGACTACTTTGTCAACTTTCTGCAGCTCAAGCCACAAGGAGTAATCTTGGAGAGTTATGTGACGACAGGTGATAATTGGTGCAAGGATGTTGGTATCTACGAGTTCACCATGGGAGCTACTGGTGACAAGGTCAAGGCCCGATACAGCTTTGTTTATGTTTATGAAGATGGCGAGTGGAAGATTGCTCATCACCATTCTTCCAAGATGCCGGAAGCTTCTGCTGGATTGCAAATTAGCGATGATGAGGTTAGAGGCTTGTTTTACTTGTGGAACGATGCTCTTGCCACTCTTGACCCTGATCAAGTTGCCAAGAGATATGCCAAAGAAGGTGTTCTCCTTCCAACTGTTTCTGACACTCCTCGTGCAGATTACAGTTCCATCAGAGCCTACTTTGTGGACTTTTTGAAGAAAAAGCCCCAAGGGGAGATTATGGATAGCTATGTGACTAGCGGTCCCAACTGGTGCAAGGATGTTGGTACCTACGAATTCACCATGGGAGCTACTGGAGACAAGGTGAAGGGAAGATATTCTTTTGTTTATGTGCATGAAGATGGAGAATGGAAGATTGCTCACCACCATTCTTCTGTTATGCCTGAAGGCATGCTTGCTGCTGCTGCCAAGCTTGAGGAACTTGAAAAGGAAAGTCGTTTTGGTCCAAAGAAGCTTGTTACCAGCATGCTAAAGAAGTAGTAGGTTAAGCCACCCCCACCTTCCAACAGTTTTTTTATTGGTTGATTAGCCATTTAGGaagcacccaaaaaaataataaagtaatc
>transcript_HQ_Ha_transcript14571/f2p0/1835
GGAAGCAGACAAGCCCCTTGTTTCAGATGCCCAGTGGGAGGTGATAAAGCAAGCACTGGCTCAGGGAGAACTCACGACGCTGATCGTTGCCTCAGAAAAACCTATTGTGTGGCTGGACATGAAGCGGTGCAGGCAACTCTGGGAACGAATAGAACGTTACAAATGGATGGTTGACCACTGGTGCTATCGACCACGGCAAACAGGACACCTGCTTAGAAGGCTCATGGAATGGAAGTATGCTGTAGAAGGACGGGAGGTAATTTTTGTTTGTGGAGCCGCCGAACCTGCAGTTGTGGGCTTCGAAACATTAATAAAGAAGGACAAGGGAGATAATTTCAAAGACCCTGACAAAGTTATCAAACAGACCTGCACTGGACCAATAACTGCAACAGTATCAAGGAATTTTGAATTCAAGGCTACTGGAAAGTTCTCAGACTTCAAGTTCGAGAACGGCCCACTGATAAAAGGCCGTTTTTTTCCGGAGATGACAGTTGAGGAGCACAATTTTGCTTTGGTTGAGGTTTGCGTCGACAAAGATGATGATGGATGGGTGGGGGGCTCCAAGACTCAAATCCTTGCTAGGAGCTATCTTGAAGAGTTGTATTCTGAGCAACGATTTTTCAGACTGCCAGAATGGTGGGATGAGTGGGTTCTGGGAGAGCCAGAGATGCTTCTTAAGGATGATATTTATATGCTCGCTCTTGATGACTACGATTGCAACACAGTTCGTGCTTTCATTGATGATGACAAGAATTTTGTCAAGGCGATGGGCGGGGCCTACCACCGCTTCTGCCTGGTGGACATGACCCGCCCGAAGAAGCTGCGCACGATGGACATCAACGACGAGCGCGTGCTGCGGGGGCAGATCTACGCGGCCCTGGAGTGGCTCTGGGAGCAGGTCCCAAAGAAGCATAAGCTCAACCTGGCTTTCATCCCCGACAGATTTGTTGCAAACCTCATTCTTCGGCGCTCGTTATCTGATCCTGAACCTTTGTTAACAGAAGACAACTTTGTGCACTTCTGTAAAGATGTCTATCATCAGGCTGCTGTGATAAAATTCATGCTCAAATGGATAAACAAAATCGAACATGATGAGCTCAATGCAGAATTTTATGAAAAGGAAGCTATATATGCAGAGGAAAGAGCGAACGCCAAGGCGCAGGCCCAGCTCGAGGCGCGGATCCACAGGGAGCTGGAGGAGCTGAAGGCCACGGACGTGGACCTCTACCACCAGAGGCTTGTCGAAGTCAACACACAAAAGCGAAAAAAAGAAGAAGAGGCAGTGAAAATTGCTGAAGAAAAGGCAGAGCAAGAAAAGAAAGAAGCGGAGGCAGCAGAAGAGGCCAGGCAGGGGGCCGCCGAGGCCCAGGCAAAGTTCGAAGAGGAGGAGGAGAGGAAGGCCCAGGATGAGCTGAATCGGCTGGCGGTGGAGGACCCGGAGGAGTACAACTCCCGGATGCAGGAGATGCTCGAGATGTCCAAGGCAAAGCTGGAAAAGGACAGCGAAAATCCTCTTGAGAAGCGGTATCGAATGTGTCTTAACAGGCATGAAAAGCGCATGGCGCCATCAGATGTTGACTGGCTGCGTCAGCCTTTCACTTAAGTGTGTGCGTCCGCCCCCAAACACGTAGGGGGGTGAATTTCGCAAGCGTATAGTTGTTGATGAGCAGCTTTAGCAGAACTCCCAGTCATAGAGGAGAGCATGTAATAGCATAGAACTTGCTGTATATATGTATGTATCATAGTGCTGGGAGCTGAAGACATTTTTTCCAGGGTTAATCAAATGATGTATAGTATTCAGAACCATGCCAATTATAAATCAAGtttctttttgg
>transcript_HQ_Ha_transcript14573/f2p0/1834
attgcccgtttttttgctgctgctggctgTCGGGTTGTTTGGGCTTCTTGGGGGTTTGGCGTGAAAAGGCAGCTGAGCGAAATTTTGCCAAAGAAGAGGAACGATCAATCTTCTGGACGGAGTGGATGGAACATGGAAGAAGACGAGCTTTTTTGTTCTTCAAGCAAAGACTGCCCCCCCAGGTTTAATTGCTATCCCCCTCGCCCTGATTCTGATTCATTTGATGGAGGGGGAGTGTGTAGTTGCAAGAGGGCGATGCTTTTCAGTGGACCAGATTGCATGACCGTCGAAGGCTTCGCAGTTTTAATGTTCTGTATCACATTTTATCTCATGGTGAGGTGCTCCAACCATTCATATTACGTTTTTTTGCAGCACTTTAAGTTGTGGAAAAAGGAAAGGCGGTCTCAAAGAGGTAGTTTACCTTTACCGCTAGTTGCCGCTCTCTGGATCTTATCTGCGTCTTTCTTGTTCACAATTTGTTGTGCACTGACTGTAAGTCGAATGTTCACACAAGGGAGCACAGAAAACATACTGCTGGCAATCACAGGGTGGCTCTTCGTCTTAGGCGAGCTGTTCACGGTGCTTGCGTCGACTTGCATTGGCTTATTTTGGGGGCAAACAGCCCTTCGTCCCACTTACACACTCAACCCTTCTCCTGTGGCTGCTGGGGGTCAGTTGTCATTCAGACTGTACCGACGTTACAGTTTTGTGTTTTCGCTGGGGTTTCTCTCGATTTCGGCCATTCTTAGAATATTCTTCGATGGGCTTCGCTTCTTTACCTACTTACTTCTTGAGGCTCCTCTGATCTTGACAGCTTCAATGATTTCTGCTGGAGCTGGCCTCATTCAATGGGAACTTAACAAACTCTCAGAGAGCAGCCCTGAACCTTTGCGTAGGATTCTGTATAATATTAGAAGATCAGCTTTTAAGATCTTGCTACACACCACCCTGTCGATACTCATATCTACTGCCTACTACGTTTTCGATAACACTCCCGAAGGTGTTATCCCAAATGTAGTGGTTCATATGCTCGTGGTGTCAGTGTATGTCAACATCAACATGGCCCTGATTGCTATGGGGGAGTATCTTGTGTCTGCCAATGTGACAACCTGTGAGCCGTGCGGATGCGCATCAAGAATAATGCTACAACAAGTCTCAGGGTTGGGGGCTCACCAAGGAAACGCAAGAAGAAGGGTATTCCCAGGAGGACAAGAAAATAACAGTGACCACCACCATGGCATGATACCAGCTGTTTCTGAGATCCAAAGAACAAGCGTCATGCGCAGTTTACTAGGTGTTCCTTCTTCGGGCAAGCTGGCATCCATCGCAGAGCAGCACGAGCGTGAAGAAATTGGGAAGGAGAATTCAGTTCTAAATGATGACGGGGTGGTGTGGGCCCAGCAAGGATGTAGCGGTCTATCTGATGGACTGTCTGATGTGGCACAGAGAGACGGATACAGAGGTAAGGCTGACTATCGGTAAAGCTGAAGAAGCTGGTGGGTGGCGAAAAACTTGTATTTTTCATATGATGAGAAGAAGAAATGATGGAGTCTCATGTACATATTACCGTCGAAAGTGTGAAATATGTAGATTTAGCTACACAGTCTTCATTTTCAGGGTTGGATGCTTCTTCTTTGCATGTAAGGTGTGCTGATGAACGGCAGCCACCCCCAGTTTTCTGCTGAGCTGGTGGGGTTTATCTGCAAAGCAGTCATTGCACACCACCAACCAGATCATCTATGGTGTACATGAGTATAATCTAAGACTTAGAAAAATTGTGTTTCATATAATTATTAATTAAAAAAAAAgccccccctgcactgtaagccctccctgg
>transcript_HQ_Ha_transcript13642/f7p0/1948
gATTGTCATTGTCATTGTCATTGTCgccattatatcattatctGCAGCAGTTGCCTGTCTTCACTGGGGCAACGTTTGGCTTTGCTGCAAAAGTTCCGCTCGAAGACCATGCTTGGTGAGAAAATGGTTCGTAGTATCACAGTTTTGCCACTGTTGTTCGCTGCCCTCTTGTTGACAAAAAGCAACTCGTTTCAAAGCTCTTCATCAAAACTTGGAAGAAGACCAATCACAACCAAACCGATCCTGAGAAGTACGCAAGAAAACGCAGTGGAAACTTCCAGCGAAGCAATCCCGTACGCACAAACTGAAGATTACGACTACAAGGCATTTTGTGCTGGCTATTTTAATTGTGAAAAAGAATGCTGTGAAACTTTGGAAGGGTCAGTTCCCTTGGATTTGACAGGGACATATTTCAGAAATGGATACGGAAAGTTTGAGATCGGAACTGAGAAGCAAAAGGTGATCCACCCATTCGATAGCGATGGTATGGTGCTGGCAGCGCAGTTTGCAGATGGCAAAGTCCTGTTTCGGAATCGCTTTGTGCGCACAGAGGGCTACTTGAAGGAAAGAGATGCCAAGCGCGTTCTGTTTCGGAACTCTTTCGGGACCCAGCGCAAGGGCGGCTTCCTCCGCAACATGTTCGACCTCAAAAGCAAGAACCTCGCCAACACCAACGTGCTGTACCGCGGGGGCGCCCTGTACGCGCTGTGGGAGGGCGGCCTGCCCCACCGGCTGGAGGCGGACTCGCTGGCCACGGTGGCCGCTGACACCCTGGGCGGCCGCCTCTCGCCCGGCGGCCTGTGCACGGCCCACCCTCGGGTCGACGCGCGGACAGGGCGCGCCGTCCTCTTCACCAGGGAGCCCAGCGACATCTCCCGGTTCTCCGTGCGCGAGTTCAACGAGGACATGACGGAGCACAGCAGCCGAGAATTCAAGGTCGAGGGCACCTTTCCTTTTTTCCACGACTTTGTGGTGACCGACAACTACTATATTTTTGATCTGGCGCCCACAACGTTTGATCCAGTTCCTTTCCTCCTGGGCTTCAAGGGCCCAGCTAGCTGCATTGGGTTTGATGACAGTGCTCCATCAAAGCTGCTGTTGGTTCCGCGCGGTAACCCTGCGGCACCAGTGATTCAGATTCCCGTGGACACACATTTCAACTTCCACTACGCTAACGCCTATGATGAGGGCCCAGGGTGTGTTATCTTTGATGTGGTGAAGTCCACTACAGTGGCGCTAAGTGCCAGCGACCCTGACCCAGAAGTTCCTGTCTGGAACCAGATTGAGGGTATCTACGAAGATGTTGTTCCCTACTCACAGCTTGAGCGGTACAGATTGACGAAGACCGCTGAAGAGGAGGGTGGTGATTGGAGAGTTGAAAAGGAGTTGCTTTCCCCCAACCTGGTGGAGTTCACATCTGTCTCCCCTGAGGTTTCTTGCAAAAAACACCGGTATGTGTATGGAGTAAGCAGCCCTAAACTAGGTGTTGCGACCCCCTTCCGGTCAGTCATTAAGGTGGATACCGAAACGCGAACCCAGACCATGTGGACGGGGGAGGCTCACGAGTTCGTGGGGGAGCCCATCTTCCTGCCCCGAGATAATGCTGGGCCAGAGGAGGACGATGGTTACGTCGTGATGGTGCTCTGGAACGGGCGGGAGAGGGCCTCGCAGCTGGTGGTGTTCGACGCGCAGGACATTGCAAAGGGCCCCGTGAGCCGGCTGCCGCTGCCCACGGCCCTGCCGTTCGGGCTGCACGGCACGTGGGCGCCCGGCCTGGTCTACGACGGGGAGGCCGTGCGCGCCCGGTTCGAGGCGACAGCTGAGCCTCTGTGACGAAGAAAGCGTCAACAAATTTCATCATCATCGTCATCATATACACAACATATGTACCAACTTGgtggtgttgttttttttttacaataatatttttattttcatcatcaacatc
>transcript_HQ_Ha_transcript11844/f8p0/2106
ataAAACAATAAAAATTTAGATTAAAAAAGTAAAAAGGGAATGAATAAAAAAGAGACTAATACTAGTTGGTGGCGAATAATATTAATTTCGTTAGGTATTTCTATTATTTGTATATTGGCAGCATTTCTTGCTATGAAGGATGGCTTTTTTGTTTTAGAAAACAATACTAAAAATAATAATCCTGATAGTCCTGAAAATAAAGCTAGCTCAAAAATGGCATATGCACGCCTTTTAAATTATATAGAAAAGGGGTGGATAAAAACTATTGACTTTTATGAAAACGGTCAGATTGCAATAGTTGAAGCATCAAGCTCGGAATTAAGTGATCGCCCACAACGATTAAGAGTAGAAATTCCTGCTGGTAGTACATCTTTAATAGGTAAACTTAAAGAAGCAAACGTAGATATTAATGCTCACCCACCAAAACTGGATATTTTTAAAACAATAAGTGACACTTTGGGAAGTCTAATTGTTCCCGGCTTAGTAGTTGCAGTATTTTATTTATTCTTAGAAAGAGCAAATAATAATAATAATAATAACAGTAATGGGAGCCCATTTGGCCCGGGTGGTGGTCCAAATCAAAATATGAGAGGACTTGGCGAAATAAAAAAAGAAATTCAAAAAGAACCAGATACTGGTATAACTTTTAAAGATATCGCAGGTATTGAAGAAGTTAAAGAAGAATTCGAAGAAATTGTAACATTTTTAAAGGATCCAAGTCGTTTTACTGCAGTTGGTGCTACAATTCCTAAGGGTGTCTTATTAGTTGGACCCCCTGGAACAGGAAAAACACTTCTAGCAAAAGCTATTGCTGGAGAAGCGAAAGTTCCTTTTATTAATATTTCAGGTTCAGAGTTTGTTGAAATGTTTGTTGGTGTAGGGGCTGCACGTGTTCGTAATCTTTTTGAAAAAGCAAAACAAGATACGCCGTGTATTATTTTTATTGATGAAATTGATGCTGTAGGTCGTCAACGTGGTGCTGGAGTTGGTGGTGGTAATGATGAGCGTGAACAAACCTTAAACCAATTATTAACTGAAATGGACGGTTTCGAAAAAAATAAAGGAATTGTTGTAATTGCAGCAACTAACAGGGCTGATATATTGGATAATGCTTTATTACGCCCCGGCAGATTCGATAGACAAGTTACTGTAAATCCTCCTGATCGAGCTGGTCGGGTAGCAATTTTAGCCGTTCATGCTCGAAACAAAAAACTTAGTCCTGCAATTTCTCTTGAAACCATTGCTCAAAGAACAACTGGGTTTGGTGGAGCAGAATTAGCAAATTTATTAAATGAGGCAGCAATTATTAGTGCTCGTGAAGAAAAGGCAGAAATTGGGTCAAAAGAAATTTCATTAGCCATTGAACGTGTAATTGCGGGTTTAGAAGGGCCATCAATTGCTGATAATAAAAATAAAAGGTTAGTTGCCTATCACGAAGCAGGACACGCAATGGTTGGGACTCTTTTAAGAAATCATGATAATGTTCAAAATGTAACCCTTGTTCCAAGAGGACAAGCACGTGGGTTGACATGGTTTATGCCAAATGAAGATCCAAGTTTAGTTACAAGAGGTCAAATTGTCGCACGTATTGTCGGGGCGTTGGGTGGACGTGCTGCGGAACAATCAGTTTTTGGCTCAACCGAAATAACTACAGGTGCTTCAGGTGATTTAGCACAAGTAACAGACTTAGCAAAACAAATGATTCTTCGATTTGGTATGTCTGGGATTGGACCAGTAAGTCTTAGTAAACCAGGGGGAAGTTTTTTATTTGTTGGTCGTGGAGTTCGTCCTTCTAATGAATATTCAGAAGCATTGGCAATTAAAATTGATGAACAAATTCGGACAATAACAGAGTTATGTTATAATGAAGCAGTTGAAATTATGGATTTGAATCGAATTAGTCTTGATCTTGCGGTAACGGGTCTGATTCAAGATGAAGTTTTAACTGGCGTTTCATTTGAAAAGGTTGTTGCTGATTTTAGTAAACTACCAACAAATAAAATATATGAGTCAAAATTTCCTAAAAAATAAGGTTTTAAAATTTCTGTTAAAATTTTAGTGTCGtgactataatatttattAAAAAAAAATTTTATTAAATATCG
>transcript_HQ_Ha_transcript11846/f2p0/2074
gaattCAAGCTCAGTCAGGAGGGCTTGATCCATTTTGAGCAAGAGGATTCAAAATGGGAGCAGGGGCGAGCGTTCCTACAGAGGGAAACGAGAATGAAGGCCCCTCAACTAATCCAGAAGCACTTGGAGCAATCCAGTGTAATCTTCGATCCATAAGAGAAGCGATGGAAGAAGCTCTTTTCATACACGAGAAATGGCCACTCATTATCGACCCAAGTGGTCAGGCAGCCCGCTTTCTTTCCTATCAGCCTGGACCATACCTTCTTGCTATCAGCCCAGAAGATATGAAGAAGGAAAACCTCAGACAAGCCTTAGTGGGTGCCCTTGGCCGAGGAACACTGCTTACCATTGTCTTTGATGACTTGGCTGATGCGAATCTGGACGAACTCTTTCAGGAGGGGGCCTTCCCCCGAGCGGTGCTGGACCGCGCGGCTGTCTCCGGCGAGGGCTTCTGGCGGCCGCTGCTGACCGAGGAGGAGGCGCGCGACTTCGAGCCCAAGAGCGAGTTCTGCCTCTGCGTCTGCGCCAAGGCCGGGGCCTCTGTGGAGATGGGCCGGGCGATGGCCCTGATCGAGTGCGGGGCCGGGGGAGGGCGAGGCGGCGGCGGAGGGGAGGAGGATCAGGACGAGGCCTTCGCAGAGGCCGTGGGAGCAAAGGAGGACAATAAAAACAGTGTCGAGATGGTTGAAGCAGCATTCGATGGGGAGCTAGATGTTGTCAAAGCTAAAATAGATGAGGGCTGTGAACTTGAAAGTGTTGATGGTAGCAAACACACAGGTCTCAGTGAAGCTGCATCTCAAGGCCACGATGAAGTTGTAAAATTTTTGTTGGAACTGGGCGCAAACCCCAACAACGTCAACGCCCACGGGCGCACACCCCTCTGGCGCGCCGCCTACAACGGCCACACCACCACCGTTGCGCTGCTGCTGGCGGCGGGCTGCGACCCCCGGCTGAAGGACAGGACCTCCATGGAAGGCCCCTTCGACGTGGCGAAGACGGATGAGGTGCGGGCAATCTTAAGTGAATGGAAAGAAGAGAAGACCGACGAGCTCATTGCGGAGTGGCGAGAGAATCGGCGAAAAAAGATAGAAGCAAACATCAAGACGGCGGCGGAGCGCGAGGCGTACGAGAAAGCGCGGCTGCGCGAGGAGATGGCGGCGCTGGTGGCGGCCGGCCGGGCCGAGGCCCTGAGGGACCGCCTCACCGAGCTTGCCCAAGAAGCTGAAAGGACAGGCAAAGCAATAGGGACAGCTGATACAATAAGGGATCCAAGAGGAATGACCCTTTTGGCGCTTGCAGTTGAAAAAGATAATGAAGAAATGGTCAGAATGTTATTGACTCACTGGAAGATAACCAAACAAGAGTTTGATGAAATTGGCCTGAGTTCAGCAGACTCATATGAAATCAAAATGTTCAAAACCAACCCCAACGCTCGCGATGCCAAAGGGTGGAATATTGCTGCTGTGGCTGTCTTTGCAGTTGCAAAGAAAGCCCTCAAGCTTCTTCTGGAAAATGGTGCTGATCCTTACATGAAAAGCAGTTACAATAAAAGTGCGTGGGATCTAGCTCAGGATGAGCTGGACGCCGCTCTCAATGTTATGAAGAGCAACGCTGAGATTCGTGGTGTCATCGAGGACTGGGCCCGTGACCAGGAGGGCGGCGGCGGCGGCAAGCTGCTGAAGGACGGGCCCTCGGTGAAGCCCGGTGGACGGAGCGCCGAGGCCGCCAACCCCGTTGCCGAGGGGCCCAGGGAGGGCACTGCAGCCATGCTTGCCGTGGAGGTGGCTGCGGAAGGCAGCGGCGGCGGCGGCGGCGGCGGGAAGAAGGGCTGCGGCGGCGGTGGGAAGAAGGGTGGGGCTGCTGGCAAGGGAAAGAGGAAGAAAAAGAAGGCTAGCTGATGAAATAATACCTCCCCGCCCCCCCAATAAATGCATGTAACAATCTCATCATGATGATGATGGAAGAAGACCATGGCGTACTATCATCATGATAACAATATAAATATTAGTATAGTTGAATCAATCATCATAATAATATAATGATATTTAtataattaatagaacattatacc
>transcript_HQ_Ha_transcript12748/f2p0/2005
gactacgtgTTTGTTGGAGGTGGTGGAGGAGCAGCAGCAGCCCCTGCGTATACAAACCATCTCTGAATGGAGCCAGAGCACACCATTCTATTTTTGGCCGTGCTATTAGTTGCCGCGCTGGTCGTGGCCGGTGACGCCCCTACAGTGCCGGAGTTTTGTCATGGCGAAAGAGGCGTGTGCTACACCGATCTTCAGGTCACAGTCTACCGCAATGGCGAGCACGAAGAAGGAGTCAAAGTGCCGATCAAAAAGGAACTTTGCGAGAGCTTCGAAGACGTAGAAGCGTACCTGGGAACATTCTTTCCCGAAAAATGTTCGCCTGAGGCTCCATGCAAAGTGTACTCTGAGGCTGCAGCTGCACTAAATGACTGCGCTGACGTTGACCCTGAAGGAAATCTCTACATGGTACCTAAGGGCAGAATTTTTATGTGGCCGACAGTTGAGGTAGGCCGGAGGGTGGAGGTGACACATCTTGAAGACGCACCGAATGGGCAACCGATAGTGGTGGAGACACTGAGCACCTCCCCACGAGTCTTTCGCCTGCACAATTTATTCACCCACGAAGAGGCTGATGCCTTCATTGAGAATGCTCTGTCGATCACAGATGAGGTGTTCAAGCTGAAGCGGTCGCGCACCTTCATCGAGCATCCTGATTCCATTGAGCACACTGATTCTCTGTCGATCTCGGACGAGGCGAACCGGCTGAAGCGGTCGAGCACGGGGGCCGAGGGGTACACCGTGAACTCGCGCCGCACCAGCGAGAACGCGTTCGACGGGGACAGCGACGTGGCCAAGGCGCTGAAGCGGCGCTCCATGGACCTGCTCGGCTTCCCCGAGTTCAAAGACACCTGGTGCGATGGGATGCAGATCCTGCGGTACCAGATGGGCCAGGCCTACAACAAGCACATGGACCCCTTTGACAACAACGACCCCGACGACGTGACCAGCGACGGCCACAACTACGACTCCGCGGGCAAAGGCACCAACCGGTTCGCGACGATCCTCATGTACCTGTCGGACGTGGCGGAGGGCGGGGAGACGGTGTTCCCCGAGGGCCGGCCGGAGGGGCTGCCCCCCGCCGCGCCGCTGGTGCCGCTGCACGAGGCCGTGGAGGACGTGCGCGGCCGCGGGCTGGTGGACCTGTTCGAGCGCGGCTCGTGGGAGGAGAAGATGGTGGGGGAGTGCCGGCACCGCCTGGCCGTCAAGCCCAAGAAGGGCGAGGCCATCCTGTTCTACAGCCAGCACCCGGACGGGCACATCGACGGGGCCTCGTTGCACGGGGGGTGCCCCGTGCTGGAGGGCACGAAGTGGGCGGCCAACCTGTGGCTGTGGAACGGCGTGCGCCAGGGGTACAGCGCCACCATGGAGGACGGCACGGTGATCGACATCTGGGACCCGGAGCCCAAGCTCGCCACCTTCACCAACCGCGACTGGGCCAACGCGCAGTTGTACTGGGAGGACAACTTCTTCTCGGACCTGGGGGCCGGCCAGAGCATTGCAGCCAATACCTTCATCGGGCATCAGTGGAATCTACGTGTGGACAATGCTAAGCCGGCTGTCCAGCACGTCAAGATCCCACACGAACCTCATTATTATGAAGAAGGATCGAAAAAGCTGGACATCATTTTTGAAAAGGACCAGGAAGTAAAGATTATTGGAAAACGGTAGCAGCATGAAAATAATACCCCTACAGATACAACAGTAGTATGTATTTTTTCCTACGTTTGATATGTATAATATGGCACATCATGCCCTATGCTAAGTACTAAAATGTATATATGACGACAGACCACCATGTTAAGCACATACTACATATGAATTATGAACGTAGTATAGTGGTTTTCAACAATTTTGAAGATAATATTATATTATCTTGGTTATTTGTCTTTGTGTTTGTAAGCACAAGAGCAAAACTAAAAAAAAAAAAAACTTAGTAGCTTGTACACACtaaaaaaaaaaacttctacttagtcgtggttacgacaaacactttataattttttttcc
>transcript_HQ_Ha_transcript14574/f2p0/1856
AAACTGTAATCTGATTCTCACCCAACACATCACCTCCTCTTAGGACTTCCCCCGTTTATACCAGCCAGCGCAGCTGCCATCCTCTTCATAAAGGCAACAAACTCTCCTCGGTGGAAAACCCCGTCCACTGTCCACACCAAGGGTGTGAAGCTCCCAGCCATCTCCTCACAGCGCTCCAGGTATCTTGTCTTCTTCTCCTGCACTGCGGCACGCATGGCAGTGACATAGCTTGTTGCGGTCGAAACGAGAGGGTGCGTCAGCATCCAAAATGCGGTTATCGAAAAACGCCCTCTGCCTCTCCCACTCACAAGTCTGCACGGAGGTCCTTGTCCCGCACATTGCCACTGGCATTTTTTGAACAAAACATCTCCCCATTGCATCAGCAATGACGAGCTGTGCGCGAGCGAAGTGGGGACTGGGGCTCAGGGTCGTCAAACAGATCTACAAGGGGGCGGTGGAGCCCATCATGCTTAATGGGGTAGCGGCATGGGCGGCCGTCCTGACCAAGAAGGGGGCACAGGGGAGGCTGCGTAGTGTACAGCGCCTGGCGGCCCTGGCCATGCCCGGCTGCTTCCGGACGACCTCGACAGCAGCGGCACTGGCGCTGGCGGGCCTGCTACCGGCGGGGATGGCCGCTGGGAAGGTGCTGGTACAGCAATACTGCCATGGCCCCATGTCCAGGAGACTGGAGATCATCCGCACCCCGTGCAAGTGGTCGCCACACCTGTGGCACGTTCGGCACCTGCTTCTGTCGGCAGGGATCAGCCTGGACTGGCGCTTCGAGCGGCGCGTGCAGAACCACGAGATGGACTACCCGCCCCATCGGGTGGAGGTCCGCGTGGTGCTGGGCACTAGGGACAGCTGGGCGCAAGACGAGGTGCTGAGGCGCGTCGGGCGTATCTTCACTGATGGGTCCAAGCGGGACGAGGGGGTAGGGGCGGCCTTCGTCGTTGTGGACGGCCAAGTGAGGGTGCTGGCGACGGGCCTTTTTCGGCTGCCGCCGTGGGCCACGATCTTCCAGGCGGAGGCGTATGTCCAGCAGGCGGCCTTGGAGTGGTGCCGGGACCATCAGCAGACCATCAGCAGGAGGGGGGTTGGATCGTCGCCTCGGACTCACGCGCCGAGCTATCGAATGTGCGGTGCCAGCGCAGGCTCACCCCCATCACAGCGGAGGTGGTGGGTGTGGCTGGCGGGCGACTGCCACTTCCTGGTCTACGTCCCAGGGCACCAGGGCATTCCGGGGAACGAGGAGGCGGACCGCCTCGCCAACCTCGCAGTGACGAATGGGATCTACGCGCCAGTAGATGTGCCCCGGGCGCACACGAGGCTCCTGGCCGGGGACTACTTCTGGGGGGAGTGGGAGAGGGAGTGGGGGACTGCTGGCTCTGCAGACCCCCCGCCGGTGTACAAGCGCTTCGCCCCGAGCCTGGAAGCGCTGAGCGCCAACGTGTGGGACAAGGGCCTGGGGGGTCGGGTCCTGCAGCTCCTGTCTGGCCACTGCCATCTTGGGTCCTACCTCCACAGGTTCCACTTGGAGGAGACTGCCAAATGTGAATGGTGTGATGAGGACGAGACTGTGGAGCACTTCCTGCTGCGATGTCAGAGGTGGGCTTGTCTTCGGGCGCAGACGATCGGCGACCTCATTGACTGGAGCAGCGCTTCGGCCAGCCTTCAGAACATATTGAGTAGAGCGGACCTTCTGGGGGAGTATGTCAAGGGGACGCGCAGACTGGAGTTCTAGGCTGCCTAGCCGAGGGGGTCATCATCGCTGGCACGTTTGGATTTACTCAGCGCGGCGCCTTTCTCGATACCATGTTTCTACTACCATATATTTAATTTACATCAGTAGTAGg
>transcript_HQ_Ha_transcript13645/f2p0/1931
gcAAACCGAATCCAAGCATGATGGCCTCTCCCAATGCCAATGAACCACCCACCCCTCCTGGGTGCTGTTCAGCACAGGACTGTCAGGAAGAAAGCTTCAGCACTGGTTCTCTCTCTCAAGGAGTGGAGGCTAGTAGAGGCGCATATGTTGAAAGCTTCACGGCCATGGATGAGGAAGCACTGCGCAACAACCTCGACCTTGACAGTGCGCCTACTCTTATCAAGCAGTTCATCAGCAGCTTTGAGTCGGCGGCCACAGACGGTTCCATGAACTTAGTGGAGTTCAGGGGATTCCTAACGGGATTCATTAGAGAAAAGGTGTTCCATGATTTGTTTGGATTTGTTGTTTCTGAGGGCCTTCTGCAGGAGCTGGCGAGGAGCCCCATTTCGCCCTTTGAGCCTTCAGTTGTCGAAACCATGAGTTTCCCGACACAGGAGGAGATGATAGCTCTTATGACAAATCATCTTGAGCTTCTCATCCCAATCCTTACTAATGGTTTCTTCAAGGTTTGGGACCGGGATCACGATGGATCCCTCACCATTAAGGAGCTGTTGGTGACTATCAACATGATCAAGCAGGTCCCTGGTGACGAACTCGGGCCTTTCATTGTTGGAAAATTCTTTTTTGAAGTGGCAGACTCCGATTCCAATGGGAGGCTGGACTGCTCTGAAATGGCAGATTTCCTGTCCGAGATCCTGTCAGTTCCCTTTTCCCTTGTGCGGCCTATCCTGGAGGTAGTGAAGGCAGTGGTAAAGGGGCCTGCTATGTCCGAGGCAAGTAAAGGCTTCATGGAATCGCTCAAGGTGTTAGACACAAACCATGATGGCCTGCTTTCGGCTGAGGAGGCAGTTGCTCTTTTTGCCAAAGAGCCGGAACAAACAGCCACGGCGGACGCGCAGCTGAGCGAGATGCTGGCGGCGGCCGAGCCGGCCCTGGCCCAGGCACGGGCCGAGCTGCAGCGGGTTCTGGCGCTCAAGTTCGAGCTCAGCCAGCGGGAGAGCGCGCCCGTGGCGGAGGTGGCCAACGCGCTGGTGGGCGCGGCCGCTGGCCATGCAACCCAGCAGCTGGACGAGGTGCGGCCCATGCTGGACGGCATGCTGCAGGAAATGGCAACCGCCTTCCCTTTCCCCACGCAGCAAGTCCTGCCCGTATTCCAAGGCCTTGTCCAGCAGGCTTATGGCCTGGTTCGCTCCACTGCGTGTCGCCGGTTTGTTGTCGCATTTTGCAACATCTTGGACAAAAATGGGGATGGCTTGGTTCGCGCCGCTGATCTGCGGGCGATGCTGGAGTTATTGGCCCCGGCCGGGGAGGGGGGCATGGTGGCCCGTACTGCCGCCCTCTTCAAGATCTTTGACGCCAATGACAATGGCCAGCTGTCAAAGGAGGAGCTTGAGCTGATGGTTGGGAAGCTTTTGGATATTTTCCTTGAGTACTTTGCCTTGGTGGTCGAGATTGTGAAGCGGCTCCTTCTGGGCAACCTGGAGCCTCTGCTGCAGCTGGCGGCCGGCATGGTCGGCGACGGCACCAGCTTTTCCTACGAGGAGCTACTGAATCTGCAGAACACTGACATGGGGCCAATGCGCGCAGCCATGCCCTTCATGTAGGGGGAAAGAGGAGGGGGCAGCAGCAGGGGGTTAGAAGGAGGAGGGCGGTCATTTGAATAATGGATGTTGACTGTTGGGTGGACTAAGGACAAAGTAAACCATATTGGCCTGGCCTTTCTTTTGGGCTCAAATTGTGTTTTTATTATAAAGAATACATAAGTATAGAACAAAAAAAACAATGGTTATTGCTGTTGTCGTTGCTATTGTTGTTGTTGCCTTCATGTTAACATCACACACCTCATACTACTACTAGTATCTGCTAGTATTATCGCTTTTCATTATACGTGTTACAATCATTGTTATTTATTATTACCTTTTGAGAGCCg
>transcript_HQ_Ha_transcript12749/f2p0/1994
gaatgtaaatgtGAAATCTTCTTGTTGCCGACGAATCCGAATCTCAAAGATCGCGGGGGGGGGCGAAGAAGGAGCCGTTTTTTCTGAGGGATGCCAGTGGAAACACGTGCGGGATGAGGAACTCCGTGCAGATTTCATGGCAATTGGTGTGTGGGAAAGGCAGTGTGGCGTTTTTCGATAGCCACATTTTGGATGCTGACGCACCTTCTCGTTTCTTCGACCGCAAAACAAGCTATATAATGACAAAAAGAATGCTTCTCTTCCTCACCGCCATGTGTGCACCGGACAGCGATGATGGCGAAGGATTATCCTCAAACAGCACTGGTAGAAGACCTTCTGCTTGCTTATTTTTTCAATCGGCGGCTCTCGTTGTCATCGACGAGTCACAAATCATCATACATAAGTCAGACCAAACGCAATGGATCTTTCGGAATTCTTCGTACAAATGGCTCGAACAGAAAATTAGAGAAAACGAGAACAAGGACCCCAATCAGAAGAACCGTAACAGAACAAATTCCCGTCTCCAGGCGAGGGCGAAACACTAAAATGGGAGACAACGGAGCTTGCCAAACCAAGAATGTTAACGACTATGACGAGGAAGAAGGCGACAAACCTACCAAGGCTCTTGATGAAGGAGACATAGCCCTTCTCAAAACATATGGCGTCGGTCCATACACAAACGCCATCAAGAAAGTTGAAGAGGAAATAAGTAAAAGCATGGACAAAGTGAAAGAGCTCATCGGCATCCAAGAATCTGATACTGGGCTGTCTTTGCCGAGCCAGTGGGACCTTGTTGCAGACAAACAAATGATGCAGGAAGAACAGCCATTACAGGTGGCAAGCTGCACAACAATCATAAATTCCGGCCAAGAAGATGCAAAGTATGTCATCAACGTGCGCCAAATAGCAAAGTTTGTTGTGGCCCTGGGGGACAAGGTGGCCCCAACGGACGTGGAGGAGGGCATGCGCGTTGGGGTGGACCGGGTAAAGTACTCGATCCAGATCCCGCTGCCCCCCAGGATCGACTCGACGGTCTCGCTGATGACAGTGGAGGACAAGCCGGACGTGACCTACGACGACGTGGGCGGCGCCAAGGAGGCGCTGGAGCAGCTCCGCGAGGTGGTGGAGCTGCCGCTGCTGCACCCGGAGCGGTTCGTGGCGCTGGGCATCGACCCGCCCAAGGGCGCGCTGCTGTACGGGCCGCCCGGCACGGGGAAGACGCTCTCCGCCCGCGCGGTGGCGAACCGCACGGACGCGTGCTTCATCCGCGTGATCGGCTCGGAGCTGGTGCAGAAGTACGTGGGCGAGGGCGCGCGCATGGTGCGCGAGCTGTTCACCATGGCCCGCAGCAAGAAGGCCTGCATCATCTTCTTCGACGAGATCGACGCCATCGGCGGCAGCCGCACGGGGGGCGACGAGGCGAACTCGGACAACGAGGTGCAGCGCACCATGCTGCAGATCGTGACCGAGCTGGACGGGTTCGACCCTCGGGGCAacatcaaggtgctgatGGCCACCAACCGACCGGACACGCTGGACCCCGCGCTCTGCCGCCCCGGGCGCGTCGACCGCAAGGTGGAGTTCGGCCTGCCGGACCTGGAGGGGCGCACGCACGTCCTGCGGATCCACGCCCGACCCATGAGCGTCGACCGGGACGTCCGCTACGAGCTGCTGGCGCGCCTGTGCCCCAACAGCACGGGGGCCGAGCTGCGGTCGGTGTGCACGGAGGCGGGCATGTTCGCCATCCGCGCGCGCCGGAAGAGCATCGCCGAGAAGGACTTCCTCGCCGCCGTACAGAAGGTCGTGAAGGGCTACCAGAAGTTCTCCGCCACCCCAAAGTACATGGTCTACAACTGAGCGGCCCCCGCccaccctggctcgaaccccgactgggtctgatctgacccggcgtggcgagcgcacggcggggggtagagagagggaaaggggggggggggggagggggtactgtgggtacaccagtccgcagcgtg
>transcript_HQ_Ha_transcript10927/f2p0/2147
ggctgcttagtatatgaccatCTCGTTTTTTTACCCGATCATGCTTCGAAAAAACGCTGTGGCATCGTTTGCCATCAGATTGAACCAACGACTAAGATCTGATGGGGTCCAGCTTCTACTTAACAAAAGGTGCGCCGCTCCGACAGGAAGTCGTCTTCGCTTTTTCTCAGCACCCTCAGCCCCCAAAAAGGAAAACGGCAAGAAGGACAAGAAGCATGATGATATATGGACAAGCGAGAGAGTAAACGCTTATGTTGGGCACACATTTCCAGATTTCATCGAAGGATGGAATAGGCAAGTGTATAGGAAAGTTGGATATGGTCTTGCGGCATCCAGTGCAATCGTGTCGGGGATCACTGCCTTCACCTGCGACACGCTGCTAACCACTTCCTCTCTCCCTGCTGTTTTCCTCATGCTAGGAACCGCAGCCTATTTCAAAGTAGGCGAAGCTGACATTAAACAAACAAGTCATTCAGTGCGCCGGAACTATCCTGTAATTGGAAATCTTCGATACATTCTCGAAACTGTTCGACCGGAACTGCGTCAATACATAGTAGAGTCGGACGAAGATGGGACGCCATTTGATCGCTTGCACCGAGCACAGGTCTATCAAAGGGCAAAAAAATGTGAATGATACCGTGGCATTTGGAACTAGACGTGACTTGTACGGCATCAACACAACTTGGGCTTGCCATTCCATGTGGCCCAAGCATATCCCAACAGAAAGTGCGCGGCATACAATTGGCAGCATAGAATGGGGTTGCAAAACGCCTTATTCGTCAAGTATCTTGAATGTTTCAGCTATGAGCTATGGAGCAATATCAGAGAATGCAATATTGGCCTTGAACCAGGGAGCAAACCTTGGGCATTTTAGCCACAACACAGGGGAAGGTGGTGTATCCAAATACCATCGACAGAACGGTGGCGATTTGGTATGGAATATTGGTACAGGATACTTTGGATGTGGGACTGGGGACAGCAAAAGGATGTTTGACAAAATATGTTTTCAAGATACACTTGAAGAAGCTGATGGGCAAATTAAAATGATTGAAATCAAACTCAGTCAAGGAGCAAAACCTGGTCATGGTGGTCTCTTGCCAAAGTCAAAAATCACAAAAGAAATTGCCGATGCCAGAAAGCTTCCGTTCCCAGCTAAGCACGACTGCCATTCTCCGTCATCTCATTCCGCTTTCAATTCTCCCCACGAGCTGGTTGAGTTTATTTCCCTCCTACGTGACTCCAGTGGAGGTCTCCCTATTGGACTGAAAATGTGTGTCGGAAAGCCGAGAGAAGTTGCAGCTTTGTGTAAAGCTGTTCTAGAAAGTGGAGTTGGCCCTGATTTCATCACAGTCGATGGTGCTGAAGGGGGAACAGGAGCAGCACCGCCTGAGTTTTCGAACAGTGTCGGTTTGCCTCTAGAAGAAGGGTTGGTTCTAGTACGAGATATGCTTGTTGGGGCTGGACTTAGGGAAAAGGTAAAAATCATTGCATCTGGGCGAATCACAAATGGTTTTTCCCTCGTGAAAAACCTTGCCCTCGGTGCGGATGTTGCAAATTCAGCAAGAGGATTCATGATGAGCCTTGGCTGTATCCAGGCCCTCAAGTGTAATTCGAATAAATGTCCAACTGGTATTGCAACAACAAACAAGGAACTGATGCATGGTTTAGTTCCTGAAGATAAATCTGTACGAGCATACAACTATCACAGGCTAACGGTGCAAAGCGCAGTTGAAATTGCCGGGGCTATGGGAGTTATATCGATTGATGATCTTAGCAGTGACGACATTATGCGGCGGGTGCGTTCAAACGAGGTGAGAACATTGAGCGAGCACTTTCCAATGGTGGCACCTGGCAGTCTTATTGATGGAGAGGCCCCACCAAAACTTCAGTCGGTTTGGAACTCCCTGTGAAGTAAATTTGGTGTTGAAGACGCACCAGTACATAGTTGCTTGCCAACAGCATTTAAATGGTATATGTTGTAGTAGCTTAAATCTTTTTTGGTTTTCATTGCCATCCTCAGCAACCCTTCACATCACAAGCTGCAAGTAAGGAGAGTGTATGAGTCAGACAACGCTCAACGCTGGCCATTATAGTTGCTTTTTGGACCAGCTGTTTTTTCTCATTACTTACTACAAGTTGTCATTg
>transcript_HQ_Ha_transcript13647/f2p0/1938
gACAATCATCTCCATTATTGCAGGTTTTACTGCCCAGCCTACATCCCACGTAGTGGCGGGAGGAATACAATCATGAGCACACTTTACGTATTGCTCGAAACTGCATCGGGCTATGCGCTCTTCGAGGTTGAGGAGCACGAGGAAGTTGGCAGTCTCCTGGAAGAAGTTCAGGCTGCCATCAATGACCAAGCAAAGTTCAAGAGAATCGTATCTCTGAAGGCTTTCAAGCCTTTTACATCGGCAGAAAATGCTTTGGAAAATATGAACAATGTGTCCGAATATCTAGTCTCTGAAGACTTGAAGAACTTTCTAGAGATGAATCTCCCCAAAATCAAAAAGAAGAAAAGCTTCCAGCTGGGCGTGATTGAGCCGCAGCTGGCGAGCACCATCCAGGAGGAGCTGGGTGCCCCCTGCCGATCCGACGACAGCATCCGGGAGATCCTTCGTGGGTTGCGGGTCCACTTCTCCAGCTTTGTCAAGGAGCTAGCTGGTGGTATGCTGGAAAAAGCCCAGCTTGGTCTGGGGCACAGTTATTCCCGCGCCAAGGTCAAGTTCAACCCGGGTCGTGCAGACAACATGATCATCCAGAGCATCTGCCTGCTTGACCAGTTGGACAAGGATCTCAACACCTTCGCCATGCGCGTCCGCGAGTGGTACTGCTGGCACTTCCCCGAGCTGCGCGAGCTGGTGAAGGACAACTACCTCTTCGCCCGGTGCGCGGCCTTCATCCAGGACCGCACCTCGCTCACCGAGGACAAGCTGCCCGAGCTGACGGAGATCGTGATGGACGAGGACCTGGCCAAGCAGATTGTCCATGCCTCGAAGCTGAGCATGGGCATGGAGTGCAGCCCGGTGGACATGCTGAACATCAGCCAGTTCACCTCCCGCATGGTGGCGCTGGCCGAGTACCGCAAACAGCTCTTCCAGTACCTTCAGGAAAAGATGGCCACGGTGGCCCCCAACCTGGCCACCCTGATTGGGGAGACGGTGGCGGCGCGGCTGATTTCGAAGGCGGGCTCGCTGACCTCGCTGGCCAAGTGCCCGGCCTCGACCGTGCAGATCCTGGGCGCGGAAAAGGCGCTCTTCCGCGCGCTCAAGACCAAGGGCAACACGCCCAAGTACGGGCTCATCTACCACTCCACGTTCATCGGCCGGGCGGCGGCCAAGAACAAGGGCCGCATCTCGCGCTACCTGGCCAACAAGTGCGCCATCGCCAGCCGCATCGACTCCTTCATTGAGGAGCCCACCACGCTGTACGGCGAGAAGCTCCGGGACCAAGTGGAGGAGCGCCTCAACTTTTATGACACTGGAGAGGCACCAAGGAAAAACATTGATGTGATGGAGCTTGTGGCAAAAAGCATCAAGGAGAAGATGGCAGAGGCAAAGGGGGACGAGGATGGAGAGGGTAAGAAAAAGAAAAAGAAGAAAAAGAAAGACAAGACGCCCAAGAAGTCTGATGCTGATGAAGACGAAGAAATACAAGCAGAAACCCCAAAGACAGAGAAAAAGAAGAAGAAGAAAAAGAGGGCCTTGGAAGAGGAAGCAGCAACAACACCTGAGCCATCTGCAAAGAAGAAGAAGAAAGATAAATCCTCAAAGAAGAAGAAGAAGAAATCATTAGGTGGCGGCGATGCATGATGATTGTGAAATGAAATACTGCTGCTGACATGAAATACTGCTGCTGATATATATACCGTATAATACTGCAGCAGTACAACACTCTGCTTCTCTGCTTCTTCGCTTTTGTGATAAAACACTCTGCTTCTCTGCTTCTTCACTTTTGTGATCATCTAAACACTCTGCTTCTTCGCTTTTGTGATAATCTTTTTCTTGTATTATTGTTTTATTTATAAACTTATACAATAATATATCACGAAAAAAAAGTGAAAAACATCACGAAAAAAATTTATATTGTTGAAAATCATTAcaaatgcagtgtt
>transcript_HQ_Ha_transcript13649/f3p0/1919
gaggTAAGCTTCTTTTAGTATTATTCTCGATGATGTGGTTCAAGTATTGAGCGAAGAAGGGGTATTATTACATGTAAAATGCATTTGGCTACTGCACACTTTCGGCTGTCCACTGCCATTGCAAGAACGAGTACTGGGCGGGTTCGCACAAACGCATATCAGGTTGTTGGTCTTTTGTCAATAAATATGAGGGGTTCAAGGCATGCCAGTGCTGACACTCAGTCATTTTACAAGCGAAAGCTACCAACCCCGCCTTGTATAGAATTCAGCTCTAAAGAAGGGAAAAAACTTTTCAGGGAGGCCTGGGATGAGGGCTTTATGGAGGCATTTTTCCCGCTCATTGAACAGTTCAAGACACAGGATGACCCAACATTCTGCGGGCTGACGTCGGTCGCGGTGGCGCTGAACGCCCTCCAGGTGGACCCGGGCCGCGTGTGGAAGGCGCCCTGGCGGTGGCACCACGAGACCACGCTGGCCTGCTGCGACGTGGAGGCGCTGAAGCGCGACGGCACCACCTTCTCCCAGGTTGCTTCACTTGCAAGGTGCAATGGCGCACATGCAGAGCTGGTGCATGCGTCAAATTCAACTATTGACTGTTTTCGGGCCAAGGTGATGGAATCGTGCCGGAGTGATGCGCCAAGGCAGTTCATAATCAGTTCATATCATCGAGGGGTACTGAGCCAGACTGGCACTGGGCACTTTAGCCCAATTGGGGGATATCATCCTGAGCAAGATCTTGTGCTGATACTGGACGTTGCCAGATTCAAGTACCCCCCTCATTGGGTGAAACTTCCACTTCTGTTCCAAGCAATGATGGAAGAAGATGAAGCAACCCATCGTTCAAGAGGGTACATCTTGCTGCAAGGTGACAATGGTCCAGCTGGGAAGTTTTTTTTTTCAATCAAAGCAACTGAAGAGCACAGGTGGTGCATGGTTGCACATTGGCTCCAAGCCACAGTAGCAAAGATGCATGGGAATGTACCTTTGCAACATCCTGTTGGTCATCACAGCCACACAAAGACCCATCACCTCTGCCATCCCAGTGACTGTTCTCATGCACCAGTTGCCAATGCAAATGGGAGGGCAAAAGCTGGAGATGATGCTGGGATAGATAATGCAGTAGAGGAGGCCATGTGTCAGATTTCTGGACCTTCCGAATTTGTGAAAAGTGTTGTGCAAAGCATACCACAGGAAGTCGGTGAAATGATATCGACATATCGGAGACATAATATCAGGTTGGAAAATGATAGCCAAGCCTCTATTTCTAGGCTGATTTCAGAGATTGAGAACACCCAGATGTTTGACAAAGTCAAAAATGCACTTTCTGAGAGCAACAGCACAGCACTCTTGCTTGAAGATTCTACTCCAAGTGATGGTGTCAGGGCGGAGCACTTTCTCACTGTTTGGATTCTTGCGTGTGGGACGACTCTGGCTAAGCGTCTTCCTGAAAATTGTGACTGGGAAAGATTGTCTTTGGTGTTTGACACCTCAGCCTTATCCGATCCTCTAATCAAAGAAATTACGCATGTTGGTCAGCAATTGGATGCACTTCTTGAAGAGAGCCTGTGCAACACTTGCCCATCAGCAATACTGTTTGATGACTGCTACACTGGGGTTTGTGAGAGCTGTGGCGCAAAATCTGCCTGTTGTTGTCAACCCTCCCTTCAAAACAGAGAAGAGATCTCATCTTCTTCTAAATATACTCCTGCCACCCACCCCCAACACCATCATCAAATAAGAGGAGCGCTTCCACAATTACGGCAGAATAGTCTAGATCGTGTGTTTGTGCTTTAAAAGGAAGTCCTTTATTATTATTATTATTATTATTATTTATTTATTTCCTCTTTTTTAGTTACATAACATTTTTTAATGTTTCTTCTTCTTTTTCATTAGTAAAAATAATAATATTTAAcccccag
>transcript_HQ_Ha_transcript1275/f2p0/4558
gATGTCCGAAGACAAATGCTCAGAACAACACTGACCCAAAGGGCAGGCGCCTGAGGCCATACTCTTCCGCAGAACTCACCCTGAGGGAATACACCACATTCCATGGAGATCTTGAACCTCAACCTTGTCCCAACATAAACTTCTGCTTCTGGAGCGTGGATCTTCGAGCGGGGTTGGTGAAAATTCAGGTGCCAAGAGGCCCTGTTCTGTTCCTGTGGCCGCGTATGTGATAACATTTTATGGTTTTGGTCAAGGAAGAGTGGGAAGAAGGATCTTCATTTTGGGGGGCGAAACAAGCAAGGTTTCCCACCATTCCAGACACGCACCTGATGAGTGGGTCAATGAATACACCTTGAGTGTATTGCTGTGCTGAAAGAATTTTAGCCAATCTTTGGAAACGGCAGGGAAAAGGCTGGTCCATTACTACAATTCCATACCGGGGACACTGAGGTCACACGGGAGGCACAGCGCTGGAGTCGGACAACTGGAGATCCAGCAGAGTACTGGTGGCGACCGACACCAACGCGAAGTCGCATCTCTGGCACAGCGGCAAGGAGGACAGCCGCGGCCGGGAGCTCGAGGCCTTCATATTGGGCCAGGGGCTGGCAGTGGTGAATCGCGAGTCACCCCACTTCACCTTCGAGGGGGCCCAGGGATCTTCAAATATCGACCCGACCCTGGCTGGCCACAGCCTGGCGCAGCACATCACTGGCTGGAGAGTTGGGGGGGTTGAGTCCGTGGCCGACCACAAATATGTGCGTTTCGACCTGGATCTGAGGAACAGGTTTCCCTCTGCTGGCCGGGAAATCTCCAAGTGTGCGTTGCGGCGCATGGACGTCAGCCTTCTGAGAGAGCGTGCCCAGGAGGAGCTGGCGGCGGCGGTAGCGGCTGGGAGCCTGGGTGTACCTCTGTTGGACCCAATCACGGTAGACACCGCGGTTGCAGCGCTCGCTGAAGCCCTGTGGGGCGCCTTCCAGGCAGCCACCCCACTGAAGCGCCGCAAGGCGTGGAAGAAGGCTGTGCCATGGTGGACGCCTGATCTCTCAGCGCTGAAGGTACGTTTCCGCCGGGCACGCAAGAAGAGAAGGAGGTCAGCGCAGCACGAGGAGGAGTTCCAGTGCGAGCGCCTGGCTTTTAACCGGGCCATGCGCACGGCCAAGAGGTGGAGCTGGCGTAAGTTCTGCTCGGAGGAGAAGCAGCCCTTCGGCCGGGTCTACAAGGTCCTAAAGGGCCGCTCCACAATCAGGGGGCCGGACGGGGTCCTCATCTCGGACCCTGAGCAGTCGGTTGCCACCCTCCTGGACAACTTCTTACCGGACAAGGCGGCTGAGGTGAGCGAGGATGCAGCCGTCGCCGCTGCGCAGGAGAGTGTGGAGCGCCAGGCGAGCCAGTTTGAGAACTGGTGCCGCCTCAGCCTGCCTGACGACGACGACGGGCCGTTCACCATGTTTGAGCTCCGCCGGGAAATCTTCCAGAGGGGCGGCTATAAGGCCCTCCGGCCCTGATATGATCATCGGGCGGGTGCTAAAGGAGTGCATCGACGAGGTTGCGCCACATCTGGCCAGCGTTAGACTTGTTGAGGGCAGCTCCATAAAAGCATCGCTAGACGCTGGTGCTTTTTGGTGCAAAGGATATTTTCATGCCACCAACAGAACATTGGCGCAACAACACACTGTTCAAACGTTGCCCGACAAAAGCGTCCGCTGAGACGACACGCCGCAAACCTTTACAAAGGTTTGAGAAATAGGCCACACGAGCAAGTCGCTCAAACGTTGCGCGGTATCCCGAGAAATTTCTGGGCTGTCATCAAGATGAATTTTCATGAAACAACACAACACTGACCAAACAATGTCGGAGGGGAAATAGTAGAGACATTGTATGTTTTTCTTACCTCTTGCTGCTTTGAAGGAATCCAAAAGTACGGGGGGATGATGACGGTCCATCATTCATCATTCACGAAAAGATCGCTTTGCTTTGTTTATCACAGGACCAACGCTTGCAAGGATCTCGGATACTTTCCCCGCGGCTGGAAGGTGGAGGAGCATCGGTAGGTGCCTCTGTGGGAGCCTTGGTGGGAGCATCAGTGGGCGCTGTGGTGGGGGCACGGGTCGGCGCATCCGTGGGAGCCCTGGTGGGCGCGAGCGTAGGGTGCGGGGTGGGCGCATGGGTAGGTGCGTCTGTGGGAGCAGCCGTTGGGGCATCGCTCGCGTGAATGCAGGACGGGGTGGCCTGCGCCAAGCCGGGGAAGAAGGACTACACGCTGATGAAGGCGTACAGGCTGCTGGCTCTGCTCTGCGCCGCGAGCAAGATCCTGGAGGGCATGATGACTTCGAGGGTGTCGTGGCGGGCGGAGCGCGGGAGCTGGTTCCACGAGCACGCCTCTTCTGCCTCATTAGCAGCTTCCTTCGGGAGCGGCAGTGCAACTTGAACGTGAACGGGTTCAGCGCCTCCAAGCTCCTTCGCCTGGGCTTTCCCCAAGGGGGAATTGGCCCGCCCATCTACTGGACCACACACAACGACAGGGTGGCGGTGTACGTGGAGGTGGGTGGTGAGGCACTTTTTATCGGCTATGCAGACAACAACGGGTTCACCGTGGAGGGGGGCCCCGACGAGCTCGACGCCTTGGTGGAGCTGGCGGCTCGTGTGCTTGTCTCTGTGATAAAGCAGTGCAGGCCACTCAAGATAAACTTCTCAAAGGACCCGGAGAAGATGAAGGCTATTGCCTTCACAACCTGCAGAGATGGCCAGAGGGGTAGGGACATAGCTGTCCCGGACATCGTGCTGGACTGCCAGGATATGCCGGAGTGGCATGGACACTCCATCCCGTTCGCAGACGAGCTGACATTCCTGGGGGTGATCTTGGACAGGAAGCTCACCTGGACAAGCCACGTTGAGGCCTGAACGAAGAAGGTCAAGCAGCTGGCGGTGGCGATGACAAGCTGTGCATGGGCGAAGTGGGGGCTGGGGCGTAGGTTGGTCCAGCAGATTTACAAGGGGCCGGTGGAGCCCATCATGCTTAATGGGGTTGTGGCATGGGCGGCCGCCCTGTCCAAGCGGGGGGCACGGAGGAGACTGCGGAGGAATGTACAGCGCCTGGCGGCCCTGGCAATGACCGGCTGCTTCCGAACGACCTCAACCAACGCGGTACTGGCACTGGCGGGCCTGCTACTGGCAGAAATGGCTGCTGGGAAGCTGCTGGTACAGCAGTACTGCCATGGCCCCCTGTCCAGGAGACTGGAGATCATCCGTACCCCGTGCAAGTGGTCGTCACACCTGTGGTACGTTCGGCAGCTGCTGCAGTCGGTCGGAATCAGGCTGGACTGGAGCTTCGAACGGCGCGTGCAGAATCACGAGATGGGCTACCCGCCCCATCGGGTGGAGGTCCGCGTGGTGCTGGGCACGAGGGACAGTTGGGCGGAGGATGAGGTACAGAGGTGCTAGGGGCGGCCTTCTTCGTCGTCATGGACGGCCAAGGGAGGGTGCTGGCGACAGGCCTTCTTCGGCTGCCGCCGTGGGCCACGATCTTCCAGGCGGAGGCGGTTGCCCAGCGGGCAGCCTTAGAGTGGTGCCGGGTTCATCAACAGGAGGGGGGTTGGGTTGCCTCGGACTCGCGCGCCGTGCTATCCAATGTGCTGAGCCAGCGCAGGCTCACCCCCCATTACGGCGCAGGTGGTGCGGCTAGCGGGCGACTGCCACTCCCTGGTCTACGTCCCAGGGCACCAGGGCATTCCAGGGAACAAGGAGGCAGTCCGCCTTGCCAATCTCGCAGTGACGAATGGGATCTACACGCCAGTGGATGTGCCCCGTGCGCACACGAGGCGCCTGGCCGGGGACTACCTCTGGGGGCAGTGGGAAAGGGAGTGGGCAAGTACTGGCTCCCCTGCAGACCCCCTGCCGGTGTACAAGCGCTTCGCCCCGAGCCTGGAAGTGCTGCGCACCAACTTGTGGGACAAGAGCCTGGGGGTTCGGGTTCTGCAGCTCCTGTCTGGCCACTGCAACCTTGGGTCCTACCTCCACAGGTTTCACTTGGAGGAGACTGCAAAATGTGAGTGGTGTGATGAGGACGAGGCTGTGGAGCACTACCTGCTGCAGTGTCAGAGGTGGGCTTGTCTTCCGGCGCAGACGATCGGCGACCTCACTGACGACTGGAGCAGCGCTTCGGCCAACCTTCAGAACATCCTGAGCAGTACGGACCTTCTGGGGCAGTTTGTCAAAGACGCGCCGACTGGAGTTCTAGGCTGCCTAGCCGAGGGGATCACCATCACTGGCACGTTTGGGTCTACGCAGCGCGGCGCTTTTCATGATACCATGTTTTCACCATATATTTAATTTACATCAGTTGTAGCAGTAGTAGTAGTACATAACAGGATTGGACGTCATCTTCTTCCTCTTCTTCTGGATGTTATGTACTACTGCTACCAGCTGTGTAGTGTATGTCTAGCTCATGATGAATTGCTGTTGTGAGTGGGGCTATGTGCGTAGTGCTTTTTTTTACTGCATGGGCACAATTGTTGTTCCTCCTTATTAAATAAAACAATCATAATatccaaagattct
>transcript_HQ_Ha_transcript12750/f2p0/1992
ggatttccaatTGCAATTGCACTCCGACCATTTGCCAGTCTTCTTCCCCATCAATCCCGTTCTGTTACCCCCAGTGTACTCAGCCTGTTGCAGAAATGACCATACATATTATTCACAAAAAGCAGTTTGATTGCCACCAGATCATGGGAACAACAGCTCTTCCATCTCATGGGAATTTTCATTCAATCGACCAGTCCAAAAATGGGGGCGAACAAGGTTTGGGTCGTCATGAAGAATGCGACAAGCTGAGGTCAACCCAATCAGTAAAAAATCGATGTCCATCCTGCAGCTGTAGGGCTCTCGGGGTTCTGGCTGTTTTCCTTCTGTGCTGTTGGTTGACGTATGCCTACGAAAAGAAGTATGATTATGGCATCGTTTTACCGCTGGTGGGCTTGCCAGAAGAGTTTTGCCACGATGATCAAAGCTGGATGAAAAACTACACCATTCAAACAGAATACGGCTGCGATGATTTTGAGGAGATGGAAAAAACATGGACAAAAATAGCACACGGCAACCAACGAGACGTGTATTTTGCCGAATACGACGGAAGAAAGATAGTAGTAAAAGTGTTGAAAGACATCTACAAGTCGGTGAACCATGATGACTTCAAAGCCAGCCTTTACTCAGAGGCTGTGGCACTGAGCCTCCTTCGCAATGCTTCCAATATTGTGCAGCAGGTGGGCAGATGCCACAGCAATATTGCGGCAGAGTGGCTGCCTGTGGACCTCCAGAAGCTGCCCCACCACGAGCTCACCGAAAACCAGCGCATCCTCCTTTCCTTGGGCATGGCTGAAGGGCTTGCCCAGCTGCACAGCGTGCGTCACGGCCCCTTCCTCCACCATGACCTGCGACTTAAGCAGTGGATGTTGGATCCAAATGGTGTCGTAAAACTCGGTGACCTGAATGCAGGATGGTTTCTCCCACGGAATGCCCAGGGTGAGAGGTGCGTCAAGGAGACGGAGGTGGCTCTTCGCACCACTGATTATGGCCTGCGTGCCACCGCCATGCGGTGGCTTGGGTCCGGGCTGCACTTGGGTTCATGGAGGGCGCCAGAGGAGTTCCTGAACCTGCCTCTGGATGAGAAGGCAGATGTTTTCGTGTTGGGGTTGTCCATTTGGGCTCTGTTCAAGGATGGCAAGGAATCTCCTTACCCCAACCACCGAGCAGGGGCAGAAAGCTATGACAGCAGCGCTGAGTATGTAATAGCTGGGGGCCGGCCACAAGTCGATGAGCAGTGGCCAGCACTGGTACAGGATGTTCTGACTTGGTGCTGGGCTGATGTGCCGGCAGCACGGCCTGGGGCAGGGGAGGTGGCGCAAGCGCTGCGGACACTGGTGGAGGCAAGAGGCCTGGGGTCAGATGACCGCTACCGCCCCCCGGAATGAGAGATTTGTTTGCAGCGCTTGGCTAAAAACAAGAAGCAAGAACTGCACATATATATGTAGAAGCTTGAAGGCCGGGATGAGGCAATGAATGGGAAATGGAATATGCAGCAGGGCTTTGTGCGATTTTTTGGGCATATACAAACTTGCTTAAACGCGGCCATGCAGTTCTTCACCTCAAATAGGGGGTGGTGATCTCGAACCAGCGCAGAAGGTGGACCGAGAAAGAAACTTCCTCGCCCAAGGTCAGACGGAGAACCCGGAGCTGGCCACTCAAAACGTTTTAATGGAAGGCCCACATCCAGCCCTTCCTCAAGCAGTTTCACTACCATCACTGAAACAAACAGGAGAAGGTTAGAAATTTTACTGGGCTCACCATCTTGGGGGAAAATGAGGTAAATGGCGGCTGATTTTTTTGGAGAGTGAATTTGTGTGCCACCTCACCTAGGCAACTTGAAAATAAAAATTTCATGCAAAAGAAACGAAGCGGAGAAACGCCTGCTTCTATTCAATACAGATGGACGGGTGCCACAATTACACCCAATCAATGAAAGCATGATGATGATGATGATGCTGTTAATTTTAGTTTCAAGTCTAACCTTTCAAACCG
>transcript_HQ_Ha_transcript10019/f2p0/2225
gATTCCAAGAAAACAAGAATCAGAATCAGAAGAATGCAGGCGATTACTGAAGGCGTTGAGTTTGACACTATAGCTCGTAAGAATGAAGATGTCACTGCTTTCATTTTCCATCATTGTTCTCGCCACCATAAAACAACAACAATCCATtCTTATACATTCTTTTGACCTTGACTATTTGATATTATACATCTCTTGTGCACTCAAGGCGAATGGAGAATGAAATGGAGTGAAGACAATGACAAAGCTTCTCTCAAAAAAGTTCAAGAACTGATCAACAACGTGCTTGACCAAGTTAAAGCGGTTGATGGTGTGAAAGGAGTCCAGCGCATCGTTTGTGGTGGCTGCCACGATTTCAAGATCATCGTTTCAGTTGAAGCTGGCAAGTTTGGGGCTTGGCAAGAGACTGGATTTGCTCCTGGtacgatttggctgttttttactttatatttcgaacaagaaagtcgttataaacatgactgatggtcttgctcccacaatgtatgtgttgctgccactgattacctccatactttccactccaaacttcccactcaacatacacctttcataatttaGAGGCAGATTTCTTGGCGAGCGTAGGAGAAGTTGAAGGGATAACTACAGTGGAGACCCAGAATTATACCATTGCACCTCTCTGATAAGACAAAGCAATCAACCAATCATGAAACACTGCTTTTAGGAGACAATCGAATCTTGGGAGTGAGTAAAGCCACTTCATGGCTGGTGGTGCTGCTGTTTTGGATATATACAGCAGCAGGGCTTTGTCGAGAAGTGGTGTGATTTCTTATTATGCTGTTGTAACAATACATAACCCAAGCAGTGACAGCAAATACTGAAATCTGAATTATCGTGATTGGTTCATCAATAATATAATAATAACATAATCACTAAGTACCCATCTTCATCCGGTGTATTATTACTGACAAGGCGTGTTGACAAAGGCCAGCCACCAGCCTCGGCTGTTTTTTTTTTTTTTTTTTTCTACGTTTCTACTTACAATGCGCCCCTTCACATCCTGAGCCACACAACCACCGTCTATTTGTAAGCCGCCTTGATATCTGATGCACTTCTTCGGATCAAGTCTGACTACTGACTAACTTTGGAAGTTCCAGCTGTCCTTAACCCTACATGCTCTATTGCCCGTTGGCCTCATCGCCCTCTTTCACTTGTCTCTACCGTAGACGCTGCTTCCGACAACTCACATCCATCGACGAGTGCATCTTCTCCTTCCCGCAGGTTGGGATGccataaacaacggtgtccacattAGATCTTGTAATAATTTACAAACCTTTGACATATCGCCTCCTCTTTGGCAATGTGGAGCTATACTCACTGATGACGGAAGCGGCTTTTCTGTTAAATACAACACCTCGTCATAATAaaataataataatttacacactgttttactatatctaccaccattgccattataacccactgtTGGATGGTGGATAAATTATCGCTTCTTCAGTAAACACACAAACACACacgcataggcccgtcgattctttgaaaaatggaacgaacactGGTATGTCATATGACAATACGGCTTACTTTTTGTCTGTCAAGCACTGTCCCAGTTACATAATTCACTAGCAGAATTTCACCATTTTCTGTCCCAACAATCAGCCTttatattgcatttttttaggtcaacagtggtgcagcagaaaaggggggggcataaggggtatttttaaattgtcatggtagtgtcgtgatagaacctgcaccactagctcaaggcacccttccagtgactcattctaTAATTTCAGGGGGTAGAAAAGCTTACAAATGGGTCTCACGACGTCTCGAGAAAGAGATGATTGCAAATCCgccgtctttgacggaaagctacaaagtatactatacTACCTCCTCTCTGCCACTTCAGAGACAAACCAGTCCACTAACAGTAAAAAGTATCAAAAAAAGACGGAAGTTAAAAAAAAATCACTACATCTTTGGATTTTTTGTTTAGTGCTGGTAAATTAAAAAAAAAACGCTGGATTAGAAACATCATCAAATTTTGACCTTACAAGAACCATCAAATGCTGCTCTCTCGTGCGTTTGAATTAAATGAATGAATAGCCCAATCTAAAGATTGCAAGCTAATAAAatactacaacatggtgtgctgtacaaagagtaatcagggtatagtagtagtattattagtagcag
>transcript_HQ_Ha_transcript10930/f10p0/2153
gATACTACACGGCGGCAGAGGGCGAATTCATCAGCGAAAATGAAACCAGAATCGCCTTGTATATGGAACCTTCAGCCAGAGACACACTTGCTCAAGCCAACTCTGGGACTATTCAAGCCAAGCCAAACCTTAAAACCCGAGCCGCAAGCCGAATAACCAGTTATAATCCTCGAGCTGGAAATCAATCTATCTTCCCTGCACCTGCCTAATCCCTTGTCCTTTGCAGGTACAGATTTTCTCGCATGAAACGATTCAATCAGCAAATGTTCTCATGTATTTTTATTGATTTCCCTTGCATTGTACGCATATATGTCTATATATATATGACTTCGGCTTTGGGTTTAAGGTGGCTTTGGCTTGCAATCCTCGAGTTGACTACAGGTGAATGTGTCTGAAGGTTTGCTATGTGTTCTCCATATAGCAGAGTAGTCATAGTTTTCGAGTATACTGTAGCCAGCAGTATGCTTTGGCCGTGCTGGATATAAAACAGCGGTCCCCCGCAAAAAAACATGGAGGCTACTCAGTATGTCTCTAAGCAATACCGCACTGAAATATCAGCCCTTACTGTTAAAGCATCTTTCGGATGCTTGGGACCGGGTCAAAGCTAAGAGAAGCCCGAACGGTTGAAGGTGAATTCCGCCACTATGGCTCGTCCATCAGGTCATTTCCATCAGTCATCCAGAGTTGCAAGCCAAACCTTCCAAGATGAAGTCATATATACTGTACATATATGTATCAATAATACAATATAACTATTATGCATGGTGGCTTTAATCCAAAATTTAACGTTACCTCCACCCAATTTAATCTCATGATGTACAAAGTCATGCTCTATCTATGTCTATCACAACCAACGCCAAACATAGACTCAAACCCAGAACATGATGCTAACCCTAAAATCACAATATAAAAACGCACAATGAGCTCATTATGGCTGTGTGTGCAGCCAAAGAATTATCGCTCCTGATGATTCTTTGGCTGAACACACCCAGACATTACCAAAGAAAGCTTCAACTTTGGTAATGTCAGGCAGTCAGAGGGGAGGGAGCGAACAAGTGGCTGCAAAAAGAAGGTAAAGGTGCATAGAATAATGCCTATACCATTGCCATCCACTGAGGAATGGTGCCCTAAAAAGTAGGTTGAGACTAATCAGAAGGTCATATAGTTACATAGTAAACTAGTCCCAACAATAAGGATTTAGCTTCATCATGAAAATGCTCGACGACACACCCCGTGACAATAAACAACTGGATGGAACAAAATGGAAAATGGCGACTTGTTGAGGGAAAACGAAAAACAGAAAATTTGCTCAATTTGAGATCAACAAAGGATGATGAAATTTAATTTTAATTATTATATCCTTTGAATTTGAATAAATTTGGGTTTTAAAGCCACTTATAATAGTTATAAAAGGGTATATCATGCAATATGTAAGAAGGAAGAAGGAGAAGAGCAGCCAGATCCCAGAGATCCTGCAGCTGCTGCTGCTGCTGCTGCTATACTACACGGCGGCAGAGGGCGAATTCATCAGCGAAAATGAAACCAGAATCGCCTTGTTTATGGAACCTTCAGCCATGTCTGACCCTTGTATATCTCATTCTCTCTGTGCCTTGATTCAACTCGGCATTTGGGGCACCCTGACCCTCTTTGGGCAGTAAAGATTTTTATGGGGCGACTACCTGCCTCTACAATAAAGGTAAATGACTTGATGAGGTTCCCAATCTGGTGGGGCCTATTTTGTTTCTTATGACTTCCAACTCTGGTGGGGCTTTTCAACTTCTGGTGGAGCTCATTTTTCACTCAGCTTTCAGCTTTTGCACAGTGGTGGGGGATCTTTTTCTCCTACTACTGTGTTCCTGTGCTCATCAGTCCGCTGTGGTGGGGCGTTGTCTGTTGGCATCGTCCATGAACACAGCAACTCAGCAGTTGGTTTGTTAAGTACAAACCGCACGCATTTAGTTAGTGAAACAACAGCTGATGACTGATGATGTGTGAAGTACGTACAACAACCAGCAGCCATCCAAATGACAACAGGAGTTTTGCTGGGTTCAATTTAGGGCTTTGAAACTTCAAAACTCATAGCGCTTATATATATACTGCTGTAGCCATGTTTTTCAACCACTCGAGcgggtttaaaaaatatatatatagtg
>transcript_HQ_Ha_transcript12751/f3p0/2006
gaagcataaattcAAATTATTTAATGGCCACACCATTGGCATGACACCAGATAGTATGATAATGATCATGACATGATGACAAGGTACGAAGGGATAATATATGGTGATGGTATACTTTGAGCCAGATTGAGTTGCTTATGCGATGAGGACTTCTCAAAGAACAAGACAGCGGTCTCGCAGAAGGAGCGGGAATGGGTTGGCGACTCTGTTAATTGTTGGTGGGTTGTTGGTTATGATGATCATCGTTTTTGTGCTGATCATGTTGATTGAAAACCAGACAGTGGATGCTCAATCGGCCCCTGGCATCGCAAGAATAATTTCGGGCACAACCACTGATCTGATGAATAACAACATTGATAAAGAGAATGATGTTATTGGGAAGCCAAAAAGTCTTAATAGTGTAATAGGCGATCAAAGTCCAGAGCAGGGCAGGCCACAACCACGAGCCCAAGGTGGCGCAGCCGCCCTGGAGGCCAACCACCTTGAGCAGGAAGAACTAAAAATAAAGTTAAAACTATTGGAACTTGAGCGCCAGGCATTGGCCTTAGGTGACAGAGGTTTAATTGAGGTTGCAGACAAACCAGAGCAGCATGATTTTTCAAAACAACAGCATGAAGGAAGACTCCTGAATGAAATGGCAAGGCAAGAGCCTCCAGGCTTGGAAGCTGACCCCCGAATGAGAAGGATGCACCGTCATCGTATGGGACCTCCTGGCTTGTTTCCTGGAGATGAAATGGAACCAGGGGCAGAACGCCATAGAAGAGAGGAGAAACCGAAGCCACCACCGATTGACCCTGATACAGTGTCACAACACCTGGGCCCAGATGCTGGACCTGGTGACTGTTTTATCAATGACAAAGGGCAACGGCTCTGCCTTCCAAGTTTCATTCTCCTGGGGTGCTGTCACTGTGGAAGTAATGCGCTCTACATCTATCTTAATAATCACCCTCAGATTAAGATTTTTCAAAAAGAAACTAATTGGTTTGAATGGCCGCACGAGAAGGTGTTCCTGAAGGACGAGTACGCCCGGCGGCTGGTCATGGGCAGGGACGGGTTGCCAGCGGGGAAGATAACGGGCGAACTTGGCACGCGGTACATTGGCAACCCGGGGGCTCCAGAGCGGGTGAAACGGATGCTGCCAAACGTCAAGCTTCTGCTCATGCTGCGCGAGCCGGGCGAGATGTGCTTCACGGCCACCGTGTACGCCAACCAGCGGTGGTTCCAGGAGCACGTGCCGCCCGCGCAGGAGGTCGGCGCGGCCCGGTGCCTCCCCGAGTACCTCCCGGACTACGCGGAGCAGAAGGCCAAGGGGCTGTACCGAAACGATTGCGAGCTTGGCGAGTACTATGTGGAGGGGCTGAAACGCTGGCTCGAGCTGTTCCCAAGGGAGCAGCTGCTGGTCTTCGGGTCCGAGGAGCTGAAGGCCGACGGGGCCTCCGTCATGCGGCGCATCGAGGACCACCTGGGCCTCCCGCGCCACGAGGGCTACCCCTTCCGCAGCAACTTCAACCCCTCCCACCTGCCCGGCCGGAAGGACGAGATGCCCGACTCCCTCAGGCTCATGTTTGATGCTTGTTATGAGGATGGTATCAATGAGATTGAGAAAATTCTGGGTCAAGAATTCCACTGGAAGCCTCACCAGCGAGAATATTGGTACGAAAAGGGGCAAAAAACTATGCACTGGTCAAAAATACCAGACAGCAGGCTATACCCAAACGAAGCTTAGTTTGTATTGTAGAAGAAGAGGCTAGTGAAGGTGTCTCTGTGCAGTCAAAAAAGGTTTGATTGCAATGGTGTTTATAGGTTTGGTGCTACAGGTTTTTTTAGTATAGTATAATCTTCTGAATAGTGAGCTCTATTGTGCATTGGTAACATGAACTTTGCAACAAAATCTCTACAGCAAGAGCCAACTACTTCTACATACTTCTTTATCATATAATAAACAACATTCGTGTACATAGTAGtagTATTAATTAATAATAATAATAATTATTATAATAATgtttc
>transcript_HQ_Ha_transcript11851/f2p0/2052
AGGAAAGATGGAACAGAGCAGCAATTACCACGGCTACGGTCAACGAGCTTGGGCGAGGAGGGATTTGACAAAGAGACCCTGGAGAAATGCAGGGAGGGTGTCCTGCGGGCGTACCGCACGGAGTTCGAGGCGCTCTTCGAGGAGGGGTGGGTGGGGTCCACGGCGCTGCGCATCTCCGGGGACGCCGTGGACGACCAGCTGGACGAGACCGCCCTTCCGCTGAGCCTCTGGCGCCGGATGGCGCGCGCCTCCCACCTCACCAACCACTCCCTGAGCCGCCTGGCCAAGTGGCGGAACAACCCGCTGCTGCGCCCGCTGGTGGAGCGCTACATCGCGTACCGGTACGGGCACCTCTTCGAGCTGGGGGCCACCTTCCTGGCGGCCACGCACCACGTGCTCGAGGCCTTCCGGGCGGGCGAGGCCGCCAGCACCCTCGGGCCCGACGCCGAGACGATTGTCCGCGAGCTGGAAGAGGACCAGAAGCAGGCCCAGAAGATGCTGGAGGGACCGCTCTCCGTGTTCAAGGAGATCGCGGCCGCCGTGTGCACCCGCGCCGCCACACGCTACCTGCTAGTCAAGCAGCGCGAGCTCGTCCGCGAGTACGCGGAGCACGGGCACCTGACGGGCAAGGAGGCGGACTTCCTCATGCGCGGGCTGGACCGCGCCCGGGTGAAGCTGCAGTACCACCCCGTCGCCGACACCTGGGCCGGCCAAAAGGACCTGGTCGGGCAGCTGCCGTTCCTGCAGGGCCTGCCCACCGCGCGGCGGCAGGAGCTGCTGGGGGACGCGGAGGTCTGCGAGGTGGAGTTCCACGGCGAGGGCTTCACCCTCGCGGAGGCCGGCCGGGGCACGGCAACGCGCGGGGGCTTCGCGGAGGCCCCCGGGTTCTACGTGGTCATCCGGGGCAGCGTGCTGATGAAGCGCCCGGGCATGCCCGAGCAGGCGCTGACGCCCGGGACGATCTTCGGGTACACGGAGCAGCTGCTGGGCCTGCCGTACACCGGGACCTACCGCACCGCCTCCTTCTGCCAGGTCCTCTTCGTGCACAGCCAAGGTTTGGCGCGCGAGGCGGAACGAGACGGGACGCTGCAGAAAGGTGTCTGGCACGCGCTGGCCTGCAGCGCGCTACATCACTTCGGCCGCTACCCGGGCATTCCCCCGCAGGATCTTTATGAGTTGATGCTCAATGCACTCTTCGTCAGAATTGATCACACTTTTCAGCTTAATAAGAATCAGGATAGTGAGGAAGGAAAAGGAACAGAGGAAGATATGTCCACGTCTAAGAAATCCAATGCGTCTTCCAAGCTATCAATGTCTAGCAAAAGAAGCAAGAAAAAAAGTGAGGAGGAAAATCTGTTCCCGAAACTGAAAGATGATGCCCCTTGGTGCAAGTATAATATGGGCGGAGGATCCATGCTCCTCCTTCTAAAGGGGAAGATGAAGGGGCTGAATGGCACACCACTGGAGGGAAAACTTTGGGGCCCAGTGGCCCTCATTCAAGCTAATGTGGAGGATTCCTTTGAGGTGGAGTTCCAGGAGGGCGCGGTGGCGTTCGAGCTGGGCCCCCCGCTGCGGGCCGCGCTGGACCGGGAGGCCGCCGCCGCCGCCGCCGCCTTCCAGTCCCAGGGCGGGAGCGTGCAGGCGGACCATGCCACTCTCAAGCTGAAGTCCCAGACCCTCCTCGGCAAAGAGCTGGGCGAGAAGGGGAAGGGCCGCCGCAACCTGGCCGGGCTCGTGAGCCCCCGCAGGCTGGGCAGCGGCCCGCCGCCGCCGCGCCGCCCGTCGAACCGTCCGGCGCCGGCCCCTCAGGGAACGATTCGGCAAAAAGAGCAGAACTTGAGCTTTTCTTTCTGAGTGTGGGCAGCTAATGTATCACTATTATTGGGAATTGTGGCACAGTAGCAGCAGCGAGGGGCGGGGGGGGGGAGCTGCTGACCGCAGCATATATTATTATAATTCTATACTAAATTCAACATTATTACATGTTTTTTTCCATCAGAATATGTACAATAAAGACAGTGAATATCATTATTTAATCGAGATGCAGCACAc
>transcript_HQ_Ha_transcript11852/f2p0/2065
atacaaatatgaaagtttatatTAACAATATAGAAGTAGAAGTAGCTCCTAATACAACAGTGTTGGAAGCTTGCTCTGTTGTTGGAATTGATGTTCCACGATTCTGTTATCATCAAGAGCTTTCAGTAGCTGGGAATTGTCGAATGTGTTTAGTTGAAATTGAAAAAGCACCTAAACCTGTTGCAGCATGTGCGATGCCGGTAAGCCCAAACATGAAAGTTTTTACTGACACTCCATTAGTAAAAAAGGCTCGAGAAGGAGTTTTAGAATTTTTATTACTTAATCACCCTTTAGATTGCCCAATTTGTGATCAAGGTGGAGAATGTGACTTACAAGAACAGGTTATGGTTTATGGATCAGATCGAAGTCGATTTTACGAAGTAAAACGAAGTGTCGAAGATAAAAACTGTGGCCCGCTTATTAAAACTATTATGACTCGATGTATTCATTGTACTCGATGTGTTCGATTTGCCGCAGAGGTGGCAGGGGTTCCAGATTTAGGAACAACAAATCGAGGTCAAGATACTGAAATTGGTACTTTTATTGAAAAAACAATTCAAACCGAACTTTCTGGAAATTTGGTGGACTTGTGCCCGGTAGGTGCATTAACTTCGAAACCTTACGCTTTTAACGCTCGACCTTGGGAAATTCGTTCAGTTGAGTCCATTGATGTATTTGACGGAGTAGGTAGTAACATTCGAGTAGATTTTAAAGAAGCTGAAATTATCCGAGTTTTACCACGCGCGAATCAAGAAATTAACAAAGAGTGGATTACCGATAAAGTTCGATTTTCCTACGATGGTTTAAAGCAACAACGGTTGACTCAACCTCTACAAAAATTAGCGACTACTTGGGAACCCCTGATTTGGGCGGATGCCATTCAACAGCTTTCGGAAAAACTAAATACTTCCAACCCAAATAAAATTGGTATTGTTGTGGGAAACAGTGTAGATTCGGAAACAGCTTTGAGTGCAAAACATTTGGCATCTGCTCTAAATATTTCAAAGTTCAGCACCGATAGAATGCTGAATGTTGATGCCGATTTTAGTAACGCGTATTCGTTAGCAGTCAACAAAATTAATGAAACCGACTGCTGCTTATTGGTTGGTACCGATCCACGATTAGAAGCAAGTTTGTTAAATCTACGTTTACAGCAAAACAACAGACGAAAAAACGCAAAAATTTTTTCGATTGGAGGTCTTTCTCAGGCAACTTTTCCAATTACGTATTTAGGGTCAACACTTAAGGATTTTGTTAACTTTTTAGAAGGTAAACATCCAGTATGTGTAGATTTTAAAAAAGCCAAGTCACCTCTAATTATTTACGGGACCAGTCTTTTAGACCGAGTGGACACTAGTCAATTTCAAAGTACTTTATTACAGTTCAACGATTCGGTGAAAATGATTCCTCAAAATAGCATCAATCTTTTACATTCCGACGCAAATCAGGTAGGTCACTTAAATTTAGGGATCCCAGGATTTTCACCCGAATTATTAAAGGATCTTGACGTACTTTATTTGATTCAACCCAGTACCGCCTTTTTAAATTACTTAAACGATTATAAATTACAGATTTCGGAGGCAAGTTTAACTTCCAACGCAGAATTTAATCCTTTTGTAGTGTATCAAGGTCATCATTTCCCATTCATGAATTCTCACTTAAAAAATTGTGAATTTGAGAGAAACATTATTGTGAATTTGCTTCTTCCTGGTAAAACTTTTGTGGAAAAAGAAGGTACATTTTTCAATACAGAAAATCGATGTCAAAAGACTTCTCAAATTTTCAAATCTGTATCTAACATTCAGAATCGAGAGGATTGGCAAATTTTACAATGTTTAAGTGAAAAAACAAAATTACGATCGTCTGCAGCTGTAAGCCATATGTTATCTGCTTATGTGCCAAATTCGGCAAATGTAAACCAAGTTGTAAATTGCAGTTTGGAACCTATCACCGTGTTTAAAGGTTTGAAATTATATTCAACCCCCTTAAAACCGTTAATTAATGATTTTTATTTAACCCATCCTATTAGTCAGGCGTCAaccatcatgggtaaatgctcgtctgc
>transcript_HQ_Ha_transcript13651/f7p0/1882
cgggtatcaacgcagagtacatggGTTATACTTTTAAATCCATAATATTAATTTAAAATGTCAGAATTTACATTTTTTTATTTATTTGCTGGATTAATTTTAATTTCTGCCTTTATGACTATTACGGTATCAAACCCAGTTCACTCGGTTCTATTTTTAATTCTAGTGTTTGTGGGATCAGCTGCTGTTTTACTCTTGATGGAAGTTGAATTTCTATCCTTAATGTTTATTATCATTTATGTTGGGGCAATCGCAGTGTTGTTTTTATTTGTAGTAATGATGTTAGACATTAAATTATCGTCTTCGAACAACAATTATCTTCGATATCTTTCAATTGGAGGATTTTTAGGGTTTTTGTTTTTTGTAGAAACTTATTATTTAGTAGAAACCAGCGTGTTTGCACCTCAGGTAGATTCCTCTTTAGTACTAGAGTCTTCGTACCAAGATTGGATTACTCGATTGGATACTTTAACCAATATGGAATGCTTAGGGCAATTTTTATATACCTATTACTTTTTTCATTTTTTAATTGCAGGTATTGTTTTATTAGTTGGAATGATTGGAGCGATTGTATTGACTTTACATGTTAACCATACTTCAAAAAATCAATTAATTTGCAAGCAATTATCACGGCAGGTAAAAAACGCTACCTTTTTAACAACTATCTCGTAAATACATCCATGCTATTCTTTATTATTATTAATGTTTTAAAAATCCTAAGTATTGTTGTCCCGTTATTAATTTCAGTTGCGTACTTTACTTTAGCAGAACGGAAAATTATGGGAGCAATCCAACGACGTCAGGGTCCCAATGTTATTGGTTGGGCTGGATTGTTACAACCTTTAGCAGACGGTTTAAAGCTGTTTGCTAAAGAAACTATTCTACCTAGTAACGCCGATTTGGTAGTATTCGTGTTTGCACCTATGCTAACTTTTATTTTAAGTTTAATCGGTTGGGCAGTGATCCCATTTGGAGAAGGACTTTTAATTTCCGACATTCAAGTTGGAATCTTGTACTTGTTCGCGATTTCTTCGTTAGGAGTTTATGGTATTATTACCTCAGGGTGGTCAAGTAACTCAAAATATGCGTTTTTAGGAGCTCTACGGTCTGCTGCGCAGATGGTATCCTACGAAGTGTCTATTGGGTTTATTATTATCTGTGTGGTATTATGTGTAGGTTCGTTTAATCTAACCGAAATTGTGTTAGCACAAAAATCAATTTGGTTTTGTGTTCCTCTTTTCCCAATGTTTATCATGTTTTTTATTTCAGCCTTAGCTGAAACCAATCGACACCCTTTCGACTTACCTGAAGCGGAAGCAGAACTTGTATCGGGTTACAACGTTGAATATTCGGCGATGGGGTTTGCTCTGTTCTTTTTAGGAGAGTACGCAAACATGTTGTTAATGAGTAGCCTAACTACCATCCTATTCTTAGGAGGATGGCTACCTTTGTTTGACATTGCACCCTTTAATTGGATTCCTTCACCGGTTTGGTTTGGATTAAAACTGTGTATCTTTGTAGTTTTATTTATTTGGTTCCGAGCAACTTTGCCTCGATATCGATACGATCAATTAATGACCTTAGGATGGAAGGTGTTCTTACCTTTATCTTTAGGTTACCTATTGTTTACTGCAAGTATGCTAGTAAGTTTTAATTGGTTGCCGAATTAACATAATTCAAGTACAATCTTGTTGTAAAAATTTTAAATTCGTAAATTAAAATGATGGGTGCGCTTAAACTAAGCTGGCTTATGACGTCCGGCGGTGTAATACACGCGCTTAAAATGACAATCCCAAGATAGATAAATTTACGAAATTTAGACAACATATCAAGATTGTCAAAAAACTGATACCCAATTAAAATTAAAATTAACGTAAAATTG
>transcript_HQ_Ha_transcript13652/f4p0/1912
gAATTCCAACTACGGAGCGTTAGTACGAGCAGATTGTCGTCTTCAGAACCTATCCAACCAAAAACACCAAAGCATGTCTGAAGGAAAGACGAACACCGTACTGGAGACGGCCCAGGAAAAGTTCTGGCTGAGCTCAAAAGTAGAGGTTAGGATAACAACTAGATACTCTGATGGTCAAGCCTTTGAATGCCGTGGCCTGTTCGCAAAGGAGACTATCCCAGAAGGCGAAGTCATCGATGTTGGTAAGTCAAGAAACAGGACACTCTCATAGAATTTAAACCTACACACCTGAGGCCGCAACTCCACTTGGGATTTCCAAAATCAACCACACCACTGTCTCTTGCTTCTCCCCAGGTCTTGACGAAAACACAGTCATCATGACCAGAGACGAAATTCTTAATTTCAATGGGCCCGAGCAACACAAGAAAAACCTGATCAATTTTAGCTACATGCTGGACGATGACTGCTACGCTTCGATTTTGGAGCCGGGTGATGATGCCACCCTCTACTACAACCACTCATGCGATCCAAACTCATGGTATGCCAAAGATTCGAATGGGAAAGAGATAATGGTTGCTCGCAGAGATATTCACCCTGGTGAAGAGATTGTATGCCACTACGGGACATTTGAGAGCGAACTCAGTTTTCACGCAGGCATGAAGTGCTTCTGTGGAGCCAGCAACTGCGAAGGCGTTTTCACAGGCTTGTCCTACCGGGACCCAGAATTTCTCACACAATACGAAGGCCGCCTTTCCCCTTATCTGACGCGTCTTTCCGAAGGCCTGTCATGGTACCGCCCACATCTTTACCTGAGAAAAAGCGGTACAGGTGGGGATCCAATGGAGGCCAAGGGAGTTTTTACCTCCAAGGCCATCCCCCAGGGTGCTGCTGTATTATCTTGGGCTGGCAAGGTAGTACACGTCGATAGGCTTGTGAAGTGCACAGAGGAGGAACAACATTTCTCTTTGCAAATCGCAGAAGATTTGTACCAGATCCCAGATGGCAGCAAGCGGCGTGAGCTGCCTGACTTTGTGAACCACGGGTGTGCCCCTACCTGTGGCTTGCTGGATGCCACAACCCTGGTGGCGCTACGTGATCTACAGCCTGGCGATGAGATTACATATGACTATGCAATGTCAACAGCCAACAGCATGGCCAACACCTGTGACAACTTCAAGTGCGAATGTGGAGCTGTGCGTTGCCGTGGGTTGGTGGCAGCTGATGATTGGCGCCTGCCCGAGCTTTGGGAGCGCTATGAGGGACACTTCTCCCCGTACATAAAGAGAAAAATTGATGCCCTGCGGCGCGAGCAGGATGGCCCTGAGGTCGATGGCAAAAAGGCGAAGCTGGTGCGCGCGCATACGTTGGCGCTAGGCATGGTGGACAGGGGTTGCCCTGGTGCTTTCACTGAGTACCGGCGTACGGGATCCATCAGCTCTTCGTCCGACAGTATAGACAGCAGCGAAGACGAGCATGCTCACGTGATCTCTGAGCCACTGCAGCTTCCAGCATGAAAGCTCTCAAAGCTAGATTTTGAGGTGTGGCGGGTCATCAAAAAGCTTCCTACCAATATTGATCTTGCATCAAGCACAGCGTAATGGCACTACATGCACCCACCGGCAGGCAGTACGCACTCACTTTTAGTGCTCCAGATCATGCAGCAGTAGAAGGAGGAGAGGATAGAGTACAGCAAGTTGCAGCCACTGGAGAATGAAAGCTGAGAAGATCTGCTTCACTCTATTGAGACTGGCTGTTTTGCATCGCGGCTGCTGCCTAGCAGATCTTTTTGAACGCTATGGACCAATAAGCTTTGACCCTTCCACAGCAATTGCACTGTCTTGTGCCGGTTTGACACAGGAGTAAATGTCAAAAACAACACCACAACGATAAATTAAAAATAATTGTCAATC
>transcript_HQ_Ha_transcript11854/f2p0/2069
GGTCAGCGGCAGCGAGAGCTACTACTGCGGCGGCGTGTCCGGGCCGGGGTCGGACAACTGGATGGAGCTGCTGCGTGAAGCACTGAACCTGACCGACGCTTACGTGGACTTCTCGGAATTTGACCAGGACGGGGACGGCTACATCGACGCCATCGCCTTCATGCACTCCGGATACGGCGCCGAGTACGGGGGCTACGACAGCTACGGGACCTACTACGACGACCGCGTGTGGAGCCACAAGTGGCTCATCTTCGACGATGACAACTACTACTACGACCCCTGGGTGGGCGCCGAGGGCGTTTACGTGGAGGACTACCACATCGAGTCCGCGCTGGCCGGCGTGAGCGGCGGGAACGTCAGCGCCGTCGGCGTGCCCGCCCACGAGACGGCGCACTTCCTGGGCCTGCCGGACCTGTACGACACGGACTACTCCTCCAGCGGCATCGACACCTGGGGGCTGATGGCCAACTCCTGGGGGTGGGATTACACAGGCGAGCTGCCCCCTAGCCTGAGCGGCTGGAGTAAGGTTGAGCTGGGCTGGATAAACGTGTGGGAACTGAACTCCACCTGGTTCAACAACAGTGACAAAATTACCACGTATGTGGACGAAATCCATGACCCCTGGTGGCCATATGTAATGAAGGTGGCTTTCCCCTACACGCCGGGCGAGTACCTCCTGCTCGAGTACCGCATGGCCCTGGAGAACGACCGGGGCCAGCCGGCCGACGGGCTCCTGGTCTGGCACATCGACGAGACCGTGGAGAACAACGACGACGAGGGGTACTACGGGGACGGCACTTTTCCGTCCAGCCACTACCAAGTGGCACTGATCCAGGCCGATGGGGCCTTTGACCTTGAGCAGGGGTACAGTGCAGACAGCGGGGACGTTTTCATTGAAGGGGACCGACTCTTCAATTCGCTGGAGGCCCACCCAAGCTCAATGGGCTACCTCGGCGGTGTGGGTTACACCTCGGGTCTTGCAATGACAGTTTTTCGGGAAGGAGAGTGGGCGTCTGAATCGTGGTCTTATGGCTCGTCTTGGGCGGACCACGATAACTACTTAATGCTGAACATCAGCTTCACAAATGCAACCAGCGCTGCCAATGCCACAATAGATGGTAGCTGCCAAGACTCTTGTGGCGGGCAAGGCAGCAATGGGACTGCATCGTGCTGGTGTGATTCATGGTGCAGCTTTTGGGGTGACTGCTGTGACGACTTCGATGATCACTGCGACTATGGGAGCTCCACGGCCTCACCAACTCCTGACGAAGACGTGTTCTGCAGCGACGACAATGACTGCGGGTCCGATGAGTACTGCTACTGCTCCGGCGAGGAGGAGGTGGCCCGCCGCCGGAGGAAGCTGAGGGCCAACGGCTCAAAGGGTGGCAGCAAGAGCGGCAGGAAGGCTTCTTCCACTTCCACTGCCAAGAAGGGACGCCACAGTAGTAACAGTGCTGGATTTGGCGGGCATTCCTCAGCCAAGACGCACCACCGTGCAGGGAAAAGAAACCTTCTCTTTACAGCAGATTCTTGCTACTGTGTAGACAATGCTTAGTAAGGCAGCAAGTTTTACCTGTGCCCCTTTGTGAGCTTCTAGTACAGAGAAAGTGTGGAAGTGGCTGACGTATACAGAGCGGGTCAATATTGGGAAAGACCATACTCACCCCAAAAGAACAGGGTCATATTATGAGAAAAGCATTTTCTGATAAGTACAAGAGCATGGGGCAGCGGGGGGGCGGGGGGAGGCAGCCAGAAATTCTTCATTTTCACTTCCTCCCCTTCTTTATAAGTGTTAACCATTTGCATGCAAAAACCTTTTTCCTGTATTGAGGCAGAGTTGTTGTTGGTTGTATTATTCATCATGATGATTAAAAAATTGAACGTTTGCGATGGCAAGTAGTAGTTATAAATGTTGTTGTTGATTTGCTATCTACTTGTGTGCCATATTATGTTCAAAAGACATTATGGCCCAGTCAGTCTAATGCTTCATGGACCACCATCAAAGCTTTAGTAAGGCCAAGGTCAAAATTATTGCTATGGTGCTATAGCGTATGAAATACAAGATCATG
>transcript_HQ_Ha_transcript13654/f2p0/1925
gaggagaAGAAGAAAGAAAACCAGCCCAAACTTTGAGCAGCATCCCTGCAGTCATTCATTCACAGCCGGCCTGCCTCTGGCTCTGGTTTCAACTCATTAGGTAGTGAACATGAACATTCATCACCCGAGCCCCGAGACAAGATCTCAAGCAGAAGATGATCAGGCAGTCTTTTGTTCTTCGATCAGGGATTGTCCCTCAAGGTTTAAATGCTACCCCCCTGGCCTCAACTCACCAGATGGAGGGAAACAGTGCAGTTGCTCAAAACCCATGCTTTTTAGTGGACCCGATTGCATGACTGTCGATGGCTTGGCTGTTTTGACATTTTGTTTCACGTTTTATGTGATGCTTAGATGTGCCAACCATTCGTATCAAGTTTTTAACATTCACCTCAAAAAGTGGAAAATGGAAAGGCAGGTTGAAAGAGGCAGCTCATTATCCTTGCCCCTCATTGCTAGTCTCTGGGTATTATCTGCATCTTTATTTTTCACGATTTGTTGCGCTATGAATGCTGGTAGAATGTTCACCGCGGGCTACAGAGACAAGACTATCATGAGCTTTGTTGAATTCTGTTTTGCACTTGGAGAACTTTTTATGGTTCTAGCTTCAAATATAATGGGCCTGTTCTGGGGACAGACTGCTCTTTGGCACGAAGCTGGCACTGCGCGGGCCCCTTCATTCATCAGAACCTACCGGCGTTACTGTGTCGTGCTGTCGCTGGTGTTTCTAACAGTTGTGGCTCTGATTGGCACGAGGTTTTATGGGCTTGGCATCATTGCCTACTTGCTTTTTTGGGCTCCCCTGATTTTGACAGTTTCAATAGTATGTGCGGGAACTTGCCTGATTCAGCGCGAACTGAACACGCTTTCAGAAAGCAGCCCCCGATCAATAAAGAGGGCTCTCTCCAATATTAGAAGATCAGCTTTCAAGATCTTATCACACACAACACTGACGATATTCATTTCTGCTGCCTTTTTCATTTTGGAGAACATGCCAGAAGGAGCCACCCCGAATATCATCAATCATCTGCTACTGGTTGCTCTGTATGTGAACATCAATATGACCCTGATTGCAATGGGAGAGTATCTTGTGTGCACCAACAAGAAATACGAATGTGCATGCGCACCAAGAAAGCTAATAATGCAAATGATGGGAAGGGTCCCCCAAGAAGGTGATATAAGAAGGGTATCTCCAGAACAGCAAGAAAACATTGCACCAGTTGCTGCTGATGATGTTGTGCACACTGACATCCAAAGATCTAGAAGTGCCATGCGCACCATTTTAGGTATCCCTCCTCCAGCTGACTACCTGCTCCCTGCTCAGGTCGATAAATTAGCATCAATTGTTGCAGAACAGCACCAGCTCAGTGAAGTTGGAATTCACAGTGAAGCTGGAGTTTACGCCCAGGGTGATTACTGTCAGCAGAGCAACGGACCGTGTTCAGAAATTAGCCAACGAAAATCAGAAACTGATGTTGTGCACAAACATTGAAAGATCTAGCAGTGCCATGCGCAGTAGCATTTTAGATATCCCCCCTCCTGTGGCTGATGGAAGTTGCTGATAATATTGTGCACAACACTGACATCTAAAGATCTAGCAGTGCCATGCGCAGTATTTTGGGTATCCCTTCCGGTTGACTACCTGTTCCCTGCTCAGGTAGAGGAATATTAAAAGGCATTAAGTGCAGAACACCACGAGCTCAGTGAAGTTGGAGTTGGGGAGGGGGTGGATCATGAGTTTCTTGTTGTTCCTCCCGTGCCACGCCTGGATGAAGCCGACGAGTGAGAAACCTCAAGCTTGAGCTTCTGCTGGTGGATCAGGTAGATCTTAGACACAAGAAAGAGTTCGCACCAACAGCGCTGGAGAAAGAGAGCCTTTTTGTCTTTGTGAATAATTTGCTAAATGGATAATATGGGATAACCATG
>transcript_HQ_Ha_transcript10022/f3p0/2220
gattcatacgtaggtcgacggagaGAACTATAGAAGGTAGAAGGCACTCGTCTTTGTACAAGGGTAATAATGTTTTGCACTGAGAGCACAGATTGCTTGCCACGTTACAAATGTTATGAGCAAGGTGGAAATGATGAAGCTGCAAGTGGGATTTGCCTCTGCAATCGGATTTTCCTCTTCCACGGTCAAAGCTGTGGCGAAATCAATTTTTGGGCCATTTTGACAATGACATACATTGTATTGCTGTATATGACTGCGTTAGTAGAAAGTTTTCGAGCCGTGCACTGTTGGTTTGTCCGAAAAAGAGGTGTAATGATGACCTCATCGCGAAGGAGGCTTGCTGTGAACGTCCCGTTTGTGACGAGCATTTCTCTTCTGATAGCAGGTCTGGCTATCTTTTGCACGGCAACAGTCAACTTCTTGCAAGTCTGGGTCTTTCCTGGCTGGTGGTACGAGAATTTTGGGTTTGTTCTCATATTCTCTATTGAAACTGTGGCGTTTGATTTCGCACTCAACCGACTTACCCATGATTTTATTCAAAAGCTGGCAACTGCTGGAGCTGTGACGAATACATATGCAGTGAGGGTACCTCGCCTTTTCACCTCAATCCAAACACTAGCTTTTGCTACGGTATTGTATTGTCTTTGTGCGCGGCTTCCACTGCACTACGTCATATCCCTGCTTGTTTTACCAAGCCTATTCACTTCATGGATGATTATGGCGGTTGCCAGCAGTAGGCTGAGAAGTTTTTTGCAGAAAGTTGCGGACAACCACGTCACTGAGGGCAGAATCAGCATGAACGTTCCGCTTCAAGCTGGACGCAAGCTCAAAGCTTTTTCTGCACGGTTCCGTTTGTGGCTCTTCTGTTCGTGGGCCACCTTCTTCATGTCATTTATTTTTGATGTCAGCACTGACATTCCTGCCGTCTTTGCGCATTTGGCCATGGTTGCATCGTACAGGGCATTTGTCAAACTCGGCCACACAATCCTTGTTTTTTGCTTGCCCGGTATAGAATCAGGACCAACTGCCTTGATCTCACCAGAAAGTAGAATGTGGAGACTGATTGAAGGTTTTTTGGCTGTATCCACATATCTCTTTCTTTTTCTATGCAGGAAATTAGTCTGCCTGAAAATTTTTGTGTGGGACAACACTTCGTACATCGGTGACACTACTGAAACTGCAGAAAGGGCGGTGGAGCCTCGCTCCCACTTCATAGGTGTATCGTCCCTGCCATCGCGCGTGGCCCCCTCTTTGGCAACTGGTTTGGGGGCAAGCATGTTTTCAAGAGTGAGGGCTGCTCTTGAGCAGGCCGGTATACCGCAGAGAGAAGAGCGGCAGATTCGCGAAACCACGACTCGCGCTGGCGGCACCTCTACACATGCTACTACCATTGGGCCGGCCAATAAAACATTTGCACGGTCTTCTGTAATGAAGAATGGGAAGGGGAGAAGAGTCTTTGCAGAGGGGTAATGACTGCTTGAGACTGTAAAGAGGGCCTCTACTGAAAAATGTGGGAAACCAGAGAGATGCATGTACCAGCACGGCAGAGAAGAGTTCATTCTACGTCCATCTAAAATTTGGAGCGACTCTGATGAGAATGGCGCGCTGCGAGGATGCCCTGAGGACCCCTGCAAGACTGCTCCTGGCTTATTTGGCTGTGGTGTTTGTGATAAGGACAGGGATAGGAACGGCACACCAAACTTTCATGATGAGTGCCCTGGTGATGCTGCAAATAATTAGGAGGGTGCGGGTGTGGGCGTGGCGTCCCTGATGAAGACAGTGATGGTTGAAAGTCATAAGTGGCCCTCTGTCCGCAGACGATTCAATTCTTTCAATTTTGGGCTGCCATAGAAGCTCGCCGCCGACCTCACTACTGGTGGAAAAAAAAAGTATAAACTAAATATTTATGCTACTGTTGATATCACTTGTCTCCATATAGCGTTGTTGTTGTCATCTTACCATTTTTTTTTTTTTTGGTCGATTTCCTTTCTTTCTTTGTATCTTGGCCCTTCTTCCGTTGAATATTTTTTGGAGGAGGCATCCTCCTGCTCTTGTTGTTGTCATTGTGAGCACGAGCGACCAGCGGGGTGTGTGATGATGATGTCGCAAGCTGGACTATCCAGAGTGGCTGGGAATACTGAACAATATCGGACTCTTCTCGATcgGAAATGTTGTTTAGTTCTTATAAAGTTCTGTTGGATTATAAAAAAAAGTGTCCTg
>transcript_HQ_Ha_transcript14578/f27p0/1832
gattcgacgaataATTTTATCCTGACTGCTGGGGACGACGAGCACTGTGCTAAACAGACAACTAGATCCTGCGAGCGGAATCTGGCGCAGGCATACCTTGGATAAAATGATATACTCCCCAAAAGTATTTGTTGGTGTGCTGTTATCTCTCTTGAATCTGATTGTGGTAACTTATGCTTTCAGAAGTAATGGCGCGCTTCGGATGTCAGCAAGCGACCGGAAGGTCGTTGTGACCGGCATTGGGGTAGTCAACGGGCTTGGTACAGGGATTGACAAGTTTTGGAGCGCAGCTCTAGAAGGCAAAAGCGCTCTACACAAGATTGATCATTTTGATGCTTCGCAGCTGGGATGCCAGATCGGGTCTGTGATCCAAGATTTTAAAGCCAAAGACTACTTCACCAATACAAAGTCAATTCGGTCCAATGACCGGTATACTCACTTGGGTGTTGCTGCAGCCAGATTGGCACTCGACGATGCTGGGCTTGATCCCTCAACTATTGCGAACCCTCACATGTTTGGTGTGATGATTGGCTCTGCCTTTGGGGGTGTTCAGACCTTTGAGGAACAGGCAATCAAGCTGCACGAAAAAGGACCTGGCAAGGTTTCTCCTTTTGCAATCCCTGCATTGCTGGGAAACACTGTTTCAGGGATTGTGGGCATTGAAGTTGGTGCAAAGGGTCCAAATTTTGGAGTTGTTTCTGCTTGTGCTGCCGCAACTCATTCGCTTGGAGAAGCCATGATGCATATCAAGATGGGTTCTGCTGATGTGATGCTAGCTGGGGGTGCTGAAGCCTGCATGACCCCTCTGATGTTTGCAGGCTTCGACAATATGAACGCCATGTGCAAAAACTTCAATGACGACCCCACAAAGGGCTCCCGTCCTTTCGACATGGACCGGTGTGGGTTCGTGATGGCCGAGGGCGCGGGTGTGCTACTTCTGGAGAGCGAAGAGCATGCACAGAAGCGGGGGGCCACGGTATACTGCGAGTTGGCTGGCTACGGCGCCAGCTGCGATGCCCACCACATTACCACTCCGGACCCGGAAGGACGGGGGCTTGAAGAGGCGCTGCGCCGGGCAATAAACATGGGTGGCATTTCCCCAGCTGAGCTGGGCTACATCAACGCTCACGGCACTTCAACTGCATACAACGACAAGTTTGAGACCATGGCCATCAAGGGTGCGTTGGGCGAGGATGCAGCCCGGGCCTTGAAGATAAGCTCGACGAAGAGCATGCATGGACACACTATTGGCGCAGCCGGAGGACTTGAGGCTGCCATCTGTGCCAAGGTTCTCCAGACGGGTGATATCCCTCCGACAATGAATTATGAGACACCTGACCCAGACTGTGACCTGGACTATACCCCAAATACCAAAGTGCATGTTGATGGTGTCACAGCCGCTGCCAGCAACAACCTGGGTTTTGGTGGGCACAACGGCGTTGTAGCTTTCAAGAAAATCTAAGGAGTACACTAAAGAATTGCCGCCGCATCTTCTTCTTCATTTGCTGCCGCAGATTGAAATTTGAGCAGCTTATAATTGGCTGTGAACAACCACACCCAAGCAATGATAATAGTTGTTGGTGGGTGAGATTTCTCGCCGCACCTATCAGAACAGTTCCTTCCTTCCGCCCATCATCATGCCCCGGCAATATAATAATGGAGGCAGGGGGATTGTTGTTTACAGTTAGTTACCTCTTCTTGATTGATTTGGTTTTTGTGGTAGTCTCTGACAAGACTGTAGTAGTTTTCAATTATTCTTTCTTCTTCTTCTAATAATTTGTAAATTCAATTAAATTGTGATGGATCTAATATCTAAGcatgctaagtgtatt
>transcript_HQ_Ha_transcript13657/f7p0/1922
gaacaacaaCAACGACGGCGGCGACGGTTTGTTTCTTCACTGGCGGCAGCAGGAAATGTTTGCAAGCCATCGCTTTGGTATCCAGCTCAGCAGGTCTTTCCCGAAGCAATCTACGGTCATCAAAATGGGGAATAATCTGACGCAATATGCCTGTGGTTTGGCTTGTGGTGCATCTTCTACTGTTGAAAACTATTCAAAGTGCGATTACCTTGTCATTGGAGGTGGTAATGCTGCTGGATACTTAGCAAAGGCTTTTGCTGAAGAAGGAGTGAAACCAGGCAAACTTATGATCATTTCTGAAGAAACTGTTATGCCATATGAAAGACCTGCATTGTCCAAGGCCTTTCTGACTAATGACCAGGTTCGGCTCCCAGGTTTTCACACATGTGTTGGGTCTGGAGGTGATAGACAAGATGAGACCTGGTATGCGGACAACAAAATCCCTGTTGTGACTGGGTGCAAAGCTACTGAGATTGACTTAGACAAGAAGACGGTGCACACAGAGGGCGGCCGCTCCTTCGGCTACAAGAAGCTGGTGCTGGCCACGGGCGCGGACGCTGCCCGCCTGCGGTGCGAGGGCGCCGACCTGCTGGGCGTGCACTACCTCCGCAGCCACGACGACGGCCTGCGCCTCGTCACGGGAATGGATATGGCCCTTCAATCGCAATCCAAACAGGCAGTGGTGATTGGTGGGGGCTATATTGGGATGGAGACTGCGGCTGCTCTGAGCACCGTGGGCCTGAGCGTGACGATGGTGTTCCCCGAGCAGTGGGCGCTGTCGCGCATCATGCCCAAGACCCTGGCCAAGTTTTACGAGGACTACTACAAGCAGCGGGGAATCAAGTTTGTGAAGAGCAGCGCTTTAGTGTCCAGCTTCAAGGGCGAAAATGGCAAGTTGAGCGGGGTGGAGCTGGCGAACGGGGCGGTGGTGCCGGCGGACCTGGCGGTGGTGGGGGTGGGCGCCCTGCCGCGCTCCGAGCTCGTGCGCGAGAAGCTCACGATGTCAAGTGGTGGTATTGTGGTGGATGGCAGATTCCAAACAAGTGCCCCAGATGTCTATGCAATTGGAGATATAGCACACTTTCCTCTGAAAAAATATGGCAGAAGTCAGAGAATGGAACACGTTGCCCATGCCAGAGCATCAGCAGCGCACTGTGTGAAGTCTATCTTGCACCCAGATGAAACTCCTGACTATGATTACCTTCCCTACTTCTACAGCCGGGTGTTTGGTCTTGCATGGAAGTTTTATGGCGACAATATTGGTGAAGTGGTTATTGTTGGTAGCATGAAACCCTTTCTTCTGGCGTTATGGATAAGGGAAGAGGTAGATGCAAAGGGCAGAAGACAAGTGAACGGGGTCTTTCTTGAGTCAGGCGGCGATCCCAAGTACGATGAGCTCATCCGCAAGGTCGCCCAGATGCAGCCGATGATCAGTAAACAGCAGCTGAGCAAGCTCACCTTCTGGGGCGCCAAGGTCCCAGGCGCGATGGAGGTGCTGGAGGAGCTGATCCAGCCCCCCGGGGTGACCGGGGTGATCAACTCCAGCTTATGACGCGGGGCCGACCATCAACTTCAGCTTGCGACCGGCGATCGCTAACTCCACCAGTCTGCTTTGATCGGGATAACCATATCAACCTTGTACATACAGTGGGAGGAAGCAGCGCCGCCGTCGTCTGAGCTTCTCTTTCAAAATTTTGATGGAAGGAGCTTAAATATAACATATTTTTGAGGGGGGAGTAAGGGGGAAAGAAAGGGGAAAAGTCTTTTGCAAACAATTATTGTAGTATAGCACTGCTATAGTGTTGTTCTTAAACATCTCAATTCTTGTTTTTATTATTGTCGTTATTTTAGGACAAAAAGATACACTGACTCCTCTTGTTTTTATTATTGTCTCTATATCATAATTATCATTCACATTGAgt
>transcript_HQ_Ha_transcript13658/f2p0/1919
gattcccatcagccactcCTGCCACTTGCTCCCGCCTCCCCCCAACTACTCTTCTTTTTCAACAACAAAATGCTGTATCACCAGAAAACTGAGGGTGCTGCACTGTACGTTGATGATGCGATCATTGCAGAGAACTCAGACAGATCACCTCGTGTCAAACGTGTGCTGTTTGCCGCCGCAGTTGCATTCGCGTTTTCTGTTGCGATCTTGGCCTTCAACACTTCCGGAAACGTAGGGCGCCCTAACTCACAGATTTCATCGTCAGCCTCCTCCTCTAACACGCTCCTTCAGAGCAAAAACTACGGCTATCTCAATCAGCTATGGAGCCAGCAAGACAAGGTTTTGTGCGAGGACAAGCTGCAAATTCCAGGCACACAAGAGGCTGGGCTGGGCTATTCCCTGGCGATCCAAGATGGGCTGTTAGCTATCGGTGCTCCAGGCATTGATGGTGGGGCAGTGTACTTCAACCACTTCAAAGAGCACAAGGAGAGATGGGGCGCAATGTATAAGTCGGGCAATAACGGGCAAATCACAGTAAAGAACGAGCTCACTTTGGCTGATCCCAATGATGTTGGAGATTTTGGCAAGGCAGTGGCCTTATCTGATAACGGGAAAACGCTCGTCGTTGGTGCCCCTGCCTCAAATAAGGTATTTGTTTTCATGCTGAGTGGTGGAGAGTGGGCTTTAATGACCACCCTCTCTGTTGACGAGGATTACGCCTTTGGAACTTCTGTAGACGTAGGAGGTGAAGGAACAGTTGTGGTTGGAGCTCCATTGGCCCCTGGTGAAGATGGCACTGCCGGTGCCGGCAAAGTTTACGTCTACGACCGCCAAGAAACCCGCTTGGAGGTGGCTGATGCAAGCCTGCTTGAGACCTCCCTTGGTGAAGATTGCCCTACAGATGATACGGATGATGAGTGCGACAAGGGTAAAAGGCTGCCCAAGACTTACGAGTGGGTGCTTACCGACGAGCTTGGTTGCGGGAACAAGCCTATAAATTATGGGACTTCTGTAAGCATCTGCAAGACATGCGTGCAAAAAAAAGACGAAGGAATCATCCTTGTGGGTGCCACCTTGAAGAACATTGACAACACCAAGCAATCAGGGGCAGCCTATGTCTTTGAGCTCAGTGAAGGTAGGTGGGACAGGACCCAGCTGATTTCTGCAGCCGCACCCCAGCAGGGAGCTGAGTTTGGCTCATCAGTGCAAATTGGATGCAATGGGGAAATACTTGTCATTGGGGCTCTGAGCGACGACGTTGATAATGATGAAATTCCTGAGGGAGCTGTATACATTTTTGAAAAAGACTCTAATGGTTTGCTCTGGGAACAGTCAACTGTGCTTACAGCGCAGGACTGTCCAAATGATTACAGCCTTGACTACCAATCTTTTGGTTCGTCTGTGGCCATCGACGAGCATTCAGCCTCTATCTTGGTTGGTGCTCATACAGCAACCAATGCTGAAGGTTGTCCAATTGGCCTTGCATATGTATTTGAAAAGGAACACACCAACCTCCAAGCCGACCAAAACAGCTATGGGTATCTCCGCTCTAACTGGGCTTCCACTCCGGACCCAGTCTGGAACCGGGTCAGGGTTCTGAGTGATGAGGAAGGTGATGAGTGCAATGAGGAGTTTGGCAAAGCTGTTGGCATCTCTAAAGGCGTGATAGCAGTTGGCGACTGGAAGCATAATGATGCAGGCTTCAATGAGGGAGCTGTCTTTACATTCTGCGACGACGAGGAGGAGTAGGCTTTCTATCATATGATGCAGAAAAAGACGAATAATGCATGCGTGTACAATACAGCACACTGTTAAAATGGTGATGGAATGAGTGTTTCCATCCCAGTGTGTATCATGAAGAATAgttgtgttgtggttttgtttgttatttatttaaattttattacatcattattatg
>transcript_HQ_Ha_transcript10025/f2p0/2251
CAAGTTTGAGGGCTGCCAAGCCGATGAGCACGTCGTCGCCGCGGATCTGGCAGGGATACCATCAGCCAGAATACTCTTCTTTTCCCACCGCTGGCAGGACGCTTTCAATAACCAGGCGGACTCCCCAGACAACATCCAGCATAGAGTGCTCAAGCAATTCCTGAATTCCCCCCGTGGCCAGGGGATCACCCACGTGTGGATTGATCTGTCTTGTATCAACCAAGACAGGGGCACCAAGGATCAGCCTAACCCTGAAGGCCTGAAGGAGTTCCTGATCAGATTGGACAACATTGGCACTGCCATCTGCTGCTCTGCAGTGGTGCTGGTGGTGCCGCGACTCCAGGTCTGGGAATGTTTGCGGGACCCAAAGCAGGGCACCACAGAGGGGAACTACTTCTCGGACCTCCAAGAATACACCGACCGTGGGTGGTGCATTTTTGAGTTTGTGACAGCGCTGCTGATGCGCTGCAAGATTGTCCTTGGGCTGGTGTGCGGCACAGTGGACAACGCCCGTTTCACGTGCTTGGGTGGTGGCAGCGAACTGGCCCCGGGGGAGGAGCTCAGCCTGGAGATTCTACGGCAGGAGAAGGAGGAACACAATGGTGGGCCTGCCGCAGCAGAGAATCTGCGATTGGCGGCAGTCACCTGCCTCCCTGAGGAAGAGGAGGTCGAGACGGCAGCAGGCGCCAGCACAGCAGCGCCCTTCCGGCTGCCGCAGGGACTTTTTCAGGCGGCGAAGGCCAACTGGGAAGTGGCCTTTGACCCAAGGGCGGTGCTTGCTGACATGCTCTGCTTCGTGGACGACGACCTCCAGGATAAAGAGAAGAAAAGGGAGGTTCAGTGCCAGGCCGCCACGCTTACCATGAGCCTGAACCCAGCATATCCCTGGAGCCCTCAAGCGGCCAAGAGAACGGCAGAGCTGCTGCCCAAGAAGGGGTTCACGGCCCCGCATGACCAGGAGATAGTGACCCGGCTGATGCTGAACGTAGGCGTCTTTGTCCAAACGGGCTTCAAGGAGGTCCAGCCACGGCCCGACAAGGAGTTGCGTGCCTTGGTCCTCGGGAAGGGATCCAACAAGGGGCTGCTGCTCAACCATTGTGAGAGACCCAGGCTAAACCTGGAGAATGTGAAACTGCTCCCGTGTGAGGTGGGGTCAGTACTGGCCGCGCTACAGAGGGGGCTTGAGGACGGGGGAGGGGGGAGCGCCGCCGTCGAGGCGGCCGTGCAGGCGCTGACCGCCCGTGGAGAACCTCTGGAGCTTTTACTCAATATGAACCCAATTGGACCCCACGGGGTGCGCTGCCTGCGGGAGGCCATGCAAGGGGGCGGCGGCGGCCTGCCCTATCTGCAGCACCTGGACTTGATGGACTGTGGCCTTGGGATTGGGGGGGCGCTCCAGCTGGCGGACCTGCTGCGCGACCCAGCCGCTGCTACCTTGCAGGGGCTTAACCTGGAAAGCAATGGAGTTGGGGCTGAGGGGGCGCAGGCGCTGGCGGAGACGCTGCCCCGGTCCCTGCGGTCTCTTCACCTAGAAGGGAATGCTGTCGGGGACGAAGGGGTGCGGGCGTTGGCTGCTGCACTGCCCCAATGCTCTGCCTTGCAAAAACTAGGCCTGGATCAAAACGGGATCGGGGCCGAGGGTGTGCGAGCGCTTGCCGGCGTGCTACCCCAGTGCTCTGGCCTGCAAGAGCTGCACCTGAAGTCTAATGGGGACAAGGACAAGCTGCCCCACCCCCTGCAGCAAATTGAGGGAAACAAGGTCGGGGCTGAGATGGCGCGGTTGTTGGCAGATGCACTGCCCTACTGTCCCGCTCTGGAGGTGCTGCAGCTGGATTCGAATGGGTTCGGGTCTGAGGGGGTGCGGGCGCTGGCGGCCGCGCTGCCTCGGTGCCCTGCGCTGCGGGCGATGTGGTTACAAGGCAATGGAATTGGGGATGAGGGGGCGCAGGCACTGGCAGCCGCGCTGCCTCGGTGCCCTTCCCTGCAGGAGCTTTACCTGGGATACAACAGATTAGGGGACGAGGGCATGCGGGCACTCGCTGCGGCGCTGCCTTTGTGCCCTGCTCTGCTCAAGCTAGGCCTGTGGAAGAACGAGGCCGGGGCCGAGGCAAAGGTGGCGGTGGAGGCAGCCTGGGCCGAGCCCCTCCCGGATGGCTCCACCCGACAGTGGGGGCCAATACTGGGCATGTAAGGCTGGTTCTACTTCTCGATATTAACGTTTTCGCCTAGCTAAGTTTTCTTTGGCCAGGTCt
>transcript_HQ_Ha_transcript11859/f3p0/2016
cacatggGGTACATACATTCATTGCGCTCCTCCTCCTGTCAGAACTCAGCTTACACTTATACTACAGCTGACAGCAAAAGAGAGCTCTCTTTTGTTTACACCATCATCATGGCTAGCTTTCAAATCCCTGTCTCGCTGACAAACGAAGAATCCACTGTGATTCACGCCCCTATTTCTGATGTTTGGGGCAGAATTCGTAATTTAAATCAAATGCAATGGTGGAATCTCGTTCAGAGCTCAACTCCAGCTGGGGAAAATGATGATCCCAGCTCTGTGGGTTCCTCTTTTGTTGTGAACTTCTGTGATGGCTCAACAAAGACTGTCCGTCTGGTGGAGCTTTCAGACATTCGTCACACTTTTATGTTCGAATTGACTTCTGCTGAACCTGCTCTGGCTTGCACTTCGGTGGTACATTCATTGTACTGTTCTCCAATAACCGCGTCCAATGGTACTTTCATTTCATGGAGGACAGACTTTTCCAGCGATGCTACAGCTGAGATTGTGCAGGACTCAAAGTTCAAGAAGCTAGAAGCATTCGAGTCTCTAGGGGAAAGTTTCGAATCCCACAATGCCTTTGCTGCTGCACTTCAGTCTCAGGAAAACATGGGCATCAGCCTTGAAGCCTTTATACAAATGGCCGCAGAGCCAGGTGCCAAGGAAAAGATGGCCGCAAACTTTCTCGGCTGGCAGGGCAGGGCCTTGCCACCAGACTGGTGCGGGGAGCTGGTCGACCTGTTCTCGCCGGATGATAAGAACCCGGATTCCCGGCGATTCATCGACTGGATCGATGAGACCATGTGTATTTCCGCTGACACGGGCGGCGAAAAATGGGGCAGAAAATGGGACAAGGAGACCTCAGTCAACCCTATCCTCAACTACAAGACCCCCGGGGTGACAACTACCAACTTTGCCTCCAAGGTTCCCGACGATGCGCCAGATGCCGTCAAGGCAGAAGTGGCTGCAGGGGCCCTTTGCTTCACTGTCACCATGGGTACCGTCTTCGGCCAAAAGGTGCTCAAGTGGAACGGCCTCTACGACGGGAAAGGTGGCCATTTCACGCCAGCCGGAGGACACGTGCCAGCCTCGGACACCGACAACTTCTGGGTCTACACTAGGGTCACTGATGGTGTGAAGGTTGACTACTAGTTGACTTCTCTGATTGCGATTATGCAACAGAGCTATGGGGCTTTGCGCAGTTGGGAGACGTTGTCCGGCGACGACGTAATGCTCAGATGCAAAGCGGTCTGCAAGATAATCCCACTGTTTTACTGGCAAGACGTGTTGTTGAAGGCCACCAGCCTCGGCTAGTGGTATGCTGGAAACAACGCTTTACACGTCAAATCCTGTAACGATTTTAAAACCTTTGATATATATATATTGCCTCTTTGGCAATGTAGAGCTATACTCGCTGATGATCAACAATCACTCAATATATATTACATTCTTCAGATGGCTGCTCCCGCAGACATCTTCGACGTTGTTTCAAGAGATCGTTCTACTTCGAGTTCTATTTCGGGCTACGAAATGTGAGATTTCGGTATCGATACTTTGAAAGTGTAATTCCGTGTTACTCTGTTACTTGTCCCTGTTGGAGGAGATTTAGTGGAGTTCTACTTCTCTGCTCTTTTAGCAGTGATTGGTGACCTGGGATAGTGGAAAACCCTGGTACGGCGATAGTCTACGTTTTCTATTCTGAATTGGCATGCCTATGCATTTTGGTCAGCTGGTGGTTTTGATTTGTTACCAATCAGATTCTACTTTGGCTTATGTTTGGGAACTACAACCAATGAGATCTTGAAGACAACAACTGGGAATAATCTGCTATTCGCCAATATTATTATTATTTATTGTTATTCTGGAGTAGTCACTCAAAGACTGCCTTATTCTGCTGGTACTCTAATGGTTTTCTAGTGGTATTCCTGTGGTGTATTATGATCTGTCTTCTTCTTACTCTGGCGTGCTCCGCCCAGGGTGTAGTTTAGAATTGTAAATCATTGTGTTTAAATTGTTCAACAAcat
>transcript_HQ_Ha_transcript10931/f2p0/2157
GTCGTTGTTGCTTGAAGGGAGGTTGTTTGAAGCAGGCACTCGCCTCACGTGATATACACAAAGGCACAGTCACACACAGCTATAGCCGGTATCCTCTTTCTTCACTGTACCATACAATGGTTATCACGAGGCTGGTATTTTCGACAACAAGGGGCAGTTGTTTCCTGCAACGCACTCTCCCTCTGAGAGTAGGGTTGAACTGCCCAATCCCTTCTGCCTTCGCCAAACCTGTTTCCAGTCAATATATCAAGCAGTTCATGAGTTCTACGGGAAGTAAGTTTTTGGTTTTAATTTAGAGCATGTTCTTCTGTTCATCGTATTCACTCCCCTCACAAAGAATTCAAACCAAAGTAAAATGCGTGGACAGGCCCGCTGCCGCTGGTAACAAGACCCACACTCAAGCAACTAGGGCTAGGCAACAGGAGTTTGGTAAAAGGGTGGTTCCAGCCCAAGCGTTTCAACAGCACCAACAAGCCCCCTGCTGAGGtaaaatgccatttttcaaatatagtaaatATTATCATAATATGTATGATGATGATGacgagagaatgattttgttaatttattttagccagccatttgggcagctttctacaaggtcaacgcccggatatcgatcttagtagtgtgtgtaataattttgtatttgttcataatgaatcctgccgctatttcctgcagaagtccatcgataatactagacctggttagccaatcatgaattgctgccaacacaagggtgtatatataacaatcaccgtgtttgttgtgcacgcccatgtggcccAGGCACCCCCAGCGGCAAAGCCACCGGTTCACACAGATGGTATGCCACGCTTCCCCTCCACCAGgtttgtgagggaagggggggggggggagtgaaggagtcgcccgGGCGTGTTTTGCCTAGTTTGGTTTGAGAACTCTTACTGTGCGTTTTTCTTGCCGCAACGAGCAAACAATAATGATGTATTTATATATAATAATTAATAATAAATATATAAATATAAATATGCATATTGTACATATTATTGTATACATGTTgtGTGTGTTCAAACATGCAAAACAACACAAAAAAATGCTGTTGAGCCCTTTGGGCCTTTGGATTTGGGTGCAAGATGATGTGTTCATGCCAAGCAGAGTATATTTGCGTGGTGACCAACGACAGCATGTGAACAATCTTTATGTAAACTAATtgtatacaacattgggagtttccctgcacgatctcacgccaagtgaggaagtgtttaggctatgacaacattgggaggttccttgcatgatctcacgccaggggaggaactgtttaagatatagTAGTACAGGGGGGCTCCCTCTTATATTCCGGTGCTGGCACAAGGACACCTAACCGGAATATAAGAGGGAGAGGAATATAAGAGAATTCCGGGGTATTCCGCCCCGGGGTACCGTGCGGGCCTGATATTCACCGCGCGGGCCCCTGGATTAACCCTGCGGGCCCCTAGAGTCACCGTGCGGGCCTCCTACGCAAAGACCAGGGTATATATCCCTGTAAATGACCAAAACTATTTGAGAAATGATCCTGTAACTGACCTGTCCTCTGTATAAATCAGAAGAAGAAGCAGAAGAACTGGAAGAAGAAGAAGAAGATACAAACTTTGGTACAAGGGAATTTGACCGGAATATAAGAGGGAGGGGAATATAAGAGAGGGGGAATATAAGAGGGAGCCCCCCTGTATGACAGTTCAACCTGACTGTAGTGTTCTGCTATATATAGTTGTTTTTCCATGTCACTCGATTTATTACATAGTAAGTAAAAAGGTCTAATCCGATGGCAACAGTGCAAAAACACGCCAAAGGTTTTTTttttcttcctggattttagtagcttaagtgacaaaatatgtataatatgtTAAGAAGAAGACATCAACCTCCTCTCCCCTCGCCAGCGCGGGCGGGCTGCTGCGCGGGCTGGACTACTTCGGCACGGTGagaaaaaaaggcgcggaaatgcccgtgatctgattggttacacttcgtcaccctttcgaggtgccctgCTGCTCTTGTCCGCACCAGCCAAGCAGCGGTCGTCGGCCCAGCCATAAAAAGCGCCTGTTTCGGCCTAGAcaaagttctctcgttccagctgcaactacgacc
>transcript_HQ_Ha_transcript10027/f2p0/2227
gATTCACATTCCATTTCGTTGTTACACATCAGCCTTATTCATCAAGTCATTTCAAATGCTTACCCCTCCACTTCCAAAACAAAATTATGTTCTCTCTTCATCAGATCAAGCTGTCGGCAATGGGAAGAATTCGGTTAGTCCTGGCCAGGATCAGGCAGCTGAAGCCTCTAAGGCCAATGTGGTAAACATGGACAGCCACAACGGGCTTAGGGGAATTTTTGCCGTGATGGTGATGGTCTTTCACAATTTTTATTACGCTGAAACAAACATCAACCTCCAGGGTAGTGCAGTCATGACTCTTTTCTTCCTTTTGAGCGGATTTTCCCTCTCTGCTGTTTATGGTAATAAACCTGCGGTCGATGATGGTGGTAGCGTGTCTTGGTGCAGCCCAAAATGGGGCCGGTTCTACCGTAACCGCTTTGCCCGTGTTATGCCGGCCTTTTGGGCTGTGAATTTATTAGGTTTGGCAACAGTCTGGACAGGCTGGGGTGTCTACCCTCGCCACAGGGCGTCAGTTTTCATGTTTGTCCAGTTCATTGTGGGGAACATAACTGGTCTCTTTACGTGGTTCCTCGGCGCCTTAGGCTGGGCGTTCTCTGGGCCAGCCTGGACCGTGAGCACGCTGCTCTTCTGTTACACGTTCTTTCCTCCTCTGCTGGCTGCTGTGCGTTTCGGATCACTCCGCAGCGGCTGGGCACTCTTTATCTGTTTTCTGGTCCAGTTTTTGGTTGGCTTTGGACTGACCATTGCTGCTGGGTTTGTGGTCGGCACCATGTTACCCTACAGCCGTTTCCCCCTTTTTGCAATGGGGGTGGTTGCGGGCCTGGATTGCGCCACCTCCGCAAAGGATGCTGAACTGAAGCAGTACGGTACTACGTGGAGAATGCTGCGCTGCTGCTTTCGTTGGCGGCGCCGACACAACACTGAAAATGAAGCCCCATCCATCACAGCAGAAGGCTGGGCCTTACGTGTGGATTGTGCCGCCGGTTTTTTCCTCCTGCTGATGGTCTACTACACTGTAATGGATTCTCTGCACTCCCATGGCATCTATGAGTGTGACGCACTGGGCCCTTTCTGCTACGGTTCGGTATTTCTCCAGCTGCTCTGGGGGGTGTTCCCCCTCCTGGATCTTGTTGTAGGTCTTACCCGGGATGAGGGCCGCTCCCTCACTGCCCGCCTCTGCAACCACCCTGTCAGCAGGTGGCTCGGCGGTATCTCCTACAGCCTGTATCTGGTGCACGAGGTGGTAATCTACTACTTCTGCGCCGTGTACTTTGCTGGCGACGCGTACAGCCAGGAGTACCTGGAGCGGGAAGGGGTGGAGGTCGAGGCGGCCTCGGTGCAAAAGGCCCTACTGACGCTGGAGGAGAACACGAGTCTGGGCACCCGCCCGCCCGGCTGGGCGCCCCTCGTGTGCATGCCGCTCGCCCTCCTCCTCGGCTGGGCCCTCGCCCGGTGGGTCGAGGCGCCGGCGAGGGCGCTGCTGGGCGCCAAGAAGAAGAGGCGCGTGAGTGGTGGGGGGTTGGAGGGCGGGAAGGCCGTCAGCCCTCTGCCGCCGTCCGCGGCGCCCGATGGGCAAGTGGTGCCTACCGGGACCTCCGCTGGTGTTGAGGAATGTTGATGGCCACTACTGTGTGGACAAGTGGGCAACTGCGTGTGCAACGGGGCCTGATTATTCGCCAATATCTGCCTTGGGTATTTCAGTGGCAGTGCTTGCATGATGAGGAAAGTGATGGAGAGTTCTTCTTATAATATCAATATGAACACCTGCTTGGATAGTCATGGTGGTGGTTCTCTCTTCTAGTTTTATCTTTTTTTCGTAGGCGACCGTTAAGCATGATGATGATTTTTCTTTGTGTGTGTGAGTGTGTGGGGGGGCTTCAGCAAGAAAAAGAGCAAGTCGTCAGGTGTGACCTTTCATGAACAGATTTCTTTTGCTATAATTCTGAGGTATGTGATGATGATGATGTTTTCAATTTATTTAAGGTTCGGCCACTTGGATATAATAAAACAAGGACCGAAGGAAGTACTGTATGATGACATTTTTGCACATCATCAGCCTGGTGGAATTATTTATCCAGAAAACTTTGGAAACAAACAGCCTGGAATATTTCATGATGGCCACTCCTTTTTCTTTTCACCAGGGGATAAGCTGCTGCGATGTTGTTGTGGCTGTCACTACATATCCGACTTTCAATTTTTCTGAGATTAGATTTCTTCTGAGAcg
>transcript_HQ_Ha_transcript11860/f3p0/2062
gaacaataacagaaaatattccacaacAACAACGGCAACGGAGGAACAACGATGACAAGGCCTGCCGCGCCCCAATCATCGACTAAAATGCAGATAGATGTATGTTAGATTCTATGCATTGGCTTGCTCTTTGCTTCTCGATCACGTGCAGACTTCGTAAAAATGATCCAACCCGTGGCAGAAAACGAAACCGATGCTCCCGGTGAGACAAAGACAAGCCTGGAGGACGAAGAAGGCGCACTGGTACTGAGGAAAGCTCGCACTCTGCTTTATGTTTCTCACTTTGGCAGTCAGTTCTCTGAATGGGCTTGGCAGTTCAGTTTGATTGTCTGGCTGACAGCATTGGGCGATTATTCCAGCCTGTTTCTAGTTAGTGCGTATCAAGCTACTACTCAGCTGTTGGTTTTATCTTTAGTGCCTAGATTCTCAAGATACATTGATAAAACTGCGAGTGGGACTTTATGGAACCGAAGTAAGTTTGCATCGTACGTAATTGCCGGTCAAAACATGTGCGTAATTTTGGCCACAATCGCGGTAGCATCGACCACGACTAGGAGCACATCATTTCAGGATTCAAAAGGCGGTGCATTGTGGGTCTGTTCTTTGATTGGAATATGTCTATTCGGTGGGTTTGCTCAAGTCTTAGACAAGATCTTTCTTGTAGCTGTAGAACGAGATTGGATTGTTGTGATGGCAGCTAACGATGATATGTGGTTGCAAAAAACAAACGTTGTTCTAAAACAGATGGACCTTTCATGCCAGGTATTCGGACCATCAATCAGTGGATTTGTTTTGGCAAAGGGTGATGCATACAGTGGAGTACTTTGGGTGGGCTGCATAACTCTGATCTCATTGGTGACAGAATACTGGTGCATGAATAAAGTGTACCAACTAGTACCCTCCCTGCAGCAAAGGCAAGCAGAACAAGATTCACAAGAAGGTGAAGTCAGCAATGGTCAAAAGTTGGTATCAGTGGCACACCAAGGCCTCAAAGGTGAACTTATAAGTGGCTACCAGCAGCTGCATGTTTATGCTACGCAGAGAATGGTATGGGCTGGCCTTGGACTTGCGCTGTTGTACTTCAATGTGTTGACTTTCGCTGGTATGATGACAGCTTATCTTGTGTCATGTAACATGTCGTTGGCGGCAATTGGTGTGTGGCGTGGAGTTGCCAGTCTGGTGGGCCTGGTGGGTACTTTTGCATTTGGTCAATCTCAAAAGTATATGACCTTGGAAACAACTGCGCTGTGGAGTATCATCTGGCAATTTCTGTGTCTGAGTGTATCGTTGAGCAGCATTTTCATTAGCCAAGAGAAAGGCAATGGGATTATCTCGGCCACGCTCTTGATTGCTGGTGTCATACCAAGTCGAATTGGTCTTTATGTGTATGATATCAGTGTCACAAGCCTCTTTCAGCAAACAGTACCACCAGCCGTACGTGGTATTGTAGGTGGAACGCAAATGGGGCTCAATTCATTTTTTGAACTTTTGCCTTTCTTGTTAGGTATGATATTCTCTGATGTCAAGCAGTTTTGGGTACTCGTTATTGGTGGCTATCTGAGTGTTGGGACAGCCGTGTTTTTGTATATTGCAGGGACATATCTGCTGCCACATCAACAGGCTTTTTTGAACCATAAACACCACCGTCTAACGGAAGATGAGGAAGCAGTTGGTGATGTACAGCCTGTTGCTAGAGAAGGGAAATGATACTTGAATCATGATAAGTGATGCTGTGCACCTCTGTCGATGGCTGTCAAAGGTCATATAGCTTGTGGCGGTGGGTAGAAAACCAAGCAGCGGCGAGCTAGTGCTTGAGTTCGTCGCTTTCTCCATGTATAGTATTATAGATGGTGGAAGCAATGGGTGTTGGTGGTAAAGACCAACAGGATGGTCTGTACTTCGATTAAAACACTACAAGTACACACACACACACAAACTAACATCAAATAATGCCAAGGAGGAAGAAGCCGGGGGGTGGAGGCCACTGCAATGATGTGAGCTGGTGAATGATACACAATGTTTTACCATACACAAATAAATACAAGTGTGCAGTCGAACCTAC
>transcript_HQ_Ha_transcript10932/f10p0/2173
gaaccctgatgatcctcctcctcgcgaatACACACAATGGGGAATCGAAGCTCTGGAGACTCCAAAAAGGTGGGCGAAGAGCCCTTAGCCCAGCCACTGGAAGTATCATGGGAACCATACGCAGATACCTGGCTTGAGTGTCCCCTATGGGGGGGCCTTTTCATAAAGTTTCCTCAGGACCACTTTGGTCCTTGTGGTGAAAGACTGCCCAAAGCATTTTTTGGTCTGAGATGGATGATACTTTCGCCATTTCGGATTCGGCTGAAATTGCCGCTGGGGGAATGGAGTCTAGGAGAGCTGCTTATGGCGCTTACTGTCGTTGGTGTCAGCATTGCAGCTGGCATCATCACTTTCGGGACCGAGGAACCAAGTGGCAACGTTGCATGTGTTCCTTGCGCCCTTGCGTTCATGCTCGCATCCAGAAATAGCATATGGACTTTGCTTCTTGGTTTGCCTTTTGAACGTGCTATTTGGTGGCACCAGCTGAATGCATGGATGGCAGTTGCCTTGGGATTTACCCACGGCCTATCTGCCGGCTCAAATGCAAGCGGGTATGTCTTTGAAGGAGGCATGGCGGCTTTGTGTGTGCTGGCTGTTCCCTTCATCCGCCGCAAATTCTGGGAATTTTTCCTTCGCACGCACTGGGTCCTCTTCATCATCGTAGTGGTGGCAGGTGCCGCGCATGGTGCCGCGGGCTTTGGGGTCGGCGTGGTCTTTTGGATTGCCGACGTTTGCTGTCGTCTTTTTTACATGGCCATGTACAAGTACCCCAAGCAGTGCAAGATCCAGCGGCTGCCGGCGGATGTGATCCGGCTGTCCTTCCCCCGGGGCAGCAACTTCCCCTACAAAGCGGGCCAGTACGTCTTCATCTGCATCCCTGACATCTCATACCTAGAGTGGCACCCTTTCTCGATTTCCTCCGCGCCGCATGAGGACGAGGTCTCGGTGCACGTCCGCGTGCTGGGCGACTGGACGGCGCAGCTCTACGCCCTGGCCACGCGCAAGGACGGGGGGGCGGTCCGCGCGTTCCTGGAGGGGCCCTTCGGGGCGCCGGCCGTCAACCTGGACGCCGGGGAGTACCGGCACTTCCTCTTTGTGAGTGGTGGTATTGGTATTACCCCAATGCAGGCTCTTTGCAATGATTTGCTTCACCAGTTCAAGGATCAAGGTCGACCACTGGAAAAAATTTGGTTTGTGTGGAGTTGTCGGGATAAGTTCATGGTTGATGCTGTGCTTGATTTTGACAAGTCCCAGACTGCTGAAGGAAAGCGATTGCCACACTCATTTTCTCCTGACCTCCTTGCCCGAACCGGTTCCTCAAGCAGAGATATATGGCCAGAAGGCATTGCCAAAGCCCCTAACGTGGACGCAGCAAAGCGGGACGTGCTGGTGGCGGATTTCTACTTGACCAAGGCGCGAGCGGAGGACCGGCACAGCTTCGCCAACATCAAGCCGGACCTCATGCCCTACCTCAACTTTGGTAGACCAGTGCTTAAAGACATATTTGCTCAGATGGAGGTGCTTGCGCTCATGGGAGAAGATGAAGGGGGGCGCAGGAGAAAGCCTAAGGTGGCTGTGTGCGTGTGCGGCCCCACACCCCTGGTGAAGGACACGTACAAGGGCTGCCTGGAGCGCTCTGCGCTGGGGAAGGTCCAGTTTGACTACCACGGGGAGGTCTTTGAGTTTTGAAAAAGGAAGAGGTCAAGGAAGGATGTGTGTCAGTCGTGTGATGTAGAGGGCGATGCAACCACATTTTACTGGTTAAATATTGATGGTGGTCGCAACGGCTCCAACTGCCTGGTCTGTGTGTGTGTGTGTGTGTGTATTTCTTTTTTTTAGTTGTTGAGAACCATCACAAGAAGAACAACTTGTGGTGAAATAATTGTGTGTGTGAAGGTATTGGGGAGGAGGGGCAGGTACAACATCAAACTTGTAGCTATTTTTGTTGTTGTATAATATATATGTTGATCATTTTTTTGGGGGGGTAGCAGCTCCAGTTCTGTTTTTGCTGCTACTACTTTTTTCTCCACACACACAATGATAATCACACCCACTACTATACTGGTTCCCCCATAAGAACGACAACAGTATTGTGCTGTTGTTCCACATGACTGAATAATTAAGGTCTTAACGGAAGGCACCCATCCAACCCTATTTTTTAATGTTAATTTTC
>transcript_HQ_Ha_transcript10030/f2p0/2220
gattctGGGGCGGCGAGGAGTTATAGGAAAGCAGTTTCCTTCTTGAAAGAAAGAGTAAACACAAATCCACCCCATGCAAATCCCCACTTATCGCCAGGAAGGATGGACCGAACCGTCCATTCCTTTCCTCGAAGGAGCCATTGTTCTTGCCCTTGTTGTGTTTTTGTTTGAAACATATTTGAGTTTCAGGCAGCACCAGCTTTACAAACAGAAAGAAATACCTGCAGCTCTGATGAGTGTCTGCATGGAAGTTGACTCTCAAGCTTCTAAGAAAGCTGGCCCCTCTGCTGAGGAGAAAGCGGCCATCGAAAAGTTGGAAGGGAAGGAACGCGAAGAAGCTGAAGAGCGCTTGCTGCCGCTCGCTGAACGTATGGGAAGAAAATTTGGAAAAGCACAAGCATACAGCCTTGACAAATCAACGTTTGGAGTGGTTTCCAGCACCATTGACATTGTTCTGGACAATGTGCTACTTCTTCTTGGCTTTATGCCTTACCTTTGGGACATGGCGGAACGGGTGGTGGCACGGTGCGGCGGCGACCCCGACACGAGCGAGGTGTGGACGTCGCTGGCGTTCTTCCTGCTGAACTTCGTGGTCTCGGACCTGTTCCACACCCCCTTCGCCCTCTACCGGAACTTCGTGCTCGAGGAGAAGCACGGGTTCAACAAGCTGACCCTGCGGCTGTGGGCCTCGGACAAGGCCAAGGAGTACGCGCTCACGGCCGCGCTCGGCTCGCTCTTCCTCGGGGCCGTCGTCAAAGTCATCCGGTGGGGCGGCGACCTCTTCTACCTGTACGCCTGGGCGTTCTCGGCAGCCGTCATGCTCTTCATGATGACCATCTACCCCGTGTTCATCGCCCCGATGTTCAACAAGTACGAGGCGCTGCCCGAGGGCTCCCTCCGGGACGCCATCGAGGCCCTGGCCGCGCGGGTGAGCTTCCCGCTGACCAAGCTGTACACGGTGGACGGCTCCCGGCGGTCGGCGCACTCCAACGCGTACATGTACGGCTTCCACAAGAACAAGCGGATCGTGCTGTACGACACGCTGCTCAAGCAGGCCCAGGAGGAGGAGGTGGTGGCCATCCTCGGCCACGAGCTGGGCCACTGGAAGATGTGGCACACCGTGCAGGGGTTGGGCGTCTCCCTGGCCTACACCTTCGTGATGCTCTGGTCCTTCGGCTTCGTCATGAACAGCGACGCGCTCTACACCAGCTTCGGGTTCTCCTCCGAGAAGCCCTACAAGCCCGTGGTGATCGGGATCACTCTGTTCAGCCAGACACTGTGGGCCGTGGTGGGCCACGTCGTAGGCTTCCTCATGAACGCAAACTCCCGCCGCAACGAGTTCCAGGCGGACAAGTTTGCGGTTGATCTGGGCTACTCCAAGCAGCTCCAGCGCGGCCTTCTGAAGATCCAGATCGAGAACCTCGGCTCCATGGTGCCCGACAAGTGGTGAGGCGGTCAACTCGCGCAGTTGGTGTTGGTGCCTGCGCTTTGGTGCAGCTATGGGAGGGGGCCAGGGTTGGTGAGCATTCTACAGAGGGAGATCTTGGCCCCAAGGCCAGTTAGGCAACATAGCCTCCTCACATGTCTTTCCCCCATATCATTATTCTTTCCCCCAGTATAGAGCGTTCTCCTGGCACATTGTTATAGTTCACTTTTCTCATTTTTTTGTGTCTTTATTATCAGCCACCGCTTCCATCCCAAAATTTACCAGCACCAAAATTCAGAAGATCCTCCTATTCGATGTCACTCTTTCATTGCCTCACTATCCCACTTTCCATTGCGACCCAGGTATGCTGCTTACCACTACACCCACCCCGCCACTGTGGAGCGCCTACGTGCGATGCAGGACCAAAAGGCAAAGGCCGCCTGAAGAACAATGGAGGGGAAACCCAGGGTGAGTAGGTTGTCTGATAAACCCGGTTGGGTCTAGGGACCGATTATTTAGCATAGGTAAGACAAAAAGTGGCTGCACACCTCAAAGCAGGAGAGAGGAGAGAGAGATGGACGACACAGTACCAGTATGAGGGAACCCATAACAGGTGGTACTGTGCTTAACATATCTGGGGGAGGCATGGAGTTGCTGAATATTTTTCTTCGGCATGCATGTTTTTTCGGCAGCCGTCTTCTGACAAGAATATATTATATAACAACGATGAATATCATTAATATAATAAATGATAGTAATTAACGAAGCAACACAATAATAAACACCATGATG
>transcript_HQ_Ha_transcript11866/f5p0/2077
gACTCCCATCAATTGTATGCAGTATATAGGTGGAGAAAAGGCGATTGTAGCGTGCCTTGTCGTGACGGGTGAGAGAAACCGAGCTCGGCTAAACCATGACGATCCTCTCGATATTCGAAAGTATTCCAAAGGCCAGACTTCTTGCCGAAACGACCGCCGTGTTAGAAAACGGTGTGTTCGGTACGACATGGCAAATCTGGGTCAGCTCAATTCTGTGTATTCTTTTGGGGGCGCTGGCCACTAGCGCTGGGATCGGAGGCGGCGGACTTTTCGTGCCCCTTTACGCCTTTGTGCTTGGGACAGGTGTGAAGTATGGCGTACCAGTCAGCAAGGCCACCATTTTTGGCGGTTCTCTTGGAAAGTACCTCAGCACAGCATTCACCAAGCACCCAACTGCAAACCGGCCAATCGTCAACTACAATCTGGTCGCTATGATGCAGTCGTGGGAGCTTTTGGGCACCATTTTCGGGGTATTCTTCAACGTATTGTTTCCAGAGCTTGTGATAGTGATCTTGCTTGTGCTTGTTCTGGGTTTCAGTGCGTACAAGACCCTCAAGAAGGGCATTCAGCAGTTCAAGAAGGAGTCAAATGCGATGAAAAAAGAGATCAAAAAGTCCCAGTCAACTGTCACGCTCACAAACGACAGTGGAAGCGATACAGCGAGCCAGTCTGAAGCTTCCCAGGTAGATGAAGAGACCAAGGCACCAATGGGAGATGGCTCAGTTGATGGCGAGGTTTCTGGACCAGCCAGCTCAGTGGCCCCTTTCGATGTGGAGAAGGACCCTGCAATTAGCCCTGAGCTTCAGGCAGAGCTGGACTTGGAGGCCAAGCTCTTTCCTAAGTGGAATCTGGCTGTTCTTGCTGTCATGACTGTTTTCATCATTTTCTACTCCTTGATCAAAAAGGGCATCATTGGTGAGATGAAGGGCTGCACAGCCGGCTACTGGGTATGGTACTTTGTGCCTGTGCCCTTCTTCTGTCTGCTAGGCGCCTTCGTGGTCAAGATGCTGCGGGCAGAGTTCCGCCGGAAGCAGGCGGTCGGCTACGAGTACCAGGACAAGGACCTCCGGTGGGACGATGCCACGATCAAGAAGACGCCACTGGTCGGGTTTGCAGCGGGCGTGGCCGCCTCGCTGGTGGGCATCGGCGGGGGCATGGTCACAGGGCCGCTTTTCCTTGAGCTAGGCCTGGACCCCCGCGTGTCCTCCTCCACCTCCGCCTTCATGATTGTCTTCACGGGCATGAGCTCCGTGGTGCAGTACCTCTCTTTGGGCTACCTGCCCGTGGATTTTGCCCTCTGGTTCATGGCCATGGGCTTCATCGGCGCGCAGCTTGGCCACCACAGTGTGAAGAAGCTGCTGGAGCGCTCGGGCCGCCCTTCCCTCATCTGCTTCCTTCTGGGCGGCATCATTGCGGTGTCTGTGCTGATCATGTTCATCAATGGTATTGTTTCGTTGGCATCAACCCCTGCTGATGAGCTGTTTGAGTTCTCCACCAAGGGGATGTGCTAAGCAAAAGATGGATGGTATCCTCTGTTTGAATCCGTAGCCATCATGTACAGTTGGGGCAGGCACGAAAATGATGACCACCGCATCTTAGGGGGGAAACAGCAGTGGAGCATGGAGACAAATGTTGGTACGCTTCACTGCAATGCACTGTCGGTGCTGTACTGTGTGTACTGTAGCTTCTTTCTCATGAAAGCAACCACCATCACAATGCAGAAAATGTTCAAAGGGGTCAGCATTTCAGGTTTTTTGACTATAACAGGCCAGGGCCAGTCGCGGATATTATGTATATCTCCTGCATCAGCAAATGACAATACACTTCTTCGAGTGGAAAAGGCATACCTCTTCACTCAACTTTCTCTCCACCAGCAGGGCTGTACACCTCTTCACTCAATTTTCTTTCCACCAGGGCTGCTGCTACTCTTCCAGTAGCTTTGATGCCAACGGAACGCGGCAATGTTTTTTTTTAGTACATCACTCTCTCCTTTTCTCTTCTTCTATGGCAGCAGAGAAATTATCACCTGTCCTAGGGTCTATTTTTATCAATATTCTTTTTTTCAGAAAAAATTACGtggc
>transcript_HQ_Ha_transcript10938/f5p0/2147
acGGTCTGAGCGCTTGCGGACTCAGACTCAGAAAGAAAAGACTTGATATTTGCGCGACCATTCAACAAGAAAAGAGGAAGGAAGGCATAAACAAGGACGCTCCTGCAAAGTGCTTTACCAAGGAGGAGGATGAGGCTCGCATACAAGAGAACAGAAGACGACGACGACCGAGGAAGCACGACATGAGGAGTGGTCCTTGTGCCTTCCAGATTTGATAGAAAGTACCAAGCTCATTCTCGTTTGCTTTCCAACCCATAATAGAGCCTCGAGCTGGCTGTAGTATACCAGCTCCCAGAGTGTCTTCAAGACTCTATCAGACCCCTGTTTTAGCTTTCCCCCCTCTCTTTTCACCCCGACTCACCCTACCGAACGGCCTGCGCTCTGCCCCTTTTCTCTCGGCATTCGAAGGGGCTTCGAAGTCTGTGAGAGTGTGTTGAGATCATGGGAAGATGGCCTTCAAGGTCGGCCAGGCTGGCATGGCGCTCTTTCGCTGCCTGACTTGGCTTAACAACTCCCGTTGTGCTTAGCAGTGGACTAGCGCTGAGCTCAGCGCTGTTGAATGAGGGCTGCTTTGTCGCATGCCCTGAGCTTGATCAAGCTGTGGAGCGCTGTTGAATGAGGGCTGCTTTATTGCATGCCCTGAGCTTGATCAAGCTGTGGATAGTGCCGAGGGTTGCGCTAAGATGCTGTGATTCCGGCTCGGTGCTGGGCGGTCCACTTGGTGTGCCCAACTGGGGAGCCGTTTGCTAGGGGTCTTATCCCTAGGATCCTGGAGTATGCCAAGGCCTGGACTTGGAAGGTATTGGTGGCTGTATATATGCCTTGAGCCCTTTGTGTTGTTGCGTCAGCCCCAGAGCCCCTTGAGGGTGGGGAGGCGGTGTGCTTGCCGGGCTCAGAGCCTCTTGAAGGCGGAGGGTGATGCGCGTTGAGCGTTGTACGCTGTTTCTTCGAGCCCATAGCCCTGGGGGGCGGGGGGCGGAGGGCGCTGCATGTATGGCATTGGTCATTTGAGCCCAGGGCCTCTCGAAGGCAGGGGGCGGTGTGCTCTGACGAGCTCCCTCTCAGGCTGGGTGAGCGCCCAGCGCTGTGATTCCATGTTGGTAGCCCAGAGGCCTTCCGGGCTGGGGGGCGGTGAGCGCCCAGCGCTGTGATTCCATGTTGTCGAAGCTCAGAGGCCTTCGGGGCCGGGGGGCGGTGAGCGCCCGGTGCTGTGATTCCATGTTGGTAGCCCAGAGGCCTTCGGGGCTGGGGGGCAGTGAGCCCCCAGCGCTGTGATTCCATGTTGTCGGAGCTCAGAGGCCTTCGGGGCCGGGGGCGGTGAGCGCCCGGTGCTGTGATTCCATGTTTGTAGCCCAGAGGCCTTCCGGGCTGGGGGGCAGTGAGCGCCCAGCGCTGTGATTCCATGTTGTCGAAGCTCAGAGGCCTTCGGGGCCGGGGGGCGGTGAGCGCCCAGCGCTGTGATTCCATGTTGGTAGCCAAGAGGCCTTCAGGGCTGGGGGGCAGTGAGCGCCCAGCGCTGTGATTCCACGTTGTCGAAGCTCAGAGGCCTTCGGGGCCGGGGGGCGGTGAGCGCCCGGTGCTGTGATTCCATGTTGGTAGCCCAGAGGCCTTCGGGACTGGGGGGCGTTGAGCGCCCAGCGCTGTGATTCCATGTTATCGAAGCTCAGAGGCCTTCGGGGCCGGGGGACGTTGAGCGCCCAGCGCTGTGATTCCATGTTGGCAGCCCAATGGTGATGAGGCCAGTTGTGTTCGTGTGCGCCCTGGAGCCGCTCTCTTTATCGAGCTGGGGGGCTGTAGACATTGGTGAAATTGAGGCCTCCTCTTTGCATGGCCTGGGCCCCCTCTTGGTTGTTCAGCTTGGTTGCTGGGAGCTCTGAGATTTGGGGGCTTGTTTGCTGCATGACCAGCCTCTTGTTGAGCTCGGGGGGGTCAAGAGCTGCTCTGATTACTGCGAATTACATTTGATGTGGGGTGATTTGTTACTTGTGCATCTGCCCTGGAGGATACTTTTGGTGGCAGGGGCTGTTCTGCTTGCGGTGGTGGTGATGGCAGGCTTCGAGATATTGCTGCACCTGGTTCTGTGGAAAAATGCCATGATGTGATGATGTTGTGATAATAAAATAAATAATGATATTTAATCAATGAACGATGAg
>transcript_HQ_Ha_transcript10031/f4p0/2240
taTATATTCTTGCGCAGCAGTATACCCTTCGTATATGGTCCGGGTCTCTCAGCCTGATCATGCAGAACCGAAAATCTTTGACAAGCGGGTCTCCACCACCCACTTCCCTCGCCAATCGTGTGTTGGCCGCATGGGCTACCACGTTTGCATTGAAGCTCAGGCTTCTGGACGGGAAGGGCAAGTTTCTCCTAGGGGGCTTGCTCAATGTTGCTGCACTGGCCACTTTTTTGGGCATGTTTTGCTATGAACTCACAAGTTACAGTACTACAACCTACATCAGCTTGACCTACAAGGAATACTCTCATTCCAGTTATGAACGATCAACCACTGAATGTTCGACAGTGCCTTTGTCGATTTCGTCAACAATGTATGTCGATGAAAATGGCGCCTGGAGCACCGACTCCTCCAAATACAACTCCTTCAAGATGCTGAAACAGGTCACGTTCGAAAGCTTCGAGGGAGATGAGTCTGATTTTAACCAGGCTATCGCGGACCTGAACAGCTGCATTGATGACATCAATGTTTACACCAGCAATCACTCCTTCCAATCCAGCCTGATATACTTGGGCTTCACCGAATGCCAGGCTGCGAATGAGACCCTCACATTAAGTTTCCCAATGGGGTGGGATTTCATTTATGATTTCTCTCAATATTTGGTAGAGTCAAATCTTGTCATGCCCAATGACTACAGCTGGAACAATGTACTAAGGACGCAAGACAAAAACTCCTCGTTCTCTGGGAAAGTCTCCTTGCAGGTAGACAAATTGTTAAACTTGCAGATTACATGCGCTGCAAACTACACAAAATTCACTCCAATGCCAGGACAAGACTACTGTGGCCTTCTGTACACACAGCAACATAACAATAGTAAGGTCCAGACTGACGAAAAGGAAGTCAATATCCAGCTTGACCTTGACAGTGTTGCCAGGTGCATGGCAATTAACAAACATGTTGTAGATGCAAATTTCACGGATGATCTACTTGTCACTTCTTGGGGCACTGATCACGGTTCTACGAACAGCTATTCCTTCTACTACGCTTACTTGCAAGGTGCAGACAATCCCACGCTCATGTACATCATACCAGCTTGGAAGTATTGTATTTTGGTTTACAAAGATGAAGAACAAGACATCGCAATGTACCCAATCCTAGAGTACACAGACGATACCTGTTACGGCACTTTTGGGCCTGTGTCTGAATCATGCTCACAGTTTGAAGAGACCGGCTGTCCATCTGAGTTTGGTGCTGACATTGTACTTTGGATGTATGATTCTGAAATGACACAAAACTACGGAGCCATCCGCATGAGCGCCAAGGGAGCTCGTCAGGTGGTGAATTCGAACCTGTACTATTTTGAAGAAAATGCAAACTTGTCCTGCCAACCTCTGCTTGCCCATCTGCCTAATTCCTCGCAAGCAGATGTGCCGGTGGACCTTATTGAGAGTTACTACAAGTGCACCACCCGTGCTGCAGAGTCATGGTCCGGTGCTCTTGCTGACGCCTATGCTAACGCTCAGGTGGCTATTGTGTGTGTTGCCTTGTTTGTGTCGATGGTGTTGCTACGATTCTTTGGAGGCCGACTCGGGCAGACTCTAGACTATGATGATGAGGCTGTTGAGGTTGCCCAGCTGGAACTTGCTCTTGCTCGTGTTGAGGAGAAGAAACAGCTGAATATTCCATTGACGTCTGCCTCGCTGAGAGGGCTTACCCAGGATTCAGAGGAGGGGGGAGGCAAAGCACCCCTGTCCTCATTGGTGGGGGGTCCATCGTGCGCCGACCCCGCCGATAAAGGGCTGGATGTGGCGGCGCTGCTGGCCGAGATGGCCGAGCTCAGGGCAGAGGTGGCCCAGGTCGCCGAGCTAAGGGCGGAGGTGGAGGCACTGCGGAAGAGAGCCGCGGTCCAAGAGAGCCGCGGGTTCTCCACCTGGCTGCGGTCCAAGAGAGCCACGGGGGTGCAAGTGGCGGGAGAGAGCCCCCTCGCCACGCCCCAGGCACGCCCGCCGCTCATCCCGCGCTGACCGGGGCGCAGCCACCGCTCTCCCCTGACGCAACAGGCTTTGCTGCCCCCTCCTAGGTGGGGGGGGGAAGGGCCCGGTTGCCACGAGCACCCACGCTGCTGGCGAGCCCCTGCGGCGCTACTTAAGCACCTCAAACATGATGATAGGGAATAGCAACAACAGCGGGTTGTTACATTATTGAAGAATATATATATATATATATATATATATATAATATATATT
>transcript_HQ_Ha_transcript10032/f5p0/2224
GAAATAGAAACAGGAAAAACGATTTGATTCACCCCCCCCACTGAAGGATGAACTTTATCAATGTCAAGGAGGTAAGGGATCCATTCCCCCTAAAGACGGGTTTTCCGTTGCCAGTTATCGGAAAAAAGATGACGGAACAAGCCAAAAAGAAACAAGCCAAGCAGCTGTTCAGGGCTGGGTATGTTGAGAGATTGGACGATTGGGTGTTCATCGAAGTGACTAGCCTTTCCCCAGATCGTGATATCAGCACGAAAATGCGCAATAAAATCTCAGCATCTTTTTTAAAAAGAAATGCACCTTTCGTGCATGAATTTTCAGATGGAATCTTTTCCAAACAGATGACCCTTGAGTTAGAGGGCGATGAAAAGTTCGAGCTGAACGTTCTATACAGAACATCGAAACCGTTCTTGGACCATTATTTTCCTGAGATGATGAAACAGGTAGGATACAAGGAAGCTGGAGAGAACCCTTCCGAGCCACATACCAAAAGAACTTCAACTTCACATGCCGCTGAGCAGGCAGTTAATAAGAGAGCAAAGATAGCAACCGTGCAGCACCAAAGTGAGGCCTCAAACAGCATGGTGCAGTATGCTCCTAACAAATCAAAAAGTTCAGATAAAAATCTTCATGCTGACGACGATGATGAGAACATTCCCATCAAAGAGCTTCAAAAAACCGTCAGGAGCAAGCCGACTGGGCTGGCAGCACCCACCAAATCGCCGGCCCAGACGGCGCCAGGGTTGGAGGCAGCATCAAAGGCGCCGGTCAGAAAGCAGGCCCCAGCCAAGGAGGTGGCCAAGGCGGCCGTCAGACCGCAGGCGCCCGCCAAATTGCCGGCCAAGACAGCGCCAAGGGTGGAGGCAGCATCAAAAGCGCCGGCCAGAAAACAGGCCCCAGCCAAGGCGGCGGCGAAGGAGGCCGCCAGAGCACAGGCGCCCGCCAAAGCACAAGCCACGGAGGACACGCTGGCCACGGCGACCGGGGTGGGGAAGGGCAGGGGTGGAGGGGGTGCCCGCGGCGGCGCCCAACACGGTGGCGGCGAACGCAGTGCTCCTACCAAGGCGCCCAAAAAGACAAAAAACCCTCTATGGCACGACTCTGCTGTAGCAGCTGAGGCGAGCTTGAATTCCCTCCTCAAAACTCCTGACAAGCGAGCCAAAACCAAGACCTGTAAAGATGTGGCTTCTGCGCAGCAGGCAACAAGTTCAACCCTTCCTATTTACACACAAGGAGAACATGTGTTGATTGGAATTGAAGACACGGTTGTTTCAGGTCTCATCAAGAAGGTGTATCGGAAGACAGATGGGATGCCCAGTTATCTGATTCAGATGGAGTGTTCTGAGAAACCAGCCTTTGTTCAGCAAGATGAAATTGTCGGAACAGCTGTGCAGACAAGGCATGCCAATGGACTTGTAGAGTACTCCTGCAAAAGCCCACAACCTAAACAAGGTATTGATCCCCCACGTCGTTCTTTCGATCCAAGTGAATCAAGAGCCACCCGGTTCGGACAAGACTTGGTTGGTTTCCTGAAGGAGCATCGGCCAGTATGCATCAAAGACATCCCCATTGGGAGATATGGTGATTTCGTAAAGAATGAAAACACAAGGCAGAGCTTCTGTGTCCTCGGCAAACAGTGTATTAAGCATCGGGTGAAAAATGATCTTCTCAGCACTACAGAACTTCCGCCCAATAAGAATAATCCGAGAACAGGCGGTTGGTGTTCTTCCTGCCACAAGGCAATGTGTCAGGAATTTTGCCATTTTTATTACCATGTGAAAGTGGGGGTTGTTCGACTGGATGACAAATCTCAGCTCACCTACGGATGATAAATAATAAAAAAGGGTGAGAGGCGGTTGTTAGTTTTTTTTTTCTATTTTCTATTTGATTCTTCTTCTTCTGTGAATCTTCGCTTGTCATCATATGTGAATCAATAATTTTGGGAGTGAGTCCGAGTGAGTAGTGGGTGAGCCGCCCAACCACTACAAGCAAAAAAAATAAGATAATTACTATATATACTGTTGTTGTTGGGGGGCTCGCCCACTTGGTCGGAGTGGGTGGTGAGGCGCCCCGCCCCACCCACCCACCACTCCCAAAAAATTTGGTGGTTGTTTCCGCGCTTCTTCATTTTTAATCCCTTTTCTCTCTCTCTCTCTTTCTTAATCTTCTTTTTTGTTGTTGTTGTTGTCGCGCTTCTTCTTCATAAAAAATATAATATTTCATTGAg
>transcript_HQ_Ha_transcript10035/f6p0/2258
CGACGAAGCAGAAGCAACAACGAGGAGGAAGGACTGATCCTGTCATTGAAGAATGCTGGAAAATGTATGGTCTGAGCGCTTGCGGACTCAGAAAGAAGAGACTTGATATTTGCGCAACCATTCAACAAGAAAAGAGGAAGGAAGGCATAAACAAGGACGCTCCTGCAAAGTGCTTTACCAAGGAGGAGGATGAGGCTCGCATGCAAGAGAACAGAAGACGACGACGACCAAGGAAGCATGACATGAGGAGTGGTCCTTGTGCCTTCCAGATTTGAGAGAAAGTACCAAGTTTATTCTCGTTTGCTTCCCAACCCATAATAGAGCCTCGAGCTGGCTGTAGTATACCAGCTCCCAGAGTGTCTTCGAGACTCTATCAGACCCCTGTTTTAGCTTTCCCCCCTCTCTCTTTTCACCCCGACTCACCCTACCGAACGGCCTGCGCTCTGCCCCTTTTCTCTCGGCATTCGAAGGGGCTTCGAAGTCTGTGAGAGTGTGTTGAGATCATGGGAAGATGGCCTTCAAGGTCGGCCAAGCTAGCATGGCGCTCTTTCGCTGCCTGACTTGGCTTACTCCCGTTGTGCTTAGCAGGTGGGTATACAATCCTTTCACCATGAGCAAGTGTTTGTTTCTTCTTCCACTATGTGTTGCTTTGTACTTGTTTTCTCCTGGATTTTTTGCAATGTTTGTATGTTTTGACATGTGTGTTCACTGTGTGCATGTTGTGTGCAGTATATTCTTTCTTCTGTTCTCCATCCTTTATTTATTTTTCGTTTCTTCTTAGTGGACTAGCGCTGAGCTCAGCGCTGTTGAATGAGGGCTGCTTTGTTGCATGCCCTGAGCTTGATCAAGCTGTGGACTAGTGCCGAGGGTTGCACTAAGATGCTGTGATTCCGGCTCGGTGCTGGGCGGTCCACTTGGTGTGCCCAGCTGGGGAGCCGTTTGCTCGGGGTCTTATCCCTAGGATCCTGGAGTATGCCAAGGCCTGGACTTGGAAGGTATTGGTGGCTGTATATATGCCTTGAGCCCTTTGTGACGCTGCTTCAGCCCAAGAGCCCCTTGAGGGTGGGGAGGCGGTGTGCTTCCTGAGCTCAGAGCCCCTTGAAGGCGGAGGGTGATGCGCGTTGAGCGTTGTATATGCTGTTACTTCGAGCCCATAGCCCTGGGGGGCGGGGGGCGGAGGGTGCTGCATGTATGGCATTGGTCATTTGAGCCCAGGGCCTCTCGAAGGCAGGGTGCGGTGTGCTCTGACAAGCTCCCTCTCAGGCTGGGTGAGCGCCCGGCGCTGTGATTCCATGTTGTCGAAGCTCAGAGGCCTTCGGGGCCGGGTGGGCGGTGAGCGCCCAGCGCTGTGATTCCATGTTGGTAGCCCAGAGGCCTCCGGGGCTGGGGGACGGTGAGCGCCCAGTGCTGTGATTCCATGTTGTCGAAGCTCAGAGGCCTTCGGGGCCGGGGGGCGGTGAGCGTCCAGCGCTGTGATTCCATGTTGGTAGCCCAGAGGCCTTCGGGGCTGGGGGGCAGTGAGCGCCCAGCGCTGTGATTCCATGTTGTCGAAGCTCAGAGGCCTCCGGGGCCGGGGGGCGGTGAGCGCACGGTGCTGTGATTCTATGTTTGTAGCCCAGAGGCCTTCGGGGCTGGGGGCAGTGAGCGCCCAGCGCTGCTGTGATTCCATGTTGTCGAAGCTCAGAGGCCTTCGGGGCCGGGGTGCGGTGAGCGCCCAGCGCTGTGATTCTATGTTGTCGAAGCCCAGAGGCCTTCAGGACTGGGGGGCGGTGAGCGCCCAGCGCTGTGATTCTATGTTGTCGAAGCTCAGAGGCCTTGGGGCCGGGGGGCGGTGAGCGCCCAGCGCTGTGATTCCATGTTGGCAGCCCATGATGGTGAGGCCAGTTGTGTTCGTGTGCGCCCTGGAGCCGCTCTCTTTACCGAGCTGGGGGCTGTGGGCATTGGTGAAATTGAGGCCTCCTCTTTGTTGTTGCGTGGCCTGGGCCCCTCTTGGTTGTTCAGCTTGGTTGCTGGGAGCTCTGAGTTTTGGGGGCTTGTTTGCTGCATGACCAGCCTCTTGTTGAGCTCGGGGGGGTCAAGAGCTGCTCTGATCACTGCGAATTATATTTGATGTGGGGTGATTTGTTACTTGTGCATCTGCCCTGGAGGATACTTTTGGTGGCAGGCTATTCTGCTTGCGGTGGTGGTGATGGCAGGCTTCGAGATATTGCTGCACCTGGTTCTGTGGAAAAAATGCGATGATGTGATGATGTTGTGAT
>transcript_HQ_Ha_transcript10940/f2p0/2144
CAGCTGAAGAAAGCTAGAGCCGAGCTGCGAGGAAGAGTTGAGAAAATGAGAGAGCAACGAGAGATTATGGGGGAAATGGTCGCTTTGAGGGAGGAGCTTATTAATGGCCTACACGAAGATATCACGAAGCTCAGTCTTACTTTGGGAGTCCGTTTTGGGGGCGCCGGGAACGCCACCGTGAGTGCCGAAAGCACAACATTCGACGGCAGCGCTGATACACGGAGCAACGAGCAGGCATATTGTTTGCAGCTGGGACACAAGCAGGCTGAGTGTGGAGCCATCGGAGGCACCGAGGAGAAGCGGTTTTGCTGGAAATGTGGGTCTGACCAGCACCTGAAGAAAATTTGCCCTATGAGGGACAACAACAGACAACAGCAGAATATGCCTGCCACAAAGAAGAAGAATGCTGGTCCAGAGTCACATGCCCGGAGAGGCAAACAGACAAAGTCGCGTCCACCAAGGAGGACGGGGCCCATGCCTGCTCAGGGGGGTAAGTGTGATGGACAGTATGATGAGCAGGAATGTGCAACTTGGAGAAGACGACGAGAGAGCGCGCGGAGCGCACAACAGCAAGCGGAACCGGCGGCGGCAGAACACATCGGCCACAGGCAGGAGGAGTTGGCGGAGGGAGAGCACACCAGCCAGGAGCAGCCAGAATTGGAGGAGCCAGGGCCCCAGCGGCTCCGGGAGCCCGAGCGGTCCCCGGCGCTGCCCGTGCGGCCTGCGGCGCCGCCCGCGCAGTATGGGCTGGTGGCGGCCGAGCCTTCCGGTCATGGTCGTTCACGAGGGATGCCGCCTGGGGTGGGGCCACGCCTGCTCAAGAGGGGGGTAAGTGTGCTCgGCAGGGTGACCGAGGTGGTGGCCCTCGCAGATGTGCTGGAGTTGCAGCGGCAGCAGAAACGAGAACATCAGAGGGATATGGTGGACCAGAGGCGTCAGTATGAGCAGCAGCTAGAAGATCAGCGCAGGTGCTTGGAACAGAAGGTGCAGCAGCAAGCGCCATCCGCTGTGCTCCCTGTGGTTGGATCAGCACCACAGATGCTGGCAGTGAGGCAGCCTTTGACGAGGGTCCCCAAAGTGGTTGAACAGTGGGAGAAGAAGAGGCTGACTGAGATGGACGGGTTTCTTGAGTGGATGAAAGACAACGTGGACATTGCAATGAGGGGGAGGGCCGAGCATGCTCTGAGGCAGCCGGTCATGCCGGGGGACAACGAAGTTGTCGACATGGTTGTCTATTTAATTCAGAGGTCCATTGACAAGGTGAAATTCGCCAGCGTTGTCGAGAAGGATCAGCTGTGCGAGATGATACAGGAGCTGGAGTCTCGTCATAGGAGGTGGCTGGACATTATGGAGACAAAGCTGCATCGTGACTTCAGCAGTCTTGATAACCTGGATGGCCGCAGCCTGGAGGCGTGGCTTGCCGCGGCCCACAGGGCGGTGCGGAACCTGGCGGCGGTTGGGGAGTACAAGACGGACCGCGACTTGAGGCGGGTACTACTTGAGGCGACGAGGGAACACCCGAGGTATGAAAGAACTGTGACGGCCCTGGAGTGCCGTGGTTTCCCCTTCAACTACACAGAGTTGTTGGAGATGCTTCAGCGTGATGATATCAGGGCCACAGGGAACAAGCGCTCCACTGGGAGGGGGGCTGAGCCCCGCGGCGGCGGCCGGGGTAGTGGCGGCCGCGGCGGCAGATGAAGTGACCCAACTAGGGGGGTATGTTGTAAGCTGGGAGAATGATGATTTTTTTTAGTTGTGTCACGGGGAGCCTGGGGTTTTCAGTTCCAGCAGAGGGCGTGGCCAACTTGGGGGTGCCACAGATGTACCTTCAATTAGGGGGGTATGTTTGTTGGTTAATTTACGGTACATTCTGGGGCTAGTAGTAGAAGAAGAAGATTCAATGTTCTAGTTCCAGAATAGCCAAGAATATCGATGAAAGTGGTTTGCTCGACGTGAAGTGAAGAAGAAGAAGAGCAAGTAGGAGCAATATTAACTTAATACCTTTTACCCAATCACCAAAATTAAGATATATccgtgttcttattattcacccccagcaaacaccacacgcacacatcgcccagtatacctctcatcgccgcctcatccaccctcatccatgccatccatcccaaaagacaccac
>transcript_HQ_Ha_transcript10037/f2p0/2234
AGTACCACCAGCAGGTAGGGTCGTCCCTGCTGGTCCCTGGTCCCTAGTATCAGCTATCAGGAAGATCTGCATCTTGGCTGAATGAGTGCGGAAGAAACAGCAGAAGAAGAATAAGGAAAGCAGAAATACAAATACGCCGACCGCCTGCCTCCTGCCTCCTGCTCGTCGTCGTCGTCGTGGTTCGTGGTGGTGGTGTTCCGTTAAAACTTTCACCACCATCATAAGACCAGGCTGCTGCAGCCGTCGTCACCTCGTCCTAGAAATACTTTTTGGATGATCACAGGACTCTGTGCATTCCGGTAGTCACCATACATCTTTAAATGGCTCTGTGCTCGAGGTCAAAGCTGAGCCTTGTGCTGGTGTGCCTCCTGGGGGCTCTGGGGATCATCAGCTGTTTTAAGCATCATGGGGTAACAAGAGGAATGACAATGAGGACAGGGGTGCCCGATGAGATCACAAAGGAAAACCCTCTCAAAGTCGCTATCGCTGGTGGTGGTGTGGGTGGTCTCATGGCTGCCCGCGCTCTGCAAAACATGGTGTTGAGGTAGCGGTGTTTGAAAGGACATCAGAGTTCAAGAGGTTTGGTGGCCCAATCCAGCTTGCCAGCAACGCTCTTTCAACTATCAAAGCAATTGACACACATCTGTTTGAAAGGATAATGGAAAAGTTCACTTTCACGGGCGTGCGCACGAACGGCATCAAGGACGGGCTGCGCACGGAGTGGTACGCCAAGTTCCAGGCCATCACGGACGCGGCCGACGAGGGCGGGCTGCCCTACACGGGCGTCATCAACCGGCCGGACCTGCAGGAGATCATGCTGGAAGAGATAGGGCCCATCGTGGAGAACGGGCGGCAGGTGGACCGGTACGAGGAGCTGCCCGGCGGCGGCGTGCGCGTGCACCTGAGCGACGGGTCCAGCGAGGACGCGGACGTGCTGCTGGGCGCGGACGGCATCTGGTCCACCATCCGCGCGCAGATGTGGGACGAGCCGGTGAAGGAGGGCAGCGGGGCGACGTACTCGGGGTACACGGTGTTTGCGGGGGAAACGGTGCATGAGGTAGCGGACTACTGGGACGTGGGCTACAAGGTCTACATTGGCCCCCAGCGGTACTTTGTGACCTCGGACGTGGGCTGCGGGCGCATGCAGTGGTACGCCTTCGTCTGCCTGCCCCCGGGCACCAAGAGCCGCCAGAGCAACAAGGAGTACATCCGCGAGCTCTTCAAAGGCTGGTCCCCCGAGCTCTTTGATGTGCTGGACGCCACGGAGGACGAGGAGATTGAGCAGCGGGACCTGTACGACCGGCCGCCCTCGGTGTGGCGCAGCTGGGCGAAGGGCCACACGGCGCTCATGGGCGACGCCTGCCACGCCATGATGCCCAACCTGGGCCAGGGCGGCGGCCAGGCCATGGAGGACGGCTTCGTGCTGGGCGAGCTGCTGGGGGCGCTGCGGCGGCGCGGGGAGGCCCCGGGGGCTCTGCAGGCCTACTACCGCAAGCGCATCTTCCGCACCTCGATCGTGCAGGGCCTCTCGCGCTTCGCCTCGGACATCATCGTCACCACCTTCGACACGCCCGCCAAGCTGCGGCTGTGGCCGCCGGGCGTGGAGGTGGCCGGCCGCGAGGGGCAGCTGCCCAAGATGAGCAACCTGCTGACCTCGCTGATCCAGCCCACCATGGGCTTCCTCTTCTACGCGCAGTTCAAGTACCTATACAGCTTTGCCCCCGAGCGCCTGGACGAGAAGTACAGGCAAAACCTGGTGCAAACTGAACGGTCAAGGGCCAGGGTTTTAGCCCAGAAAGCCTGGGATGATAAGAAGGCTGGCAAGCTACAATCGCAGTTCCAGTCCCAGTTTGCCGGCAAGGATGAGGCTAAAGCATCAAAGATTGGAATGTAATTTAATCATCAATCAAATGTGGAAGAAACCTTGTACATCCTGGAAAAAGACACCTCCTTTACTGCTACGCATCAGTTGTTATAACAATCCAAAAGGAAATGAGGAGAAAGAAACGGTTATTACTCTCCGCTCTAGTTGTATTGCGGATGTCGTCACTCCCTCCTCCTTACTCACCCCTTCTTCTCTCTTAGTTGCTGTTTCATTTTGGAGACCTACCATGTTCTAACTTCTGGTTTGTGTATTATTTTGAAGAAGTTGTCTTTTCAAATGTTGATGATACAATAATTCTTCACTAATTAATATTATGATTACTTATATATAATTTTTAATTTTACTCCAATAC
>transcript_HQ_Ha_transcript10038/f2p0/2221
atgcctatgatgaggagatggTGGATGAGCTGAATGAAAGTCTTTGGTTTGCTTTATATGCTGAGGGTCGGCACTGCAATTCTGGCCGGTGATACTACCGATGGAGAGTTTTGCGACAGTGAAAGGGGTCTTTGCTACACCGATTTTGAGGTCCAAGTATACCGGAATGGCGAGCATCAAGACGGACTGAGTGCTGTGATCAGAAAGGGTGCCTGTTTGGATTTCTGGAATGTTGAAGCTTCTTTGGGGGCATTGTTCCCAGCATACTGCCGCCCACCGGAAGCTCCATGTAAGCTCTATTCTGAGGTTGGGCAAGCTGTGAATGACTGCAGCAATATTGATAATAAAAGCTCAATATACTTGGTGCCACAGGGTAGAGTCTTCATGTGGCCGACAATTGAACTAGGCCATCAAGTGAAGGTGGCCCATCTTGAAGACACGCCCAACGGAGAGCCGGTGGTGGTTGAAACGCTGAGCCACTCGCCGCGCATTTTCCGTTTGCACAACCTCTTCTCCCATACAGAAGCCGATGCCTTAATCGAGAACGCACTGTCAATCAAGACCGAGGCCGGACGACTCAAGAGGTCGAGCACGGGGGCAGAAGGTTACAACATGAACGTGCACCGCACCAGCCACAACGCGTTCGATGGGACCAGCGCGGTGGCGATGGCGCTGAAGCGGCGATCCATGGCCCTCCTCGGTTACCCGGAGTTCAGGGACACCTGGTGCGACGGGGCGCAGGTGCTGCGCTACGCCCCGGGGCAGGCGTACCGCCCGCACCTGGACGCCTTCTTCGGCCCCGACGGCGGCGGCGGCGGCGGCGGCGGCGGCGGCGGGCACAACTACGACGCCGCGCGCGGGGGCACGGACCGCTACGCGACGGTCCTTCTCTACCTGTCGGACGTGGAGGCCGGCGGGGAGACGGTGTTCCCCCACGGCCGGCCGCCGGAGGGGGGTCCGGGGGCCTTATCTACTGCCCAGGGACCACCGCCTACGGGCCTTTTTGAGCCAGGGTCATGGGAGGAAGAGATGGTGGCTCAGTGCCAGCACTGCCTGGCTATTCGGCCTAGGAAAGGCGAGGCCATCCTGTTCTACAGCCAACACCCGAACGGCCGGGTGGACGCGGCCTCGCTCCACGGGGGCTGCCCCGTGCTGGCGGGCACCAAGTGGGCGGCCAACTTTTGGTTCTGGAACGGGCCCGCCGCGGGCTACGCCGCCACGCTGGCGAACGGCACGGTGATCGAGGTGTGGGACCCGTCCCCCCGGGTGGTCACTTTCACCAACCGCGACTGGCCGGGCGCCGCCCGGCTGTACTGGGAGACCTCGTTCGTGGCGGAGTTGCCGGTCGGACAGAGCCTCAAGGTTAGCACCTACATTGGTCATCGGTGGAACCTGCACTTGGACAGTGCTGAGCCGTCTGTTCAAAGTGTCAGGATTCCACATGAGGATTGGTACTATGAAGATGGAACTCAGCTACAGATCGTGTTCCGGAAAGAAGGCCCGGCTCTATCAATCAATCTACCAAGACCACCTCCCCCAAAAATGTGACAAGAAGAAGTTATGATATATTAGTATTATGGTAGCCGCTGTTTTCATGCTTAGATTATGTGGTGCATCCAGATTATATTATTATTTTGGGGAAAAAAGCGAAATGATCAACTTGATAGTAGTAGATCTTCATCATTTTAATCATTTATCACAGTGGTGTAGATATGCAACACAGCCTGACTTTCACTCTTGTTTGAGCACATCAGTGTGCAATAACCTAACTACTAGTAAGTGATCAACACGATGTTTGGTACTGAATGATTTGCCTGTAGTGGTGCTGCTGCAGCAGCACAAAGGAAGGGTTTTTGAGTCTTTATTTTTCCAGTTGAGTCGTTGTCAATTTTCTTCAGTTGAAGTCTGAAAGGGACTTGAGAGTCATTTTTCACATTTATTTTGTTTCATGTTTGCTGTTGGAAAGTTTTGTTTTGTATTCTTTTCATGTGTTGTTAGCTGGAGCTGGTTTATCCCACTGAGAGCCCTTGACAGATATTGTCCATGATTGTATTTCCCGCTGTTGTTACGTACTGCTTTTGTCAATGAGTGAAAGCTGCGGCACTATGATTGACAGTATACTATCACTTGACCATATAGCAAGGCGTTTTACTCAAACGTATTTTTTCATGGTACTTTATTGAGTAGTTGAGGCGCCCTTTCAAACTCAAAGCATATaaatc
>transcript_HQ_Ha_transcript14584/f3p0/1842
gatccaaatcagtcgtattaagatatccccctactagtagttATTACAGGTGCGTGTTGCTAAGATGGCAACAGCCTCTGCTGCGGAAGTCAGCTCTCGAAGATGGATCATTTTGGCCCTTATGTGTGCCGGCAATTTGTTTACAGATTTCGTCGCATTTTCTCTCTCCCCGCAGTCAGCAAAATTCTCAGCCGTTTATGACATTGATGTGAGTGATATGGTCTCTATCTTTTTGGCCGGTAATGTCTGCATGTCGTTGTTTGTTGCGGCGATTCTGCAAAGATTTGGACTGACAAACTCCCTTATGTTTGGAACGGTGCTCCTTCTAATTGGAAACCTGCTGAAATCCGGCATTCCTTTTCTACTTGAAAACACAATGGCTTGGATATTTTACCCTGCCTATTTTTTTTGTGGTGCCTCGGAGCCCTTCTTCCAAATATCCATCCTGGAAGTTGCGAGCCAGTGGTTCCCCCGGCATGAAAGAAATATGGCGATCGGTTCGATGGCCGCGTCAGGGGGAGTGGGTGTGGCTTGTGCATATCTGTTGACCTCTTTGCTGGTACAAGAAGAGAGCGACTGCGCTGATTACCTCAACGGCATAACGGTGACATCCGCGGCTCTCTTGGTTGCAATTGCTGTCGCTTTCACAGACGGCCCAAACCGCAACAAAGGAGGCCCGGCCGCCAAGCCCGGCGGCGGCGCGGCGGAGTTCGGGGCACTCCTGCGCCAGGACCTTAGTGCGGCCTGCGGGCTGCTGCGCAACTTCCCCTTTATGGCGCTGCTGCTGCAGGCCGCCTTTGCCGAGAGCTTCACCGACGCGGTGGGCACCTACATTGACGAGATCTACGCGGGGCTGTCCTACAGCCAGCTGCGGATCGCCGCCGTGGCCTGCGGCTTCTTCCTCGTCGTGCTCACCAGCGCCTTTGCCTGCGGGTTGGTGGTGGCCGCGCAGCCGGTGCCAAAGCGCGTGGCCCGGGGGCTGGCGGGCCTGGTGAACGCGCAGACGGGGGTGGCGGTCCTGACCTGCCTGCTGTACTCGACGCTCCGGGGGGCGCCCAGCCTCTACGGCATGGACCTTTACCTGCTGCTGGCCGGGGCCTGTGCGGGGCCGGTGAAGGCCCTCGGGCTGGACTTGGCCGCACAGTCCCAGGAACACGCCGGTGCTCCCCACAGTACTTTCCAAATATGCCAGGTGGAGATGTTTGTTACCAATCTGTGTTCACTGACAATACTCAAAGTTTTCAGCCTCTTTGAGACAAACACCCAGGGTGATGACTTCACACACAGTTTTCTCTTCCTTGCAATAGTGGCAACATGCATGGTATTTTTTCTCGTTAGTTCATACCAGTCCGCTATCCATGCGCTTGTGCCAAAAGAGCGGCCGGCCGGCGGTGAAGAAGAAACAGCCCCCTTGCGGAGAGAAGAAGCAGGGGAACGGGTGAGGAGGTCCGAATCGAGGCCGGGTGCCCTCTCCTGGGACGACCTGGGTGAGGACCGCCCAACTGCCAGGTTGGGATCGGTCAGCCACACCGCATTCAACCTTGCCATTTAGTCAGGGCGGCGAGGAAGGGAGGAGGGGGGCGGGCCAAGTATTCAGCTTCAGTAGTTGATGTAGAAATCAAATTCTGGAATCTGGAAGTCTCAGGGCTTTGTTGCCATCAGGTGTTTGCATTTGTGATGTATATACTTTTTTGAAGTACCGACACTCAGTCAAATCATGTTCCAAAAGGAGAAGTTATTTATTACCTTTGGTCTTCTGACTTCAATGAAGGTGAAGAGGAAGGAAATCTCTTACAACACTTgtcatggctttttttaaaataataatgtcctctttacacc
>transcript_HQ_Ha_transcript10039/f2p0/2210
gAGAGCACCACAGAGATCTATCGGCTCATACACTGATACACCTCATTGCAGCAACGAGTGGTATAGGAGTAGTTGACTACTACTGCTTTTTGCGGAAGACGGCATCATTTTGATATCATCGATGGCCTCGTGGTTTAAAATAAAGTCACTACATAATGATTTGGTCATAACAGTTGACCCACAGACTCTAGATGTCACGGTTGATGAAGATAATTCGCCGCTATTCCTCTGCGATTCTCAGCTTTTCAAATGGACAGATGATGGTCACATTGTCTGCAAGTTTAATGGAAGAGTACTTGATGTAGATGGATCTAATGTTGAGAAGGGTGCAAGAGTATTGTTATGGCAAAAGTTACCGGGCAAAAGAAAGAACCAGCTCTGGCAAAAGAAATCTTCCGGCCACATCACTTCCAATCTAAATGGGTTTTGCATCGATATATATGATGATGACAAAGGTGCAGGTTCGAGCCTAATTACCTGGCCACTAAGAGAGCATTTGTGGCAAAAATGGGCATTTGTGGAAGAATCCTCAAAGGTCGCTCAGCAAACATTGAAGACAGATGGCCTGAATAGCAATAGTCTTGACGAGGAGGTTGAGGTCATCAGTATGGATGAAGTTGAGGGCAAGGAGTCGCCTGTCAAAAAAGATTTCGGCAGCATGTATTCCATCATATCTGAACATAATGGTCTTGCTCTCACAGTCTGTGAAGAGTCAGGAGAAGTTTGCGTTTCAGAGAAAGAGAGCCCACTTCCACTTTCACAAAAATGGCAGCTTACCGTGGAAGGCTGTGTCGTCAATCTATTCAATGGAAAAGTTCTTGATATTGACCCAAACACCATGGATATCATTCTCAAAGCAAAGTTAGAGACTGGAGGAACTGATGAAGTTCTTCGTCAGCAGTGGTCTCACTCGGTATCTGGTCACTTGGTTTCAAAGGCAAATGCATGTTGTATGGATATCCATGATTCAGACAAGGGACCAGGATCAAGCTTAGTTTTGTGGGCCCAAACTCAGCATCCATGGCAGAAATGGACTTTTGTTCCTACACCAGACACTGCCCAACTTGAAGCGCATCAATCGGTCATTACAACTGAAGACAAGATACCAGCAAACGAAAAGATCGAGGAAAATATGGCCGTGAATGCAGAAAAGCAAGCAAAGAGTGTGAAAGAAACCAAGGCCCCAACCGTCAAGCACAAAGAGCCAGAACAGCAGGAAGAAGGGACCCTGGGTGGAATGAACGGAGAGCAGTGTAGCAAAACTAGTAGTCCACATGCTCAAAAAAGAAATAATACAGTTATGGAAGATCACACTGAAAAATCTGAAGATAGTGTGAAACAAACACTCAACAAGAAGAAAACGTGTACTTCAGCAGTGGCCATCAAGAAAACTGACACAAAAAAAGCTGAGGTTGTGGTGGGGCAGAAGCAGCACCAGCAATCAGATTTTCCAACTGCTTCTGCATGTGGCATCTATGTACCAAAGTATGACCCACACAAAATGATGTCCTAGCACAGTCCAGCAGCAGCATTGTTGTACTCTTTTGGGACTTAGATGCTCTTCTCCTATTATGCATTAAGTGAGAGTGCTTTCGCCCCTCTGTGTGTGCCTCGTCGTGTTTCTTCGTTGCTCTCCCGTTTTTCCAGCCAGTCAAGACCACTCCCGGTGACATGCGCATCCTATCGTTTTCCTCAGTCACTGGCTTGTAGTCTTTGCGCGCAGATGCCAAGACCTCTAGATGCCAAGACCTCTTGGCATCACCACAGGCCCAAGTTTAGGTTTCGTCAATAACACTGTTATGGACTCATCACTTCATTAGAGCATTCAGCTGCGTTCGATTGCGTTACCCATCTGTTGGAGTTAGGCCCCAAACATTGAGACCATCTCGCTTAGCTAGCCGCTGACTCGATGTGTCATTTGGATTGGCCACTCCAAGCTGATCGATGTCGCTCACGAGCTGACCTTTTCTGTGTGCTGTTTCATTGGCTGTTGTTAGTTGTCTTTCCTCCATTGGCTGCTTGTGCCAGATGACTGGCCTATGGGTAGTACAGTCCAGTCATCATGTCCCTACATCACCCAATTGTGTGTCGTCATCCAACCTAGTTGTTTTTCATCATCATCATCAGTTTGAGTGTTTACTAGCATGATAGCATTTTGCGCAACCAAACATACTCAATTTTAATCCCACTAAAATCTCATATTTTGGGCT
>transcript_HQ_Ha_transcript11868/f2p0/2069
gactgcaccattATTTATTGCACGCATGCACCCCACACTCACCAATGATTACCACCAGCACAGTGTGGAGATATTTTTCTGGGGCCCAAAGATTTCCCCGCCATGGTAATGAATGCTGGCGTACCTTTGCTTCAGCTTGCTCGTTACTTCTGAAAGGCTCACAAAAGCACAACCATGACCGATTTTGGCGATTACCTTGTTGTTGGTTCGGTGGTACTGCTTCAAACGCTTTTCGAATGCCAACCCACATGACTGGCTGGGATGAAGCCTTGCTTGACCAGGGACACTTGAACCTGCACGCTGCGGCGGCGCCGCTGTGCCGGCCGACAAAGATCCTGCTGGTGCGGCACGGGGAGAGCCGTGGCAACCGCGACGAGACCGCCTACGCGCATTGCCCGGACTGGAAGATCCCTCTCACCCGACGGGGGTGGGGCGACGCGCGGCTGGCGGGGGAGCGGGTGAAGGAGGTGGTGGGCGACGCACCCCTGCTCTTCTACTGCTCGCCGTACCGGCGCACCAAGCAGACGCTGGCCGGCATGATGGGCGCCCTGGAGACCAACGACATCATCGGGGCGCGCGAGGAGCCGCGGCTGACCGAGCAGCAGTTCGGCAACTTCCAGAACGTGCTGACCACGCGGCAGTCCAAGAACGAGCGCGCGCGCTTTGGTCGCTTCTACTACCGCTTCCCCCAGGGGGAGTCCGGCCTGGACGTGTACAACCGGTCCACCTCGTTCATCGCCACCATGCACCGCGACATGGCCAACCCCGCGCTGGCCCGCCCGGGCCTGCACGCCGTCATCGTCACCCACGGCCTCACCCTGCGCCTGTTCCTGATGAGATGGTTTCAGTATTCAGTGGAAGACTTTGAAGAATCGCACAACCCCCCAAACGGAGGTGTGGTTATCATGGAAAAAGTCTCAGACCCCCAGGACTTGGTGCCCAAGGCAAGGTGGTTCCATCAAAAAGGACAAGAAAATAGAGACCGAAGGGCAAGAAGAAAAGGCTAATATAGTAATTCTCAAGGTGTCTGTCGTATGTGATGTGATGAATGGGCATCTGAGAAAGAAACCGAAGAAAAGCCTGAAGAAAACTGCAGGGGTAGATGTATAGTCCTCAGCGGTGGTGTTTCAATCAGACAGAAGCTGTGTGCCAAGCTCAAACTAGCCTGAGATTGGAGAAGTAGGCACGGTCTGCATGATCATGATCCTGTGCAAGGATTGCCCCCGCCCATACGGACTGCCCCCGCCCATACCTTAGGGAAACCATACAACCCCTTCGGAATAGGGTGGCATAGCGTAAGGAGGCTAAAGTTGCGGAAGCAAACGACATGGAGAATGGACCTACCGCCACACTGTCCATCAAGACCACGAAGTGAACTATGAGGGCACGCTCATACTCTGGACACAGAGAAGCAGCTACTATGGCTGATGTCACCACACTGAGGAGGACAAAATAGGAGGCTCTTTTCATCCGGGCAGCAAACCCTGGCAAAAAGATGACACAGCTTAAGAGTCTCAACCATGGCTTGACCATCAGCACATACTGCTGGGACTGGACCATTCTCATAGAAATCAAGCAAAAAATGGAATGGGCACAGAGAAAGAATTGCCCTAGTCCAAGAGACCCTTAGTGAGACACCAGTTTTATCCGCGTTATCATTGTAATTGTTGTTGATAGATCTACTGTTGTCACCCACTGTTAGTATAGCTGGATTTTCTTCTGTTTGTCGCGATTTGATCATCACTTCTTCTATCTTCATAACTTCATTTTTCTTGTTGCTGCCGCAGCTACATATTTATTATTATTATAGCTCCTGCTGTTGATATTAAAGTTATTactcttcttcttcttggcgatgttgttgttgattcctacaTTTTTTTTTTTTTTTTTCTTTCTTTCTTTTTATCTTGGCCCTTTTCCGTTGAATGTTTTTGGGAGGAGGTATCCTCCTCCTGTTGTCATTGTTGTGAGCATAAGCGAACAGCGGGGTGTGCGATGATGTTattggaagcaaaatttcattgatataAAATATATATTATATTATATATATGTATGATG
>transcript_HQ_Ha_transcript14585/f3p0/1700
gctgatcttcTTTTATGATCTATTCTTCTTATCTTCATAGCCGCAATATTGACTCGCTACATAATCTGAGCTCGCACTCTTGAGGATGTCTCTTCTCATGTCCATGTTGCTTGTGGTGTTGATATTTTCTGTCTGCAGATCTTTTATGCTTCCAAAACAGTACAATGCTGCGTCCAGTTACTGCCAAAACAGCGCATTGCACATGGCTCGCAGACTTGAGAAAGGACATGATCCAATGTTGGTAGATGTAGTGCTTAATAACATGCCATATAATGCTACGAAGTACGAACCGGCAATGTATGCAGAGCCCACCCCGCACCCAAACCCAGGACAAGAAGACAACGAAGACAATGCACTTGAGACTCGCAATGTAATTGTGATGAGCCAGGAGGAGGAGGAGGCGGCGACTGCGGCGGCGCAGTCGGACGTGCTGCCGGCGTCGGAGTTCGAGGCGATATGGAGCGGCGAAATTGAGGGGATGCGGGAGGAGGAAGTCATCGACCTTGAGCGCCACTACCCTTCCGTGCAGAACTTAATGGCCGACGAGGAGCCCATGACGAGGCAGGAGATGAAGCATTTGGAGGAGAGGGCCCTGGAGGAAGCGAAGTTCGCCGAGAAAATCCTGCAGCAACACCCGAACATGCCGGAGATCGACCTGGACGAAATTTCAGCCTCGTTTGAAATGAAACCGGTAATGGGGGACACAGCAGGTTGCGAGGCTCCTCTGGACGCCCCCTGGCGCCTCAAAGCTGAGGCCATCATCAAGGACGTCACGGAGAGCGTTGGGCTGGCGCTGTACGACGTCCTGTGGAGCCTGAGAGAAGTGGAGGTCACCATCACCGCCCCCGAGGACAACCCGGAGGCGCTGTCGGTGGACGCGCTGTCGACGCTGGCGCGGGCGCTGACGGACGCGCTCGACGAGGTGGACGAGGAGCTGGGCATCCTCAGCCGGCACGAGCTGGTGGTGGCCACTCCTGGCCTGCCCAACGTTCTCTCCACGGAGCGTCAGTTCCAGGCCTTCAAGGGCTTTGACGTTGTTGTCACGACCATTGCAATGATGGAAACAGAACCAAGGCACATTTTGGGGAAGCTTGTGGAAAGAACAACAGAGAATATTACTCTGAATGTCAAGGGGAATCAAGTCAAGATTCCATGCTCGCTGGTGGCGGAGGTGAAGTTGCCGGACGCCATGTACGAGGAGGGGGACCCGGCCTCCAAGGGGCTCAGCAGTGTGGATGACTAAGACGGGGACTGCCACTTCGAGGGAATAATAATAGGGTATCGGGAGCCCGGGGAGAACAATTTTAAATCTGACAATGAGCAGGAGGGAAACTATGCAGATGATGATGTGGAGGATTGAGTTGAGGAAGACTGTTGAATGAAGGCGGCGGCAGCGGCATTATATTAAGGGAGAGTTCAGGAGCAGAAAAAAAAGAAGTGAAGGAAGCAGGAGTAGTGGTGCAGTGTCATCATCATGCAATGACTGTGTTCTTTGTTCTCTACCTTTTTATTCTTTTGTTCACATGTGGTTTTGTTTTTACCTCCTAATAACTAGGCGGCTATAACAAGTTATAATATTCCTCCAGCTGCACTGGGGTGTGGTGTGTTTCCACTACTTGATCACCACTGGTATTATAGTACTATACACAATTCATTGTGCCTGAAAGCCTACTAATACCCTTGTTATTGAGTTTGTGGCGC
>transcript_HQ_Ha_transcript10040/f5p0/2226
gACATTCATCCACTCACCATTCAAGTTCGCTCAAACGCGACCTGATCCAAGCTTGCTTGAAAAGCAAGCGAACATTATATAGAGACAAGAGGCTACCGAATTTCCAAACTGGGAGAGTCCACCGTTCTTCTTTCTTCGTATATCCTCGGCAATCCACTTTGATCTCTCTCTCTCCCAGAAACTTGGAAGTCCAGACCTCTTGCGAACTCTACGTAATACCACTACTACACCGAACAACATGTCTGAAATTCAAAACATCGAGAATTGGTTCCGTACCGCCAGGTTTCAGGAAACCAAGCGCCCCTACGGGCCAAAGCAAGTCCTCTCTCTGAGGGGTTCCCTCCCTCAGCAGTACCCTTCAAACCAGATGGCCCAGAAACTGTGGCGGACCCTGCAAGAGTGCAAGGCCAGCGGTGGCTTTACGCATACATTCGGCGCTCTTGATCCTGTGCAGGTTGTCCAGATGGCAGAACACCTGAAGACCATTTACGTATCTGGCTGGCAGTGCAGCAGCACCGCCTCTTCTTCCAACGAACCGGGACCAGATTTTGCGGACTACCCCATGGACACGGTCCCGCGCAAGGTGGACCAGCTTTTCAGAGCTCAGAGGCACCAGGACCGTCGCCAGTGCTTGGAGCTTTCACAGATGAGCCCCGAAGAAGCCAAGGCCGCGAAGAAGATCGACTACCTCAGACCCATTATCGCTGATGGTGATACTGGCCACGGCGGCCTGTCCGCCGTGATGAAGCTCACCAAGATGTTCATTGAGATGGGCGCTGCCGGCATTCACTTTGAGGACCAAAAGCCTGGCACCAAGAAGTGTGGGCACATGGGTGGAAAGGTCCTTGTGAGCACCCAAGAGCACTGCGATCGTCTCCAGGCTGCCCGGCTGCAAGCTGACATCATGGGCACTGAGACTGTGATCATTGCCAGAACCGACGCCGAAGCAGCCAACCTCCTGGACAACAACGTGGACCCCCGCGACCACCCCTTCATTGTGGGCGTGACTGTGCCCGGCACAAAGGCCCTGATCACGGTGGTGGCCGAGGCCAAGGCGCGGGGCGCCAGCGTGGACGAGCTCCAGCAGCTGCAGGCCGAGTGGCTGGAGTCCGCCCAGCTGCTGCGGTACCCGGAGGCGGTGGCGAAGGTGCTGGCGGGGCAGGGCAGCCAGGCCAAGCTGGCCGAGTGGAACCGCGCCGCCTACGCGCTGGACCACGACCGGGCCCGGGCGCTGGCCCGCCGACTGTGCGGCTTCGAGCCCTACTTCGACTGGGAGGCTCCGCGCGCCCGCGAGGGCTACTACCGCGTGTGCGGCGGCGTGGATTACTGCGTCGCGCGGGCCCGGGCCTTTGCCCCACACTGCGACCTGATCTGGATGGAGACGGCTAAGCCCAACATTGCCGAGGCGCGTGAGTTTGCCGAGGGCGTGCACTCGGCGCTCCCAGGGAAGATGCTGGCCTACAACCTGTCGCCCAGCTTCAACTGGGACGCCGCGGGCATGACCGACGAGGACATGCTGGGGTTCAACGCCGAGCTGGGCCGCCTGGGCTTTGTGTGGCAATTCATCACCCTGGCGGGCTTCCACTCGGACGGGCTCATTGTCTCCAAGCTGGCAAAGCAGTACGGGCAGAAGGGCATCTATGCCTACGTGGAGATGATCCAGCGCGAGGAGCGCAAGCACAAGGTGGAGCTGCTGACCCACCAGCGGTGGTCGGGGGCCGAGCTGGTGGACACGCAGAGCAACGTGGCCATTGGCGGGCTGAGCAGCACGGCGGCCATGGGCTCGGGCGTCACGGAGAAGCAGTTCCTGGTGGAGGACAAGGTGGAGCCGGCGGTGCAGCCTATCTCGCGGCTGTAGCTTGAGGCAGCAGGCACGACACGGAGGAGGAGGAGCTCTTGCTTTGCAGTCAAAAAAAAGCAGGGTAATAATACACAACACATTAGTTAGCAGTTATCTATCTATCTTTAGCGTGGTGGTTTTCTGTTGTCTTCTTGTGTGTTACAGGTGGTCAGTTCTTGTTGTTCTACGTGACGTTGTTGTTATTATATATATACTACGGTGTATAGTGTAGTTTTTGTTGTTTATCTACTTCTTTACACTGCGGTAGCTTCTTGTTTATTATTTTAACCAATCGTCATCATCGTCATCATCATCATCAATAATAATtattactttcttcttatcactattcatttttataataaaaataatgataataattaatt
>transcript_HQ_Ha_transcript10946/f2p0/2132
gatcctaatcaccattaaaaccGAAACGTTTGCTGCTGCTAAAAAATGCCCAACAAGGATCGAAGGATCGAGAGCCAGGCAGATAGTGAGCATTTTTTCACGTCATTCAGATTGTGCCTTTGCTGCATAGCAGTGCTCCTCGTTTTCGCTGCATCAACGGGATGCCTCTATCCCAAACAACGAGTTCTCCTTAACGATTCCAATCCGGTTGCAGCTTTGAGTTCCAGGTATGATGATGTTCTCTCTCAATTTTACGATTCAGGAAATCAGCTCTACAACCCAATAAGACAGTGGGGATGCAACCTCTCTGATACTCCACTGGTCTTTGTGCACATTGGCAAAGGCGGAGGAGGAGAGGTTAGAGTAAGATTTGCTGCCAGTGCTTTGAATTATACCAGAGGAGGGAGGAAAAATGCTGTTTTTAGGGTTACTGATGGGTCTTTTTACCAAGTTGATTCCAATAAGGATCCTCTTCTCCCATCCAATCGGGCTTACTTTTGTAATTCCGGTCATCCAAGTCGACGGCCTACTCCTGATGATAACAAAACTTTTGAGGGGTACCAATTGTGCAGAGCAACAACACCGATTGGGAGAGCTGTGGCATGTCCTGAAGCAACAAACTCCAACTTGGATTACACAGCTTTGGTCTCAAAAAACGCAGAGCTTCAGGCAACAGGCCGCAAGCCAAAGAAGTTAGGGGTTTGCAAGGTTGGGGGGTGTGATATTGATTCCGAATATTGTCATCAGGTGTATGTGGGACACAACGCCCTGGGTTCAGAATTCCATTGGTTGCCTCCAAAATTTTTGCACAGGCATTGGGAGTCCATAATGGCAACAGACAACGGTAGGCTGGAGAATGGGTTGCAGCATTCAGAAAATGCCAAGTTCATCGACCGAGCCTTTCGTTCGATTTACCCCCAATCTGAGAAACCAAGAGAGAGCTGGTGCCCACAAACCGGGAATAGACCTTCAACGTGGAGGCCTTACACATTCAAGGAGTATCATGAACTATACGAGAAATGCTCAGTTCCACTGGCCTCATTGATGGATCAAAAGGTTATACAAGTACTTGGCAATCGACTTCCAAAGTATTCTTCCTCCAATCTTAGAGTGGATTATCTAAACTGGGCACCAGTCTATGCATCACTCCCAGCCCTCCGGGTTACAGTTGTTCGTGAACCATTCTCTTGGTTCCTTTCGAAGTACTTTTGGCACTACAAAGAACGTTACGCAGGAACGAAGTGTGATGATGAAGAATTTGGTTGGATGGCGAGACTGGCGGTAGATTTTATCCTCAAGGTTTGTGGCGAAGATTGCTACGCTCGGCTGGAGCTTATGGGCGAAGATGTAGAGTCACTTGCGTTTCAAGCAGAACAAAACCTTCGGCAATCCTTTGCAGTGGTCGGCTTGGTGGATAATATTGACCAATTCTATGACATGGTAACAGCTCGTGTGAGTTACATTGATATGAGTAGGAACCCTGAATTGAAGGGGGGGGTCCATAGCACTCAGAAAAATGAAGATTATGTCAGGTGCAAAAGTATTTTTTCGTCAGAGGAGTTCCAACTAAAAGTTCTGAAAAATCATGCAGAGGTGGCTCTTTTGAAGCACCTTCACACAGTTGCCATTGAGGTCAACCAATTTCAGTTGAAAGAATTGGAAATGTGCAGAAGATAGAGATTCAAACAAACAGACAAGGAATGCGCGACTACTATTTCAAAGGATACAGTGCTTGTACAAGGATGAACAACGGGACATAAGTTACACGCACGCGTCCAGGGCTGCTCTCGCTATAGTCATCTACGCCAAGTGCGTGGACAATAATGGGACTCAGCTGGCACAAGGCAGGATATGACAAGAAGAGTTGGCAGTCAATCTTAACAGCAGGGATGGCCTCTTTCTGTTATTGTCCGCCGCTGGCGGCAGGAAGGAGGAGGAGGGAAGTAAGACAGGAGGAGGTTGCATCCACACCACTATAGCCCCGACCGCGCCTGTGCCCGAGATCTGGTGTTTGCCAAAGCCCCTCTTCCCCACTTTGTGCCTTCAAGTGTCTGCTACAAttattatgataataatgcatggtgctgtatattgtttttttttggaaaacattgtttaaatttgaatcttt
>transcript_HQ_Ha_transcript10042/f5p0/2225
gatttccatttccattgcaatctgaatctgGACCACCACTGTGTGTTGGGCGGCGTGACCTGCAATGAAAAATGGGATGAAAACCGAACCAACCCAGAAGACTGGAGGATGTTCTGGAAAAAGGAGGAGATCCGCCAGGCTTTCCCGCAATAGCCGGTTGCCGAAACAAGAACTGGGCAACAAGCGCAAAACTACTCCTTTGGAGACTTTCTCTCAGGTGCTTCAAGGATGTTCGTATTGGGCATTATTCACAGATGGAGTAAGTCTATCAGGCTGGGATAAGACGATGGACCAAACCGCCAAAATTGGGCATCTTTCCGTGTTGAAATGGTTACATTCCAATATGCCAGACGGCTGTAGCCCGGAGGCCATGAACAATGCTGCAGAGAATGGCCACTTGTGTATGGTGGAATGGCTGCATACTAACCGAACTGAGGGCTGTACCCAATCTGCCATGAATAATGCAGCAATGAATGGCCACTTGTGCATGTTGGAATGGCTTCATGCCAACCGTGACGAAGGATGCTCTTGCAAAGCACTCACCTCTGCAGCAAAGAATGGCCATTTTGCTGTTATTCAGTGGCTGTTATCCGTATTCCCTGGAAGATTCGATCAACTTGAAGCTTCCGCCACATTAACCTCAGCAGCGTCGGGTGGCCACCTTGCTTTGGTAGAGTGGCTGCATCCCATGACGACTGCAGCTGTGAAGGACATACTCTTGTTCAACCACCCCACCGCTGCTATGGACAGAGCCGCAACAAACGGCCACTTAGATGTCGTGGAGTGGCTACATGCCCACCGCAGTTGGATGGGAGAAGGCTGTAGCCCCGATGCCATGGACGGCGCAGCAAGAAATGGCCACCTGGATGTGGTGGAATGGCTACATGCCAACACGGATGAGGGGTGCTGCATCAGTACAATGGATGGTGCAGCTGGGAAGGGCCACCTGGCTGTGGTGGAGTGGTTCCATGCTCACCACGTTAAGTGCTCTAGAGGTTTCCGCAATGCCCACGTCAAGTGCTCTATAGACGCCATGGAATATGCAGCATCAAACGGTCAGCTTCATGTGGTGGAGTGGCTGCATGCCAACCGCTCAGAGGGCTGCACAAGAGATGCCATGGATCGGGCAGCTGCTAATGGCCACCTGTCTGTGGTGGAGTGGTTGCATGACAACCGCTCTGAGGGCTGCACCACTTTGGCAATGATTCTGGCAGCTGAACATGGCCACCTGTCTTTGGTGGAGTGGTTGCATGCCAACCGCTCTGAGGGCTGCACCACTTTGGCAATGGATAGGGCAGCTGATAATGGCCACCTATCTGTGGTGGAGTTTCTGCATGCCAACCGTTCAGAGGGCTGCACGACTGATGCCATGGATGCGGCAGCTGAAAAAGACCATCTCTATGTGGTGGAATGGCTCCATGCCAACCGCACTGAGGGCTGCACCACAAGGGCCATGAACGAGGCAGCTGCAAGAAGCCATTTGCGTGTGGTGGAGTGGCTGCATGCCAACCGTTCAGAGGGCTGCACGACTGATGCCATGGATGCGGCAGCCTCAAGAGGTCACTTGTTGGTGGTGGAGTGGTTGCACACCCACCGATCCGAGGGGTGCACAACCGATGCCATGGACGGGGCAGCTGAGTTTGGCTCTCTGTCAGTTGTGGAGTGGTTGCATGCCCACCGTTCGGAGGGCTGTACAAGAAAAGCCATAGAGATGGCAGAAGATAATGGCCACGAGTCAATAAAGGACTGGTTACTCGACCAACTTGAACGGCAACCTGGCTTGATTCAAGGCAGACGAGTAAGCGCGAGGCTCCTCAGAAACGAAACATTTTTATCGCGTCACGATGAGATAATTCCTGGAATTTGGCGTCGCAGAGAAAGGAGATAATACATACGTTATGCAACGTTTCACGTGAATTACAAATGGTTTCCCGGGTGTTCAGACTGGAAGGCCATTTCCGTTCATGTTTACACTGTATGTATGTACCAGCCAATCGGGATGCTCCGCACCCCTTGTGCTGGCCGCTAGGCGCAAGGCCCATAGCTAATGTGGTGCTGTTGTGGTTGGGCATGTAAAAGAAGAAGAAGGTTAGAGGAGGTCAGTCAAATTCAGTGCAGCAATTCCTCCTTTGTTTTTCTTATCAATATTTCTCATCATCATTACATATAtatacactattatccttaataatggtgataaaaccaaataaaatattcttgatgat
>transcript_HQ_Ha_transcript11873/f2p0/2102
gacccaaCAAACAACTATTCACAATATCAGCTGCTTGGACACAGCCTGCCCTTGTTTGACTTGCCATTTCATTATTTCATGCCAGTTCTTTTGGCCCTGCACATTCCCTGATTCTGCTGCATTTTTGCGTGCTGATGATGTCTACAGCTCATCGAGCATCAAGTATGTCATTTTTGCAGGCTGCTTGATGAACCGTCTTTCCCTCTGACTGTTTTATTTTCTCAACTGGGTAGCCTGGTACTTGGGCAGTGTATTCTGGGGCATCTGCTGAGCAAAGGATAGGGTTCATAAATTCATCCCATACCCATCATCCATGCCTAGACTCACTCAACATCCCCCCCATGGGAGGGGCTTCAATTCTTGACACACTGAATCTGAAAGAAGAATAACAAGGTTTTACTTCCAGTGGTGTGCACTGGTAACCCCCAGACCTCAGATATCAACAATAGCACATACACGTGACTCAAAAACAGGTGCTAGTTTGGGTTCGAAGCTTTGAGATAATGGCAAGGCTGTTGTTTTTTGCGGCAGTTCTTCTAATCCTTCCTCTGGTGGTGGATGTAAGCACTGGGCCTTTTCTCGTCCATCTGCCAACTGCACTAAAATCCAACAATGGCACAGTTTTTGTATTGGAAAAGGATAAAATCCATTTGGATGCTCATCGCGGTCGTATGAAAGACTTGGCTGACACCATTCCAAGCTGGGATTATATTAGCAGTTCCCTTACTGTGTGCGTCCATTTTCCAGCAAGAGGAAAACAATATTGTAACCCCCTTCAGCAGTTCCCCTTTTCATTCTCCTTCTCGGATTCTCGGCTAAAATCTTGGGAACATCTTGAATTTACTTTTTATGCTGCGAAGGAAGAGGATGCTCACATTATCAACCAAAGGATGTCAAAGCTCGACTCTGAAAGTAGGCGCACCTTGGGGCAGGCTCAGCTGAATCTTACTTTGTGTTTTGTCAGCCTCGAGGGTGATGGCAGCTTCCATGGACTGTATTCTAGTATTTTCCCACATTCTTCTTTATTATTAGAACAAAATGGAATGGCACATGACTTTCAACTAAGCAGCATTAACGATTTGATTCGAAGAACTCCCTCTCTTTTGACGTTCTATGCTGAACAGCACCCAGAAGTGCTTGTGGTTGGAAGGGAGACTGATGATGCTTTCGCCTTCGCAGCCATGTCATTATTCTTGGGAGCAGAAGCCGTTGAACTGATTTGCGTTGATGCCCAACAAGATCGGCCTGGCCTTTGCACTGACTATTTCAGCGTTTGTAGCCCAGGAAAACCATGCCCGCTTGGGTCTGCATTTACCGTCGAATCCTTGTTGTGGCCCCCTGAACCACCAGCAGACAAAACGGAGGATCAATTGCACTATTCAGTTTATAATTCTATTGAAAGCCTTGCTTCTCCGCATTTTGATGTGGTAATAATTTTCGACGATCTCTTTGGAGAGTATGCTCTATGGAAAGCTAGCCAGATGGTAATGTTTATCTCTCCAGCATCTTCTCATGGTGCTTGTAATGAAGAACAAGAAGAGGGCATATGCTCTATCGCTCCATCAGAGAAAAGTCAGCAGCACAGCAGTAGTCAAAGAAGAAGTGAAATAGTTGCACAGCAAGATTTAAGGAAGCATGCAGAGCTCCAACTTCATGATATGAATGAACTGTACACATTGGAGGTGTACAGTACCCTTTCAGTTCATCTGCAAGAGGTGCTTGATCTAAAGCTTATCGGGCATGAAAAAGCACAACTTACTCGCGCAGGAAATACGCCACCAATGGCCTGGGGGATAAGCACGGAAGAAGAGCTAGATCAAGAAGCAGGATACTCACCAATGGCACAAGTAATGGGTGAAACACTCAGCGCTTTCACCAATAAAGCAGCAAAAAAGTATGATGGGCAAACATACCCTCACTCCATGATTGAGTTCAGCCTGAGGCAGGTTGGTTACGACGAATGAATCCAAATGTATTATACACACACTGCTGTTGCTTTGCACTCATTGTCATAAAGATTTGTGTACTGGGGGCGCACAGTTGCTAACACCCCAAGCATACTTTGTTGTTATATTATATTATAAATTATATTATAATACTATCAt
>transcript_HQ_Ha_transcript11874/f2p0/2076
gaattttccaaagaggagaagcttcaaatgcaaatgagaTGTCGCATCTAGGTGTGCAGTGTGTCGATAGAAAACTTCTAGTGTACTGGCCCCTTGATGACGCTTGGTACCCAGGAAAAGTCAAGTCATTTGATGCCAAAAATAAACACCACGTTATTCTCTACGAGGATGGACAGGAGGAGACTTTGATCCTTAGCAAAGAGAGATTGCAGTGGACAGAAGGAATGCCTTGCCGTCGCATTGCAACTCAAAATGTAGTGCAAGACTCAAATGCCCGGCCGAAAGAGCGAAGCAGATTCCTTGCGGTGCGGAAGCCGAGGCGCAAATGTTGTGAGCACGAGGGGTGCACCAAAGAGCCAAGCTCCGATCATCGTGACGGCTTATCAAGAAACAGCTTCTGCGCGGACCACAAGCAACAGGGCATGGTGGGCGTGCAGAATAAGAGGTGCTGCGAGCATGCTGGGTGCAGCGGACAGCGTACCTTTGCCTTCGAGGGTGCTCAAAGGCTTAGGTTCTGTGTGCAGCACAAACTGGAGGGGATGGTGAATGTGAAGAGCAAGAGGTGCGAGCAGGCCGGGTGCAGCAAAGGCCCTTCCTTCAACTTCGAGGGCGAGGAGAGGGCCAGGTTCTGCGCCCAGCACAAGCTGCAGGGCATGGTAGTGGGTGTGACGAGAAAGAAGTGCGAGCAGGCCGGGTGCAGCAAGCGGCCTTTCTTCAACTTTGAAGGCAAGCAGAGGGGCAGGTTCTGTGCGCAACACAAGCTGCAGGGCATGGTGGATGTGAAGAACAAGAGGTGCAAGCAGGCTGGCTGCACCAAAAGGCCTTACTTCAACTTCAAGGGCGAGCAGAGGGGCAGGTTCTGTGCCCAGCACAAGGCGCAGGGCATGGCGGATGTGCAGAGCAAGGGAAGGTGCGAGCAGGCCGGGTGCAGCAGCAAGGGCCCTTCCTTCAACTTTGAGGGCGAGAAGAGGGTCAGGTTCTGCGCCCAGCACAAGCTGCAGGGTATGGTGGACGTGAAGAGCAAGAGGTGCGAGCATGTCGGGTGCAGGAAGGGCCCTTCCTTCAACTTTGAAGGTGAGCAGAGGGGCAGGTTCTGCGCGCAGCATAAGTTACAGGGCATGATGGATGTGAAGAACAAGAGGTGCGAGCACGCCGGGTGCAGCAAGCGGCCTCAGTGCAACTTTGAGGGCGAGCAGAGGGGCAGGTTCTGTGCCCAGCACAAGCTGCCAGGCATGGTGGACGTGAGACACAAGAGGTGTGAGCGTGCTGGCTGCAGAAAGCTGCCTTCCTTCAACTTTGAGGGTGAGAAGAAAAGGGGGAGGTTCTGCGCGCAGCACAAGCTGCAGGGCATGGTGATTGTGAAGCACCAGAGATGTGAGCAGGCTGGGTGCAGCAAGGTGCCTTCCTTCAACTTTGATGGCGAGAAGAGGCGCAAGTTCTGTGCCCAGCACAAGCTGCGGGGCATGGTTGATGTGAAGAACAAGAAGAGGTGCGAGTATACAGGGTGCAAAAAGGTGGCTCACTACAACTTTGAGGGTGAGCAGAGGGGCAGGTTCTGCGCGCAGCACAAGGAGCAGGGCATGGTGTGTGTGACGAGCAAGAGATGTGACCAGGCCGGGTCCGGCAACCAGCCTGTTTCCAACTGCGAAGGCGAGCAGCGGGGTAGGTTCTGTGCACAGCTCAAGGAGCAGGGCATGGTGGATGTGATGATGCATGAGGGGGGGCATACCCATGCCCCGAGGATAGAGGTCGTTTGAGGAAAGAGAATAATGAGGGAGGGTCAGGCATGCCAACATAGAATAAGTGATTTCAGGAGGGTCCCCAGATTTATTACTTTAGGACGTTGGTAGGACGGTTATGAAGCAGGACGCAAAGTATTGCGAAAATCAATTGTGGGGAATGGTAAATGAATGTCAAAGATCTAGTTATAGCTTTAAAGAAGAAGAAAGTAGGCAGGAAGATGTAAAGATCAAGGTGCAGAactggcatcaaattggagaaagattaaccagtctaactgttgagattctactcactagatagacttgagtttttaagccctcttgctccttctac
>transcript_HQ_Ha_transcript12752/f2p0/1991
gtGGGCGCGGGGGGGCGGGGCGGGGCGGCGCCGCGTTGGTcggcggtgggtggtgccccgtgccagggagatgggcatgctggtggccaccggactggccggtgtgttttctgctcctctgctggcaacggagggcgctataagcgaacatcattggtggagacagatacactcaccacggcagtgaGTTTGTTTGTTTGTTTTTTTGTTTTTTTTTTTGTCTACGTATTCATTATACAATGCCACCCCCACTACACGGTGTCACACTTCACTGCCTTTGTACACATAGCCAGAGTTCTAGCAACCTCATTGGAGTAGTATCTTCGGTATAGGAGTGATCTCAGCTATACCCCTGCAGCCCTAGACTGTGCGTCGGTGTGGACTGTTTGTTGATGTTCCAGGTATCCATGGCCCTGCCTTGCATCCACCACcactccatactTTTTTCTTCTTCAAGACTCTCTCTTTCAGTCTCTCCATCTCCtattttacgatgacactgtacgacgatgccagccctcaaagtacatatatataccatgcccattcaatgagaatctttaccgttcCCACAATGCAACCAGGGGAAAGTCCTCATGATATTCACTGCCCTCCACCCTCTTGATAAGATGAAAAGCCGAACCTGACCGGTAGACCCTCTCTGACCGAGGTCTTCGCAACAAGGCTCATGCCTCTTTCTTAAATGAAAATTACAGAAATAGCCGCAGATGAGACAAACACAATTCCTTGTTACCCAGGAGAAAACATTGAAAGCCTGAGATTACCAAAACGCCTGCATAGCCATGTGAATAGGATAAAGCACGCTTGATCCAGCCTCAGAGGACTATTCATGAAGCTTCTAGAATTGAGAAAAAGCCCACCGAAGTCCAGGAAGCGGCTTTGCGTCTTTCTGGGCACGAAGAGTGCCAagagggagtTCCACTCTGCGCAGCCCATGCTTTGAGGAAGAAGCACTAGTCCATTTTTTGAgaacagatctttttcctggTGGGCACCAAATCAGGCGCAAATGGCACCAACTGACTGTTTTtacggaaaaaaaaagaatgcccatctagaggatgttcaaaagacaagatgaggggccagtagggcaatggagcacgtaggactctgcgcGCTGTTGGTTGCGCTCGACTTCAAGGGCGCCTTTGGCAAGGTGTGGTGGCAGGGCCTGCTTGCTCATCTGTGGGCAGTGGTTGTGCGCTCCAAGGCCTTCAAGTTGATGCAGAGCTACCTGTCAGACCGGGCCCTCTTCGTAGTGGCAAACGGTGACACCTCCAGTCATATATAAGCATCAAGTCTGGGGTGCCGCAGGGGGGGCATCTGGTCGCCTCTCCTCTTTGGCCTCTTCATTCGCAATATCCCACAGCGAGTCAGGGAAGCTATGTGCCTCTTCTACGCTGATGACCTCACCCTTCAGAAGGATGTAGAGAGGGAGGGGGGGGCAGCGCAGAGTGCAGAAGAGCTCAACAGTGGTCTGTAGTGCCTCTTTGAGTTTGGCAAGGAGTGGCTATACTAGAATTCGAACCTACCAAATCCCAGGAGCTGATCATCACtaacttggtcgcagaCGACAAGGTGGCTCACCCCCCTCTTGCTCTTTAGGGGGAGTAGTTGTTGAAGAAAGGGACAAGCTGAAGGCGCTAGTTTTCACTGTTGATCTAAAAGATAACTGCTGGTCCCTGCACGCCGAGGCAGTAGCCAAGGAGGCTCGGAAGAGGCCCGGTGCCATCAAGAGAATCGCCCACATGCTGGATtctaatgtGTTGAAGGGTGGTGCACTTCAGGTCAAAGGATTAGGACTTTCACTTAGCAATTCAGCGTAAGAAGGTATTGTGGCCATTGGCTGGATTCCCAGAAGAGGCAAAGCCTCCAGCCAGTAGTAGTGTTGTTGTTGGTGGTGGTGAATGGGAAATACAACACAGCAGCAGCAGCACAGCTGATGATCATCATCACGAAATATGT
>transcript_HQ_Ha_transcript11877/f2p0/2068
gATGGACATGGTGGCTTCTCCAAATAATGTCTAATAATACCCGTCCTAGAAGCAGCGAAAGTGAGAAGCGGGGTACTTTGACTATACTCACGTGGAATGTGAATGGCATCCGAACTTTGGTGCCGAAAGATTCAGATATTAGCCATGTGCTGTTCCCTTTGAAGGCCGATATCTGCTGCTTCCAGGAAACAAAAACACCTCGGGACCAACTTCGCTCAACCCACGCCACCTCCGTTGGGTGGCATTCATACTTTGCTTTTTGCAAACTTCCCAAGAGAGGGGGCTACAGCGGGGTTGCAACTTTTGTGAAGGATGGTGTCTGTACTATCAAGACCACCACAGAGCTTCATGACCAGTCTTTTTTTGGGCACGATCCTGGTTGGCAGTCTATTCCTTGGCCTGATGATCTTGACAGGGAGGGAAGAATGGTCGCAACTGACCATGGTGCGGCGGTGCTGCTGAACCTCTACTGCCCGGCGGTCACGGCCGAGGACGCCCCGCGCCGCCGCGAGCGGACGGCGTTCAAGGCGGCCTTCCACGCGGCCGTCCGCCGACGGGCAGAATGGTTGACCAAGCAAGGTCGATCAGTGATAATTGTTGGGGATTTAAATGCAACAGCTTCCTCATTGGACACTCCTGAATGTAGTCTTTCTGAGCACCGCCGCCGGCAAGAAGAAGAGGACGAACCCACTTTCAGTGGGAGGGCCTGGCTCCGTTCATTGCTGGGCCCTCCTAGGGACGAATGCGGCAAAGGGGGGGCAGATGATCAGCACTCCGGCGCAGCCGCCCCTGCTTTCCTGGACAGCTTTCGGGTCTTCCATCCCAACCGGCCTGAGGCGTTCACGTGCTGGAACACGAAAACGGACGCGCGGGCGCTCAACCACGGGGCGCGGCTCGACTACCTCCTGCTGCCCCGCGCCCTGGCGGGCTATCTTGAGGCCGCAGATATATTACCAGAGGTTCAAGGCTCTGATCACTGCCCAGCATTCCTGACATTGAAGGCAGAAGATCTTGGATTATGGGGTGGAAGGGGCAATTTTAAGCCTTTAGCAAAACCCAATCATACTCCGGAATGCACATGCTTCTATCCAGAGTACACTGGTGGAAGACAACAAAAGCTTCAAACCTTTTTTTACAAAGCAGAAAGTTAGAAGCTCGTTACCAACTTTTCAAGGAGACGATATGCCACCTCCTGAAGTAAAACCACAGCTTGATAACAGCCAAAACGTTCTTGAGGATCCATTACAGTTGCCTAAACAAGCAGCAGCAGGCATCCAGCAAAAAATACCTGGGACCAAAAGAAAAAGACTTTATCAAAAACAAGCATCATTGAAAAAGTTTTTTGGTAGCCAACCAAAATCTTGTACTAGCAGCGTTAGAAAAACTGACATTTCAGTCAAATGTTTTGTCGCCACATCTATTCAAGGTGAGGAAATGCAGCCAGAATCAACTTCAACATTGTCTGAACTGAGCAACCAAGAAGCAGCTGACATTAGAAAAGCAATAGAGTTGAGCAAACTTGACCAGAAGCGAATGCAACAACAACCCCTCAGTGACTCTGAACAAATAGTTGAGAGTTTGTTGACAACAGCCGATAACGAGTATATTTTTGCTTCAAGTAAAAATGAAAACAACAAAGATCAACAATGCAACAGTATAAAGAAGCACAACAGTGATTCACTACTTGATCAGCCGCTCCGGCAAAAAGACAAAAGAGAAAAAAATCAGGCTTCGGGAGACGCATGGTTGGCGCTGCTTGGTGGCAGTCAAGGCCAATCTGATACGGTCCTGTGCACAGGTCATGGCGAGCCTGCAGTGGAGCGCGTGGTCAAGAAGCCAGGACCAAACCGTGATAGAAGATTTTTTGTCTGCAAGCGGCCAGAAGGCAATTTTCAGAAGAATAAAGAAGCACGTTGTGACTTTTTTCAGTGGAAAAATAATAACAAGAAGAAGAAGAAAATGAAGGAGTGGTGATGTTATTGCCATTATCTTTCCATCACTGCATTCCATTATTGTATCATCATCATCAATCAAACATTTTGAAAATGAAATAAGTTTAAATTTATTg
>transcript_HQ_Ha_transcript12753/f27p0/1984
gACTCACCCTCAGCACATTTCAGAATCCAGGCACGGTGCAGCGCAGCCTTTGCAAACCCTTCATTTTCCTTGCGATTGGTTTTGCTGCTTTCGACTGAGCCAATATGTTCGGATTCAATCCGATCTGGAATCTGCTACTGCAGAAATGGGGGCTTCCCTTCGTCCCCGAGTTTTGCTTTTTCTGCAGAGCTCTTCTTGCAGGCGTCAAGGCTCGCAGTAAGGGGCAGTCGGACGTGTTCTGGTTTCACAGTTTGGCTCTTCAGATGCTCATTCTCTTTGGAGGTGGTATCATTTCCAGCATGGCAATGGGTTTCCCTCCTTCTTGCTTGATGAGCGAGACAAGCATTCCCATTGGTGTTCTCACTTGGGTCCTGATCAACCACTGCCCCGGGGACCTGGTGTGGAAGGGCCTGCACGTGCCGGCCATCCGCATCCCCTGGGTGGTGTTCACCGAGATCTACCGCGCCAGCGCCGTGTGCAACACCCTGGTCAAGGCCAACGGGGTGTTCCCTGCGGGGAAGTACTACCCGATCCCCGTCATCGGCCCCATCCTCGTGGGCACCCTGGGCGCCTCCGCCGGCCAGTTCCTTCCCCTGAACGAGGGCCTCAAGGCTATTGAGCACCAGGTGCCCTGGAACATGCAGTGTGGATTCATCACCTGCATCATCATGCATTTCACCCTGCACGACCCTAACATCATTGGCCAGTACATGCGCGAGTACGTCACGGGGGACGTGGACTTCCAGACGTGCAAGTTCTGGGCCATCGCCTTCTTCGTGGTGATGGGCCTGATGCAGTACGGCTTCGACCCGAACTTCAACCCCTTCGGCCACGTGCACCGGGTGCTCTACGGCCTCACGGGCGTGCGCCCCTCGGACAAGAAGCGCCAGCAGCTCGAGTACGAGGAGACCACCCTGAAGAAGGAGACCGCCTACGTGGGCAAGAGCCTGGTGGAGCGCGAGCCGGTGCAGAGCGCCTACGAGGTGGCGCGCATGGTCTTCGTCTTCTTTGCCGCGGCCCACGCCATCCGCCAGAAGATCCCGGGCAACGGCATGTACACGGGCAGCGCCCTCAAGGTGGGGGAGAGCATCAACTACTGCTCCGTGCTCCACAGCTTCCGCAGCTGCGAGCCCCACCTGCTCACCCTGGAGAAGACGGGCGTGATCGCCGTGTACAACGCTGCCACGGTGGCCGAGACGGCCGACCTGACCCCCGTGTGGACCTCCGAGGCGCCCAAGAAGAGGATCAAGGACCCCAACACGCTGAGCGTGGAGGTGACCCAGCACGGGCGGCTGCTGGTGAAGGACGGCGCGGCCGAGCTGTGGTCCAGCGAGCTGCGCAACGCGGAGGTGGGCCGGTTCACGCGGCTGGCCATCGACCACCGCGGCGCGCGCGTGACGCAGGCCGCGGGCGGCAAGGTCACCTGGCACGTGGAGTACGACCAGGACTACTCCGCCGCCAGCGCCTAAAACCCGCCCGGCCCTCCCTCGGGCGGTGGACCCGCGGGCCCGGCCAGGGTGGTGGGCCCTCCCTGCTGCTGATGATGGACGGCGGTGGTGCCGCTTCACTCCTGGGTGGTGGGGCAGTTCCTTACGCCCAGGGCCGCTTTAATCCGGTTCTTCCTTCTTCCTTCTTCCTGCTTCCTGCTTTTCTTCTCTCCTACTACTACCTCGGTTTGTAGTAGAGAAGAAAAGATGTATATGCCGAGCAGTACGACATAGTACCAGCCTTGTGTAAACATCAGTGGTGTGCTCTTTGTAAATATTATCATTGTCAGCTCAGCTGAAGGCAGAGCATTGAATGGCCTCGGCTTTTGTTTTTGTTCACAGATGACGACGATAAGTAGTGTTGTGTTTTTTCTTCTTCTTTTTATTGATGATGTTATAGATACTATTTGATGGATTGATGGTGCCATCTAATACGTAATAAAAGTGCTTGCAGCTATAATATATATACTACAAATAATAAAAAAGCGCACACAACg
>transcript_HQ_Ha_transcript12754/f2p0/1997
gatatttccacacaacagacAACAAGTCAATAATGACGGCGGGAATGGAGAGGGCCATGGATGAGGACTCTCAGAGCAAACCAAGCCAGCGGGGTCGCAAGGCAGTCCTGTCCTACATTGGCGTTACACTGCTGGTTGGGTGTTTCCTTTTCGCTTACACATCAACGTCGTCCCAACGAAGTCATGCTGAATCCGTCGCATTCTCCTTGATGACTGAGCTGAAAGCCTCCAGTTCAGAACCCCTTAGATTGGAAGCAATCAATGCATATTCAGAGACTGATGGCATACCTGGTCAGCATTATCCCTGGCTGGCAGGAAAATTGCTCGCTGAACCTTACCAGCCAACAACTTTCAAAGTAGTGGGTCATGACCCCACTAAAGAATACGAGTGGGCATTTTACAACGGTGAATCTGGTGTTCGCGAGGTCTTCCTGTCTGGGAGCGAGGTTGAGCACGAGTTCACCAGAGATGATGTGTGGAGCGATAAGATACTGATTGTCACCGAGTACGAGACTGACTCTGAGGACAACTCAAGGAAGATGAGCAACACGTTAAATACCCAGCTGTACGTGAGGTATGTACGGAGGGAAATAAGAGATCTTTTACCGGAGGATCGTGAAGAGGTCTTTGATGCGATGGCCCTGCACTGGAAGGTCAGCCAGGATAAAGGAACAGAATTATATGGTCCGGACTACAGAAGCATGTTGACATTACTAAAGTACCACCTGGCAGCAGCTGCTGATAATGAGTGTGATCACTTTCATGAAGGCTATGGCTTCATCCAACAACACTCAGCGCTCACCATTCTTTTTGAGCAAAGCTTGCAGGCGGTTAATCCCAAACTCGCCATGCCCTACTGGGACTACGTCCAGGACTTCGAGCACCTGACCCAGCTCGGCCGCGGCTACCTGGACTTCAACAAAGGCGACATGTTCACCGCAGACTACTTTGGGTCCACGGACGGCGACTACCACATTGCGGACGGCCGCTGGGCCGGGCTGGCCATCCCCACCGTCCTGGACCTGGAGACCGAGCTGGAGCGCAGCCAGGTCCCGCACAACGCCTACGGCCACCTACGCTCGCCCTGGAGCATTGGGTCGGACGCGAAGTTGGTGCGCGCCTCCAAGTTCTGCGGCGTGGACGGGTACTGGTCGGGCGGCGCCGCCGACTGCGCCGCCGTGACCAAGCTGACGGAGCTGCACAGCTTCCAGGGGTGGTACGAGCACAGCTCGCTGGGGCCGCATGGGCCCGCACACCACCTGACGGGCGGCGCCCTGGCGTGCAAGGGCGACTGGGACGCCGTGGAGGAGGCGGGCGTGGCCCCCGCCATTGTGCGCACCTACCGCGGCATGTCCTTCCACTACCTGAAGACGGGCTGGCGGGGGGGCAAGATCGAGTGCAGCAGCACCGCGGGCTGCACCTGCGTGAACTACAACATCTACAAGAAAAGCCCCGAGCGCCTGCTGACCTTCCTCTCGGATGACCTCACCATTGAGAAGGTGGAGGACCTGACGGAGGAGCAGCGGGCGGCGGTGCTGGAGGCGGTGTGCAACTCGGGCATCTACTTTGGGGACATGATGCAGTCCAGCGCGAGCTGGGCGCCCGAGTTCTGGCCCGTGCATGGCAACCTGGAGCGCATGTACCAGCTGCGCATCCTCAAGGGCGACTGGCAGCAGGACGGGGAGTTCTCCTGGGACGTGAACTCGTGGCTGCCGCACCAGATCAGCTGCTACGGGCACGGGCCTGATGACCTGGTGCTGTTGGGCCGGGACCAGATCAAGGTCAAGGGGGTACCCTTGGACATAAGCGTGGAGGACTTTTTGATCATGACGGAGCCGGCGCACATGCACAAGCTGGACTATATCTATAACAACGTGGAGTGGACCAACTGCAAGACCCCGAGCCTCGTGTTCTGAGGAGAGGAGGGGGGAGTGTATTGTCTATATCCACCATGATTTGAATTATTGaaccaaattaaaaataatagaaatattttttt
>transcript_HQ_Ha_transcript10950/f3p0/2146
ggccaacaacCCACCTAATAAATATGGATACAACAGTAGCCTCTGGAACTGAAGGCCAAACATATTGTGTCGAAGACACTGCAAAAAGGATTAATCTACTAGCAACTCATTTTGCATATGCGGGGAGGGAGCAGGAAGAGCTTGTTACAAACTTAGCTGAATATGTGAGAGAAAAACAACTCCAACACAACAAGGTTAATGCAAGGAGGCACACACTACTCGATGAGGTTGCAATCCAGCAGAACACAACAACATCACAAGCAGGAGGGCTTGAAAAGAATGGCAAAGTGATCACAAAGACCAGTACGTCAAGTGCATGCAGTTCCCGTTTTCCATCCTTAGCTCAAGAAGCTAGCTATTCCTTGTACCACTCCCTTCCAGAAAAACTAGTAAATAAAGCTGCAGTGTGCCCCCCTCATGATTATCTCTGCTGATCAAACTATTTATTATTCTGATATAGTAATAAAGTACACAATATGGTATTTTATGACGATGTGTAAATTACTGTATGAAATATCTCCATTTTCTAGAAGAAGGAATGAGTTTAAGGTACTAAATATGAAAGCCTACTTACAAAAAACCAAGGCTTCTTTCGTGTTCCGGAACACAAAACACATCGTTATCACATCTTCTTCTCAAATTCCACCACTATTCAGACCATTCTTCTACTTCTACTTTAAACCCTATTAACCCCAATGTACCACAAATCACACAAAATAAACATAGCCCCCTGATTGGAGGTACTTTTGCGGCACCGCCAAGTTGGCCACGCCCTCTGCTAATACTGTCCAGCACCCCATGGCACAACTAAAATCACCACGCCCCGCGCTCCTAGCTCAAACCATACCCCGCTGGTTGGGCCATCAGTTAATGCTTGTGTTGAAATCCCTTGTACATCTCAGCGCGCCTCTCTTCATACTCCTGCAGCATCTTGTCGCGCTCCTCCTGCGCCATGAACTTGGCCCACTCCTGCGTCTAGCGCTGCTCCTCATTGCCATCCAACTGCAGGAGTGGTAGCTGCTCCCTGGTCTGGCCTCGTCGCCCCGTTTGGCTGTCCTCCTCCACCTCACACCCTGTGGGCTGTGTGCCCCCAGATTACGCCCGGTCCAGCTCTGCCTGGCTTCTAGGCTGCTCTATGCCCCGTCTCTCGGGCTCTACTCCGTCGTGGCGTACAGGAGCGCACGCCGCCGGCTCCCCCGGTGTTCCTGACGGTGCGGCTGTCTCGCTAAACATGCTGGCGACTACACTTATCCCCTTCTTGAGCAGGCGTGGCCCAAGTCCAGACAGCACCCCTCGTGGTTGTTGATCAGGGTCGGCAGACTTGGCGCCACAGACCGCATGGGCAGCGCCGGGGACCGCTGCCATTTTTGTTTGTCGTGGAAGGATTTTTCCATCAAGTGTGTGTGTGTGTGTGTGTTTTTTTTTTTTTGTCTACGTAGTACACACCATGCTTCATGCTCTTCATGGTGCCGGTACTGCCCTCAACTAACCCATGCGTGTGTTTGCTGCTGCCATCTTCAATTTCTAGGAAATAATTATTTAAGGTAGTTAGAAATATCAAAGCCTATATATAAAAACACAGTCTTCTTTCATGTTCTCGAGCACAAAGTACATTACATCGTCATCACATCTTCTTCTCGAATTCCACGTCTATTCAGATCAATCTTCTGCTTCTACTTTTAACCCTATTAACCCCACTGTACCGTAAATCACACAAAATATGAAAAAAAAAATGAGCTCTTGTTCTTTATGTCCTTCTTAcTCTGTGTTGATATTACAGGCTGGGGTTATTTATATGGATCTCCGTTATATCTCCAGAACAGTTGGGTTCCTTTAGATAATGCAGTGGCTGGTTTGGTCATTTGTTTTATCCTTTGTTTCACTCTTGGTAAGACAATAATGACTTTTGCTCTTAACAATATTGAGCCTGATGATAGTGATCAAATAGAGAGGGCTGCTGGGAAGAATGAAATTGGTTGACAGTTGAGTAATAGAGGGTCAATTTTACCTACTATATTATAGAATATGATGGTACTGAGTATCAGGAGGAGGATGGAGGATGAGCAAGTCTTAAATGATGACGATTATCATTCCTATATTATCATGATGATACATGTGTAATAAATGTAACAGACCAAAGAAGATC
>transcript_HQ_Ha_transcript12756/f3p0/2018
gaccagaagaTTCAGATTGGGAAAGGGAAAGGTCTCTTGATGAAGAAGGGAAGAAGAGACCCTTCCCAAGTTCCACAGAAGTTGGGAGGGGTCTCTTGGGATGGGTCTCTTCTTCTCACTTCGTATTTTACTATTGACACAATACAACTAACAACGACATCATCATCTCAACATCATCAGCATAAGCCCCCCATGGCATTATCATTCCCGAAGTAGCTTTCGGATAGATATACTTTCAGACATTATAATGGCGGCATTGGCCAAAGTATACTTTAGAGATGAGATTAGAATGTTTGAATTGAATAAACGCACAGTGGAGGAGGTCAGCTTGAAAATTCATGAATGCTTTGGCATGACCAGAGAAGATGTGGATATGTTCTTTGTGAATGAGGGTCGGCCATTCGCCATCAAACAAACCCGAGACCTGATTCTTGGTCTAAGGCTCGTGGAAGATGATGGCCCGGTCCACATCAAACTTGTGGTTAAGGGAGAATATCGAACAATGGAAGGGGAAAAGACGGTTGCACTCGACTGCAAGCAACGAGGGAGCCACCTACACAACAACGCGGCAGAGGCGAAGCGGCGCTGCCTGCTGGAGGAGCAGGCCAGGGAGCTCGGACGCCAGGAGCGGGAGCAGGAGGAGGAGAGACAGCGCCAGGAGACCGAGCGGTGCCGCATGCTGGAGGAGCAGACCAGGGAGCTGGAACGCCAGGAGCGGGAGCAGGAGGAGAAACAGCGCCAGGAGACCGAGCGGCGCCGCCTCTTGCTGGAGGAGCAGGCCAGGGAGCTCGAATGCCAGGAGCGGGAGCAGGAGGCGGAGGGACAGCGCCAGGAGACCGAGCGGCGCCGCCTGGAGGAGCAGGCCAGGGAGCTTGAACGCCAGGAGCGGGAGCAAGAGGAGGAGAGACAGCGCCAGGAGACCGAGCGGCGCCGCCTGGAGGAGCAGACCAGGGAGCTCAAACGCCAGGAGCGGGAGCAGGAGGAGGAGAGACAGCGCCAGGAGACCGAGCGGCGCCGCCTCTTGCTGGAGGAGCAGGCCAGGGAGCTCGAACGCCAGGAGCGGGAGCGGGAGCAGGAGGAGCAAAGGCATCGGTTGGCCAGCGCGGTGACCCCGGAGGCCTTCCACAAGCACTGCAAGGAGGGACGGGCCGCGGAGGTGGCGCCCGCACTCGAGGCGGCCCGCGGCGACCCCACCCGCCTCAAGGCCCTGCTGGAGCACAGGGACGGCGTTGACTGCACCCCCCTCCACTACGCCGCGTGCTACGGCCAGGGCAAGGTCGTCCAGCTGCTGCTCGAGGCCGGGGCCAACCGCGACGCACGAAACAACAATGGATCGACAGCCCTGAAATTGGCCGCGTTGCAGGGCCATGGGGAGGTCGCCTGGCTGCTGCTCGAGGCAGGGGCTGACCGCGACGTACAAAACAAAAGTGGACAAACACCCCTGCACGCTGCCGCGCTCAACGGCCATGGCGAGGTCGCCTGGCTGCTGCTCGAGGCCGGGGCCGACCGCGAGGCACGGGCCAACAATGGACGTACACCCCTGTATTATGCCGCGCAGAAGGGCCATGGGGAGATCGCCCGGCTGCTGCTCGAGGCCGGGGCCGACCGCGACGCACGGGACAACCATGGATGGAGACCCCTGCACGCTGCGGCTTACTGGGGCCGCGAGTCGGTGGTGCGGCTCCTCCTGGAAGCGGGGGCGGACAGGAAAGCCAAGGACAGGGATGGAGAGATACCCTTGGCCATCGCTCAGAGGAGAGGGCGCACTGCCATCGTTATGATACTACTGTGTGCTTAATAGTGGTGGTGGTGATGGCTACAGACTGGGGCCAGAGTTATAGTACAGGGACCACCAGGATCCACACGCGCGCCCCATATGATGGCATCTAGATGTCATTTTTTTCTTCATGTGCTCCTTGTCGTTCTGGCTCTCTTGGCTAGGTAGCGGTTGAGCGAGTGCCTCTTTCTCTTCATTTTACATATCTAATGAGCCCTTAAATAATGgctatcaacaagct
>transcript_HQ_Ha_transcript10953/f6p0/2108
ggACTCTCGGTCGTATGTAGCACCATGGAGAAAGCACCAGCTTTCTTCAAACTAGCGAATATATATTGGTTGACTCGATGCTACTCTTTGTTTTTGCACGCGTGCCTTATATTCAGCTTAGCTTATTGAAAAATAACGCTTTGCTCTTCATCGGAAATTGGAGCTTCGCTAAATATGGAGAAGTCAAACGAAACATGGAGCACGAAAGTCAAACAAAAGCGCGGATTCAATCCAGTACTATTGCAGTGGAGCTCAAGGAGCTGATTGGAAGCATAAGCCAGCGCTATAACAAAGCCCAACCTTTGCCCTCCTCCTTTGAATATCTGCTGGACTGCTCCTGCTGCCCCCAAAAGAAGGAGGATGGATGGCTTTGCAGCAGGGCACCTTTAGCACTGCTCTTTTTTGCGAATAGCTGAAGCGGCCTAACAGAAGATTGGTTTGAGCTGAGGGGCAAAAAAAAATCCTTTGTTGGGAGGAACATTGTGAGCAAAATAGAAGTGCTGCGGCTGAGGAGATAATATACATTTTTATTTTTTTTTGTCTACGTATAAGCACAAAGTGGAGAAAATAGTTCAGCTAGGCTATGATGCTACCTCTGCTCATATCATTTGCATTTTTTTCCCCCCCTTTTTTCTTTTTTTTTTCTTCTTTTTCTAAGACTTCTGATGTGGCTGGGAGACAATATGACGTTGAAGCTGCTTTCTGAGTGGGATGAAACCTTCTATGCGCTGCTGTTGAAGAGCTTCATGATCGAGGCTGTTCCATATCTCTGGGATTCTTGCTCTGTAGCTCCTTTTGTACGTCACCAGTGAAAGCCTGTTCCCTGTGTGGCGGATTGCAGCAGCCTTCAGCTGATGAGGGTGCTGCGGCCCCGCCGCCCGTTGTGCTGCGATTCTGTCAGAGGATCTCGTGGACTTGGTCGTAGGAGGAGCAAATACTGGCTGCACTTCACTCAGCGCCCCCCGCCCTTGGCCATCGAGCAGCTTGCAGATGAGGCCAACTGCCGCGGCCTGCCTCCTACTTTCCAGCGAGGGGATGAAGAAGGCAGACGAGTCCGCGAGCATCGAGACAGCACTGCTTTGAACCCTGTCGAGTTTTTCGAGATAGCCCTCGGCCGCCCCCCAGTAGATGAGGTTGCCGTACTCAATCTTTGATCGTATAAAAGCCTTGTAGGCCATCATCTTGGCACGATCATCCAGCATGTGGGCGATCCTCCTAATGGCACCAAGCCTCTTCCGGGCCTCCTTGGCTACTGCCTTGGCATGTAGGGACCAATTACCTCGCGGATCGATGGTGAAACCCAGCGCCTCCAGCTGCTCCTTCTCTTCAACAATCACTCCCCCCATGGATAGAGGAGGGTGAGTCACCTTGTGATTCTCAGTTGCGAATGAAGAGGTCAAAGAGGAGAGGCGACCAGATGGCCCCCTGCGGCACCCCAGACTTGATGCTCATATGACTGGAGCTGTCACTGTTTGCCACTACAAAGAGGGCCCGGTCTGACAAGTAGCTCTGCATCAGCTTGAAGGCCTTGGAGCGCACACCCACCGCCCAGAGATGAGCAAGAAGACCCCGCCACCACACCTTATCAAAGGCACCCTTGAAGTCGAGCGCAACCAACCGCACATCTTTCCTGGCTTCAAGGGCCAGGGAGATTCTGTCGGCGAGGATGACGCCGACATCCACGGTCCCCGTACCAGGTAGGAAGCCAAACTGGTTGGGCGGGATGTGCCCGAAGAGAAAACTGCTGAGCTGCTTCATGAGAACGCGCTCAAACGTGGTGGCCAAAGTGGGCAGCACCGAGATCGGCCGGTAGTTCTCCGGGAGGCTGGCATCCTTCTTCTTGTAGACAGGGGTGACCCTTGCCACCTTCCAGCTCCTGGGGAACTCACCAGATTTGCCCACTTTCTGAAAAAGCCGAGTGAGAGGGCGCGCCAAAATCACTATGCCTAATGTTTAGCAATGTACATACACAACAGTTCAGGCAAGCGTACAGGAGGAGCTGGATGAGGTGGTGGTGATGATGATATATCATCACCACCACCTCCTTTTTTTTTTTGCTCAACAATATCAACAAAAATAATAATATATAATACATAGTGTAGTGTGGTG
>transcript_HQ_Ha_transcript14586/f2p0/1839
gacatagtgaaaATAATCCAAAGCAAAGCGCCCTTATAAAAAGACTGAACTGAACTGAGCAGCAATACATAGTGAAAATATATAGTGGTCTATCTTTCTTTTGGTCCTCCTTTGGCTTTGGCTTGTTTGGAGCCAAAATATCGCACGCGCACACGCACACCGCTAGCAGTTGATTTCTCATAGTTGTAAGTAATGGACTTCGCCTCTTGGTTACAGAATCGAAAGCCTGCCCCGGAAGTGGTCGCTGTaagtaacgctattctgcctctatttacactgttacggttttcatgaagaaagtgtactttggaattacttttccatcttctctcgccgagcacattggtaactccaaactcccccgtatatggttcttctccagGTGATTGAGGTGGCAGGTCACCTTCTAGGTGTTCATGACGCCACCAATAACTTCAGGTACAGAGTTTCAGAAGGATCAAATTATGAAGCTGCGCTGAAATTTTTGGCTGAAGACCCGGAACGGTGTTATCAGCTGTTGCAAGAGATGGATGACGAGTCCGTGAGCAATTCAGTTGGAGCAATCTGCCTGTCAAAACTTGCAGAGAACTCCTTTGATGGAGACATACTTTTTGAGAAGGGTGGCGATGAAATTCGTCTGTTAGGAGAGCATTGTGTGAATATTTTGTTGAAGCTGGATCAAAACACAGGtgcaaatgtttagtagtattgttcttgtacagaatttcatcgcagacaaacttcttgagaattaaatattttgatgcaagccccccctcccccattttcaatcacaacacgccCACAGGCTTCAAGCGGCGGCCAGTATTAAAGCAACATACAGTTGGTGTCCTGGTaagttccaccagctccacctgataaacttttggcacgcttgacaaaaaggttttagcaatgtgaagggggttttccctccagtttagaccatgtatatgtatatcaaggattgccaacagtgttattgtagagggcaatagattcaagattccagtttcaggctaggctccacttagtgttggtgtgatatgccttttttgttttttttatactATGTTCCTATAACTTGCAATGTGCCCCTCgtgcaaCCTGAGCCACAACCATTGTCTTCTTGCAgactgtcgtGACATCTGAACACTTTGTCGGACAACGTATCGCTACTGACTGATCCTGGAGTCCCAGCTGCGCGAAGCCTTACATGCTCTGTTGCCCTTTGGCCCACATTCTGTCTGTCAGTTGCGTCGCCCGTagacactacttatgatATCAACCTGGAATAGCTCAATCGTTCGAAAGTTCGACTTTCGGAGTAAGCAAGAGGTCGTGTGTTCGAGCCCCGAGAGGCGGCAACTCACTCACCTCGTGCGCGCTTCGAAATTCGAGAACAAGAACAATTGAGATATTAGCGGGGGAATGTTGACGTGACAACGAGAATGAACACGGACCAGGCGGCCCCAGACCCGGAAATGCGCCACGCCTGACGGAACTATTCCGCAAGTATCGGACCAGTGCAATCTCGGTCAATAACCGCGAAAGTAACACCGACTGTCAAGGATATGGGGACGAACCGGCACCATGAAGAGCATGAAGCATGGTGTGTACTGTGTAGAaaATATATATATTAAATATATATATGATGATGATGATGATGATGATTTTAGTTTGTTTCAAGTCCGCCTCGATGATGATGATGATTTTAGTTTATTTCAAGTCCACCACTTGGATAACTACAAGGACCGAAGCCCCGGCCTCCATATGTGGACCCTGCCACTTCTAGCTCCCACTGCTCATTCCTTGGTCCATCACCAAAACTTCAGAT
>transcript_HQ_Ha_transcript11881/f5p0/2198
CAAGCTCTTGAAATGGGGACCCTGGAACAGATCATTCCTTTGGTGGCAGTAATCTTTGCTCTAGGCCTTTTGAACAACCAAAACCTAATAGGCGGCGGCGGCGGCGGCGGCGGCGGCGGGGGGGGCGGAGCGCGGCGGCGGCAGGCGCAGGACCCGTTCGCGATGGGCCAGAGCCGCACCGAGGTGCTGGTGGACGCGGACACGGGCGTGGCCTTCGCCGACGTGGCCGGGTGCGACGCGGCGAAGCGCGAGCTGGAGGAGGTGGTGGACTTCCTGCGCCGCCCGGGGAAGTACACGGCCCTTGGCGCGCGCATCCCCCGGGGCGTCATCATGCAAGGGCCTCCCGGTACAGGCAAGACTATGTTGGCAAAGGCAGTAGCTGGAGAAGCGAAATGTCCCTTCCTGAGCACCAGTGGATCGGAATTTGTGGAGATGTTTGTTGGGGTGGGAGCGGCCCGCGTCCGGGATCTCTTCGCCAAGGCGAAGGAGAACGCGCCGTGCATCGTGTTCATCGACGAGATCGACGCGGTGGGCCGGCAGCGGGGCGCGGGCTTCGCCGGCGGCCACGACGAGCGCGAGCAGACCCTCAACCAGATCCTCACCGAGCTCGACGGCTTCCAGGAGAACCCGGGGGTCATCGTGCTGGCGGCCACCAACCGGCCGGACATTCTGGACAAAGCGCTGCTGCGCCCCGGCCGCTTCGACCGCAAGGTGACGGTGGAGCTGCCGGACGCGTCGGGCCGCGAGCAGATCCTGCGCGTGCACGCGCGGGAGAAGCCCCTGAGCCCCGCCGTCGACCTCGCCCAGATCGCCCGGCGCACCCCGGGGTTTAGTGGAGCTGGGCTGCAGAACCTGATGAATGAAGCGGCAATTTATGCCGGCCGCGCCTGTCGCTCTATCATCGAGTGGAAGGATGTAGATGCTGCGTTGGACAAACTCATCATGGGCCTTGCCAAAAAGAGTGGTGGGGAAGCCATTCTTGAGCGCAAAGAGGTTGTGGCCTTTCACGAGGCAGGACATGCTCTTGTTGGTGCACTGATCCCCGATTATGACATGGTTGCCAAGGTGAGCACGGTGCCCCGGGCCAACGGCGCGGGCGGGGTGACCCACTTCGCGCCCAACGAGCTGCGGCTGGAGAGCGGCCTCTACACCCGCCAGTACCTCGAGGCCCAGCTGGCGATGGCGCTGGGCGGGCGGGCCGCGGAAGAGCTCGCGTTCGGCCCGGAGGAGGTCACCAGCGGGGCGGCCAACGACCTGCAGCAGGCGGCGCGGGTGGCCCAGCGGATGGTGGCCAGCTACGGCTTCAGCGACCGCCTGGGGCCGATAGCGGTGGCCACCGGGGAGGACGACGCCGGGCCCTTCCAGGGGCGGGACATGTACCTGGGTCAGTCCGAAGGCTGGGGGCCTGAAACGTTGGAGATTGTGGACAAAGAGGTGGCGCGGCTGGTGCAGCACGCGTACGTGCGGGCGCGGGGGCTGCTGGCGCGCCACCGCGGCCTGCTGGGCGCCCTGGCCCACCGCCTCCTCCACCAGGAGGTGGTGACTGCTGAGGAGCTATCTCTCATGCTAGCATATGATGAGCAAGGGGTTGAGATGGCACCATATGGCCTGTACGGGGATGAAGACCTGAGTCATCTAATGCCATATTCTCAGCAAACCTTCCTTCCAGAAAGCCTCACAGCGCCAAGAGATGAGAAGAAAGGACTCTCTGCCGAGGAGGAGCAACTCTACCAAGACTTACTACCATCACAAGGTCCTGTGTTGATGAAGACTCCTTCAGCACCAGCAGATGGAGGGGTAGTGATGATGGAGGGAGATGCTGACATTATCAATCTTGGATGTGACGAAAATCTATGTCATGTAGCGTTCTCGGAAAAGTAGAGAGGTTTGCGTGAACACACTATCTAAGCAAGTACATGGCAAGATTTTTTTGCGGCTGTTGTGGTTGTATCATTGGTACACAACCTTAAAAAAAAGGATGGATCTGCAACAGAATAATACATAATGCTATGTCCTGGTGGCAGGAATTCAGATGCCATTAAACTGTCAGTGTTATTAGCATTTTGTGTACAGCAGTCGAGTGTGGTGTCATAGTATGTTGTATTATACATTGTTGATAATCATGTTTCCTGTGCTACTACTACTGTACCATCACAACTAAGCTTTCATCGTGTTCATAAGCGCAGGAAAAAAAGTTG
>transcript_HQ_Ha_transcript10955/f2p0/2134
gATTCACATTCGTATTTCCACCAGCCAACAACCAATAATATAACAACTCCGTCAATCAAAGCGAAAACAAGAATTTAGTATGGCACAGCTAATCCTTACTGCTGCATCTTCTACTAATGTAGGGGAAGAGGAATGGGTTACCATCGAAGAAAATAAAATTGACCTCGCTTGGATGTCTCGTATATTCCCCAGCAAAGCATGTGACAAGTTGAATGTCTGGTTGAATGTACTCCACGAGAACGAGTTTGAAAGCATTGATGATCTCCGTATGATGGGTTCGGCCGACTGGGATAAGCTTCCTTTGCCACTCTCCGTGAAAGTTACAATTCAAAAACACATTGTACCATGCCAGCAACAAGATGACGATGAGTGCAAGATCCAGAAAGAAGACAGCGCATTGACAGAAGAAGATCAGCTTGGTACTGTGGAAGCTGAACCAGAATTTCTCACAGAGCAGATTGATATTGTCGTGATGGACATCAGTGGTTCAATGAAGTCAAGATCTTCCCTTGATAACATTGACACTGGCATTGGGACCGGGAATGTCAAGACTCGAGAAGACATGTCCAAAGTCCTGTTTCACACCATGATGGACAAGTTAATATCGTTTGAGTTATTCCATGCAGTAGGACTGCTTGCATTTGGCCATGGTATGACTCCCATTAGCATCACGAAGGAAGTTGAGTCATTTCATGACGAGCTTGGAAGGTTGGATGCAAATGAACGGCGCACAAAGCTCTATGATGCCATTTGGAAGGGTGTTGATATGATTGAAGAATATATCGCTACGCACCACAGCGAGATCAACCACGAAAAGCTGCAGAAAAGAATTTTTGTTCTCACTGATGGAATGGACAACGCTAGTGACTTCAAGCCGTGGCAAGTTTCCCAGAAACTCCAGCAAGCTGGCATCCACCTGGACTCCATCCCGCTGGGCGGAGCCAACCGAACCCTCCAGGCCTTGACCCTCTCCTCTGGCGGGCTGTACTTCGACGTGGACAGCCAGGAGCAGGGGATGTCCCTCTTTGAGAACGAGGCCACCCTTTCCTTGGCCTTCCGGGAGCAGGCCACGGGCGCCCCCCCTCCGGCGGTGACAGATGCAGATGTTTTCACCACGTTCGCGGCGGGCCTAAACGTGCGCCAGGCCGTGACCCGTGAAATCCGCGCGGCCGTGCCCAAGTCCGCCTTTGCCAAGGTGGCCACGGCGGCCGAAGCCAAGGCCGCCATCCAGGAGGGGCGTGTCGCAGGGGGGAGCCTCAGTCGCGGACCGCTGAAACGGGTGACCAAGGAGTTTCTGGACATCCAGAAGAACCCGGCGCCGGGGACGACGGTGCACATGGGGGCGGAGGACGCGGCCGTGTGGAAGGCCGTGCTGACCGACCTGCCGGGGGCGTACGCCGGGGGCACCTGGGTGCTCACCGTGGAGTTCCCGGCCGACTACCCTTTCAAGCCGCCCCGGGTGCGGTTCGCCACGCCCATCTACCACTGCAACGTCTCGTCCGGGGGGGCCATCTGCCTGGACGTCCTGAAGGACGGCTGGCACCCGGCGCTGACCGTCGCCCGGGTGCTGGCCTCCGTCCGCGCCCTGGTGGAGGACCCCAACGCGGAGGACCCCATGGACGCGTTCAAGGGGCAGCAGTGCCGGGACGACCGGGCGGCGTACGACGCGGCCGTGAGGGAGCACACCCAGCGGCACGCCGCGCTGACCCCGGCGGAGGTGCAGGAGAAGTACGGCGTAGAGCTGCCCTAGTGAACTGTGGTTTGCCGGGAATTTTTACTTATAAACTTTTTTTAGTTTGCCTTTTTAGAATAATTCACGCATTTTTTCTTTCTTTTTCTAATGTACCCTGGCGGGATCATGTGCAGTACCTCCTTCATCACCACAATGATCACAGCATGTGTGAAAAGCAGGTATCATTTTCGTCGTCTTTAGTGGTGATGTCAAAAGCAGTTATTGTCTTCAATTCGATCTGTTGTTTATTGTCTTCAATTCGATCTGTCAAGGCTTTTTTAAACACTTCTTAAAATGTTGGATTGCGATTTTTCATCTTTTTTGTTACATTCATCTTTTTTTTTGTTCTGTCCCCTCTTCCacaacattggcttatcgtaataaaaatacagtttattttgg
>transcript_HQ_Ha_transcript12759/f2p0/1994
ATTGCCATAGCCCAGGAGCAAAGATTTCCAAACTACACTATCTGTCCCAGAGACACCTGCTGACCCCTTGACTGCATGGGCTACCCGCTCAATCACCTCAGCAGTGATCACCACTTCCTCTTTCACTGGCAGCGGCTGATCCAAGAAGGCCTCTTTCACAGGGGTTCTGGGCATGGGATGCTTCTCCTCAAAGACCTCGATGTTGGTCTTACCCAGCGGCCCGCCCTTACCCATGGCTTCCTCATTAGGGTCAAGAACACCAGAGGACTCACTACGGTTAGTGACCTCCCGATTGGCTTCCCTGTACTTCCTCTCTGCCATGAGACGGTGGAAGCGCCGGAGTAGCCGCTCTTTCCTGCTCAGAGGGGGCCTTCTCTTGAACTTACTATCACACCTTTTTACAGCAGCCACCAGCTCATCATACTCACCCCTCTCCCACATATCCAACCTAGACCGAATGAGATTCCTCACATCCCTACTGCGCTTCACATTTTTGTCCCTAAGGAGAATCAAAGGCGTGAAACACATGAGCTTTTCACTCTTAATCTTACCCTGGGCAAGTTGTTCCACCAATTCAGCCTGCATATTGACAAGCCTCTGGCCTACAGAACCCTGTGAAGGTCTATACTGTTCAGATTTGAGTGAAGCAATAAATTCATGTCGAGGAATCCACTCATCATCAGTCGGCTCTTCTTCATTCACCATCTCAGCCCCGAAAGCTTTTTGCATCTTCTCCTTCACAAAAGCATCAGAGTCAAAAGTCGAATCAGATTCCTGGCTTCCATCGCCCGAATCTTCTGCCTCATCAATAATCTTATCCATTGGCCGAGAAGGCCCACAATCATCAAAATGCAAATTCTCGCACTTCTCTGCACCAAAAGGCAAACAAGAAACGCAAGAGCTCCCAGTCGAAGCACAAGGACAAGCATTCGGAAGGCATTTTGACCTCTTGCTGCATGGGCAGCAGGCCTCCACGCCATCAAAGGCCATCTTGACCAATTACCGAAGAATGTCTAACTAAGTCCACTGAATATTTTAACTTCTCCAAGGACCCAGTTAAGATGAAGGCCATAGCCTTCACAACCTGCAGGGATGGCCAGAGGGGGAAGGACATTGTGGTCCTGGCGATTGTGCTTGACTGCCAGGCAGGAGATGCCGGCGGAGTGTCACGGGCACTTCATCCCGGTCGCGGACAAGCTGAAGTTCTGTGGAGTGATCTTGGACAGGAAGCTCACCTGGTTGAGCCATATTAAGGCGGCCTGCACGAAGAAGGCCAAGCAGCTGGCGGCGATGATGACAAGCTGTGCGCGGCAAGGTGGTCCAGCAGATGTACAAGGGGGCGGAGGAGCCCATCATGATGCTGAATGGGCTGGCCGCGTGGGTAGCCGCCCTAACAAAGTGGGGGACGGTTAGGAAGCTACGTGGTGTGCAGCGCCTGGCGGACCTAGCCATGACTGGCTGCTCCTCGACTAGCGTGGCACTGGCGCTGGCAGACCTGCTATCGACAGAGATAGCTGCTGGGAAATTGCTAGTGCAGCAGTACTACTGCCATGCCCCTCTGTCCAGAAGATTGGAGACCATCCGCACCCCATGCAAATGGTCGCCACACCTGTGGCATGTTCGGTAGCTGCTGCTGTCAGCCGGGATCCGGCTGGACTAGAGCTTCGAGCGGCGCATGCAGAACCACAAGATGGTCCACCCAGCCCTCCACGTGGAGGTCTGCGTAATGCTGGGCACCACATAACCTGCCGTTGAGATGGAGAGGCTGCAAGAAAGAGTCCTGAAGAAGAAAAGCCTGGAGTGCTGGAAGTAAGACAACGCCACGAATAACTGGAACATCGCCCAACAGTCAAAGACTGTAGGAGTAGCCAAGGTTACTTCCATACCAAGGAACTGCTCCGATGAGTTGCCAGAATTTGGCTTTATGTACAATGACAGTGAAGTGTGACACCGTGTATTGGGGGGTGGCATTGTATTTAATGAATAACGTAGAC
>transcript_HQ_Ha_transcript1276/f4p0/4523
GGGAGAGGGGACAGATCGGGAGCAGCGCCGGTTGGCTGGAAACTACGGAAACGATTCAGTGGATGACACCGTCTCTTGTCAGGCCTACGCAAACGGCACGTGCGGCTGCCCCTCGGTCGTGGGCACGGGCCCCTACGCCATGGTGGAGAAGTACTCCGGCGCGCTGCTCTTCGGCAGCACCTGCCCGCCCATCGACGACCCAGACATGATGGAGCTGAGCATTCAGTCCCTGGTGGAACTGGATGCGGACGAGCAGCCCGCGGGGAACTGCTCGGGGATGGACCCGAGCGCGCACCAGCTGGTCGGGCTCGACGACCACATGTTTGCCATCACGGGCAGCCAAGAGACAACTTTTGAAGGTCTAGATGTGCTATCTCTAAACATGAGCTCAGCCATCTCTTTGGGTGGTGGACAGGCTGCTAACCTCACGATTACCTTGGACCTTTTCCTTGAGAGCGGGAACTACACAATAGCCCCTAATACACCTTACAATGAGACCATGTTTGTGGATTACGGAAGCTTGAAGGTTTCGCTGATCGTGCAGAACTGGGACTTCTGCCATGATGGGGAATACCTGGACCTGAGTTTCATGGTCACGGGCTCCGATGAGCCGAGCGAGGTGGACGCCAGCACGCGGCGGGAGGCGCTGTTCGGCAGCGGCTCTTCGCGGCGGCGGCGGCGAGCGTTTGCGGGCGCCTGGGACGGCAGGAAGGACCCCCCAGATGACGGCAACGATCAGGGAGACAACACCGGAATTGGCGTTATGTACTCCTTTGGGTCAAATACGTCTCTTGTTCTCTCCGAAGCTCTATACATTGATGGAGAGTGGACGAGTATGGCGGACGGGTACCCAGCGTACGCCGACGACCAATTCACGGTGCGGCTTCCCCGGTTCGAGGACCACGCCTATTACGACCCGGACCTGTCCCTGGGCACCGCCACTTCCACCAGCGCTCCCACCGCCCAGCCCGACCCCACCACCGCGGCACCCACCCTGGCGCCCACGGCGGCCCCGTCCCTGAACCCGACGCTTGCGCCGACGCTGGCGCCGACGCTGTCGCCGACTGGGCAGCCAAGTCTGAACCCTACGTTGGCCCCGACCATGCAACCAAGCCTTGTGCCCACGCTGGCGCCGACCGTTGCCCCAACTACTGAAGCTCCGACTCAGGTACCAACCCTGGCCCCAACGCGTGCACCAGACGCCCCACCCACTGCTGCGCCGACGCTGGCCCCCACCCCTGCGGCCGCTGATTTGGATATTAGCGTGTGCGTCTCGGCCTCAGATAACTCAAGCTCGGATGATGTTTCAAGTGCACTGACAAGTGCACTGTCAGAGTATGTTACACTTCTTGGTCTCAGCCTGGATGATGATGATGTAACGGTGGAGGTTGAGTCAACCTCCACCGTAGACGGGTGCGAGCGGCGCCGGCAGCTGATGGGTTGGCCTGGCCACCAGCCGTCCATGCTGAGGGAAGAGCAGCAACAGCAGGAGGACGCCTGGTGGTGGGGCCGGGATTTGCAGGGGGTGGCCACCACTGTTGCTCCAAGCACCACCAACACCTCCGACAACAGCACATCGGCTCCTACGCTGGCCCCTACGCTGGCCCCTACACTTGCTCCTTCGCTGGCTCCTACTACACTTGCACCTACGCTGGCTCCTACACTGACCCCCACAACCTTGGGCACGCTGACCCCGACGTCTGCTGTGCTCGCCACTCCGGCCCCAACCTCCGCTAGCGCTGCTGTCACGGCGGCCCCATCCTCCGCCTCCGCAGGAAGCAGCTTCTCCTTCGAGTTCAAGATCACCGGGCTCACCGAGAGCCAGGCGCAGAACATCTCTGTCAGTCTTGAGGACGACATGGCGGACGGCACACTCCAAGACAACCTGGAGGAGGAGGGCATCGACACCGAGGAGATCACCGGGGACTCCATGGTGATCCTCCGCACCTCGGCGCCCACTGCCGCGCCGAACACCACCTCGGCGCCCACCGCCGCGGGGACCACTGCCACGCTCGAAGCGGACGTGGAGGGGGACCTCACGGGGGGCTCGGCCAGCGCGACGTGGACGTGGATGCTGCTGGGGGTGGTGCTGGCCTTGGCGGCGGTGGCGGCGGTGCTCCTCTGCTGCTGGCGGGCACGGCGCGAATGGGCGATGGGGAAGAGGGGTAAAAAAGGAGGAGAGAGCTCCGGTTGCCTTCCGACGGTTTGGGGAAGGAGTGGAATGGAGGAACTACGATCAGTACAGAAACCACAGGCACCTCTGATGGTTTCCCAGGACCAACCTGAGTTGCAATCTTTGGCCCCGATGATGCGGAACCAGGCATTGATGAAGAAGAGTCCACAGCAGGTACAGGAACAGCCTGTGTTGCAATCTGTTGCCCCAGTGATGCGAAACCAGGCATTGTTAAAGAAGCCGCCTCCCCAGCAATTCCAAGAACAACCTTTGTTGCAGCTTGTAGCCCCAGTGATGCGGAACCAGACAGTACTTCAGAAGAATAATCTCCAGCAACTCCCACTGGTTTTTGATGATGAAAAGGCACGGGAGGATAGGGCTGGTTCCTTGCCCAGGAATGCAAAACTCTCTCCGACCCAGGAGAAATGCAGTTTCTTCACAGATGATGGGAAAAGTGATGAAAGTGTTTTCTCTGAAGACTTTGATGATGATTCCCACCAACTCCCACTGGCCGCTTGTGATCTTTCTAAAACATTAGAGGATGAGGCTACTATTTCCTTACCCAGGAATGCAAGTCTTCCAGGCCGAGAATGCCAGAGCATCACTGACATGAGAAGTAGCTTCTCCCCCGCAGACAGGCCCTCTGATTCCCAGCAACTCGGGATCCCATTGGCCTTGGGCCATGGAAAGACTCTGGAGAACGAAAATCTTTCCTCGCCCAGATATGCAGACCTCTCAGCCCAAGAGCGCAGGTTCACTGAGAAGAGTAACACCAGCAATGTTTCTTCATCAGAAGATAATCGGGTAGAAGAGTCTCCTTCTGGAGATGCCATCACCCATGAATCTGTAGTCCCATTGATGCGGAGCCAGGCATTGATGAAGAAGACGCCCCAGCAACTCCCAATGGCCTTGGATCATAGCAAGGCACCATTGGAGAACGAGGGAAGTTGTTCGCCAATTCCCGCACCTAGCAATGCAGACCAGTCAGCCCAAAAGTGCAGCATCACTGATCCAGCAGATGACTCTGCCTCTGAAGAAGGTGCAATGGACCAAAACACTGCAAGCTTACAACATGGAATAAGGCTGCAGGAGCCCTTAATGGATTCTGAACAGCAGCCTGAATTTCAATCTGTAGTCCCGGTGATGCGGAACCAGAGATTGATGAAGAAGACACCCTTCCAGCACCAGGAGCAGCCTGTCTTGCATCTTGAAGCCCCAGAGGCAAAGAACCAGACCCTGTTGAAAAAGCCAGCCCCCAAGCAAGTCGTCCACGAGCAGCCTTTAACACAGCTTGTAGCCCCAGTAATGCGGAGCCAGAAGCTGCTGGCAACAAAGAAAGATGTTCAGCAACACCGGTTAGCCTTGGATCATGGCAAGGTATCATTGGAGAACAAGGGAAGTTGTTCGCCAATTCCCTCACCTAGCAATTCAGGCCAGTCAGCCCAAAAGTGCAGCATCACTGATCCAGCAGATGAATCTGCCTCTAAAGAAGGTGTATTGGACCACAACACTGCAAGCTTACAACATGGAATAAGGCTGCAGGAGCCCTTGATGGCTTCTGAACAGCAGCCTGAATTTCAATCTGTAGTCCCGGTGATGCGTAACCAGACATTGATGAAGAAGACACCCTCCCGGCACCAGGAGCAGCCTGTCTTGCATCTTGAAGCCCCAGAGGCAAAGAACCAGACCCTGTTGAAGAAGCCAGCCCCCAAGCAAATCGTCCACGAGCAGCCTTTAACACAGCTTGTAGCCCCAGTAATGCGGAGCCAGAAGCTACTGGCAACAAAGAAAGATGTTCAGCAACTCCCGTTAGCCTTGGATAATGGTGAGGGAAGTTGTTCACCTATTTTTTCCTTGCCCAGTAATGCAAAGTCAGCCCAAGAGTGCAGCAAAAAAACTTCTTCTTCAGGCTATGAGCGTTGCAGTATCGATCATCATGGCTTGAGAAGTAGCAGCATTGTCTCGGCAGCAGGAGATTCTTCTGATGAAGATAGTGTTGAAGAATATTGAGATCTCTGCTGTTTTTGATTTTTCATAACATTTTTGTTTGGCAGCCCAGGAATGCTACAACAACATATATAATATATATAGGGATTTGAACTTCCTCTGTTTTCCTCTTCTGCGGCACATGTCATAGACTGTGTTGGTTAGCAGTGGCAGACAACGACTGTGTGTTAGGTAGGAGTTTTGATTTTGAAATGCCACGCCCAACAGTTTTACTTGTTTGTTTTTCTGGCGACAACAGTGTTGCTGTATGTATGTTGTTTGTTTGTATATACTACACTGCTCTTCTCTTCCTTTTTCTGATTGATATGATAATAATGTGTATAAAAATAAAACTTGTAATTT
>transcript_HQ_Ha_transcript11885/f3p0/2105
gactcagtaacatataaTACATTCACTCCTCAGCCTCAGTATACTCAGTCACTTTCTATTTTTTTCTGGGATCGACCTGCACAAAAAAGATGTCACTCAGCGCTGAAGCATTCGCCCTGGTGATGGCAAACAAGCAGACCGGCAATACTGCTTTTTCCGAAGGTCAGATTGAAGAGGCTCTGAAATATTACCAAATGGCGCTCGGACACTTCAAGGGTGTTTCGGCCAATACAGTGCAGGAGGCAGAGCACGTGAAAATCTTGTCGAACTCAGCGGAGTGTTTCCTTCAGCTGAATGACGCTTTCCAGGCTGAAAAGGCAGCAGCGGCAGCGTTAGAAATAGATGCATCACATTTGAAGTCGAGATATCGCAGGTCAAAGGCTCTTTTGGCCCAAGCCAGCGACCTCAGAGAAGGAAAAGAACAGTTGCTCGAGGCTGCTCTGCAAGACATCCAATTCGTACTAAACGACCAGACAACCTTTCCTGCCCGTAAACACAAGAAACTCATCGAAAGTCAACTACGCGCAATCCGAAATCGTGTGTCTCCCCCCGTAGAATCTGCTGCTTGGCCCACCGAAATCATCTGTGGCAAACAAGTCAATTTGCTTGAGCATATTGATTCGCCATGCTTTGGTGGCAAGAATTCGTTGTGGACTTTGTGCGATCAGGTCTTCTTCAAAGCAGTGGTTGGCGATACCAGTGCTCAATCGCAACTACAGGAACTTGCAGATGGCAGCGATGCGCCCTCTGCAGCGCATGCACAGTATTTATGGGGCAAGTTTTTACTACCTGATCCAAGTCCAAAATCCCGTCGTAGGCAGCGCATCGTTCCAGAAAGTGAATCAGAAGCAAAAAGGTATTGGTTGAAAGCGGCTTCACACAAGCATGCATTTGCAACAGATGGCCTTGGCTACATTGCACAGCGCAACGCAATGTGGGAGGATGCTATCAGCGCTTGGGAGCAGACACTAGAGCTGTGTTTTCTGCCTTCAACAGCGTACTGCTTAGGTGTTGTACACGACCCTCTCCAAAAAGCAGCTGGGCCCCACGTGGCATTCTACAATTTTGATGAGTCGCTAAAGCACTACAAAGCAGCAAAAGATGCTGTGTTGCAGGAGCCACGGGGAACGTTCGCATCAATAAAATGGCATGCAATTATGTCTTTGGCTGCTGACAATCAGCCACAAACAGAAACCACACCACTAGCACGCCATAACTACCACGGGCTCCTGCGTCACCGCCGGCGTAGTGAGTTTGATGCGTTGCAATCTGAGGGAGCGAGGGAGGTGGGAGCACAGGTCGTTGCGCGTTTGCCGCTTCTCTACCCAGGCGATTGCGATTTAGACTGGAATGACGGTCCGGCAATGTCAGAGACACTAGCCGCCCCGCCGGACCTTCGCCAAATGTTCCAGATGGTGTCAGTAATGGGCGCAGGAAGGCAAGACGACCTGGACCAGCGCTGGGCGCACATGCAGTACCTATACAAGCAGAAGGGCAGTGGGGAAAGGACTGTTGCAGAGCATGTTGCGATTTTCGCCGAGGCTGGGATACAATTGGAAGTGGTTGACGGGAAAGTGGCGGTCCGCCACACTCAGGCCGATGGGACCAGGTCGTCCGTGCGATTGCTCCCGCTTTCGCAGCTGGCACCTTTCTCAGAACTCATCCCCGTTTCTTGGACACGGAGAAGCGATTACACCCGACCAGATTTCCCAGTCCCGCGCTGTTGCGACCACTGCAACACCGAGACAGTTCGCCGCTGCCGGTGCGGGGAGGCGTTCTGCAGCCACAGCTGCTTGCTGCAGGGCTGGCCCGCCCACAAAGCAATATGCCGGCAGGTGTACGATAACTCGCAACTGGCGTGTACGGTGAAGCAGATTTACTGGACGCAAACAAATAATGGGGCTAGAGACGAACTCCTCGACAGCGATGCAGGTGTTGGTGAGGGCAGTGGTGGCAGCGGCAAAGGTAAAAATAAGAGTAAGACAAGACGCGGTGGCAGAAAGAATAAGAACAAGAATAAGGCAAGATGATGTAGTAGTAGTAGGTTTGTGTGCACAAAGCAGAGTTTTCGAGATAATAATcatattttaaatttattgcctatg
>transcript_HQ_Ha_transcript11886/f3p0/2070
acggtattggggcaTAGAAGAGTGCCCCAACCTAGGAGAAATCGATATCCCAGAACTGTTGTGTGAAAGGGAGTACAACTCTGGCTGATAATCCTTTCAGGAAACGCCATGCACTGTTGGGGGGGTGAGGACGGCGGTTCTTGCCGCAGTGGCAAGTCTCGATCGCGCTCACGTTCTCGTTCCCGTTCCCGTTCTTCCCACTACCACTCCAAACTAAGCTTCCATACCAACCGCCGGGGTAGTCCACAGAGGGGAAGCGAAAGAAGAACCCACCACTCATCACTGGAGCAGACCCCCCCATCATACCAAAGGAGGAGCAGGAGAGGACATGGGGATAGAGGCCAAGCCTGGAGGGTTGGCGATTGGGTGCTTCATCTCACCAAATCACACAACAGTCCTCAACTAGCTAAAGTCACCAAAGTCCATTATGATGATGTTGATCCATACTACTCCATCACAATCAATGGCAGAGAGAAAAACACCATTGCAGATAGACTAAAAGCCAGTTGGGGATAAAAAAAACACCAAACAACTGCAAAAGTTTTGGGCAAGATTGAAAAAGCAGCTTAATGACTCAGAGCAGGTACTTCAGACCCAAATATTTGGAAGCACCAGTGAATTTCATTTAGCCCTTGTGCACGTCATAATGTTGCGTGGTTTGAGCTGTGGGATTTTCTGAGTGTATACACCGGGCTGAGTGAACACAAAAAAAAAAGATTAAATGAGGAAATTGAGACCATTAAACAAGAGCTTGCCAGTTACCTCAGGACCTCAAGCTGCAGACTTGGTGGACCGTACATCAGTTAGGATCAAGTCGTCCAAGCCAATAGAGAAAAGTGGGTTGAAGCGTCCAAAGAGCTGTGCGATCAATCTGCAGACTATGCAACCGCCAAGGCCCGTGAAGAGCGGACACACCAGGAGCAGCTGAGAACCTCCCTGCAGCATGAGATTGACTTGGGGATTCAGCAGTTCGAACAGTATGTCAAGACGAATTGTCTTCCTGCGGACCAAGCACAGATTTTGACCCAGATTCCTGCCCTTTCAGTCCGCCAGCGGATGCAAGAGCTGGCTGAAGTTCTTTGTGATGTACCTCACACAAAAGCAGAAGAAAAGGAAGAAGAACAAGAAGACGAACAAGGGTCCCCTCCAGTTTCATTAATGTCAAAAACACACCAACAGAGAGTTTCGGTTTCGGAGGCGAAGCGCTTGGAGGGTAATGAACACTATGAAGTGGCGCTATCTTCAAGCGATGCCAGCATCAGTGTTCGACTCATCAATTTCTCTGATGCAATCAAATTGTACCAGGAAGCCTTTGATGCAGCATTAGATGACAAGGACCGAGCCTTTGCTGCCGGAAATATTGGCTCGGCAAACAGGAAGGCCGCAGAGTTACTAATGCCCGGCGGCCGGTCGGACTGGCAGGGCAGGAGGCAAGAACTGGACAAGTGTCTCAAGTTCACCAGGGAGGCCCACCACTTCTTTTTGGAGGCTGCCTCCCTGGGCATGGCAGCTGGTCTGGATCAAACCTGGCAAGTCATAACGCGCAAGCTCCTGGACGAGCTGCAGGATGGCTTTCTACCAAAACTGCTAGCCAGTGTCGGCGCCTCTGATGCCGAAGCCCTGACCAGGGCAGTCGCCGCCCCCGGCTGCTGCCCCAAGACCTTTCAGGAAATGCTGTTGCAACGGGCAAGTAAGCTTCGCTCCGACGAAGGGGTCGCGGAAGCAGAGTTGTGCTGCGTTTGCATGGTCAAGAGGAAAAATACAGTGCTCTTGCCGTGCAAGCACATGTGCCTTTGCGACTCGTACTATTCCGCCCGGAACATTGCAGAGTGTCCACTCTGTCGAAACAAAGTGAGAGGTGCAGTTGATGGCATTTTCTCCTGAGTAGAAACGGGCGCGTATGAGGCATGGGATTCTTCACTTGCGTCCTTTGTTAGAATTCAGTTACAATTCCTCATGGTGACATGATTGGTGACTTTGTTTTTGTTTTTTTTATATCTACAATGCCACCCCACACTATATGGTGACACCACACtttactgccatttacataaaatatatatggtgcag
>transcript_HQ_Ha_transcript14589/f3p0/1844
gATGATTATGATAAGGATAAGGCCTTACGTACAAAATACTGAACTCAACTGAACACAAAAGGCCTTCATTCTTTTGGTGGATGGTTCATATATAATATGATGACCACCCCAAAAATGTGCAAGACAACTGTTTCAACCTTTTATGCGTTGATAATTCTTCTCATACTCCCTTTCTCGTTTGGTTTTCTACCCCAATATCAAACTTCGTGGCATCATAGCAGCGTCAGACAGGCCGATGCATCAACCGCGCGCAATCGCCACGAAGCTTCTTTGAAGTTGGCTTATCGGCGAAAGGATGGCAGTGGCCAACTAGAGGAATTCCAAGCCACGAAGAGTGCTGCCCTTCCTTGGCTTGAAGCCCCGGACTATCTTGGAGAGATTGATCTCACTGGACCCAACAGGTGATGGCTAATAATATAATCATCAATAAAAACGACAACCAAAACTTGCTCCTTCTTTTCAGAAGATTTGTGAGGCAATCCACATAGCATACTACACAAATATGAATAACATATTACCACGAGCCAAAAGCCTTTTCTTGGAATCTACGTTAGCGCTTTAAAACTTTACTGGCGATGGGTATATATATAGAAACAGCAGCAGTTGTTGTATATATAGTAAGCAGCGCTTGAGTGGTGTATTTTCTACATATAGTACAGCAGATAATGGGACTAGTTGGTAGGCATTTGACTGCCTTCTTTACTGTGGTAGGGCTAAAACTAAAATAAATGGTCAAGAAGGCTTAGCAAGAAGTTGGGGCCAATCCGTGTAGTTTTACTGGATTATCACAAAAATACAAGGGTTTGGGAACATTATGTGTGGCAGGCGTAGGGCAGTGTACATCGTGCTGCTGGTTATTGTTGTTGGGAGGATAAGAGTAGCAGCCGCTGTTGAGGGTGGTTGCTTCTTCTCGTATTTCCCCATGATCAAGTAGCCAATAGTAGTATAGCAGAAGCCAAAATACAAACTAATATTCAATACAACAAGTACAGGATTAGTTACATCTCCAACCACCAGAGGCCACTGTTGTTGTTTATAACCAGGATTGCTTTTTGGATGAAAACACCACATTTATACTCTAACAAGATTTACTATTCTGACGAAACCCAGAAGTACATACCTTTATattaccACTGCTGGGCTGATAAAATACGCGATCTGACCAAAATAACgccccaccagagcagatctcatatgtactacagcgAACAAAACCCCCACCATCAGCTCAATTTTCCAAAGAAAGCAAGCTGACCACCAGTGAGCTGTAAGGAGCCCCACACCATTTGTCAAACACACATTTTACAGAGCATTCCGCATACTTGACTTTGATCAACTGGTGGCAGGCAGAAGAGAAACTCACATATTACTGTATTTTGTTTGTTTATGAGATGAGCATAAATATAATCCATTATGTTTATGCTCATCTCATACTCAATGGAAAGTAATCATATATTATAGACGATAATCCATCAGTAGCCGAAAGCATTTTTTTTTTAATTTGTGGCCTGAGAAGAACAACAACGAATGTCTTCTTGTTTTACACTGCAGCACCAAGGGACAGCATCAGATCAAAGGGACCAACGGCGAGGagagctgaaagcactaaaactatatatAGAGATTAGCGGGGGAATGTCGACGTGAGACGAGAATGAACACGGACCAGGCGGCCCTAGACCCAGAAATGCGCCACGCCTGACGGAACTATCCCGCAAGTATCAACCGGTGCGATCTCGGCTAACAGCCGCGGAAGTAACACCGCCTGTCAAAGATATGGGGACGAACCGGCACCATAAAGAGCATGAAGCATGCAAGCATGGTGTGTACTATGTAGACCg
>transcript_HQ_Ha_transcript11889/f3p0/2050
gacttccaacaacaaaatcacAAACAAACAACAACACTACTACAATAACATCATATATTTAAACATCACGATGAAGTGGGCCAAGGCAGCCATCCTGATCGCTGCTGCCATGCAGCCGCTGGAGACCAGCGCCTTCAGAATCAACTCCCCTGTGCGCATCGCCGCCCCCAAGGGTGGGCTTCGCATGAGCACCATGGAGACCTTCCAGTCTCTGGGCGCCGAAGCGAAGTATGGCATCACCGCTGACATTCCCATCTACCGTAACCTGGACTACGACGAGCTTCGCGAGCACGAGCTGCGCAACGGGGAGGGCAAGATTGCCTCCAATGGGTGCTTCTACACCGACACTGCTCCTTGGACTGGCCGCTCTCCTGCTGCCAACGTGAAGACCAAGCAGGCCCCCAGCGCCGACAACATGTGGTGGGATTCCAACCAGGCGATCTCTCCCGAGGTATGGGCTGACCTGAAGAAGAACAGCATCGACTACATCAACAGTGGCAAGCCCAAGCAGTACTACGTGTTCGATGGCTGGTGCGGCACCAACCCCAAGTCCCAGAAGCGCATTCGCGTGTACACCGAGTGGGCCTGGCACAGCCACTTCGTGCGCAACATGTTTGTGCGCCCTGCCTCCGACGAGGAGATCGCCAACTTCGAGCCCGACTTCACCATCATCAACACTTGCCTGACCAAGAATCCCAAGTGGGAGGAGCACGGCCTGAAGACTGAGGACTATGTGGCCTTCAACATTGAGGAGAGACTGGCCATCATTGGTGGTCCCCAGTATGGTGGTGAGATGAAGAAGGGTATGTTTGGCATCATGAACTACCTGCTGCCTCTGGATGGCATCATGACCATGCACTGCTCTGCCAACAAGGGCCATGACGGAAACACTGCTCTGTTCTTTGGCCTGTCTGGCACTGGCAAGACCACCCTGTCTGCTGACCCAGATCGTCTGCTGCTTGGCGATGATGAGCATGGCTGGGATGAGGATGGCATTTTCAACTTTGAGGGTGGCTGCTATGCCAAGACAATTGACTTGACGGAAGAGAATGAGCCTGAGATCTACCGCGCCATCAAGAAGGATGCTCTGATGGAGAATGTGTGGATTGACGAGAATGGCACCCCTGACTACTTCAACCCTTCCAAGACTGAGAACGGCCGTGTGTCCTACCCTCTGCACCATATCCCCAACCACGAACCCACGGGTGCTGGCACCCACCCCAAGGACTGCCTTTTCCTGACCTGCGATTCGTTTGGTGTGCTGCCCCCCATTGCGCGCCTGAACAACGACCAGGCCATGTACCACTTCCTGTCTGGCTTCACCTCCAAGGTGGCTGGCACTGAGAGAGGCATTGTTGAGCCCGTCCCTACCTTCAGCCCTTGCTTTGGTGGTCCCTTCCTCACTCTGCACCCCACTGTTTACGCCGATCTTTTCAAGCAGAAGCTGGAGCAGCACGGAACCAAGGTGTACCTGGTGAACACTGGCTGGACTGGCGGCTCTTACGGCACTGGTTCCAGAATGAGCATCAAGGCAACCCGTGCTTGCGTGAGCTCGATTCTTGATGGCAGCACCGATGATGCCGAGTGGGAGGTGGACCCTGTCTTTGGCTTTGAGGTCCCCAAGGCGCTTGCGGGCATTCCTTCAGAGGTTCTGCACCCCCGGGAATCCTGGGAGGACAAGGATGCTTACGATGCCCAGGCCGTGAAGCTTGCGGGCATGTTCAAGGACAACTTCAAGAAGTACACCGGTCCTGGCTTCACTGACTACACCATGGGTGGCCCCACCATCTAAATCTTTGCAGTAGTAGTATAGAACACTAGCTGCTAAATATTAGGAAAAATGATGATGGCCCCACCAAAGAGAAATAATCAACATTACGACAATGTTTATAATGGTAGTTTGAGCTACACACAGAACCCTTCCCAACCTTTCATTTCAGAATTCAGGGAAAGCCAGGAGATATGTCATCTGAAATGAAAATCATATAATTTGAAACTCTggttcagcataaccttaatctacacacataaataatttcacttttttttt
>transcript_HQ_Ha_transcript12763/f6p0/2010
gcccaaccacttccattatatCTCCTCCTCAACCAGAATCAGAAATCAGTTCAACTCTACTTGCTGTACCGATCGCATAGATCACACAACGATGAGGAACTTCACATTTCTAGTGCTTTGCATGCTGCTTGTGGCATGCAATTGCTTCAAATTTATGTCGGACTGGAAGATGCCCGACGTCAAACAGCAAGCAAAAGACCAGGCAATCAAAGATAAATTCGGAGACAAAAAACTGGTCATCCTCACCGGCTCATCTTCTGGGCTCGGCCGTAAGACTGCCAGGGCCTTGCTTCAAACAGGACAGTATCACGTGATCGGTGCAGTACGCGACATCGATAAAATGGACGCCGTTGCTGAAGTCGACGAGTTCCCCTTGGATAGATTCACAACCATGGAGTGTGACCTTAATTCTTTCGACTCAGTGAGGAAGTTTTGCAAGCAAGTGGAGGAATTTGCCGCGGGAAAGCCGATCGATCGGGTCTTATGCAACGCTGGAATCTACCAGCCTACTCTTCCATACGCTAAGTGGAGTGCAGATGGCCACGAACAGACCATGCAGACTAACTACCTCTCTCATTTCCTCATGATTAGCTTACTAATGGATAAAATGTTTGATGCATCTGATCCACGGATCACAATGGTAGGGTCTATCACTGGGAATGACAATACTGTGGGTGGGGGAGGTGTATACCCGATTGCCGACTTGAAAAAATTAGAGGGCTTCCAACAAGGCTTCAAAAACCCAGTAGCGATGGCAGATGGGTATGGGTTTGACGGGGCCAAGGCCTACAAAGACTCAAAGCTTTGCTTAATGATGCTAGCCAACACCCTGCACGCCAAATACCACAAGAAGACCGGCGTTGCCTTCAGCAGCATCTACCCTGGCTGCATTGCCGAGAGCCCGCTCTTTCGCGAGAAGAGAGCCTGGTTCCGCCAGTACTTTCCCATCTTCATGAAGTACATCACGGGCGGCTACGTGGGCGAGGAGGAGGCGGGCCAGCGGCTCATGCAAGTGGCGCACGACCCGCGCTGCTCCAAGTCCGGCGTGTACTGGTCTTGGAATGGCGGGCCGCGGGAGGGCCGTGGGGCGGAGGCGCTGGAGAAGGACGGGCAGATCTCGGGCAGCGGCGGCGCCGGCGGCGGATGGGACTCGATATACGAGAACGACCAGTCGATGAAGGTGCTGGACATCGACAGCGGATTCAAGCTCTTTGACCTTTCCACCCAGATCACCGGGGCTGAGTGGCCGCAGATCAAGCCAGTGGTCTCGCCGTGCCCGACGCTGAAGGTGATTGGAGCCGTGCAGAAGGCGATGATTGAGAAGGAGGAGCTGAAGCGCATGGTTGAGAACCCGGGCTTCAACGCGGACGGGACGCCACGGGCTCCGGAGCTGACGGCTGCGCAGCAGGCGCGGCTGGCCGTGGGCAAAGCGGCAGGGGCTGTGCTGGGCAACACGGTGGGCCGTGTGCTCGCTCTGGGGAACAAGTACCTGCTGGGCAAGGTGCCCGAGGAAGCGCTGAAGGGGGTGGGGGCGGAGGGGGCGGCGACGCCAGTGAATCAGGAACCAGCGGCCGTGGTGGCCCCTGCTGCGGTGCCCATAGAGCCGGTGCCTGCCGTGGCCTCTGCTGCAACCCCGACCCCGGTGGTGCCCGCCGAGATCCCAGAGTTTGTCGCGAAGAAGATTGTTGCCCAGCAGCAGCAGCAGTCCCCCAAGCTGTTTGAGGAGGCACAGAAGGCCTCCATCATAGAGGCAGCCGCGAGCAGCCATCAACAACAAAACCATAAGGTCGCTACTAAGGAACCAACAGCAGCATAGTTTGATTGAAGCATCATATCCTTCTTCTTTGCCATTTTCTTTGTCTCATCCGTCAGCAGCCATCGCCTGTACAAAAAATGTTTGAGCAGCTTCTGCTTCTTCTTCTTCTCTCTCTCTGCCTACCCCAATCAATAAAAAAAAAAAACTATTAtgatatgataagagtaattatttattgtacgatattgattatg
>transcript_HQ_Ha_transcript1366/f2p0/4395
gGGGTGCAACCGGGGGCATTCCTTCAATTTTGAGTTCGACAGAAGGGGGGGCAGGTTCTGTGTGCAGCACAAGATTGAGGGCGTGATGCATGTGGCGCAAGAGAAGAGATGCGAGCAGGCCGGGTGCAGCAAGTGGCCTTCCTTCAACTTCGAGGGCGAGCGAGGGGTAAGGTTCTGCGCACAGCACAAGCTTAAGGGCATGGTGGATGTGCGACGCAGGAGGTGCGAGCATGATGGGTGCAATATGACGCCTCACTTCAACTTTAGGGGGAAGAAATGGGGCAGATTTTGTGCCCAGCACAAAGTTCAGGGTATGGTGTATATGGGACGCAGGAGGTGCGAGCAGACCGGATGCAGCACGGTGGCTAATTTCAACTTTGAGGGCATTCATGGGCGAAGATTCTGTGCCCAACACAAGATGCTTGGCATGGTAGATGTGGTTCACACGAGGTGTGAGCATGCTGGGTGCAGAACACACCCTTCCTTCAATTTGAAAGGCAGGAAGGGGGGCAGATTCTGTGCGCAGCACAAGTCGCAAGGAATGACGTATCGAAGGCCCTCACTTCGAAGGCCTAACTTCAACTTTGAGGGCGAACGTGGGGGCAGGTTCTGCGGCAAGCACAAGGTGCAGGGCATGGTGGATGTGGCGAGCAAGAGATGCGAGCAGGCCGGGTGCAGCAAGCACTCTATCTTCAATTTTGAGGGCAAGCAAACGGGCAGGTTCTGTGCGCAGCACAAGGCAAAGGGCATGATTAACGTGAAGAAAATAAGGTGCGAGCAGGCTGGGTGCGAGAAGCGCCCTCTCTTCAACTTTGAGGGCGAGCGCAGGCGCAGGTTCTGCGGGCTGCACAAGCTGCAGGGCATGGTGGATGTGTGCCACAAGAAGTGCGAGCACGCCGGGTGCAGCAGGCAGCCCATCTGCAACTTTGAGGGCGAGCGGAGaaGCAGGTTCTGCTCCCAGCACAAGGCACCGGGCATGGTGAACGTGATGAGCAAAAGGTGCGAGCATGCTGGGTGCAGCAAGGTGCCTTCCTTCAACTTTGAGGGCCgGCGGGGGGGAAGGTTCTGCGCAATGCACAAGGAGCAGGGCATGGTGGATGTGAAGCACAAGAAGTGCGAGCATGCTGGGTGCAGCAAGCAGCCCATCTGCAACTTTGAGGGCGAGCAGAGGGGCAGGTTCTGCGGCAAGCACAAGGAGCAAGGCATGGTGGATGTGAAGAGCAAGAGGTGCGAGCAGCCTGGGTGCAGCAAGCAGCCTCAATACAACTTGGAGGGCGAGCGCGGGGGCAGATTCTGTGCGCAACATAAGCAACAGGGCATGGTGAATGTGAAAGTCAAGAGGCGCGGGCATGCTGGGTGCAGCAGCACACCGCCTGCCTTGCTTCTCACGGGGTTAGGTGCAGCACAGGGCAGTGCGGAGGGTGCACCAAACGAGAGGCGCGAGCAGGATGAGTGCagcgaggagggggccggtttcaacgttgaaGGTGAGCAGAGGGGCATGTTCCGCACTCCACGCAAGAAGTTGGATGGTATGACGATGGATGCGACACACAAAAAGAGGTGCGCTCAGGATGAGCACAGCAGACAGCCTCCCGTCGATGCGGAGGGCGAGCAGAGCAGCAGTTTCTGTGCACAGCACCGCAAAGCACAGGGCGTGGTGGATGCGAGGAACGAGAGCTGTGAGCAAGCAGGTTGCATGAAGAAAAAGCCTTTCCATGATGTCGAGGGCGAGCAGCAGGCAGATATAACAGCTTCTGTGCGCCGCAGAAAGAGCAAcaagacctggagggtgttaatgacgaggTATGCGAGCATGCTGGGTGCAGCAAGCAGCCCATctggGTGCGGTGTGAGCATGCTGGGTGCGGCAAGCAGCCTCGTTTCAACTTCGAGGGCGAACAGAGGGGCAGGTTCTGTGCGCGGCACAAAATGCAGGGAATGGTGGGTGTGAAGTCCAAGAAGTGCAAGCAGGCTGGATGCAACAAATGGCCAACCTTCAACTTTGAGGGCATCAAGCAGGGCGGCAGGTTCTGTGCCCAGCACAAGGCACAGGGCATGGTGGATGTGCAGAGCCAGAGGTGTGAGCACGCTGGGTGCAGCACAGGGCCTCCTCACTTTAACTTTGAGGGCAATCGCTGGGGCGCCTTGTGTACGCAGCACAAGATGCAGGGCATGGTGGATGTAAAGTGCACTAGGAGGTGCGAGCAGGCCGGGTGCAACAGTCTGCCTGGTTACAACTTTGAGGGGCTGCAAAGACGAAAGTTCTGTGCGGAGCACAAGCTCCCGGGCATGGTTAAGGTGATGGCACACAAAAGGTGTGGGCATGCCGGGTGTGAGAAGCAACCTTGCTTCAACTtcgagggaaagcaggcaAGCAAGTTTTGTGCGCAGCACAAGGCAAAGGGCATGATTAACGTGAAGAAAAAAAGGTGCGAGCAGGCTGGGTGCGAGAAGCACCCTCTCTTCAACTTTGAGGGCGAGGAGAGGGGCAGGTTCTGCGGGCTGCACAAGTTGAAGGGCATGGTGGATGTGAAGAGCAAGAGGTGCGAGCAGGCTGGGTGCAAGAAGTATCGTGGCTTCAACTTTGAGGGCGAGGAGAGGGGCAGGTTCTGCGGGCTGCACAAGTTGAAGGGCATGGTGAACGTGGTGAGCAAGCAGAGATGCGAGCAGGCCGGGTGCAGCAAGCACCCTCACTTCAATTTTGAGGGCAAGCAAACGGGCAGGTTTTGTGCGCAGCACAAGGCAAAGGGCATGATTAACGTGAAGGAAAAAAGGTGCGAGCAGGCCGGGTGCAGCAAGCGGCCTTACTTCAACTTTGAGGGTGAGCGCAGGGGAAGGTTCTGCGCAATGCACAAGGAGCAGGGCATGGTGGATGTGAAGCACAAGAAGTGCGAGCACGCCGGGTGCAGCAGGCAGCCCATCTGCAACTTTGAGGGCGAGCAGAGGGGCAGGTTCTGCTCCCAGCACAAGGCACCGGGCATGGTGGATGTGAAGAACACGAGGTGCGAGCAGGCTGGGTGCAAGAAGCACCCTGTCTTCAACTTTGAGGGCGAGGAGAGGGGCAGGTTCTGCGGGCTGCACAAGCTGCAGGGCATGGTGGATGTGTGCCACAAGAAGTGCGAGCACGCCGGGTGCAGTAAGCGCCCTTACTTCAATTTTAAGGGCAGGCAAACGggcAGGTTCTGTTCAATGCACAAGGAGCAGGGCATGGTGAATGTGCAAAGCAAGAGGTGCGAGCAGGCCAGGTGCAGCAAGCAGCCTGCCTTCAACTTCGAGGGCGAGCGGGTGGGCAGATTCTGTGGGCAGCACAAGGTGCAGGGCATGGTGGACATGCAAAACTGGAGGTGCGAGCAGGCCGGGTGCAGCATACGGGCCCCCTTTGACTTTGAGGGCAAGGGCAGCAGGGGCAGGTTCtgcgcAGTGCACAAGGTGAAGGGCATGGTGAATGTGAAGCACAAGAGGTGCGAGCAGAACGGGTGCGGGAAGCAGCCTCGCTTCAACTTTGAGGGCAGCAAGCAGGGCGGCAGGTTCTGCATGCAGCACAGGGAGCAGGGCATGGTGGATGTGAAGAGCAAGAGGTGCGAGCAGGCCGGGTGCAGCAAGCGCCCTTCCTTCAACAATGAGGGCCAGCAGAGGGGCAGGTTCTGCATGCAGCACAAGGTACAGGGCATGGTGGACGTGAAGAACAAGAGGTGCGAGCAGGATGGGTGCAGCAAGTGGCCTGTCTTCAACTTTGAGGGCCAGCAGAGGGGAAGGTTCTGTGGGCAGCACAAGGAGCAAGGCATGGTGAACGTGAAGAGCAAGAGGTGCGCCCAAGCTGGTTGTAGCATGCATCGAACGCACAATTTTGAGGGCCAAAAGCAGCCCAAATTCTGCTCCCACCACAAGGTGGAAAGCATGGTGAACGTGAGGTCGCAGATGTGCAAGCTTGCAGGCTGTGGCAAACGGCCAACCTTCAATTTCGAGGGGGGGAAGGCGAGGTTCTGCGCCACGCACAGAGACATAGGCATGGTAGATGTGATGTCCAAGCGATGCGAACATGCACAGTGCACCAAGGTCAAGCCTCGTTTCAATTTTGAGGGTGAAAAGAGAGGTAGGTTCTGTGTGCTGCACAAGGAGCAAGGCATGGTAGATGTGAAGAAGAACAAAAGGTTATACTAGGTGTGCGGTTTTTTGGCAAACCAAGCCATGTGTCCAGGTCAGGGGAAGAATTGAATTTTTTAACTTGGTGAGTAGAATGGTAATGTGGCAATGTGAATCTGTGTAGTACTCAACGACCACTGACTGCAGCAGAAGAAGGGGAAAACACTGCTCATTGGTCGCTTGATGCTGCTGCTGCTGTACTTTTGTTTGAACTCCAAATAAAAAAAAAAGAGTTCCGGGAAGAGG
>transcript_HQ_Ha_transcript11890/f2p0/2071
GGGCCGGCGCGGCGAGGGCCGGGCGGCGCAGGCGCTGCTGGCGGCCGTGGAGGGCCCGCTGAACGTGACGGCCACCCCGCTGACCTACGCCGCCGCCATCGCCGCCAACGACGCCCGCAGCCCCCGCGCCGTCGCCGCCCTCTACCGCAGGATGCAGGAGGCGGGGCACGCCCCGGACGAGGTGACGCTGGGCAGCGCGCTCAAGGCGTACCAGCGCGGCGCGGGGTCCGGCCCCGAGCTGGTGGCGCTGGTGCACGAGCTGTGGCGGCAGGGCCGGCCCGTGGACGTGCCCACCTACACCCGGATCTTCGCGGTGCTGGCGAAGAAGGGGCAGCCGAAACTGATCCGCGAGCTCATCCGCGAGATGCAGTACCGGAACCAGCCCGTGAACGAGGCCATCTACACGGCCCAGGTCGTGTCCTACTACAAGGCGGGGCGGCTGGCGGACGCGCTGGAGGAGCTGCGGCGGCTGCGCCGCGCGGGGCTGCCCGTGCGCGCCGCCGCCTACACCGCCGTCATCACCGCCTGCCGGAAAGAGCGGGCCGTGGACCTGGCGCTGGAGCTGTACCGGGAGCTGAAGGAGGACCCGCTCCGCGTGCCCACCCAGATCACCTACAACGCGCTCATCTCCGTGATGACCTACGCCGGTGATATGAAAAAGGCAGAAGACATAGTCGAAGAAATGCAGGAACGTGGATATCTACCTGACTCAATTACCATGCAGTCTCTTGCCTTCGGTTACTCAAGACTGAGCCTCTGGCATCAAGTTGTTGACACAGTAGACAGGTTTGAGGCTGCCAGATGTATTGGGGGCAAATGGCCAATGTTCAATGAAGCTATTCGTGCTTCAGAAAAATTGAAAGACTGGAAGAGCGCTGTGCGGATTTTTGACGTTATGCGGAGCAGAGGACTGCGTCCAGATAGGCAACTTTACCGCATTGTCTTGGCCTTGTGTTCAAGAGCTGGAGAATGGGAAACCTGCTTTCAAATACTTGACAAAATGACAAATGAGGATAAGTTTGATGCAGATTTAACTGCACACATCTTAACAATTGAAGCTTGTGAGAAAAAAGGGGAATGGAAACCAGCCCTAAATTTGCTTTTGACTATGATCAAAAATGGCACCCAACCAGACACGGCTGCCTACAATGCCGCATTGAGTGCATGCACAAGTGCTGGCCAATGGCCAATGGCCCTCAAGATACTGGAAAGCTTGCAGACAGCAAACATTCCTTGTAACAAGAAAACATATTCCACTGCCATTTTGGCATATAGAAAGATGAACCAATGGCAAAAATGCTTGAATTCACTGGTGCTCATGGAAGTTAATGGGCTTGAGCCAGATGAATCAGACATCTCTGCAGTGATTGATATTCTGGAAAAATCAGGGCAGTACTCTAAAGGAGTATATATCTTTGAAGAGTTTATTGCTTCAAAGAAGACACCAAGACCTGATCCCTTATCATCCAGAGCCGTGGAATTGGGCTCATTTGACATGGTTGTTGTCAAGGCTTGTATTCGTTCAGGTCTTCAGTCTCTACTGGAAAAGCATGGCTCATCAGGAAGTTCCGAGCTTCCGCAATTGGAAAACTTTATCATAACAGCTAGCTCCAAAAGCCAAAAAGCAATAGAGCAGCGGCAATCAATAATAATGGCAGAGAATGTGGAGGAATGTGCTGCATTTGGAGGAGCTACCAGCAAGCCTTGCAGCAAGGACACTTTCTGTTACCAGCAAGAAATAATAACATTGGATGAAACATATCCTACACTGAGTATTCAGCTGGAAGGCAATGAGGACAAAATGATTGTCACTGTTTCTAACAAGGAGTTAAAAAAAATGGTTCAATGCAATGCTTGCTTCAATAAATGGAATTCCATCACTCGCTGCATCATACTGGATGAAAAAAACAGCCCCGCCTTGCCCAGTAGATGATAGTAGTTCATTTCAAGACCCTGACTACAAGCCAAAACCATTATTTGGCTAACTTAGTAATAACAATAACGATGTTTTGTATAATGTCCGATTCTCTATCATTTTTTTTTTTCAAATGATTTTAACTGATCAAGTCCC
>transcript_HQ_Ha_transcript14594/f8p0/1846
gaccaccgccaaAAACAGCGGAAGCAAATCTGAATCTGGATCTAGACAGAAGGCTTGCTCTCATTGACTGTGAAAAGCTGGCCATTTCAGAAAATGTCTTCAACACGACTCGTCAACGCGAACGCAGAGGTGGTCAGTCGGTCTCAAGCTCTGGCTGTCAATTGTTCTGCTGCGAAGGGGCTCCAAGAAGTCATGAAAACCAACCTGGGTCCTAGGGGCACCCTGAAGATGCTTGTGGGAGGCGCAGGGCAAATAAAACTTACCAAGGATGGGAAAGTCCTTCTTCATGAAATGCAGATCCAGCACCCCACTGCAATGCTTATTGGGCGGACTGCAACTGCCCAGGATGATATAACAGGGGATGGGACAACATCTGTCATTATCTTCTGTGGAGAGCTCCTTAAGCAGGCAGAAAGACATCTTTCAGAGGGTCTTCATCCCAGAGTCATCACTGAGGGTTTCGATCTGGCAAGAGACAGAGTGCTGACATTTTTGGACGGTTTCAAGGTGGCCGCCCCGGACCCGGACCGCGAGCTCCTGATGAACGTCGCCCGCACCGCCCTCCGCACCAAACTCGAGCCCCAGCTGGCGGACGGCATCACGGAGGCGGTGACCGACGCCTGCCTGTGCGTGCGCACGCCCGGGCAGCCGCTGGACCTGCACATGGTGGAGATTTTGCACATGGCCCACCGCGACGCCGCCGACACGCGCCTCGTGCGGGGCATGGTGCTGGACCACGGGCCGCGGCACCCGGACATGCCCACCAAGCTGGAGAACTGCCGCATCCTGACCGTGAACGTGTCCTTCGAGTACGAGAAGACGGAGGTGCAGTCCGGCTTCTTCTACAGCAGCGCCGAGCAGCGCGAGCGCATGGTGGAGGCCGAGCGCAAGTTCACCGACGACAAGGTGAAGGCCGTGATCGAGTTCAAGCGCGCGGTGTGCAAGCCGGGGGAGAGCTTCGTGGTGATCAACCAGAAGGGCATCGACCCGCTCTCGCTGGACATGTTCGCCAAGGAGGGCATCATGGCCATCCGGCGGGCCAAGCGGCGCAACATGGAGCGGCTCACGCTGGCCTGCGGCGGCCACCCGGTCAACTGCGTCGAGGACATGACCGAGGACATGCTGGGCTACGCGGGCAAGGTGTGGGAGACCACGCTGGGCGAGGAGAAGTACACCTTCGTGGAGGACGTGGCCAACCCGCAGAGCTGCACCATCCTGATCAAGGGCCCCAACCAGCACACGATCACCCAGGTGCAGGACGCGCTCCGCGACGGCCTGCGCGCCGTGAAGAACTGCCTGGAGGACGGCGCGGTGGTGCCCGGGGCGGGCGCCTTCGAGGTGGCGGCGGCGGCCGACCTGCAGGCCTACGCGGCCGCCGAGGTGAAGGGGCGCGCGAAGCTGGGCGTGGCGGCGTACGCGGACGCGCTGCTGGTGGTGCCCAAGACGCTGGCCGAGAACTCCGGCCTGGACGTGCAGGACGCGCTCATCCAGATGCAGGACGCGCTGCGCGACAACGGCGGCGCCGCCCCCGTGGGCCTGGACCTGGTCACCGGCGAGCCCATGGCCCCCGACCAGGAGGGCATCTGGGACAATTATCGGGTAAAGAGGCAGTTTTTGCATCTTAGTACAGTCCTTGCAACCCAGTTGCTTCTAGTGGATGAAGTGATGCGGGCCGGAATGCAGATGGGTAAACAACCAGAAGGAGATGAAGCAGGGATGTAAACAACAATTATCATGGGTAAAATAATATCTAGCATGTAATAATACAGACTTATGGCGTTTTTATTGTGCATTAGCTGAAAAACAACATTCTGTTGTCACTAACTTTAAGTTTCAGAACCCCAGT
>transcript_HQ_Ha_transcript10961/f2p0/2143
gACTCCATGGCTGCTGATTAGATGAATTCAATCTTGGATGATGCTTCAGAGATGGCTTCGTCCAGATCATTGTACCCTCGAGCTTGTGGACTCATCTTGCCTCTGATGGTTTCCTTTAAGCCCCGCTTGAAATGCAGTGTTCGCTGAATTTTGTTCGGACGAAATTCATTGTCGTCCATCTGTATGCTGCACAGCATTTAGCTTGATTGCGTCGCTTTGACTGTTTCATTTTTGAGTTGGGTCTTCCATCTTTTGGAAAGATCTTCTTGATATATCGCAGGTTATTGAATTGCCCAGAATTGTTGGATCAGTTGTTCACAGTTGTTCTTCGTGTCATCATCAGGTCGAAAACCATTGTTCAGTTCCTGAGTGTTAAGCCGTCCAATTGTTGTCATCATGGTTGTGCTCAGTCAGTCAGGTACCTTTCCGGGAAGCTTGCCGGCGATCACACCCCCTCGTCTCAGGCAGTACTGCCATCTTGACATAGAGAAAGGCGCTCTTTCGGTGGCAGCCGCTCGAAAAAGACTCCTCGTATAATCATCTTTATCTTCGTCTTGGATTGTTACCGAAGCTCTGCTTACCAATTGTAGTGGGAAGGTAGTGGGCCCGAGTGCTCGTGCACGACAATATGTATGAATGACTTGAGTTTTCAGAGTTTTATTTGTTAAAACAAAGGTTGTTGTTATGTGCAACAAAATGCAACATGTAATGTGTGATTCTCGAGAGCAGCCGCCATTGTCTCAACTACTCAAGAGATATCCAAAAGAAGTCACAAACTCTCAAAAGAATATCCAAGCACGTCGCTAGTAGTCAATTTTGCGACAGCAAAATATCCAAACCATCGTTACTACTCAATCCTGATGATGGCTGGCGACTACTAGCTCTATATTCTTCAACTTTTATATCTGACTTCAATTGTGAATATAAATGTGCATGATGGTAAGGACTTGCCCAATCCTGGCATTGGCAATGTCCTACCACAACtgagtggcatgaaggagaatctgcctgggttggctaatgcgcttcttgagcttagtgagcttcctggcactcaaaaggacgttgatgctggatgctatctcaagagcattgaagacttcagcTTCATAGTTGTATTATGCATGACACATGCTGGAGAAGTCTTTTGGTGTCCTGCTGACTCTCTGTCTTGTTCTCCAAGAACAGGAGATTGATATTGTGGAGGCAATGAACAGCACAAAGAGAACACGTGCCAGCCTAAAACAAATGGAAACAAGCGAGGATGATTGGAAAGCCATCTTTACTGATGCCAAAAACCTGGCGCGCGACTTGGGGGTTGATGTCAAAGTGCCGAGGAGGAGGGGAAGGGAGAGGGTGTACGAAGTAGTAGAAGGTGATGCAGCTGTCAGcgcgtggtggcgtGGCAAGGTGTGGGTTGTCTACATCCAACACCTCCGGCAGGAGCTCAAGCATAGAATTCTCACAAATGAAGAACGCTTCTTAGCCCTGCAGCTTCTTCCAAATGCGATCAACATTGATAGGCTGAAACTGCAGGCCTGGGTGGAGCACAACCCTCGTCATGATGAGGCTGCTGCCCTTGCTGCAGCAATGGCCCGACGCAGGGAGGCAATATTCAAGCCATACAGGGGGGCCAACaaTGACCTGGGGGACGTTGGTGATGCTGTGCTGGACGATGAGCTTGGAAGATGGGTTGCACACTGAGACAGTATTTGCTCGACTCTTGGGCGTGATGAGCTGCCTAAATCAGTCAAGGATTGCCTGAACTCCCCCCGTGTGCACATGGCACTGTACCCAAACATaAAAAAGGTTCTGCTTGTGCTGGGTATTCTGCCGTCACATACAGCTGAGGCCGAAAGAATAATCAGCCTGCTCAGGAGACTAAAGCCTTGGCTCAGGAACACAATGAGCCAGGACAAGCTTAATGCATGTGCACTGactgtGGCCTACCGCGACGAAGTAGAGGTAGACATAGAAGAGGTTTTGTGCCGCTGGTCTTCACAGAAAAACAGAAACATTTCCCTCATCTTTTCTGAGGAGTACCTGAACCAGCTTGAACAGGAGGAGGAGGAGTTTGATGATGCTGGTGTTGCCGAGGGAAAAACATCTTCATAACTAACAactttattatcattttttctat
>transcript_HQ_Ha_transcript14596/f3p0/1847
acacatgatgtgTTCAAAAGTAAGTTGCGTAATGGACAAAAGCTGCAAGACTTTTCCTTGATTTCACATTGCCTCGAGCTTCATCGTCGTATCTTGGCTTGCATTCAAGTTGCCCCTTTCGATGCGAGAAAACGGCTTCCTGTTTTGACAGCACGAAGTCCCCAAAAGGATCTACCGATGCATGCAATCGTTCCGTTATCGCAACTGTGGATACGAGCTGCAGAGAAATTCGCAGTACGTTACATTCCTCTTGGAATGAAATGGCGATGATCATGGTGGTAATGAGGGGGACTACTTATCAGTCGTTCCGATCTGCAGTGCTTGGTGCAGCTCTACTGCCAATTCTATATTAAAAGTGTTGAACAAATTGTGCAGTCCGACAAGTATTTTTTGAGGCTCACCTGTCTCCAAGACTACTTCCCGCCACCTCCACCAGCGTTACCAGTCTTGGACAGATGCAAGACATGCGCAAATGCTGTAAAAAGTATGTAGCGACTTCATGACGATGAAGAAGAAGGCCAAACTACCCATTTATATAATTGTTGTTTATAAGAGACGATGGTGACAATGGAGGAGATTATATGTAGTTGTATTCAATTTTGTTGGTTTGGTGCGTGAGCAGCAAATACAAGGAAATGGAAGACATCACCAATGCCATTCCACTCTGGCGAGAAAGGACAGGTTGATGGGCATATGATTGGCAAAAGCTCCCTTTCCGTGCCAGTTCAGGCAAAAGGCTGTAGAGAATGCATGTGTGTTCTCTTCCCTACTTACTATCATCATGGAGTATACACATTATTATTGACTCTTTGTTCCCTGCTGAGTCCTCCCCAAGTGAAGTGAACATGGTGCTTATATATATTTGATTATGCCTTATCACCACACACACACACTCTTTTCTAAAGAAAAGGTGCAGCGCACCATTGGAGATTCTATTTTCTTGCCTTGCTGACAAGCTGAAACAGTGCGAGGAATATTATCATATACCTTCGGGTGTTTGATTTAGCTCTCTCCAAAAGCCTTTTTTCTTGAAACAATCAAAATCCTGATGAACACCTTCAACAATGCTATGTCTGAGAAGAAGTTGTTGGAACAACGGAACCATTCTCATCTCATGTTGTTTCTTCAAGGAATAATATGATGACATTTTTGCCGAAGTATTATCAGCAAGATATCAGCTCTCGTCACACTTCTTGCAGGAGTAGCGCAGGTCGAGACAGCTTAACCCAAACTCTGGGTTGTGATCGTAGGTGTTATACACTAAATATTCAGTGTCAAAAAAGGTAATTGTGAAGTCGCAGCAACAATGAAAAAGAAAAATGGATTGGTTGGCTTATGTTTCCGGAGGAAGAGGCCCTTTTTCTCAACAACGACTTATAAGTAGCCTTCTTCTTTGACCAGGGGTAGACAAATCTCCTCTAGGCCACCTTCTAGGGGGGCCAGACTGTCGCAAGGGTGCATTGGTTCGGAGTAGTTATAAGTAGTATAATAATAGGAAGGAGTGCGCCATGATGTGGCGGGCCTTCCCTGGTGGCTGGTGTTGCCCTGCTTGTCGCTGTCAAATATCGTGGGAGTGTACCAGGGTGCCGCTGCTGCCAGTTGCTGGAGTAGTGTAGTGTTGTTCATTATTAGTCATCACCAATCTCTGAGGTGCCATGCAATCACGGTGCCATTCGTTTGGCCTTGCCGCGCATTTGTGGTGTTACTACTTCCATGATGAAATGTGGGTGCATGAATGATGGTCGTCTACAGCAGGTTGGTATGGACGGAAAACAAGAAAGAGCACAAGCAGTAGTAGTAGTAGTAGTGCCTTTTTTCTTTTTGTAATaaaacctgattcttcaatg
>transcript_HQ_Ha_transcript11893/f2p0/2091
GGACAACTCGAGCTCGGATGATGTTTCAAGTGCACTGACTAGTGCACTGTCAGAGTATGTTACAGCTCTTGGTCTCAGCCTGGATGATGGTGATGTAACGGTGGAGTTAGATTCAACTTCCACCGTAGACGGGTGCGAGCGGCGCCGGCAGCTGATGGGTTGGCCTGGCCACCAGCCGTTTGTGCTGAGGAAAGAGCAGCAACAGCAGGAGGACGGCTGGTGGTGGGGCCGGGATTTGCAGGGGGTGGCCACCACTGTTGCTCCAAGCAGCACCAACACCTCCGACAACAGCACCTCGGCTCCTACGCTGGTCCCTACGCTTGCTCCTACGCTGGCTCCTACACTGACCTCCACATCCTTGGGCACGCTGACCCCGACGTCTGCTGTGCTCGCCACCCCGGCCCCAACCTCCGCCGGCGCTGCCGTCACGGCGGCCCCGTCCTCCGCCTCCGCGGGGGGAAGCAGCTACTCCTTCGAGTTCAAGATCACCGGGCTCACCGAGAGCCAGGCGCAGAACATCTCCGTCAGCCTGGAGGACGACGTGGCGGACGGCACGCTCCATGACGCCCTGGAGGAGGCAGGCATCGACACGGAGGAGGTCACCGGGGACTCCATGGTGATCCTCCGCACCTCGGCACCCACCGCCGCGCCGAACACCACCGCGGCGCCCACCGCCACGGAGACCACTCCCACGCTCGAAGCGGACGTGGAGGGTGACCTCACGGGGGGTTCGGCCAGCGCGACATGGACGTGGGTGCTGCTGGGGGTGGTGCTGGGCTTGGCAGCGGTGGCGGCAGTGCTGCTCTGCTGCCGGCGGGCACGGCGCGAATGGGCGATGGGGAAGAGGGGTAAAGAAGGAGGAGAGAGCTCCAGTTGCCTTCCGACGGTTGTTTGGGGAAGGAGTGGAATGGAGGAACTACGATCAGCACAGAAACCGCAGGAGCCTCTGATGGTTTCCCTGGAGCACCCTGAGTTGCAATCTGTGGCCTCGATGATGCGAAACCAGGCATTGATAAAGAAGAATCCACAGCAGTCACAGGAACAGCCTGTGTTGCAATCTGTCTTCCCAGTGATGCGAAACCAGGCATTGATAAAGAAGCTGCCTCCCACCCAGCAACTCCCACTTGTTTTTGATGATGACAAGGTACTGGAGGATAGGGCTGGTTCCTTGCCCAGGAGTGCAAAACTTGTTCCGACCGGGGGGGTTCCACCAGGTTATCTTGTCCCCGGGCATGAGAGATGTAGTTTCTTCACTGATGATGGGAAAAGTGATGAAAGTGTTTTCTCTGAAGATTTTGATGGCGATTCCCAGCAACTCCCATTGGCCTTGGATCATGACAAGGCACCATTGGAGAACGAGGGAAGTTGTTCGCCAATTCCCTTGCCTAGCAATGCAAACCAGTCAGCCCAAAAGTGCAGCATCACTGATCCAGCAGATGAATCTCCCTCTGAAGAAAGTGTATTGGGCCACAGCACTGCAAGCTTGCAACATGGAATAAGGCTGCAGGAGCCCTTAGTGGCTTCTGAACAGCAGCCTGAATTTCAATCTGTTGTCCCGGTGAGTCAGACATTGATGAAGAAGACTCCCTCCCAGCACCAGAAGCAGCCTGTCTTGCATCTTGAAGCCCCAGAGGCAAAGAACGAGACCCTGTTGAAGAAGCCTGCCCCCAAGCAAGTCGTCCACGAGCAGCCTTTAACACAGCTGGTAGCCCCAGTAATGCGGAGCCAGCAGCCGCTGGCAAAGAAACATGTCCCTCCGCAACAAAATCCATTGCACAAGAACGAGGTCCTTTCCTCGTCCAGGGATGACAACCCCTCTTCTTCAGGCTATGATGAGCGTCGCAGTATCGATCAAGACGGCTTGAGAAGCAGCAGGATTGTCTCGGCAGCAGGAGATTCTTCTGATGAAGATAGTGTTGAAGAATACTGAGATGTCTGCTGCTGTTTATGATTTCCATAACATATTTTTGTTTGACAGTTCAGGAATGCTACAAAAAACATATGTATGTTTTCTTTTTTAATAATATAATAAGGCCGCTGTCGAATAACAACTGTGTTTTCTTTTTAAATATAATATAAGgccgctgtc
>transcript_HQ_Ha_transcript13662/f2p0/1924
gagtcacagTCAATATTTAGGTTGGGAGAAACCATCGCGATCGGATTCGCCGAGTGCCTCTGGTCAGGACGTTTGGCGGGTCACCATTTTTTGGGAAGAGCTTTCATTGATGACAGTCGTGTCTTTCAAGACACTAAAAGTTAGATAGAGTGGTGGTGCAGACAATATACAATTTTGAAGCATCACTCCTCATGACGCCTGGTTCACCTAAAGCTGAAGCATCGCCTGTTCTGACCTGTTCGTCGAGCGTAGACTGCCCCCCAAGATATGACTGCTATTTGAGTCATTCTGCCTCGTCATTTGATGGGGGGGAGATGGAATGTTACTGTGATCAGGCAATGCTGTTCGGTGGGCCCGACTGTGTGCATCTTAGTGGGCTCGCAGTCTTCACTTTTACTTTTATCCTGTATCTGAACATAAGTTGCAGCCATCGCTCATACTTCATTTTTGTTCTCCAACTGAAAAAGTGGGAAAATGAGAATGAGAACCGGCGGCGCCAGATGAGCTCCTTGCCTTTGCCGCTTGTTGCTTCACTCTGCGTATTTCTATCGTCCACTTTCTTCACACTGTGCTGTTTCATCAACGTCTATCGGCAGTTGACAGTCTTTTACGACCGTTTGATTTTCTTGAGAATCCTACCCTTTGCTTTTGGCTTTGGAACACTGCTGTTAACTCTTGCCGCCACCATGACTGGGTTGTTCTGGGGAGAAGTTGCACTGAAACAGAGACAAAGAAATGTAGCAACAGGGCGTCAAGCTGAAGGCAGATTCGCTCCCTCCCTTATTTTCTACCGGCGCTACTGTTTGCTATTCTCGCTCTTTTTTCTCAGTTTCTTCACAGTGCTCAACATTTTTTTTGCCTTTGGCTTCTTTGCGTACTTAACTCTAGCTGCACCCATGCTTATCACAGTTTTTATTTGCTCTGCTGGCGGGTGTCTAATTCAGAAAGAACTTTCTAAGCTTAATGAGTCCACTCCAGTACTGGTTCAAAGAGTTTTGGGCAACATTCGTGAGGCAGCCAAGAAGATTCTCCTGGCCACTGTTACAAATATCTTGCTGGCTTCGGCTTTTATCGCTTGTCAAGAGGCACCACACGGTATGGTCCCCAACTTTCTCATTCATCTGCTGCTGGTTCTCCTTCATACAAATATTACGGTGGTGCTATCTGCATGCGGCGGTTACCTTGCTGCCCAGCGAGTTGAAAATATACCATTATGGTGGGTTGCAAAGGTTTGGGGCTGGCTTGCTTCTCGAGCCCTGTGCTGTGGGAAACAAAGAAACAGGTTGTGTCCAGAAGGAGAGGCACAAGTTCAGCATCAGGCTGCCACAAGAGGAGCCCTTTCTCTCAACAATGGTCGAGTGGTTAAAGAGGCAAGCTAGCGATGCAACGAAGCTCCTGCCCCGGGTTCGAATCCAGCATTCGAATTTCGGTAATCGAGCGCCCGTCTAGCCAATACTTCCAAACAACGCTTGGACCATGGGCCCAGTCATCATCGGATTTCGGTAGTCGGAGGAGGGCAAGGATTGGATTCGGTGGTGACGAGCTGGGAGAGTGACGTGGAAGGAGACAGCGCCGGAACTCCCAGGACAGGGCGACTTACGGAGGGTACAACGACCTGACAGAGCGGGAACGGAAGGAGGTCGTCAGCGAAGGATGGTGGCCCGAGGCGCATCAAAGGGAAGTTCGCGAGCATTGGAAGGTGCGATGATACGAGCGCTAACAAACACTACAAGAAGGTTCACATCGACATGACGGGTCGGCTGGAGTAGATGATCTTCCTCAGGATGTGACGAGGCATGAGAACTTATTATTAAAAAAAATAATAAATACAGATTCCTGGACGAGCGAATGAGAATCAGGATCTGACAGCAATGACTAGCAATCCCAAGTTCTGTTGACTTCTTATACATAATACAATATGAG
>transcript_HQ_Ha_transcript10962/f6p0/2136
ggaatGATGGGTGTATAGAACAATGTGCCCTCCTTCCTACAAAAAAGTAGGCCGTCTTCTTCTTCATCATAGATCAATTTGGTGGAAAGGTGCAGCTAATGAGAGCTGCAGCAACAGTTCCAACTACCAGCGTTGTTGTTGAATGTTAAGCAAAAAATATGGCCGAAGGTGTCCCAGGTCAACACGCTCCCAGAACAGTCAACCCCCCGCCTCCTACTACTGGACATAAGGTCGATCTTGATGCCTTGATGGGCGTCCGTGCGATAGCAAGTCTACAGGTTGCTGTCGGCCACTATTATTTATTTGTAGGCCAGGGCTTTGACCTTCAAGGCGGATCTGCTGTTACCCTATTTTTTATCGTGTCTGGGTTTATAATGACTGTGGCTTATTTACCCAAGTGCGACACTCCAAATTTTGATAGAACCTTTTTAGTTCGACGAGCTGCTAGGATCTTTCCCTTGTATTGGCTTGGACTTGTAATGCACCTGCCTGTTGTTCTGTCTGCGATGGACAGTATAATCGATGATTACGTTGGTAGCCGGGTGATAGTGGCTGTTGGCATGATCTTGGATGTATTCCTTCTGCAATCCTGGCTACCTGGTGTTGGATTATTCTGGAATGGAGTAAGCTGGACAATGTCGGTCCAGCTTTTCTTCTACTCAATATTTGGGTGTGTGGCGCGATCTGTGAAGCGGCGTATTGGCAGAGGCTGCATGAAAACCAGTGGTGTCATATGGACGCTCTACGGCGTGACCCTTGCACTCACTCTCCTTACCCTGGCCGCAGGGGGGGATGATGGCTACTGGCTTGCCCGTGCCCAACCCCTGCTCCGGCTACCCACCTTCCTCATGGGAGTATACGCGGGTGCGGCGACAGTGGCGCGTGCCAACGAAGCCCCCAACCCTGCGGAAACACGCCGCTGGGCACAGGTGACCGACGCCCTCAGCCTGCTGATTTTTTTGGTCCTGGCCCTGGCAGCCTGGGTCTCCAGCTTGTGCAAGGAGTGCATGTTCGTGCGTGTGGTCCCTGAGTTTCTCGGCAGCGTGGCCTTTGCCTTCTGGGTGCGCGGCCTGGCAGAGGCGCCGGGGAGCCTCTCAGGCCGCCTGCTGCGCTGGGGTGTGCTGCGCGAGCTTGGGGAACTCAGCTTTGCCGTGTACGTGCTGCAGGTGCCTGTATGGGCACTCCTGAGTGCGGCAGCGCGGGGATCCCTGGCCGAGGCGATGGGAATCGTCGCCTTCTACTATCCGGAGGGCAGCGCTGAGTTCACCCTGCTGCAGCCGCTGCTGATGTTCCCCTTCATGGCCATCCTCCTGCTGGTCAGCGCGCTCGCCTGCCGCTCCGTGGAGCAGCCCTGCCGGCGCTGGGCCGCCAACCGGACAAGGGGCCAGCAGCAGCGGCCGCCTGAGGGGTGCTGCCTTGAGGAGGGTGCTGCTGTTGTTGTTACTGTTGGCAAAGAAGAGGAAGGGAAAAAGGGAGAGGGTCGCAGCAATGGCACCACCGGTGCTGCTCCGGCAGTTGCTGCAATGTCGTAGTAGTAGGAGGTAGTAGTCTATTATTTACTATGAACAACTGGAATATGCTTGTTGGGCGAGGGGGCTTTTTTTTTTCCTAGTTGTATTGATGTGTTAGTAGTCTCTTGTCTTTCTCCTGTCTGATTAAAGTAGGAAGAAAGAGGAAGAAAGAAGAAGGAAGGACAAAGGCAATTCAAACAACTTGCCGCGATGGGGAGTTGTTGGAAGAGAGAGTTTTGGTGAATGAAGAAGAAATACCTGGGATGCTGAAAGTAAGGTAGGGTCATTAATACCTGCCTGGAATTCAAACAGACAGTCCATGATAGAAGGGACAACCTAGGTCTAGACCAAGGAACCAACAAGGCTTGTCAGAACTATAAGCTCCAATATTACGCACAAAAGCAAGTGAGAAGAATGTATACGCCAGCTGGTGAGGAGGATTGACATTGTGATACATAATACATGATGAATTAGATGATGGTGATGGTAGTGCCAAAAAGAGTAGTATCATAATATTGATCTTTTTTTATCATTTCTGCATTTTTCTTGCTGAAAAATACTAAAACTTATTAGTATTCATAATGAAATCATGCGGACGAATCAGTGAATAAAACAAAGGAGCATT
>transcript_HQ_Ha_transcript14599/f7p0/1849
gaggagaggaagagaacagcatactaattaCTAATACCCATTGAGAGTCGGAGCATTGCCATTGACATTGACATTAGCGTTAGCTACGTTGTTGCTATGGACAACAGCTTACTAGCCACCCTTTCTGTCAAGGAGCTTCGATCCCGGCTGACGTTGGCAAGGATAAATCACTCACACTGTGTAGAGAAATCAGAGCTTGTAGCTCTTTTACAACAGCATAGTGAAAATAACAATGTTGCCGACGACGATCCTACCCCAGCCGCAACAGAACAGCATCCAGAACAAGCAGCCAATGATGATAACACATCCTCCAGAACAATTATGCCTTGCAGCTGCTGCAACGAAACTAAGCCCGATAGGGAATTGCTAAGATGTGGTGGATGCCGGCAACAGTTTTATTGCTCGAAGGCTTGCCAGAAGGCGCATTGGAAACAAGGGCACCGAGAACCTTGTAAGTTGATGCAAGCCCAACAAGCGATGAGATTCAATGAAGCCCCTCAATTGAAGAGGTTCGAAAGTCTATTCAGAAGGTGGGAAGGCGAACAAATTAGAGAACTGCTTTTACAAATGACCTTTGCGGCAATATATTCAAATCCAGATCCGAATTGCACGTGCGACTCCCACTACGTCTTTATTCGGTTGAAAATGGAGGATAATAACTACTTGACCATTGCAGACTGGGATATAGGAGCATTTGACGAACTGCGAAATACAGATCCTGAAACGTATCTTCGGTGCACCAATACAATACTTGAACATGCTGGTGGCGGTACAAAATGTTTGACATTACTCGTGTACATTCACCCAGATGAGGAATATGGCTCTGTAGTGCCGAATGGGTTGCACAGGACAATGGTGTACCCAGTCTTGACAGGTTCGCACACAGAGCTGAAGGAAAAGGGTCGTGGGCGTGACACTTCTTCAGGCTATGTCAGAGTCATCAATCAAAGCCAAGCCTGTATCAAAAATCAGGCCAATGCCAAGAAGGAGGAGCCAGACGCATACAAAGCATCCAAGATTGTTGACAAGTGGATGCTCTCAAAAGGGGAGCTTCTCATACGATTTTTCTACTCTGCCCTCTTTCACCGGGGCGAACCTTTTGACCGCAGCAACTGGGTGCTGGTTGTGCAGGTGAGGGTGGACGTGCGCGGCGACGGCCGGCTGCGCGTCCTGAAGCACTCCCTCATGCCCCTGGACTACTTCCGCACCAAAGCCCCCTGGGCGGTGGCGCAGGTGGAGCAGGCCTGGGCGGCCATGTCTGCCCAGGCCGGTGGCACTCGCCACGCCATCTACTTCGACTGCAAGAACGACGACGCGGGGACTCTGTTCAGTTTCGCGCGCTGCCAGACCCATGACCTCACCAGGGCGGAGGTGGCGCGGTTCGGCCACCTCCAGACGCCCCAGGAGTATCAGAAGGAGCTGAACCAGTGTGGGAAGGACCAAAACCGGGAGCTTTGATTTTACATCGATGATACGGACGATTTGTTCCATTGGATAACGCATCAGTACAGCCCGGCAGTGTGAAGGAGGGTGTGGGGTGGGGTGGACACTGCCTGCCCGCTGCCTGCCCACCCGGTATGCACTGGAGGTTCTTCTCTTGCTACCCTTCCCCACGGATGCGGGGCTGCTTCTTGCGCGCGCCACTGCGCCTTTATCTCTTTCTTGCTGCTGTCAACGGCAATGCTAAAACTAGGCATCTTGCTGGTGGTGGCAGTGATGATTAGATGACCTGGCGACTAATAATAATAATCCAAAATAGCGGAGATAATCTAGGTATTATTAGAAAGTATGTATCAGGAGTATTATTGGGATTTTGGGCTTAAACAGTAAAACAACTGCTTCCATCAcc
>transcript_HQ_Ha_transcript12770/f4p0/2003
gGAAGACCATCCATTGCAAAGATTTGGTCTGGCCTGCTGTAGGAAATTTCGACAGTTGATCCTTGTGGTGGGGCAACAACATTCACTTTTGCAGTTATTTACAACTCAGGTGACACCTCCAGATACAATGCAGTTCAAGCTGTTCATTGCATTGGTGCTGTGCTGTGCAGTCGGCCAGGGTTTCACAGCGCCAACAAAGGATGTGTTCCGGTCAAAGATTGGCCTTTTCAGGGGTGGTTCCACTAACCCACTGACTATTGTCGGTGGCTCCACTGACCTTGCAGCTACTCCCCCCCCTCCTGAGCTTAAACCATCACCTGCTCTCTTTCAAAATGCTGTTACACTCGGTACTGCTAAGGGCAACTCTTCTATTTTCAAGATTTTCGTTCTGGGAATCCTTTCCGGCGCACAGATCGGCTTTGGCATCCTTCTGGCTTCCATGGTGGGTGGTGACTGCGGGGGTCTGGCGGCTGCCGGTAACAATGGCTTGAAGCGCATCCTTACCGGTGCGTTTGGCCTTCCCTTCGGTCTTTACATGGTGCTTGTGGGCGGTGGTGAGCTCTACACCGGAAATACTGCTCTTGTCACTGCTGCATACCTGGAGAAGAAGGTCACTTTAAAGCAGCTTGCCAAGTCTTGGATTACTTCTTACCTTGGTAACTTTGTCGGCGCTCTTGCCATGGTTTCTGCTGTTGCCTCTGCCAACATTATCTCCAACCCGGCTGCTGTGGTGGGCATGGCTTCCGCCAAGGTCGCCGCCCCCTTCATGACCGCTTTCTGGCGCGGCGTGCTCTGCAACTACCTGGTGTGCATGGCCGTGTGGATGGCAACGGGGGCCTCCTCGGCCATTGGCAAGGCCATCTCCATCTTCTTCCCCAGTGAGTATGGTTCTGTGGCGAGCAAAACGACGCGGCGAGTAATTGGCGATGGGAGTGGGTTCTGCTGGTGTGACCCACCTGGCTCTCTTTGCTGATCTCATCTCTTATGCTTGATATACACACTACCTGGACAATAGTTATTGCAGCAGGAGGTCAACTCCCACAGGGAACTGCTTCTATACAAACACAGACTTGGTCCGGTTATGACTGGGGGGTACTATAAACACTGTAAGGTATCATGTACGAAGGCCTCGGTGTTGATGATTTTTTTTTACTAACAATAGTAATAACAGTGAGTACATGGTGAGTTTGTGGATATTTGATTTCATTATTATCCACTCATCCAGTTTCTTTATTCATATGGTGTCGAGGTGATCCCAGTGACAACAGATTTGTGATAGCCTAAATGATGATGTCGAAGAGAACAAAACCTTGCCTACATTCCATTCTAACCACCTGCATGAACCCTTCCCCCTCTTGCAGTCTCTGCCTTTGTGGCCCTGGGGACCGACCACAGTGTGGCCAACATGATGCTTATCCCTCTGGGCATGAAGCTCGGCGGGGAGATATCTGTTTCGGATTTCCTCATGAAGAACCTCCTGCCTGTCACCCTGGGTAATACCTTTGCTGGTGCAGTGCTGGTTGCAACCATGTTCTACTTTGCCTATGGCAGCTTCGAGTCAAAGAAATAAATGATTCCAGATTTATACTTCTGTATTTTGAAGTATCGATCATTCAACACAGCAAATAACAGATTGGAACGATGGGCTGATTTCAGGCTGGAAAAAACACTTGATCTGGGCACGCTTTTATCTGTGTTTGGTTCACACCACCAATATTCTGTGTTATGGAGCCCTAAGGCAATGCAGAATATTTTGCCAACCTGGCTACTACTATTGGAGTAGTAGAAGGATATCATCCTCCAGTGGTGCGTACCAGCTCTCCGTTTCATATAGCTGCTGCTTCTTGGTGGATTTGGGTCTCTACTGTGACCTCAGGAAAAGCATCCTCTGGTACTTGTCATGGTCGTCTGATGAGGAGGAAGTGTTTATCATTGATCATACATGATTTTGATTAAACCAAAAAAATGCCATAATATAATATAATTATTAAAATGAAACTGAt
>transcript_HQ_Ha_transcript12772/f3p0/2009
gattcctacctcctgaATTTGAATTATCTGAATGAAATCTGAATGAGGCGAGTGAAAGAGAAATCCCACACTGAATTTCACAAGAGGGAAGAAAATATGGAAGAAGGCGGATCATTGCTGCAAGATTCTCCGAAGGTTGCACTGGCATATCAGTCGAAGAGCAAAAGTAACATAAAATACTGGGTTCTCGGTGCAGGAATGACAGTGCTAATTTTGTACCTTGCCAAGCCTCTGCTATCCAATGAAGCAAATTTGCCTGGGGCAACAAAAAAGCCTGGGGAATTCGATGTGGTGAGCTGGAATATGGCTGCAGTGAACAATAACCCCTTTGAGTACTGGATTTCATCAAAGGACAAAGCTTATAACAAGATGATGGACGATGTTGCTGCATTTATTGAAAATCCTGGCTCAAAGGATGTAGAGGTCAAAGAAATCTTGACCCCAGCAAGGTTCACTCAGCTTGAGCAGCTGATGACCCAGGCTGACATGCCTGAATCCAGTATTGCTGCAACCCGTGTTGAGTATGAGACAAACTATCAGCACAGAAAAATAATATCTGAGTTCATGAAGGACGGTGATTTGGGCAAAAAGCGCCTTGCATCGATGCCTGACCGTTTCACGAACACGATCAACACGGACAAGGGACAAGCGTACCGACCCACTGTTATAAACTGCTATGAGGGCGAACTGGGATCCCTTGACCAGTGGTGGTCTTCATGGACTAACTTTATGTTTAATGACTATATCACTTTGGTCAAATCTGAAGGGCGGTCGGAAACCACCCTGCCTGTGAAGATGCTCGCGCCAATCAAGAAGTCAAAGTACCCTGCCATCACTTTAGAGGAGGAAGCAATCAGCATTCCTCTCCAAACGATGGCTGCTGCTATTTTTGATGGAATTTTGGTGTATATGATGGGTATGGTTGCCCCGAAAGACTGGCAAAGACTGCGTTCAGATATGTGTAGCTCTCTGAACAAAAAGAAAAACACCAGATCTGTTGAAATTTTGACTCAGTCTTACAACGAAGCAGATATTATCTTTCTTCAGGAAGTAGCTACAGCTTTTATCAACACAGCAAAAGTATCAGCTCTGGGAAATCAATATGAGGTGCTGCATCCTAAGGTCTTGGCACAAAGAGATCAAAACTCCGTCATCTTACTTCGCAAGGGTCTCTTTGATCTTGACTCATTGCGTGAAGTCACATCAGAGGCGCTTGGGATGCTGGACCAAAATATCCAGGTTCCTGTTGCTGATGGAGATTTATTTTCAATCATGATCAACGATAATTCTGGCAAACAGCACCTCCTTGCTTCATTTCATGGCGACACAAATGGACTGGCAACTATCCCAATCGTGTCAGCAGTACATCAGTATGCACAAAGCGCTGGTCACCCAAGGCTCATCTTTGGACTTGATGCAAACACTTATGAAAAAGGAGGAGTTGAACTAGGCCTTCAGGATATGACGGAGTTTGTGAAGGACTTTTCATCCAAGGGAATCTTGTCTGTTTGGGGAAATAATCCTAATCCTCAAAACTATACCACGTATAACGCAAGAACCTTCTTACAGCCCCAGCTTAACAAGGCGCTAAAAAGTTCAGAGAAAAGAAGCAAGGGGGACATCAATCCAAAAGATTTTATTCTCTTTTATAAGGACCAGCTCACAAGTACTGGGACTATTAAAGACAACACTGGGTCAAGAAAATACATCGAAGAAATGGTTTTTCCAACCCTACAGTTTCCATCTGATCATGGAATTCTTTCCAGCAAGGTTTCACCTCTCTAGAAAAAGCTGCCTCGGTGACAGGGGGGAGAAACGTCCTGACCATCATTAAATATATATAGCAGCAGTATCGACGTTTAAGCATAATCACACGCAACATGTCACTATAATATATTATTAAAATGCATGTCACCAACCAGTGCGTACATATTTCTTACCTAAACAAATTTCTGTTACTACTTTTTATTATTCATTACTGTGATCTAACGAAGAGTTTTTTtgtggag
>transcript_HQ_Ha_transcript11898/f3p0/2076
GTGATGAAACTAGTACCAACGAGGTTGCTAACGGACAAGCAGAACATACCTCAGATCCAGTCCAGCTGTCAATATTTGCTCACAGGTTCATGGGGGTGGCGGAGCAGATGGGCCACTCGCTGCAGCGCACGGCGCTGAGCGTGAACATCAAGGAGCGCCTCGACTTCAGCTGCGCCCTGTTCGACGCCGAGGGGGGCCTGGTGGCCAACGCGCCGCACCTACCCGTCCACCTGGGCAGCATGCAGGAGGCGGTCAAGTACCAGCTGGCGTACTGGGGCGCGGACCTGCGGGAGGGCGACGTGCTGGTCTCCAACCACCCGCAGCTGGCCGGGGGGGCCCACCTGCCCGACATCACCGTCATCACCCCCGTCTTCCGCGAGGGACATAGTGAGGGGGAGAAGCCTGTGTTTTTTGTTGCAGCTCGAGGCCATCACTCTGATGTTGGTGGCATCACACCAGGAAGCATGCCACCACATTCAAAAACACTTGAAGATGAGGGGACTGCAATAATTGCCTTTAAATTGGTCAAAGATGGCAAATTTCAGGAGGAGGGGGTGCGCGCGCTGCTGGCGGCGGGGGGCGCCCGCGACCTGAGAGATAATATCGGGGACCTGCGCGCCCAGACCGCGGCCTGCGCCCGCGGGGCGGCCCTCCTGCGCGAGCTGTGCGGGGAGTTCGGGCTGGCCACTGTGCAGGCATATATGGGGTTCATCCAGGAAAATGCGGAGGCGGCCGTGCGGTCCATGCTCCGGACCTTCTCCCTCGCCCAGGGTCTGCCCGAGGTGGGGACAGTATCAGCTGAAGACTTTTTGGATGACGGCACCCCTATTCGGCTGGCCATTACAATTGACCGGAGAGATGGGTCTGCAAAGTTTGATTTTGAGGGTACAGGCCCAGAAGTCTATGGAAACTTGAATGCGCCGCCTTCTGTGACAATGAGTGCAGTGATCTACTGCCTACGCTGTCTTCTACCAGGCCATGACATTCCTTTGAACCAAGGGGTTTTGAAGCCTATTGACTTGCGCATTCCCGAGGGCTCTGTGCTGAACCCCAGTAGTACTGCGGCCGTGGTGGGCGGTAACGTGCTTACATCGCAACGGGTGACTGATGTCGTTTTGCGATGCTTTGGTGCCGCCGCAGCCTCCCAGGGATGCATGAACAATCTCACTTTTGGCAACAAGAAAATGGGCTACTACGAGACGATCGCGGGCGGGGCGGGGGCCGGCCCTGGCTGGCACGGCGCCTCGGGCGTGCACACCCACATGACCAACACCCGCATCACCGACCCGGAGGTCCTGGAGCGCAGGTATCCAGTTATTCTCAAAAAGTTTGGGCTTCGGCCAAACTCTGGTGGCAAGGGTAAGTTCAATGGTGGGGATGGAGTCATTCGTGAGTTGGAGTTCAGAACGGACCTTCAGGTAAGCATTTTGAGTGAGCGGCGCGCCTTCTCTCCCTACGGACTGGCTGGTGGCAGCCCCGGAGCGCGTGGGCTCAATATTCTCTCCCGTGCCGGCAAGGCTGGGGCAGCTATAAGCCTTGGCGGCAAGAACTCTGTGGCGGTGTCAAAGGGTGATTGTCTTACAATCTTCTCTCCGGGCGGTGGTGCTTATGGAGCCACGCCTCAGGCAGATGGATGTGAAGAAAGAAAAGCAAAAAGGGCACGAGGCGATGATACCCAACCAACAGCAGCGGGATCTTTGACATCAGGGAGTTTGGGTAGCTGGAAGGTTAACCAGGAGTCTGCTTGAACCCAGGGGGGGGGGGTTCTGTTATTCCTCCTCCTCCACACCAACCATCATCGTCCTACTTCCAGTAGCACCAGCAGCGGTATTTTGAATATATATACATACTGGGCATGGAGGACAGTTGCATTTTACTTGCATGTTTTTTTTTTTCCCCTTTTTCTTCCATTTTTTACACTTAGATACAACTGCTGCTCTAGTGGTATTTCGAAATGACTATATTTGAATCATACACTGAAGATGAAAAATGTATTACAATGGTAGCAGCATGCATTCAACATGTTTTCCATGTATTTGTTCATAATAATATATTATATAAACGAGTGCTTCTAt
>transcript_HQ_Ha_transcript1460/f2p0/4248
ATCCTCAGACTTGTTGTTCTGGTAGAAAGAGAAGCATCCAGTAATGAACACCACGCAGAAGAGCACGATGCCCAGGTACATGTTGTCGACCTCTTGCTCTGGGGTGGAGGCGTTCTCTGCTTCATCGCCTATGGTTTGCGCAAGGAGGTCGACAACATGTACCTGGGCATCGTGCTCTTCTGCGTGGTGTTCATTACTGGATGCTTCTCTTTCTACCAGAACAACAAGTCTGAGGATCTCATGAACTCTTTCAAAGCGCTCCTTCCACCAGAAATCAACGTCTGCCGTGATGGTAAATTCAAGCGGATCCCTGCTGAAAATATTGTCAAAGGGGATATCTTGGAGATAACTGGTGGAGAGCTGGTACCTTGTGACGTGCGCATTCTCGAGTGTACCGATAATTGCGTCGTGGACAACGCCTCCTTGACCGGTGAGGCTGAGCCTCAGAAGCGAAAGGCGGACTGCACCCATGACGACCCACTCGAGACTGCCAACCTGGCGTTCTTCGGTACCTCAGTGCCTGAAGGCAGCCTAAAGGGTGTGGTGGTGAATACTGGTGACGACACTGTGATGGGGAAGATCGCAGCATTGACTCTGAACGTGGACGCAGGCCAAACCCCAATCAACAAGGAAATCCACCACTTCATCATGATCATCTCGACAATTGCTATCGTGCTGGGAATTTCCTTTTTCATTGCAGGCTACGTCCTCAACCCTGAGCCCATTGCCAACTTGGTGTTCCTCATCTCCATCATTGTCGCCAATGTACCAGAGGGTCTGCTTGCAACCGTGACTGTGTGCTTGACGCTGACCGCACGCCGCATGCATTCGAAGATGGTGCTGGTGAAGAACCTGGAGGGCGTGGAGACGCTGGGCTCCACCTCCTGCATCTGCTCTGACAAGACGGGCACGCTGACCCAGAACGTCATGACGGTGGCCCAGATTGTGTATGGCAACACTGACGATGTGCACATTCAGGATGCGGGCTCCTCTCTCAGCCACGGCGTAAGGACCTACGAGCCAAGCAATGGTGCCTTCAAAAATCTGTTGCGCTGCTGCATGCTGAACAACACAGCGCGCTTCACCGGTCAGTTTGAAAAGAGAATGCAGGCAGATGGGCAGGAGGTTGATGACCCAAGCAGGCCAATCCCTTTCATGGGCGAGGTTATCCAGGGTGATGGATCTTCCCTGATGCAGGTCATGTGGGGCACTGACGGCAACGCCTCTGAGGCGGCCATGATCAAGTTTGCGCAGCAGGAGGACGACGTGGAGGCTTGCCGCCAGAGCCACAACGAGCTGTTCCAGATCCCGTTCAACTCTCGTAACAAGTACCAGGTGCACGTGGTGGAGCAGGCCCAGTACAACGACGGCTCCTACGTGTACGACCCCGCCGCCGCCTCCGCTGCTGCGCCGGTGGAGGAGGAGGTCTCGGTTGCCAAGGGCGCTGGCATGTTCGGCAAGAAGAAGCAGGCCGCCGCCCCCAAGCCGGCCGCGGCCGCGGGGGGGGAGGCCTTCAAGCCCAAGGCCGGCCCCTCGGGCAACAACGGCCCGCGCGTGGTGCTGATGAAGGGCGCCCCCGAGCGCGTGCTGATCCGCTGCGACAAGGTGAACCTGAACGGGCGCGTGGTTGAGCTGACGGACGAGCTGCGCGCGAAGATCGAGGAGCACCAGGTGACCATGTCCGCCAACGGCCTGCGCGTGCTCGGGTTCGCCGAGCTGGAGCTGGACGTCAACCAGTACCCGTGCGATTACAAGTTCAACGATGGCCAGGACGAGGACAAGAGCACGCCCAACTTCCCGCTGGGCGAGTTCGCGCTGGAGGCGGACCGCGCGCAGAACCCGCCCAAGATGCCCATCCACGAGAACTCGGTCCCCGGGCTGGTGTTCCTGGGCCTGATGGCGCTGATCGACCCCCCGCGCCCGGCGGTGCCCGGCGCCGTGGAGAAGTGCAAGACGGCCGGCATCAAGGTGATCATGGTCACGGGCGACCACCCGGTCACGGCCCAGGCGATCGCCGCGAAGGTGGGCATCCTCTGGTCCAAGACGCGTGGGCAGATCAAGGCAACGAACGAAGCCTACGGGCTGAACCCGGGGGACATGGGCTGGGAGGACCCGGAGAACGCGGAGGCCATTGTGGTGCCCGGCTGGGAGCTGCAGGGCGACGTGAGCGAGGAGCAGTGGAGCGAGATCCTGGACCACCCGCAGGTGGTCTTTGCGCGCACCTCCCCGCAGCAGAAGCTGGTCATCGTCAACGAAAACCAGAAGCGCGGGCACATTGTGGCGGTGACGGGCGACGGCGTGAACGACTCGCCCGCGCTCAAGCAGGCGGACATCGGCGTGGCCATGGGCATTAGCGGGTCGGAGGTGTCCAAGCAGGCGGCGGACATGATCCTGCTGGATGACAACTTCGCCTCCATTGTGGCGGGCGTGGAGGAAGGCCGCCTGATCTTCGACAACCTGAAGAAGAGCATCTGCTACACGCTTACCTCAAACATCCCCGAGATCTCGCCCTTCCTGTGCTTCACCGTGCTGGGCACCCCGCTGCCACTTAGCACCGTGCTCATCCTGGGTATTGACCTGGGCACGGATATGGTGCCTGCCATCTCCATGGCCTACGAGGAGGCCGAGGCGGACATCATGAAGCGCCCCCCGCGTGACTCCAAGATCGACCGCCTGGTGACCAAGAAGCTCATCGTCTTCGCCTACCTGCAGATTGGCATGATTCAGGCTGCGGCAGGCTTCTACACCTGGATGGTGGTGCTGAATGACTACGGCTTCCCCCCGCACATCCTGCCCGGCCTCTCCCGCGGCGACCTCTGGCAGAAGCACGCGCTCTTCTGCAAGTTCAGCGGCGGCCAGTACGTGTCCGTCGACGGCGAGGTTTCCACCACCCTGGACCCCAGTATCGATGCCCCCACCCGCGAGTTCCCCTTCTGGGATGTGGGCGACCACGGCAACATTGAGAACTGTGAGTACCCGCTGAAGAACCTGAAGGGCGGCTCGGGGTCCCCCTCGGGCTTCGACCTGACAGAGGGCGCCACCTACGACTCCAGCTCCACCTCGGGCTCCAACCAGATTACCTACGAGGCCATTATGGTGGCTGAGAGCAAGAACTACTACGCGTACACCCCCTGGCGCGCGCGCCAGTCGCCCTTCTGGAAGAACAGCTGGCTGTACTGGGACACGGGTGACGCGGAGACGGCCGGCGGGGCCTTCGGCGGAGCTGCAGACATCACGTACTTCTACTACCAAAAGGCAGGGCTCTGGTCGTTGTGTGCGGCAGACTCGGGCCTCGACGATGCCTCCGGCTCCTCCACCTTTGTGAACGACTACCGCGCTGTGGAGCTCTTCGGCGGCAGCTATAACATGAATGGTAATGGAGCCTGCGACAGCGACGCAGAGCTGGACGAAAAGCTGTACAACTCGGCGCTCTTCTGCGATGGGTACCCCAGCTACAGCTCCGGCTCTGTGCACTACGAGAGCTCGGACCACTACGACGCCTGTGCCGAGGGCGCCAACGACCACCTGCTGAACAACGTGTGGTGCGACAGCTGCGACCAGGCGTGCTTTGAGGCCGGGGGCGACGGCGGCGCGACGCTCTGCGCCAACGTGGGCTCGCGCATGGCGCAGAAGGAGGCGCTGCACCACGCACAGGGCGCCTACTTCGTCTCGATCGTGATTGTGCAGTGGGCCGACTTGCTCATCTGCAAGACCCGCTGGCTGAGCCTGCGCCAGCAGGGCATGACCAACTCGGTCATGAACTTCGCGCTGTTCTTCGAGACGCTGCTGGCCGGCTGGCTGTGCTACTTCCTGCCCATCAATGTGGGCCTGGGCACGCGCAACCTGCGCTTCACGCACTGGTTCCCGGCCATCCCCTTCTCCATGGCCATCTTCATGTATGACGAGGCGCGCAAGGGCCTGATGCGCATTAGCTCGCCCGAGGTGGTGGACAAGGCCACGGGCCAGGTGGTGCGCCAGGCTGGCTGGCTCGAGACCAACACCTACTACTAGGGAGGAGCAGCGTGCTTCCAACCCTCGCCCTCGCCCTTAGTTCCCCGTCCTCTGGCCTGGGGATGGGCCAGGCCAAGCCCAAGGCCGGCGGATAAGGAAGGAGGGAAGGAGGAGGACCGTATGACGGCGCACTCACTCCCACCGCTAGCACCATCTATATGCAGTTTCTATAATATGCAGTACTTCTTTTTCGTGGTATACCTGAATTTAATAAATAAGTATAAGTATACTAAACTG
>transcript_HQ_Ha_transcript12773/f2p0/1998
ataatataggagaaaaaaaacAAAAGGAGGAAAAGGAAAAAAGAAGGGAATTAGTTCGGCGGAGGAGAAGAGACTCTGCTTCTTGTAAGAAGGGTAAGGCGGGTTCCCACCACCTATCAATTTTCTAGGGAGGGGAACGCTGCCATAGGCATTGTTGATGTAATGGTAGAAACTCAATTGCACGAAGCCTGCAAGCATGGACAGATGCATATTGTAGAGAAACTTATCGAAGAAGGAGCTGCGATCGAGGCCAAGGACCCAAACGGATTTACACCCTTGCACACTGCAGCTTTTATGGGCCACGAGGCGGTGGTTCAGGTGCTACTGGCTGCTGGGGCTGACAAGAAGGCCAGGGATATTCATCAACATACACCCTTGCACCTTGCAGCTTTTTTAGGCCGCGAGGCGGTGGTGCAGGTGCTGCTGGCTGCTGGTGTTGACAAGGAAGCCAGGGACACCAATCAAGGCACACCATTGCATACTGCAGCATTTAAAGGCCATGAGGCAGTGGTGCAGGTGCTGCTGGCTGCTGGGGTTGGCAAGGAGGCCAGGAACAACGAGCAGTGCACACCCTTGCACCTTGCTGTAGAAGAAGGCCATGAGACAGTGGTACAGGTGCTGCTGGCTGCTGGGGCTGACAAGGAGGTGAAGGCCGGCAGACGCCAGCTCACACCCTTGCACGTGGCAGCATTTAAAGGCCACGAGGCACTGGTGCAGGTTTTGCTGGCTGCTGGGGCTGACAAGGAGGCCAGGCAGTTCGAGCAAGCCACACCCTTGCACTCTGCAGCAGGCAGAGGTCATGAAGCAGTGGTGCAGATGCTGCTGGCTGCTGGGGTTGACAAGGAGGCCAGGAACAACGAGCAGTGCACACCCTTGCACGTGGCAGCAGGCGAAGGCCATGAGGCAGTGGTACAGATGCTGCTGGCTGCTGGGGTTGACAAGGAGGCCAGGAGCATGGGTCAATTTACACCCTTGCACGTGGCAACAATTGGAGAGCATGAGGCAGTGGTGCAGGTACTGCTGGCTGCAGGGGTTGACAAGGAGGCCAGGGGCAACGATCAGTTCACACCCTTGCACGTGGCAGCATTCAAAGGCCATCAGGCAGTGGTGCAGGTGCTGCTGGCTGCTGGGGCTGACAAGGAAGCCGGGCAGTCTGAGCAAGCCACACCCTTGCACTTAGCAGCAGGAAAATGTCATGAAGCAGTGGTGCAGGTGTTACTGGCTGCTGGGGCTGACAAGGAGGCCAGGGACAATAATCAACGCACACCCTTGCACACTGCAGCAGCTCAGCAATGTGCAGCAGCTCAAGGCCATGAGGCAGTAGTGAAGGTGCTGCTGGATGCTGGGGTTGACAAGGAAGCCAGGGACAATAAGCAAGCCACACCCTTGCACTTTGCAGCAACTTCAGGATATCAGGCAGTGGTGCAGATGATGCTGGCTGCTGGGGCTGACAAGGAGTCCAGGGACAACTATCTATCAACGCACACCCTTGCACATGGCAGCAGGTGCAGGACATGGGGCAGTGGTGCAGGTGCTGCTGGCTGCTGGGGCTGACATGGAGGTGGGGGCCGACCATCAAGCCACACCCTTGCACCTTGCAGCAGGCGCAGGACATGGGGCAGTGGTGCAGGTGCTGCTGGCTGCTGGGGCTGACAACGACACTATGGACGACCAGAACAATACAGCTTGCCTCCTGGCTAAAATAAATGGCCACTATAAAGTAGCAGCAATGTTGAAAAAAGCATCAAGTGAGTGTCTCATTTGCAAGATTACTACATCTCTCCGTTGCCAACGTTGCAAGAAAGCGGCGTTTTGCAGCCAAGTGTGCCAGAAGGCCGGTTGGAAGGCGCATAAGAAAAAATGTTGCGGTGTTTCCCGAAAAAAGGGGGGGAAAGGAAATTCATGACTTATTGTCAACAACAAGCAAGCCAAAAAAATGTAATGAAGAAATAATAACGGGAATTCATACAACAACATTGATTTTGGCGTTGATTTT
>transcript_HQ_Ha_transcript12774/f2p0/1948
gtGAATGGAAGAGAGCAAAGGTGTTGGGGATGATTCAATGCAAGTGGATTCAACTGTATTTCTGTTTGGGGCACTGAAAGGCCATACAGATGCAGTGCGTTGTCTTGATTCGCTCAGTGATACCCTTTGGAATTCAGGCAGTGAATTAATGGAAGAGTACTATGTTTTTAGTGGATCCAGAGATGGCTCTTTGATGGTGTGGAGTGAGGACATCAGTGTTTCCAATTCACAGCCCGATACTGCTTATGCAATGGGAAGTTGGGTGTTTTCGGTGGCAGCATATGTGAAAAGGTCGCCAGAGGGCCAACCTCCTGAGCAGAAGCCAAAAGCTGTGGGTGTTGCGGCTGGTTTACAGAATGGAAAGATTAGATTGCTTGAAGGAGAGCACCCCTTACGCTTGGCTACAGTCGCTGAACTTGAGGGCCACGGCGGCCCCGTGTGCAGTCTGCACGCCCCGGGGCAAGGTCTGGGTGAGGGGGCGGCCCTGCTGATCTCCGGGGGGTGGGACGACGCCGCGCGGGTTTGGTCCCTGGAGACCCGGGAATGCCTCCTTTTGCTGGGAAATCAAGAAAATAATATTTGCGTGCTTGGTCTTTCAAATGGGGATGTGGTGACCGGCTCAACTGGATTTCAGGTTGAGCATGCAATTCAAGGACACCAAATTCGACTCTGGAAGAACGGCAAAGTTGAAAAAACAAATCAAGATCATAGTGCAGGCATCCGGGACCTGTGCGCGGTGGTGGGGGAGGAGGGGCTCATGTGTGCCTCTGCCTCCAACGACGGGACCGTGCGCCTGCTCGGCCCAGACCTTGCCTGCGCCGAGGTCTTCGTGTGCCCGGACGGGTCCTTCGCCTTCAGCGTGGCCCATCTGGGGGCAGGCAGGTTCGCCGCTGCGCAGGAAAGTGGCACATTGGTCCTCTTTCAGCGCGGAGTTGGCGTGCTCCGCACCATCAACTTCACAAAAGGGCTTTGGGCGGTTCGTCGGCTACCCAGTGACGACTTCATGGTGGCGGGGGAAGACAACATCATCATAATCTTCACAGACAAAGAGGACAAATCTTTGTCTCAGGAAACACTGGATCAAATCCTCGGTCAGAATATCAAAGAGCAGCAAGAACGGCAAGGACATCAAGAGCAAGGAAGTGTATCAAGTCAACAACAAGGGTCGTCATCTCCATTGCCTTCAGAACAAGATCTTGATAAGTACAGGGGTGCTAAGGAAGGGGACATTAGCCTGTTTCAAAGCCTTACAAGTAACGGCTCGGCTGCATACAGGTGGGAGGGCGGGGCCTGGCGCGCGCTGGGGCCTGTGGCGGCCACCCCCGTGCCCCGCGCGGAGCTGGGGGGTACATACTTCGACGTCGTGGTGCCGGTGGAGGTTGACAGTGCAAGCAAAGGCTTTATATGTGACATGATGGGCTTCAACTTTACAGATGACCCACAAGAGCTTTCACGAAACTTTTGTCATAAGCACAGCCTTCCTGATGAATACCTTACTCAAATTGAAAGCTTTATTCAGCAATGCCAGTTCATGGCAAACATGTAGAGAGAGTATTATTTAGGAGGGGCAATTAAGATATTAGTATTTAATACCTGCATTTTGATTTTAAGAATTTTAATTATTGCCAAAAAAAAAAAGTCATCAAAAAAGCAGTTACCCTGCTGCCCTGGTCATGATGGTGATAATGACGACAATAACAAGAAGAACAGCAACAACAAAAAATTACTTTACTTGTCGTTTTAATTATTATTTGGTATATAGTAGACGCAAATAATAATAAATATTATCGCCACTATTTTTTAACTATAGTACATCAATACTACTACTTATAATGTCATTGATGGTACTGTGTGTTGTAAGGTATTTTTTAATTGTGGTGTTATTGGAGGGGTTATCACCACTATTACTACTATATTTATAAAGAATAATTTTGTGGTGGTTGat
>transcript_HQ_Ha_transcript14600/f4p0/1864
gATTTCCCACAGAAGGATCTGTCAGGACATATACACATCAGGTAGAGAAGTCCTTCGATCAAGGCTAATAAAATACATGGCCTCAATGAAGAGCATATTTAGCTTGCTCTTTCTTTTCTTTGCCTTCCTGGCAGTTGCGTTCGGGGCAGATGTTGAGGAAGAAGATGGAGTACTCGTGCTTACTGAAGACAACTTTGAGGAAGTTGTGAACGATGCTGATATCATCCTGGTCGAGTTCTATGCTCCTTGGTGTGGGCACTGCAAGAAGCTGACCCCAGAGTATGCCAAGGCAGCTGCTGTGCTGAAGGACCATGATCCACCTATCCCTCTTGCCAAGGTGGATTCAACTGTTGAGCGTGGCCTTGCTGAGCAGTTTGGAATCAAGGGCTTTCCAACCCTCAAGGTTTTCAAAAAGGGCACTGCAACCGACTACGAGGGTGGCAGAACTGAGAGCACCATTGTTTCCTACATGAAGAAGAAGGTTGGCCCTTCCGCTAAGCCCTTGGACTCAGTTGAAGCTGCCGAGAAATTCATTGAGGCTGCAGATGTTGCAATTGTTGGCTTCTTCTCTGATGCTGAGTCTGATGCCGCCAAGGTGTTCTTGGCTGCAGCTGACATAAGCGACGATTTTGCCTTTGGCATTACCTCTGATGCTGCGGTCAAGGCCAAGTATGACATCTCTTCTGACACTGCCACTGTCTTCAAGACCTATGATGAGCCCCGCACGGACTTTGCCATTGCCGCTGACTCCTCTGCCGAGTCCCTGACTGCCGACCTGGTTGGTGCCACTACTTACCTGGTGGAGACTTTCTCGGGCGAGCGCGCCAAGGCCATCTTTGGCGGCCCCGTCCAGGTCCACGCCCTGATCTTTGGTGACGACGAGCACTTCTCCCCTCTGGAGGCGGGTGTGCGCGAGATGGCCGCGGAGCTGAAGGGCCAGCTGCTCTTTGTGCGCATCCCCACGAGCGAAAGCCGCGTGTACGACTACTTTGGCGTGAAGACGGCCGACGTGCCCCAGTTTGCTATCTCGGACATGAGCACGGAGGGCTCCAACAAGAAGTTCTTCTTTGAGGGCGCGATGGAGGCGGCGGCCATGCGCGCCTATGTGGATGAGATGCTGGCGGGCAAGCTGAGCCCAACGCTGAAGAGCGAGGAGCCGGCCGAGGAGGACCTGGAGGACCCTGTCAAGGTGGTCAAGGGGAAGAGCTTTGAAGACATCGTCATCAACAACGACAAGGATGTGCTTCTGGAGTTCTACGCCCCCTGGTGCGGGCACTGCAAGAGCCTGGCCCCAATCTACGATGAGCTCGCCGAGAAATTTGAGGGCGTGGACTCGGTGGTGATCGCCAAGATGGACGCCACAGCCAATGAAATTGACCACCCGAAGGTCAATGTGCGGGGCTTCCCCACAATCTACTTCTTCCCGGGCAACTCAAAGCACAGCCCGCTCACGTACAATGGGTCGCGTGACCTGGAGGGCTTCATGAAGTACCTCCAGGACAATGCCGTCACCCCTTTTGAGCTGGAGGGTGCCCCGGCAGGCTCTGTGACGGAGGAGCTCTAAGAAGTTGTTGTCATTCACACTACCACCAGGGGGGAAAATATTCCAACAACAATATATTATGATCTGCCTTGTGGCTGGAATCAATGCTGCCGCAATTCGCTGCCTGCTGTTGTTGCTTGCCATTTATGTTGTGGCCTTTTATGATGGCTGATGTATAGTAGGCTATATCTTCGCCCTGCAAGACTTTTTTGGGATGTTTATAATGATGTTGGTGCAGAATGTTCTTCGCTACGAATACGAAAATCTTTATTGTTAAAATTACTACCCTGGGACGGCCATTTGCGAACGCTTGGGTGTATC
>transcript_HQ_Ha_transcript14602/f2p0/1861
gggtggtggCGGCGGTTGAAGAATTGCCATCCATTATTTCTATTTGTGTACTATGTATCCCGGAACGAAAGCTGCCATGCGACTCCAACCCCTCCAGAAAGGCAGCAGTATGCTCCATTCGCTTTCCATCAGAAATGCTGCGATCACAAGGAATTTGACAGCTCGCACGCTAAGCTCTTGCGCTGTTGCCCAGCCAGCAGAGGAGACCTCTCCCCTACCACCGCCTGTATCTGATTTCAGAAAGTTAGTACAAAGTGGGCCGCCTCTCTCCCACTTCCTTCGTCAATCAGAAAAAGACAACAATCAGAATGGTGCTCTCCTTCCTCGAAAAAGGCCTCGCAGCGACATTTCCAAACTGAAAAATACCAAGGGTCCAGATCTTTCCACTTTTGAGGCTCAGCAGAGGTTCCTTGAGACAGTACCAGTTCCCTCCCCAGCGCAATTAGCACAGACCCTCCAGGACACCTACGGGCGATTTCACGACTATTTGCGAATTTCCTTGACTGAGCGCTGCAACCTGCGCTGCCAGTACTGCATGCCCGCTGAAGGCGTGCCGCTTCAGCCGGCGGCCAACCTGCTCAGCGCGGCGGAGGTGGAGCGCGTCGGCCGGCTCTTCACCTCGCTGGGGGCGCGGAAGATCCGCCTCACGGGCGGGGAGCCGACGGTGCGGCGGGACCTGCCGGAGGTGGTGGCGCGGCTGGCGGCGCTGCCGGGCGTGGAGCTGCTGGGCCTGACCACCAACGGCATCACGCTGCACCGCGACGCCGCCGCGCTGCGGGCCGCGGGGCTCACGCACGTGAACGTCTCCCTGGACACCCTGCGCCGGGAGAAGTTCCGGCGCGTGACGCGACGCGACGGCCTGGGGCACGTGCTGCGCTCGCTGGGCGCCGCCCTGGACGCGGGCTTTGGCGGCCGCCTCAAGGTGAACTGCGTGGTGATGCGGGGCACGAACGAGGGCGAGCTGGCCGACTTTGTGGCCCTGACCCGCGACCGGCCCCTGGACGTGCGCTTCATCGAGTGGATGCCCTTCGACAGCAACCAGTGGAACACGCGCGAGTTCGTCCCGTACGCCGAAATGCTGGACGGCCTACGCGAGGCCTACCCGGACCTTCAGCGTGAGGGGGACGGCCCCAACGACACTTCCAAGTGGTGGCGCGTCCCGGGCCACGCGGGGCGGGTGGCCTTCATCACTTCAATGTCAGAACATTTTTGTGGCAGTTGCAACAGGGTGCGTGTGACCGCAGATGGTAACCTGAAGACTTGCCTATTTGGGAACGAGGAGCTGAGCCTGCGCGACCACCTGCGGGCCGGGGCCGCGGACTGGCAGCTGGCCCACCTCGTCTCCCGCATGGTGGACCGGAAGCACTTCGCCCTCGGGGGCCACGGGGACATGCATGGCATTGCAGCATCAGATAATCGCCCAATGGTCTTGATTGGTGGGTAGATGATGAGGCCTTTTTGTTGTTGTTGCAGTTTGTGCAATGGTGGCAAGGAGAAGAAAAAAGGGGGGGAAATTCCCCAAGAAAAAAGAGCAGGAAAGTAATTGGTCAAAACAGCTCATTCCCAGTCTAAATGTAAAAATACATGCATGATGAAAGTCCCTCCCTTCTATCTATCTGATGCAAGTAATGCGTGATGTATGATGAATTTGCAGAGGAGGAGTATAAGTATAGCATCATTAAGTATAGAATATCAATTATTATTATTATCACTTGTTGTTTTCACAAAATGTGTTGAGTGAGAAGAAGTACAGGAATGATATGCTGCTGAACAATAACAACAATTACTCCTTGACCACTAATACAGTGTAAGAGACGTGTATATACCTGTTCTTTGATTTTAAATAAAAATTTTAATacat
>transcript_HQ_Ha_transcript14603/f2p0/1838
gaaagttaagttaaaataattacggtttaattttaagttaaattaaaatattaaagttttaaagtaattttttcttttaaattacttattgtgcactacACAAAATTTGATATTGTGATCTAGCTCAATTAATTAAGAATAGGATTATAATTAAAAAGATAAAttttataatggaTGAGACACCAAAAACAAATTTTACCTTACAATTTAATTGCCGAAAAAATTGTTCTTGGAACTATTTTAACAAACTCTGACGCAATAAATTTCGTTTGTCAAATTTTACCAATTGAAGCTTTCTATTTAAAAAGTCACCAATATATTTATCGTGCTGCattAGTACTAAATGCAAATAATCAAACCGTTGATTTAATAACTCTTAGTAATTGGTTACAAGATAATAATTTAATAGAAAAAATTGGCGGGTTAGGTACATTAAATAATTTGGTAGAGAAAATTGTAGGTTTTATAAATTTAAATGAATATACAGCACTAATACAAGATAAATATATACGAAGATTACTTATTATATTTGGTAATGAAATTGTGAAATTGGGTTATCAAACAAATTTACCATTAGAAAAAACTTTTGCACAAATTGaacggaaattatttaaacttagcaaaagaaaaaaatttaaaaatttaagcacaacaggtgaaattttaacagaaatactccttgaaataaaaaaaaacgaaaacgttgaaaattttaatgggtataagtctaattttgaagatttaaatctaattactcaaggttttcaaaaatcagatttaatagttattgctggtagacccgcaatgggaaaaactgcattcgctttaaatgttacattagatattgctATAAAGTACAATATACCTGTTATTTTTTTTAGTTTAGAAATGACAAAATATCAATTAATGTATCGTTTATTAACTATTGAGACTAAAATTAATACAAATCGAATTAAAACTGCTCAGTTAaatgaaattgagtggaaaaatgtaaacaaagcagtaaaaaaactatcgaatttaccattgtatattgatgacacaggaactatttcactttccgaaattcattttcggattcaaaaaataaaactacaatttggaaaaattgggttcgttgttatagattatttacaattattagaaactgttcAAAAAAACGAAAATCGTGTTCAAGAAATCTCAAAAATAACGCGAAGTTTAAAAGGATTTGCAAGAGAATTTGATACTCCAATTTTTGTTCTCTCGCAACTAAGTAGAAACGTTGAAAGTAGAACTAACAAAAGACCAATTTTGTCAGATTTAAGAGAAAGTGGTTGTATTTATTTTAATGATTGTTTAAGTTCTAATTTAAATCAAATAGGGGTATATCAACATAATAAAAATTTAATAATGAAAACAAAAAAGTTTAAAATTAAATCTTCTGGATTAAAGCCAGTTTTTTTAGTGAAAAACTTTATTAATTTGACAACGAATTTaacagctaaccataaattattaacaaatttaaaatggcaacgAATTGATGAGTGTAATTATTTAACAATTGGTAAATTTAGTTTCTTTTTACCAAAAAAAAATTTAAAATCAATTGTTAAATTTAATTTTAAACAAATTTCTTATACAGGATTAAAGATAGTTTGTGATTTTGAGGTTAATAGTTCCAAGTCCTTTTTTTTATAATAGTTTTATTTTACACAATTCAATAGAACAAGATAAATATATACGAAGATTACTTATTATATTTGGTAATGAAATTGTGAAATTGGGTTATCAAACAAATTTACCATTAGAAAAAACTTTTGCACAAATTGaacggaaattatttaaacttagc
>transcript_HQ_Ha_transcript10966/f2p0/2133
gacaaacAAAAAATAAAGATTGAGATTGGGCTTGTGCACTTAAATATAGCCTCACGTTGCTTTAGAATCATCACTGATAATCGTCTTTTGCTTTCTGGTGCCGAGCCTGATCACACACTGAACCTGCAGATTAACTTTTTTTTTTTACTATGAAAAGATAGCATTTCCCCCATCCGATAATATTGACGAAAACACCCAGTCCACAGCACTGACATTTTCACAATGGCCCTTAACTTGGAATCTCTCGACACTATGAGCGTCGACTCTGCCCACTATCACTTTGGAAGTAATAAAGGTCTCCTTGTGATAAGACCGGGAAGGAGCTCTTGCAAAACTTGGTTTACAATCCCAGAAGGCATGTACGCACTCGTAACCCGTCACGGTGCCGATGAGAACTACTCTGGAGGTGGAGCCGTCTGGCCTGCTGGGATACATATGGGGCCACCATGGCTTAAAGTCTCCCACTTGGTTACCAAGCAAAGTGTGGTCTTTGATATGCCTGTGAAAGGGTGagtaacggtaaatgcagtttgttgtggttgggccttgaCGATTTTTTTTTTTTTTCTACGTTTTAGCATTTAAGTGACAAAAATTGCTTGTTGTAACTGTTGCTATCGCTACCCATTATTGTCCATGTGTGTGCAGTTGTCTTTTAAGAGGAAGGTATTCTTGTACATGCTGCTGTTGGAGAGCGGGGTGTCTTAGATCGTTCCATATGCCCGGAATCAGGCTATTCAAGATGTCAAATTTTTCGCGCTCTGCGCACCGTTTTTTTTTTGGCTCATCCACCGAGTTTTTTTTTTTTTTTTTCCCGCCCCCTCAAATTCACCGAGTTTTTTTTTTTTTTTTTTGGGCGCTTCGCGCCTTAAAAATGAATAATGAAGATAAGATAAAGTTGCACTAATACCACAATGCAGCACACACAAACAAGATTTGTAGACTTTGATAATGATTGCATGCATATCATACACTGTATTGCTCATCATCATATTTTGCTTACATCAACAAGTAAGATGAAGCAAACTAATTCCTTTTAGTATGTATTTATCTCATTAACACCACCACCATCAACACCCAAAATCAATCTACTTGCACCAATCCATTTTTATGCCTCATTATCTACTTCTGCTGATTCGTTCTTCTCTTCTTGATATCTCGGCCTCTCTCAGCTTTCTGAGCTGACCCTCAACGGTGGAACCTTGGATAAGCATGGGGGGGGGCGGCTTTTACACAGAAAAGCGAAAGGCTCTCTGACCAAATCCAGAAGACTTCGTTTCAAATCTGGGACCTCACTTTTTGCTCTCCAAGAGCAGCTCTTCTGGCACTTGAACGTCTCTTCTGCTCCGGGGAAGAGGTTGGCGTTTTTCGAGTGAATCCAGTTTTTTTAATGCCTCATTGGCCCATGGACATGGCAGCCCTTATGGGCCGCTCTTGCACAAGTGACCAAGCGAAGAAGCATATGTTTTTCAGATCCTACACAGCTCTTGTTTCTTTTGTGTAATGATGCGCATCATTCTTCTTCCTGTAAAAATCAGCAGTGGGTGCTCTATTCCTTTCTCATGGACCCCACCATGAGCGACATGTCAGCGACATATGAGTTTGTGAGCACTTTTCAATTTCGACGCGACGCGCAGACCTCTGAGATGATGCCCACCACCGCTGGTGGGGCGAGATGATGCCCACCACCGCTGGTGGGGCGATAGTTAAGACTTTAGAAGTGGTGACTGAAACGGGAACAGTGGACTGCTGAAGTGCTAGAATGGAGCTTTGAGGTGGGGCGGAAGTGGCTTGAATGTGGTGCTGCGCAGCACCTCTCGTCTTTGGCCTGCTGGCAACACTTTTTCTTTTTTTTCTTTCTTTCTTTCCTTTTTTTTTTTTTAACCTGCCGTTGAGATGGAGAGGCTGCAAGAAAGAGTCCTGAAGAAGAAAAGCCTGGAGTGCTGGAAGTAAGACAACGCCATGAATAACTGGAACATCGCCCACCAGTCAAAGACTGTAGGAGTAGCCAAGGTCACTTCCATACCAAGGAACTGCTCCGATGAGTTGCCAGAATTTGGCTATATGTACAATGACAGTGAAGTGTGACACCGTGTATTGGGGGGTGGCATTGTATAATGAATAACGTAGAC
>transcript_HQ_Ha_transcript14606/f3p0/1843
gATCCCTTGTTTAGGCTTAGGTGTCAAACAGCCGTTAGCATTAGCTCACCATGATGGGTGGTCGCTAGCTAGCGACCTATGAGCTTACTAATATGGCGAATGAAGAGAAAAAGTCAGAGCGGAAAGAAGCTTCAGCTGGTGGAAGCGGGGTACCTCTACTCCGCGAAATGCTCTCTTCGTCTTTTTACTGCAAAGTAAAAATACTCTCATGGGACGAAGAAAATGACCTGGATGAAAATCGAATCGATATCCGTTCTGGCGTCTTGCTGATTTCGACAAAAGAGACCCACCATACCATAGATTTGACGACCTGCTCCATCTCGCAGTTCACTGTCCGAGAAGGCGTATTCCCAGTTCAGCTGACTCCAAATGGAAAGAACCCTGTAACACTCGGGTTTTCAGACAGAGCCCAATGGACAACTTTTCTTGAACGCTGTCAAGACATAATGGGGTCTGCTTTTCAGCTGGATGATTTTACTCCTTTGGCAACGATTGGGCGAGGAAAGTTCGGAAAGGTCAGTGTCAGCCAGCGAGGAAACCACCTTTACGCAGTGAAGGAAGTTATCCTTGCATCCAGAAAAGTGGTGCGGCATTGCCAGTATGAACGGATAATTTTGGCAAAAATGACTGCCTGCGACTTTGTTGTCGGACTAGAATATGCGAAGCATCGAGGCGACAAAGTTTACTTCATCATGGAGTTTTGTCCTGGTGGTGACCTCTTCACAGCGTTGATGCAGTACCCATTAACGGCTGAGGGTGTGATATTTTTTTCAACCGAAATTCTTCTAGCGCTGCAGTTCTTGCACAGCAAATACATCATATACAGGGATCTTAAGCCAGAAAACATCCTTCTGGATGCAGAGGGCCACGTGAAGCTGGCAGACTTAGGACTCGCCAAGGTTCTGGGCCGCGGCGGGCGCACGGCCACCCTCTGCGGGACGGAGGTCTACGTGGCCCCCGAGACGCTGGCGGGCCAGGGGTACGGCCTGTCGGCGGACTTCTGGCAGTTCGGGTGCTTTGTCTTCGAGCTGTACACGGGCCACTCGCCCTTCTACGTCAAAGGCCGCGGGAAAGAGGAGAACCGGGAGGCCATCCTGCACGGGGAATACGAATTTCCTGAAGGCATGCCTCCAGATGCAGCACACATGATAAAAAACCTGCTGAAGGTCGATGTCCGCTCGCGTTTGGGCTGCCGCCAGGGCGAGAATTGGACCACCCTCAGGAAACATAAGTTTCTGCGCCACATCAATTGGGATGATGCTGAGGAGCGGCGGCTGGAGCCGCCCTTCGTCACCGTGCAGCCCGGGGCGGACGTGCTCCAGAACTTTGACGACGAGTTCGTGAACGAGACCCCGCGCTACGACTCCGAAGAACGCGAGGAAAAGCTGATGTACAACGAGCTTCTGGGCTTTGACTACTGCGAGGAGTGGGGGGCCGCGGCGGCCACTGCGCGGTCGGGGCTGAGGACGGGTCGCGTCACATAGCCTCTGCTGCCGCTGCTCAGCAAACCAATAGAACAGCATAGGAAAAACCGTATACTGGGATGTTTAGTGTATATTTTTTACACTACTACCAGATTTACATATAGAATGAATTGAAATGAAAGTGAATATTATAGAACAAAAAGAAATAAATAAAAAAGAATATGGCCAAAGTAACAATCACGGCATAGTAGGATAGTAGACTAAGAGAAAAAAGAAAAGAACATTGTCCGGCTGTTTGACTTCAAGAGCTGACTTCCTCCCCAACACTCTTTGTACACTTCATCTTGCATTCCTGCAGTGCTGGATGGACAGTAGTAGTTATAATAATGAATTTATAGTGTATCCCACTCATGGGGACG
>transcript_HQ_Ha_transcript14607/f3p0/1916
gaggacgactttgaCTTTTTTTCTCGGCTCGCATTGGCAAAGCATTCCCCTACAACATAATGATGATACAGTCCTGCCAAGGAGGTAACATTCTGATCATTGTTCTAGTTTGTCTACTCTCCTGCCTCACAATGGATCGAGTCATGGCTTTCCGGGCTCTTTCCCGGGGTTCATTTCCAGCATTGACTCATGCATTGGCATATGGAGCGCCCCTAAAGTGCACTCCAGCTCTAATTTGTTTACGAGGGCTTGCTGGATACCAAAAGACCACGGAGTTCTCCAGTAGGAAAGCCGTATCCATGGCTGCTTCTAAAGGTGAAAGGAGCGCCAAATTTTTCAGAGACTGGGATGATAGCTCTATTTCGAGGAACAGGCAAAGAGGAAGCGCTGTAAAGAAGATGGAAAACCCAGCTGTGCTTGATAGAGTACTCAAAAACGTCCAGATTGACCCCATGACCTACTTCTACAGCCAGAAAGAGTTTCAGGAAATTGGCGCCTCTGATGAAGGGATCAAGGCGCTGGAGGCTTTTGGAATTAAAAGACCCTCGAAAATCCAGGCTATGGCTCACCGTGTTTTATCAGCTGGCCACACTGCAATAATTGCAGATCAAACAGGGAGTGGGAAAACCTTGGCTTATTTGCTGCCACTGGTAGAACGTTTGCGAGCCGAGGAGGTGGCGGACCCGGGGTGCCGGGCGCGGCCCGGGGCCCCGCGGATGCTGGTGCTCACGCCCACGGCCGAGCTGGCCGCCCAGGTGCACCTGGTGGCCAAGGGGCTGTCGGCGACCTGCCCGCTGCGCAGCATGTGCGTCACCGGCTCCGCCGACTTCAAGCAGCAGGTGCGGCTGCTGAAGGAGAACCCGGTGGACCTGCTGATCGCGACCCCGGGCCGCGTGGCCAACCTCCTCGAGAGGGAGGTGCTGACCCTGGGGGCGCTGCGGGCGGCGGTGCTGGACGAGGTGGACGTGCTCTTCCTGGACGAGTCCTTCGACCTGGGCGCCGTGGGGGCGGGGGCCCCCCGGGCCACCCAGTTCGTCTTCGTCACCGCCACGCTCCCGGGGGAGGTGGCCGACCAGGTGGCCGGGGAGTTTCCGGACGTGAAGCAGGTTATTGGCCCCGGCCTGCACAAGGTCTCGCCCAACCTCGAGCAAGTGATCATCGACTGCAGCGGGCCCGAGGGGGAGAAGAAGACCGAGGAGACCGGGTTCGCGCACAAGCGGGCGGCGCTGGCCCAGCTGACGCTCACCGTGCGCGCGCACCGCACGCTGGTGTTCTGCAACACCATCGAGAACTGCCGGAAGGTGGAGAATGCGCTGCGGCGGCTGGACAAGCGCGGCGATAAGCACATCCTCCTGCCCTACCACAACGCCATCGAGCCGCAGAAGCGCGGCGAGCACTTGCGTACTTTCATGCGCAGCAACAGCCTCAACCCTATAGTTCTGATCTGCACAGACCGCGCCTCTAGAGGGATGGACTTTGAACAGGCCGAGGTGGACCACGTGGTGCTGTTCGACTTCCCCCGGGACGCGGCTGAGTACGTGCGGCGCGTGGGGCGCACGGCCCGCGCCGGCCGCAAAGGGCGGGTCACCGCGCTGGTCTTCGGCCGCCAGCTCGGCCTCGCCCGGGAGATAATTCGACTTAACAGGAGCGGCGAAAGGCTGGCCGAGCTGCCTAGCAAGAGTGGCAGCAAAGATAATCAGCAGGATGATGACGAAAGAATGAACGGAAGGAGGGATGCTGGTAGACGGAGTACTGGCCGGCAGGGAAGCGGTCGAGGAGGAGGAGGCAGTGGCAGAGGAAGGGGCGGAGGAAGGGGCGGTAGAAAGCCAGTACGTCGGTGAGCAACAACAAAAACATTACATCATCGCATTTTAGTAGTAATAATTCATAATGATAATATAATATAATACCAGAgt
>transcript_HQ_Ha_transcript14608/f2p0/1837
aCTCGGATCAAGTCTAGCCTATCACTCCATTCCGAGTGAAGTATATCTTTTTAAAGATCGCTGCTGCTGCCGCCAGCTTCAGTTGGTGGGCCACACTACTTGGCGTTTTTCTAATCTTTAATATTGAGGGGAATCTATACTGGCTGCAGCTCTTCTTCTTGGTAATTTCAAGAACCATGAGCGCTGTCGACAAGATGAAATCAAGCTTGAGGAGGATGTCCATCCCCAGCACAACACATACACACACTGTCGACAAGATGACATCAAGCTTGAGGAAGATGTCCATCCCCAACACAACACGGACACACACTGTTGACAAGATGAAATCAAGCGCGAGGAGGATGTCCATCTTTCGGCCACCATCCAGACTCAAAAAGTCGAATCTCAAGGATTCGCGGATGTGGCACAAAAACGTAATGCACAACCACCAGCATGACTGGAAACTTGTTGAAAAGAAAAAACTTGGAAAAAATATTCAATTGGCTGATTTGGAAAAAAACTGGGATCACCTGGAAATGCTGTTTCTGCACCTGGACTTAATCGCTTGCATGGAAAATCCTCACCCAGTTCTGGAAAGTTTTATGAGGAAGTGCCTGGAATCAAATGATCATGAAGTTTTAGGCATATAGGCAGATGTTTTTGATTTTACTTCTAGAGAAGACCGGgtaGGTGAGCAATCTATAGGTGTGGCATTTGCGACCCTGCTCGCCTAGATCCTGGAGTGGATATGCCTGCCTCAAACACCTGTTTCTCTTGGGCAAAAGCCGAAGTCATAATAACTAAATAATATAGCTCGCCAAGAGCATGGCCTGCACTCCCCCCCCCAAAAAACTCCCTTTTTGCTTTCCAATTTCAGCCCCATCTGAATCGGGCACTCTCAGCAGGTAAGGTCACTAACTTGCGGATCGCAGCTTCATTCAAGAGGGCATCGTTGCCACCGGCAAGCAATTTAGAACCAGCTCCAGTGAACACGGTGGCTCACAAGAGGGCATCTGAACCATGTATGGAGCAAACAGCAGGGAAAGAGGGGAAAGACAGACGCAATTCAACATTACATTTGCACAACAAGCCGCTGTTTCTGGTCTTGCTGGAAACAAAGGAGCAGCTACCACAGCTTGCAAACGATTTGTTGAGGCGAGAGTGCGCGGTACTGACTTTTATGGATATCTTGTATGAAGGATTCAAAGTTGAGGTGTTCCACGGCGACGGCCGCGACGGCCACGTGGGCAAGCCCGCCCGGCTGCACTGGGCGTTCCGGCGGTTCTGGGACGAGCAGCACCGGCGGTTCGTGGAGGAGCGGGAGATCGGGCGCCAGCTGAGCGAGCACAAGTACCTCCGCTGCGACGGCTTCGAGGTTTCTATTTCCAGTCTCGAAGTGGCAGAGACTCGGAATGGATTTCGCCTGCTTCCTTCAATCATGCTGAGGGGTACCAACAAAAACAAGTTCATTGAGGTGTACGCATTCTCCATCAGGCAGCATAATCTTCTTCTCGCCAGCCTCCAGCTTCTTCAGAGTACTGTGGATGACCTCAATTTGTCAAATAAATTCAAGACTCACCGTAGTGCTAAACACTTGGAGAATTATTGTTACGAAGATCTGGAGGGAGTGTTGTAGAGAGCTTCTTTGTTGAAATTAAATGAATGCAGAAACAACAGAAAAAAGAAATAATAATATATTTGAGCAGTAATGTTGTGGGGGCGTGCTGTTCTATTGTGAACGAATCATGAGGTGTATACTCAAATTTGATTTTGGGTTCATTTCTTCTGATAAGACGATCATCAGTATTGTAATTTGTTCCATGATGACCCACAACATTATTATTAACATCTGATTATT
>transcript_HQ_Ha_transcript11905/f3p0/2059
gggtggtgaAGAAAAAGCACCATCCTCACATTCATTTCGTACATAAAAGAGAAAGCGCGAAAATGGCCAGCCACTGCGCTCCGTCCCGAGCAAGTTTCAAGCCACTTGCATTGATCGCTCTTCTATTCACATCATGTTCCACTTTCCAACCTCACCCAAGATCCACTGCACAGCTTCAGACGCAACTGCAACTCCATCCTCAACCGTTCATGCCAACTGTTCAGTCTTCTCAGAGATGCCTGACGACGATGAAAGGTAAAAATGAAGGTTATGCAGGTGGTTTAGTCATTGAAAGAGATGATGACGATGAAGACCAAAGAGGCCGCAAAAAGAAAGAAATATCCCAACTTGAGCTGAATGACAAAGAGTGGCAATTTTTTGATACTGCAAAAATATACGTGGAGGGTGGCATGGGGGGTGATGGGTGCGTGGCATTTCGGCGTGAAAAAGGAATGCCGCTCATGGGACCCTGTGGTGGATCTGGAGGCCGAGGAGGTTCTGTGATGTTGGAATGCGACCCAGAGATGAACACCCTTGCGTTCTTCCGGCGCAAGATCCACCACCGGGCCACCAAGGGTACCAACGGCCTGGGCAAGGGAAAGCTGGGGATCCGGGGCGAGGACGTGCGCATCCCCGTGCCCCCGGGCACGGTGGTGTACGACGAGGCGGGCGCCTTCGCCGGCGAGCTGAAGGCCGCGGGCGACGCGCTGGTCGTCGCGCGCGGCGGCCGGGGGGGCCGGGGCAACGAGGCGTTCAAAACAGCACGGTACACTGCACCCAAGATGTCAGAAAAAGGCCAAGAAGGGTCTAAGCGCTGGATCAACCTTGAACTTAAGCTGGTGGCGGACGTGGGGTTCGTGGGCGTGCCCAACGCGGGCAAGAGCACGCTGCTGGCGGCGGCCTCGAACGCGCGACCCAAGATCGCCAACTACCCCTTCACCACCGTCGTGCCCAACCTCGGGGTGTGCGACCTGCTTGACCCCTACGGGCCCGGCGGGGACGCCGGCGCGGGCAACAAGGGGCTGGTGCTGGCTGACATCCCCGGGCTGCTGGAGGGCGCGCACACGGGCCGCGGCCTGGGCATCGCCTTCCTCCGCCACGTGCAGCGGTGCGGGGTGCTGGTGCACGTGGTGAACGGGGCCTCCGAGGACCCGGCGGGCGACTTCGAGGCCATCAACCAGGAGCTCGCACTTTTCAACCCCCGCCTCAAGGAGAAGCCCCAGGTGGTGGTGCTGAACAAGGTGGACCTCCCCGAGGTGGCCGCCCGCCAGGACGAGCTCCTGGCCGCCCTCAAGGAGCGCTGCGACCACTCTCGCGTTCTGCCAATCTCAGCGGCCACTGGAAAGGGCGTAAAGGAGCTCATGCAGAGGCTGAAAAAGTTTGTAGACTCTCTCCCTCCTCAAGAGGAGTTGTTTGAAGGCAAAGAAGCTGTGGTACTGGATGATCAAATTCTAGACAATGATATTTCCCAAGCTGCCTTTGAGATCGAGACGGATCCGGCCTACCCTGGCCAGTTCCGGATTACCGGGCGCAAGATTGAGAACGCAGCTGCCATGACTAACTGGGACTACTATGAGGCTGTGGACAGGTTCAAGCGCATCATGGACGCTATGGGCGTGACGGCCGCCCTGGAGGAGCGCGGCGCCGAAGAGGGGGACCTGATCATGATCGGGGACATGGACTTTGAGTTCACCCCGGATGTCTTCGGCACGGACTGGATCGGCGACAGCGACTGACTGGAAGTAGAAGGATGATGTCGGCGTATCATAAGAAGCGGCTGCTGGCGCTATACTGGCTGGGCAGAGAAAAGGTAAAAGAATGGTGTCGGTGTAAGGAGTGGCTGCTGGCGCTACTACTGGCTGGGCAGATAAAAGCTATAAAAGATAAAGGAAGGAGAAGGTAGCAAAGGAGAATAGAAATTGGCCCCACGCTTAGCAGCACTGCTAAGATGGGGTGTTGGAACTACTAGACATATTATAGTAACTGTGCAAACAAATCTATAAATATATTATCAAGATTCATTCTCTTCATAAACAAAAAAGTGTTGAGGTTCTTTATG
>transcript_HQ_Ha_transcript12785/f11p0/2001
gATGCATCATCACCACCACCATCGGCGGCGGAAGACAGGCCATTTGGTTCAAAAAAGCACAGATGCCTTGCTGCTGATATCACATTCCACAACCTCTATTTCAGGAATGAGACCCTGAGCAGCCGGCGCCTGCCTAACTTTGTCACCACTTGTTCATGTTAAGTGCCAACTGCTTTGGTCTGATTCAGAAGCGCAGCTAAGCTTCCCCGCCACTCAACATTTCCAGTCGCATTTAACATTTAGAGCAGCTCCAGGGGTAAAGGCGTGGCCCATTGCACCACCTTCGCCTATAAAGGATCAAACATGAGGTCGCACTTTTTCTTTATGCTGTGGTCAGTATCAGTTGCGGCAACTGCTGCATTCATGATGCCTGGCCGGCGCTCTCTTCCAGTTCGTCTTGGCGTTCCTCTCTCGACTAAGACTGGGTTGACAATGGCTGTTGAATACCAATACAATAATAAGAATTACCTCCCCCAAAGCGACACAATGAAAGAATATGTAAAGGATTTGCGCACAGTTGATATGTTGACGGCACAAGAAGAAATTCTCTTGACCCGCCAAATTAAGCGGGGAATGGAAATCGAAAAGGCTCTAGTTACACTGGAGAAGACTTTGGGTAGAAAACCAACCGAGGAGGAATGGGTCAACTTCGTTGGCCTGAAATCTATCGATGATATCCGCAAGAACCTCAAACGTGCGTCAAAGTCGAAGTCTGCCATTATCAATGCTAATCTTCGTCTGGTTGTTTCTACCGCCAAAGCTTATCAGTACCGTGGGGTCAGCTTCCAAGACCTGGTACAAGAGGGCACTTGCGGTTTGCATAAAGCCACAGAAAAATTCGATCCAAGGAAGGGATTTAGATTCAGCACCTATGCAACTTGGTGGATAAAGCAGGGTATAATGCGCGCAGTCACAGATCAAAGCAGGGTTGTGCGTCTTCCCGTTCATGTCCATGACGCCTTGTTTCATATCCGTAGGGCCAAGGCGAATTTCTGGACGGAACATCTCAGGGAACCCACTCTCACGGAGCTTGCAGAAGCCACTGGGTTAACCCCCCAAAAAATTGTTTTTTATGATACGGTGAAGGACAAGGTCTCATCGATAGACAAAACTGTTGGCATTGGAACTAAAACTAATTCCATGGAAAAAAGCCAAGTCGCCTTATCGGACATGTGTAAGGATAGCCGGAACAAGCCGGAGGAAACTGCGCAGGTGGAATCCCTGAGGCAAGACATCAGCCGGCTCATTAACACGCTGAGCCCCCGGGAGCAGGATGTGGTGCGCATGCGCTACGGGCTTGATGACGGGGAAATCCGCACGCTGGAGGAGATTGGCAGCATCTTCAGTGTCACTCGTGAGCGTGTACGCCAGATCGAGGCACGGGCGCTGCACAAGCTCCGGCAGCCGTACAGGAACCACCGACTCAAGGGCCAACTTGACAGCGTGGATGCCCTATTTCATGAGAAAGCTCATATATGAGTGAGCCTCCTGTTTGTTGATCGTCTCGGTGTTGTGCCAGGGGGTGGCGGTGGCTATGCGGCCAGCATGGGCTCGATCAACTCTCATCTGCTCTGTTGCAACATGAACATGGGACGCCGTGAGTTGTGGGGTTTTGCAGGCTTACCGGACGCTTGACCTGGAAGGCACACGGCCTCCTTGTCCAAGCTTGGTAAATAGAGTACACGCTAAAATGCGCTGGTTGCCCAAGGGTCTTTACTTGCTCCACAGCCTGAAAGCCACGCACAAGCATACTCCACGCCAGCTTTTGGTGCAGCCTTTTTGGCATGTATTTGAACAACTACATTGCAGCTCACTGAGCTCTCACTGAAGTCCTTGGACGACAAAAAATTTCCTGCACACTACTGGATCTCCTGACTGCTCTTTTTCACAATTTAATTGCACAGCTCCTGAACATAGAACTCTAACCTGTGTTTTGGCTGCAGGTTCTTTTCTTCTTTCCCTTCTACCATAGTCAAAACTAAAATAATGATTGCGACAGTTg
>transcript_HQ_Ha_transcript13663/f2p0/1942
gGTAGCAGCAATAGCAAAAAGGGCCGTGGTTGGAGATCTCTCCGTTATCTTATCATCATAGGCATAGGCACAAAAGGATTGACTCGCTCGTGCAGCTGCAATCTATATTTGTACTCGCTAAGTTTGGCCATAGCTTGCTAGATAACTCCATCTCAACCATGGGAGTAAAGAAAGTCGGAAAGTACGAGATCGGTAAAACGATTGGAGAGGGTACCTTTGGAAAGtgcgttgatgagcattttacatattgctagaaatcggctttcacaccatactagacgtctggttttcacccacagtcttttcaatggattTCGGGTCAAGAGTGCAATCAATACCGAGACTGGTGAGCAAGTGGCGCTAAAGGTCCTAGACAAATCTGCAATTCAAAAGCAAAACATGGGGCCCCAGATCAAAAAGGcacgcttcttgtttggcaacctgctatgatgtatataattcccccagattgtGTTTTTGATGTTCTCCTCAGAAGAGGTCCCTAACTCTCACACACACACACGCACACaaatggaaggaatagtagtaaaataattgaggaatgcaggtggcatagctgatgcaaattaaaagcagccttagtggttgtttctgctagctattttgtacatcatcacattttattcgagcacaaatcaatccctaggtattCTTGAAGAAAGTATATGGTAAAGCAGATCGCTCCTTGAAAGTAGGAAACCACAGGCTAGgctgctgcagtaggtctgtatgatggGATGGTAAAGGGCGTGGGTTACTAAgctcaagcttgattttgctgatcctacacatccacttcctgcccggaatgcagcatgaacaggggaacgacggccacatcacccgcatcaaagcatgcccctcctccactctatCACAGAGCTGGACTTCACACATCCCTTTTTTTTTTTTTTTTTTTGTCTACGTTATTCATTATACAATGCCACCCCCCAATACACGGTGTCACACTTCACTGTCATTGTACATATAGCCAAATTCTGGCAACTCATCGGAGCAGTTCCTTGGTATGGAAGTGACCTTGGCTACTCCTACAGTCTTTGACTGTTGGGCGATGTTCCAGTTATTCATGGCGTTGTCTTACTTCCAGCACTCCAGGCTTTTCTTCTTCAGGACTCTTTCTTGCAGCCTCTCCATCTCAACGGCAGGTGAAgataatatgtaccacagctggttaaattgctaaaaagagatcaacctgggctataagatggtggtgactgtcattagcggctggtgcctcttctatgatgtttgtaagaaaactctggttgcaaagaaggGGAATGCTTACAAAAACTTGGTTTTCACTCCCTGATATAACGTACATACACAAAgaagaggccgcacagggtcaGGCTATGGTGGCGCAAGGGCATACTTTTCGCGAGATGGGCAGTATACTTGGACAGCCTTCTGTTGTGCCAAAAGACATGTACCCCCCTAATTTTGTACGCAGTGCCCGAAAATGAGGTCCAAACTGGCGatgggccaagaTGGCCCTGTGGTGCATCAGAGACAAAGCTGCCACCCTTGCCATGAATTGGGAGGGCAAGGTCAATAAGCGCCAAAAGGCTCTCATTCTCCAGTGCTGGTGGCGAACTCTCAGTTGCATGAACTCTAAGATGAACAGCTACTTGATACATACGGGAAGGAGAAGAAATACTCGTCGATGGACGTGATTTGTCGGAAGAAGCGCCTACGGTAGAGAGAGACAACTGAAAGAGGGCGGTGAGGCCAAAGGGCATTAGAGCATGTAGGGTTAAGGGCAGCTGGAAACTTCGGTTTAGTCAGTAGCTAGACTcAGTCCGACAAAGTGCTCAGATGTCAAGGCAGCCTGCAAATAGACGGTGGTTGTGTGGTTCAGGATGTGAAGGAACGCATTGCAAGTATAGAACGTATAC
>transcript_HQ_Ha_transcript14613/f6p0/1844
gaacacccaccaacCGACGAACCTGCTGACAACACTAAAAAAACAACACCGTGAGAACCAGAGACAGAGAAGGCTGAACCCGCCTAGCCTGCCACAAAATGTCCTCGTTCCTTGTCTTGAGAAATATGAGACCTGCCTTACGGCGCTCTTTGGCTCAGCCTGGCACTTTAGTTTTGAGAGGTTTGGCGACTCAAGAGGGTGGAAGGGACAAGTTTTACACACCTTCAAATGAAGTCCCGGAACATATCATTAAAAATATGGGCAAACAAGAAGCCTTCTCCCCTGGTTTTTCAATCAAGGGGGAGGCGGAGGCGGGGCGGGCGCTGTACCTGGACATGCAGGCCACGACGCCCATGGACCCCCGCGTGCTCGACGCCATGCTGCCCCACATGCTGGAGCGGTACGGCAACCCGCACTCGAAGACGCACGCCTACGGCTGGGAGGCGGAGGCGGCGGTGGAGGCCGCCCGGGCGGAGGTGGCGGCGCTGGTGGGCGCCGACCCGAAGGAGATCGTGTTCACCTCGGGCGCCACCGAGAGCAACAACCTCTCCATCAAGGGCGCGATGCGCTTCTTCCGCGAGCGCAAGCGGCACGTGATCACCACGCAGACCGAGCACAAGTGTGTGCTGGACAGCTGCCGCCAGCTCGAGCAGGAGGGGTTCGAGGTCACCTACCTGCCCGTGCAGGAGAACGGGCTGATCCGGCTGGAGGAGCTGGCGGCGGCCCTGCGGCCGGACACGGGCGTGGTCTCCGTGATGGCCGTCAACAACGAGATCGGCGTGCTGCAGCCCCTGAAGGAGATTGGGGAGATGTGCCGAGCAAACAAGACTTTCTTTCACACTGATGCAGCGCAGATGCTTGGCAAGATGCCCATCAATGTTGATGATCTGAAGATCGACCTCATGTCCCTTTCCAGCCACAAGATTTACGGGCCCAAGGGCATCGGCGCGCTCTACGTGCGGCGGCGGCCGCGCGTGCGCCTGGAGCCGCTCATGAACGGCGGCGGCCAGGAGCGGGGCCTGCGCTCGGGCACGCTCGCGCACGCCCTCTGCGTCGGCTTCGGCGCAGCCTGCCGCGTGGCCAGCGAGGAGATGGCTTACGACACGGCCTGGGTGGACCACCTCAGCCGCCGGCTGAAGGACGGCATCCTGAGCCAGATCCCCGAGGTGGTGCTCAACGGGGACCCGGTGGCTCGGTACCCGGGCAACCTCAACTTCTCCTTCAGCTACGTGGAGGGGGAGTCGCTGCTGATGGCCGTGAAGAACATGGCGGTGTCCTCCGGCTCGGCCTGCACCTCCGCCTCCCTCGAGCCCTCCTACGTCCTCCGCGCCATCGGCACCGACGAGGAGCTGGCGCACTCCTCCATCCGGTTCGGCCTGGGCCGCTTCACCACCGAGGCCGAGGTCGACTATGCTGTGGCCCTACTCGTCAAGCATGTGACCCGGCTCCGTGAAATGTCGCCGCTGTGGGAGATGGTTCAAGAAGGAATTGACCTGAAGACTATTCAGTGGAGTCAGGATGCCAGTCATGGTCACCATCACTAGCAGCATTACTAGTACTACGTACGAAAAGGCGCCGGGGCGTCAGAGACAGGCAAACTCCTGCTGGGTGTATTATTATTACTACGTACTACTATACCTAACATTTTGGTGTCGATGCTGCTTCACCAAGTAGTAGTATAGTATACTACTAGCTAGATGGTATTTGGGAAGGAAGCGAAATGTTCAACGTTTCAATAGCAGAAGAAGTAGATCCTCATCGTTCGGATCAACTTGTAGATAATAGAAGTACATCTTCATCATTCGAATATTGAGTTCAATGTTTTAATTTGTTATTATAAGAAGAAGG
>transcript_HQ_Ha_transcript10973/f2p0/2155
gatacatagtatatataatagtatcaacaactcgtcatcatggcgttgttcacgttcagcttgcaccaccaaaaagtcttggcgacgacttggatgattctctGGTTTGTGTTCCCAAGTATTGCCCACCACCAGCAAGTTTTTCAAACAACTGCTAGTTCGAGCTCTCGACCACCAATAAATCCAGCAGCAGTCAATTTACCAAGCAACAAGAATGTTTTGGGAGCTTGGGGATTGAATTTATTGAAAGGGAAATATGATTTTGGTGGTCCCCGAGCTCTCAAAACATTTTTGTTTGGTAAGCTGGCTGGGTTTATTGGTCGAGAGCTCGAACTAACAACCTCCGAGACTTGGCTGGAGGAGTGCCTGCACTTTGATGAATTGCTGGCCGAGTCGTTGCTCTCTGAAAACTGTACTTGCGTTCTTTTCCCGGTTGAAGACGGCAACTGGGCAGGAGAAGCCACAACGACCGATGGTACAGATGAAGTTGAAACTGACACTAACTTTCAAACTGAAGATTTGGCGCCACTACTGTGCGATATTGATGATTGGGATGAATTGGCGTCAGATTTTTTGGGGTTGACCACTGCCCAAGAAAACAAGTGCAATGAGTGTGAAGGAATGCAAGAGTTCTGGGACTGTTTCATGCACGAGTTTCGCGCTCTTTTCTGCGGCACAACCGAAGCAACAATAAGTATACAAATTTCTCAGATTTCAGCCATTGAGCCGCAAATCATGGCCATTTATTCACGAATTCGAGACACCACAGGCGATGAGGTACTCCCTCACGTGCCCATTTTCTACGTGATTCCTGACGATGGCAGCTTTAGCCATTACCCAGAACTTAATGAAGATGATGGCTGGTGGGACTGGGTTGCGTACATGGCGCCTCCTGAGGTGGTAAGGTTGGAAATCCAAAAAGAGATGCAAATAATTGATGAAGGAGCCCAACTGAGCACAATTGAGCTACTGGTTTTGGTGGGTTCGGCCAGCCCTTACCATGAGGGTTTTGTCCACATCAATCATATTTCAGTACGCTATGGAGACGATTATTACATAGCAGACCTCACAAGTGAGTGGCCTGATTATGGTTATGACCCTGGTGACAGTGCCGTGTGCTTTGGGTGGAATCCCGGAAATCACTGTGATGATTATGCACAGTTCAAGCTGGTTTTGGCAGACGAAGAGGATGATGATGAACTCGTTGCCATTACAAAGGAGAAAGGCAGCAGCCAAAAAATAAAACTTTCTCTTGGCCTAGGTGTGGGGCTGGGCTTGGGGCTACCCCTAATTTGTTGCTTTCTATGGCTGTGCTTCAGTCCTTTCGGACAGAAGCTCCGCCCCACACACAGGCACCAAGGGCCAGAGGAGGAAGGTGGCAGTGCTCGGCCTTGTTCTTCTGCCACGGCCATTGCCTTTGAAGGCAGCGGGGGTTCCTCTGTGCGCCCTTACCATGTTCAACCGGGCGCATTTGCGTTTGCCAGCCCAGCGCATGGTAAGCCAGGGGAGGGGAGAGCCGAAATGGGAGCTTCTGCTACAGCCTATGTCGTGGGCGCGGATTTCTTTGAACCGCAACAAGCAAAACCTGCACCGCTGCTGACAGAAGCGGTGGCTGCCCCTGATCCCGCCAGTTTACCTGCCGCAGCCCCAGCCCCAGCCCGTGCCACCTCAGCTCAAGGCACTGGCCAGCATCAGTCTGATCGTGCGATGACAGGAGGTTTGGTCTAATTAATTTTGTTTTATTATTATGATGATGATTTTTCTTCTTGTGGTTTCAATAATACAGGGGAAACCTCCCGAATTGTCCGGTGCTGGGTCAAGGACATTTGATAGGACAATTCAGGAGGTAGGACAATTTGGGAATTAGGGATGCCCGCCGCCCGGTACCCATGTGTCCGCCGCGCGGGGCCGGTTGACCGCGGGGGGCCAAGGGTTGACCGCGCGGGGCCGAGGGCTAACCGCGCGCGGCCGAGGGTTGACCGCGCGGGGCCGAGGATTGACCGTGCGGGGCCGAGGGTTGACTGCGCGGGGTCAAATCAATTGGTTCACGGAATTTTGATAGGACAATTTGGGAGGAAGGACAATATGGGAAGGGGACAATTCGGGAGGTACCCCCTGTAcagattttcttgataattattaaactatgaatttc
>transcript_HQ_Ha_transcript12788/f2p0/1989
GCAGATAAAGCATCATGGAGCACCAGTGTGCTTATAGTGATGACTGTTGGGTATGCTGTTGAAGAGCTTTACCAGTTAAGATCAGGAAATGGTATTGCTCACTATACAGATAATCCTTGGAATATTTTGGATGTGGCTTTCCTTTTCAGCTCCTTCGTCTGGTGTGCATCAGGATATGATGCTTTCCTTGCTTTGAACTTGTTTCTTGTCCCATTCCGGCTTCTCCACTACCTTTCCATCTTCAAGACTTCTGGAGTCCTTGTGGCAGTGCTCATCCGGATGATTGCAGCTACAGTCAGGTTCCTGGTATTCTATGCAGTCATTTTGTTTGGCTTTGCTGCAATGATGTTTGCTTTTTTTGGCAACAAAGACATCGATGGGTTTGATTCTTTTCCATTGTCTTGTCTTACTCTTTTTGACGCAAGTTTTGGAAATTATGATTTTTCCATCTTTGATGAAATGGATAATTACACCTGGGCCGGAGTTGCATTGCTCACAATTTTTCTTCTACTTGCAGCTGTGATGGCTTTGAATCTTCTTATTGCTGTGCTTTCTGAGGAATATTCCAAACTTGCAGATCATGCTTATATCGAGTGGTGCTTTATGTATTCTCAGATCGTACAGGAAAATTTTGTGCTAGAGTCAAGATTCCCAGACAATCTTAAACTACCACCCCCTTTTTCAGTCATATTTTATGTGGCCCGATCTTTGGTATGGATCAGCCAACGCCTTCAGCGCTTTGCTACATCAAAAGATCCTTCCAGCGGCGATGGCCATGATGCCACAGTTGAGACGGCACTCAACGCTCTCACTGAGAATGCTGTCCCCAGTCAGCCAGCTGGCTTGCCACATCACGGCCCAGAGCAATACTCTCAAGAACCTAAGGGCAAACGGGCTGCCCAGCTGGCAGTCCAACTTCTTCCAGGCATTGCAATATTCATAGTTGCATCTGTGGATGCTGTGATTCATATTTTAATTGGGCTGCCTTGGGCACTTACTGACTTGTATTTTTCAAGCTTTAAAGTGATGCTGGGCCAAGCTACTGTCCCAAGCTATGCTCTCATGTTGCTGTCTTTTGGCCATCTAACAAATGACAGTTATGCTGATCGTAAAGAATTGAAGGAGAAATATGGAGGTGGCTTTCACAAACTTGAAACATATACAAAACTCTTGGTAGTGACTGGATTCATGCTATGGCTTTTGGTTGGCATTCCGTTGGTATCTCTGTTTGTATTTATCTGGTCAACCCCTCTTGCCACATTTAAAGCTTATAATGCCCACAACAAAGAAGGTAGAGGTTCCTGCTCAAATACTGAAGCTAAATCAGATGAGAGACTGGTCCTTCTTCAGCGCATAAGAGAAGCGATCCGCAGCTGTTCTTTAACAGATGATGGGAATGAGTTTGCGCAGGTCTTAGGTGAGGTGGCAAAGATGGAAAGCCAGGTGGAGACCCAGGTGGGCGAGCTGAAGGCCCAGGTGGGCGAGCTGAAGGCCATGATGGCGCGGCTGCTGGAGGCGCAGGGCCTGGCCACCCCGACCCCAGCTATGGAGGAGTCAGTCACCAAGGAGGAGGGTGCCCGAACCGGGGGCCTCGCCTCTTCCGCAGCCCCAGCAGGCGTGGGTGAAACAAAATCCTCTTAGGACATCTCCCTTGCTTTCAGCAAATGCAAGCTTGCAGATTGATGTGAGAAAATGGGCAATCTGTTTGTCACTGCATTGGTGCAGCTGCACTGTGTGAAATTGGTAGGAAAGCTGGCTGGGAACAAAACGCACATTGTTTGCTTTTGATGTACCAGTTTCAGTTTTTTTCAAATATAACTAGTATGAAAGGAGAAGGGTTTTGTGCGACATTCACTATTAGTATATGTAATGTGCGACATTCACTATATAATGGGATCACTCGTAGCAACATGTAATGTTGATACATTGAGAAACACAAATTTGGATTTAAACCGAGGGGTACAGTCAATATAAACTGTAATTAAGTTC
>transcript_HQ_Ha_transcript10976/f6p0/2164
gatagcaAAGAAGTAGAAGCAATTTCCCATCCTCCCCCCCCCCTCCTAGTATATAAAAGGTGGAACATTGTCATTGAGACAATCTGAGGGCGGCACCATATTCACAGAACTCTCTCGCTCCTGCCGACCACGGAGGAGCTTTTGTGAGTTCTACTGATGGTGGATTATGGATCGCTGGAGTGCCACGATGGAAACCAGATAGATCCCCTGGTTGATGGGGGTTCTAATGCTTCTTCGATCAAACCGAGCACCAATGTATCCAAGCGGGTTGTGCTCATTGCCCTAGGGATAGCCTTGGGAATTGCCGTTGGAACTGTGGCCTATGTTGACTTCCCATCGTTTGGGCACTCAAAGCTTGCAACCTTGGACGAGGTTAACAAAGTCGGAAGCTCTGGTTCTGGAGGTCCTTCTGTGACTATCACAATCAGCAATGAATACCCACCCCTTGAAGATAGTGTCAAAATGTATGGATGGCAACACATTGTGGAACCATATCGAACCACCACCCTGACGTTCGAGGGAGCCAACTCAAAGTACATGTACACCTGGAGTATTGTGAATGCCGCCCAACCCAGCCAACAGCTTGAGGTTGAAGGCAATGGCAACAGTGAAGTCTCTGTTGTCTTCACTGAAGCTGGCCGCTTCTATGATATCAACATTGAAGAAAGGGATACTCATGGCGCCAGCCAATACTTCAAAATACAGGTCATTTGTAAGTACGTAAGGAGGGAGATCAGAACATTGAACCAGGAAGACAGGCAAAAGTACTTCAACGCTTTGGAAGCTTTCCACACACTATCTCAGGAGGATGGGCAAAAGCTCTATGGCACCACATTTTACTCTCATAAGGAGCTCACCGTTCAACATCTTGAGACTGTTGGCTCCTGCTCTCCCTGGCACAGCGGCCCAAACTTCATCACGACTCACTTGGCTTTTGTTGCAGATCTGGAAAAAGTGCTACAGGCTATTGAGCCCACTATTGCGATGCCCTACTGGAACTACATCCAAGACTCAGTTGAGTATGGAAATGCTTGGAGCACAGAGTCAAAGGTCTTCTCGGATGCGTTTTTTGGCGCCTACCAGGAGTCCGGCGAGCTGCGGGGCCGCTGGGGCTTTACACTACCACGGGTGCAGTCCGCAGAGGACAGGGAGACGGCGCACAACTCCTACGGGTACCTCACCAATTACTACAACCAAGACAACCACGGCACACTGCACCGCAGCAACCGCGTGTGCGGCTGGGCCTTTGAGCGCATCGGGCTGCCCGACTGCGCTGCCGAGGCGGCGGTGCTGGCGGCCACCGACTCCTTTGCGGACTTCTGGGACCCGGCCGACGTCGCCCTGCACGAGAAGCTGCACCCCATGCTGGGCGGGGCCTGGGACTGCAAGCTGGACGCCGGGGAGGCGATGGCGCAGCTGCAGGGTGAGGCGCAGGGCCAGCTGGCACTGGAGAGCATGCTGCTGGTCGCCCCCTCCCTGTGGGAGCTGGCCTTCGTGGACGGGCTGTACAACTCGGTGGGGGACCTGGCGACCTCGGTGTCCTTTGAGGAAGCTCGCTTCACCTGCACGGCCTTTGAGTGGGAGGAGATCGAGTCGTTGGCCATTCAAGATGTCTATGACTTCCTTTATGATCACACTTTCCTCCAGAAGTACAAAGATAAGATTGAAGAAATCGACTTGAGTCTAGCTGACATCATAGAACTGTCAGAAAACAGCAACTATGCATTCACACATGTGGACGATGCAACGAACGCATTTCTATTACGCACATTGCTCAAGATAGTCTGTGGCCCTGGAGGACTGAGCCACATGGCCAGCCCACTCTCCGCTACAGCCGACCCGCTTTTTGCTGTCGCCCACTCGCTTTTCCACCGGCAGTGGAGCTATCTGCGCTTGACCAACCCCAACTGGGATGCTACTTTTGAGCAGAACATGGACTGCTATGGCCATCGGGCGACCGATATACTCCCCTGGCAGGGATTTCAGGGGGAGGAAGGGGGGGCGTTGCGGCCATACACCAATCAGGACCTAATGGAAGTATTTGCTCCGAGTAATCCAGCCCTACCTTTCATTCATGACAATCTGGACTTTTCTTACTGCTCTGGTTCATATTGAATATAACAAAAACAATTATATACATCAGCAATTTTAaagtagtactctt
>transcript_HQ_Ha_transcript10977/f9p0/2137
gattcttcttcttcgtcatcattcattatTGCATCATCATATACTACATATCATATCTTGAATACTGAATGATCATGGTGGGAAATGGAGAAAGCCAGAGTGCTTTGTTGCATCTGATGGCAAATAAAAACTCTATGCTGAGACCGCTTCGTTTTCAAGACGGTGAAAAGTTTGAGCATTTTTCGATGGGTAGGGTGGCAGCGTCCGGCCGTCCAAAAATGCTTCTCGAAAAAATTAGAGTCCAGCCTGACGCAATTAGCACGCTAGACCAAAATGGCAAGAGTCCTCTCATGTGGGCCACTTCTTCTGGCCAGTTGGAATCGGCAGATATCATCTTGGAGGCTGGAGCGGACATAAATCACATTGGCGGCGAGGGGAAAACAGCGCTGGCTGCTGCTTACTTCAAGGAAGACGAAAACATGGTAAAATTTCTCATAGAGAAAGGAGCCTTTTCCAACATCCGCCCTTTACGAAGTTTGAATGCCAAAATGCGAAGGCCAGCTCGGCAATTTATAACTTTAGTTCATTTGGCATATTTGAAAGGAGGTAGAATGAACAACACGCTTTTTTCAATGCTTGTCGAAGCAATTGCAGGAGACTTGAATGGCACAGCAGCTGAAAAGAGCTCCATAGTTGAAGCTAGCTGTCACCGTATTCTTTTGGAGTTGGCCTGTGCGAAGTCTGATTATGACACTGCCGGGGCAATTCTATTGAGAATGGCTCAGGGAGCTTTATCAACAAACAATACCGATAATAGTAACAGTACCTTCCCAACAACACCAGACAAGCAAGGCACTCTGCCTTCTTATTTTGAAGAAGCCTCTTTGTACCAAGCGCCCTTTCACCCATATCCACCATCTACACGATGGGTTGTGCAGACTGGGCACTGGCCGCTGGTGAATACACTTTTGAAGCACTCGTCAAGTTCTGTGCCAGCAGTCTTCTGTGCTGCTATTGAAAACAGACAAGATGGAATAATAGCTAAGCTCCTCGAAAATGAAAACAACAAAGAAATCCTCACACATGCAGACAGCCTTTCATACAAAGAAGTTTACAACAGTGTGATTAATCTTGGTGACGTGAAGACCCTCCAACTGTTGCTGGAAAACGAGCTTTTCTTCCCTCAGCTGCAGTGCTCCTGGGCACAAGCCACGTCGTCGCTTTCTTTGGGACCCGGCCCCTTGCCCCTCGCCCGGCTGCCGAAGGACTGGCCGCTTTTTTCTGCAGCACAGCAGGGGAGCGCACCGTGTCTCCGACCACTGCTGGCTACGCAGCTCTTGTGCCCGTGTGCCATGGCCCGGGATGCTGCCCTGCACATGGCGAGCGAGCACGGGCACCCGGAGGCCGTACGACTCCTGCTTCGGAATGGAGCCAACCCAAGCCGCCGCGAGGACCGGCGGGGGTGGACGGCGCTGCACGCAGTGGCAGCAGGCCTGGAGGCGCGAGCAGGCGGGTCTCTCCCGACGGGGTGTGTGCCACGCGTGGTGGCCATGGCACGGGGAGACGGCGCTGCTGCTACTGCGGCACTGCTAGTGGATGCAGGGGCAGACCCCGCCACGCGTGATGCCACGGGTGCCACCCCTTTGCAGCTGCTGCCACAATGGGTAAGGACAAGGGCTGAGCCCCCAGGGAACGTCAAGAGAGAGAGTATTGTGGAAGTGCTGTGCAGTGAGAGTGGCGGGCAGAAGGGGTCCAAGTCATCTTCTCACTCCTCTCTGGGCTCCTTCGAATGTTTTGTGCAGTCGCGCTCTCAGGCAGAGGAAGAGGCAGAGCAAGGAAAAACTGCTGCCAGGCAGAGGTACGGCCCGCATTGCCCGGCAGACAGGAAAGAGCTGAAGCGCCAACGGATGGGGTTAAGGCTGGGGGATTTTACTTGCAGCAAGAAAGAAGTGAAACTTGTTGGGAGGTGATGGGCGAATAAAGCTATAGTAAAGCTGGTTCTGCAACACTGAAGTAGTAGCAGTCTAAACATGTCACTGATTGGATGGTCACGGTAGTGCGATGCTATTATACATCGTTATATCGCTAACATTGTTCGAGTGGCTTGTTGAGTCTGATTGAATAATGCTGCTTTTGGACGAAAGTAAGGTATATTATTATTATATTTTTAAACTCACGCATAGATGACTATGTCGAGGCC
>transcript_HQ_Ha_transcript1279/f6p0/4508
gatgaaagaagaaattattcgcaaaatgcaagactcAGACTCTTGCAACCCCTCTGCGTCTAATATAGAGACAAGGAGATCAGAAAACGTTGGGAAAATATCAAAGTTTCTCATCCATTCCCTTGGCGTCAAGAATGGTGCAGTCGCCAAACAACATAGACCCTTGGAACGCCAACGCGCTCAACCACGGCGGAAAAACTCTGCAGAGAGAGCAGCGGTTCCTCTGACTGAGAGCCAAAAAACACAATTGATTAGCTCAACCGGGTCAACCTGCTTGACCGCAGTCATCCAAACTCTACTTGCTGGCCGTATTCATTTGGAGGATTCGGGAAAAGATAGATGCCCTACGACTACGAGCCCCTCCTCCTGTACGGATCCGTTGTGCAAGAAATCCCATCTGTACTTGGTTGAGTGGGCTAAGTACAGAGCTCATGGAAATAGAGCTCCTAGACCATCGTGGGTCTTGGAAAAAGATTTGATGAAGACAAGTTCCAACTTACTTTCTTGCTTTGTGATGGGACGGTCAAGCAATTTGTGTGACCGCTGTAAAGATGCAGGTACTCTTTTATGCTGTGATAAGTGTCTTAGAGCCTTTCATGAAGCATGCCTGCTTCCTGATGAGAGGGAAAATCTGCAGAGCAACTCCTGGTCTTGCCCTACCTGTACATTTGGTGTTGAAAGTGTTGTCTTGTCGAAAATGTTGTTTGATGAGGAGTGTGATAAATGTGTTTGTTCTTCATCATCTTTGGGGGTCGCAGCAAGTGCTGAAAATGAAACATGCCAAAAACAACCTTCTTCATCTGGGTCAAACCTTCAGCTGTACCAATCCTGCTTAGGTCCTTCCATCCCAAATGACATGGAAGATTCTTCCTGGTGGGTAGAAAAAGAGAAGATGCAGGCTGAAGAAGAAGGAGGTGTTGGGACGACTCAGCCCCGGTTAGATCTGGCAGCACAGTCCAACAAAACATCTCGGTCAAAACTTCAGCTGTACCTTTCCTGCTTAGGTCCAGCGATCCCAAATGACATGGGAGATTCTTCCTGGTGGGTAGAAAAAGAGAAGATGCAGGCTGAAGAAGGAGGCGTTGGAACGACCCAGCCCCGGTTAGATCTGGCAGCACAGTGCACCAAAAGATCAGGGAAAAGAAGCACCGCCAAGGGCCAACAAACGACAAAAACAGATCAGAACCCAATTAGTTATGTCGATGTAGCCCCCAAGATCAGTCCATCAATGGATAGAGGCCAGCAGCAGAAAAAATACCTGAAACGGTTGCAGTGGTTGGAAACAGGGGCTGGAGAAAAATGGAAGATGAACCCTCCCGTTGCTAAGAGGCATGCTTCCTTGTCTCGGTGTGCTCGTCACAATCATGGAATGGGAATGCCAGGAGTTTCTTCCCAACATAACCCCCCTCACATGGCAAAACCTGGTTCTTTTGTGCTTGTTCGCAGAGGTCCACACTCTATTAATTTCACCCCTGCACAGGTGCTGGAAAATGATAGGGAGTCTGCATGGGCCCGTGTTCGCCACCTTGAAGTGCTTCCTACCGCACCACGCCGTGCTGCTGCAACCTCCCGAAGAAAAGACAATATGGCTAAGCCTGAAGATAGCACCGCAAGCGGCGGGACAACCTGGGTGCCTTCATCAGTTTTCAACTTTCGTCCAGCGGAGTTGGCTGCTCGTCAGGCTCGTGGAGTGTTGTGGGCAGCACCGCAGTGCCATGTCAAGGAAAAAGAAAAGCAAAGGACAGAGTTCCTTGAAGCATTTCCACACGGCCTTTGGGATCCACGCACACATAATGGCGCTATCAACCCTGTTGGCTATGAGCTGAGTTGGAATAGTTGTAGCAGTCTTGAGCACCCAGGCCCGGTACTTGTCAAAGAGAATTCTGATGCCAGTCCGATTCCCAGAAAACTTAAACTTGGCTCGGTTGTGTATGTGTCAAAAGAACTCTCAACTGTTGACAATGACAGCTTCATTTGGAAGAAAACTGGAATAGGACCCCAAAAGGCGGAGCACTTGTTCCATGTTGGGATAATTTCCCAGATGCGGTTGGTTGAACGCGCAGACAGACCAACAAGTCTTTCAAAGATAGTGGATGGTGGTGTTCAGACATCAAGCTCAAGGAAGGATGGCATGTTTATTGTGCTGAATAGTGAAGTCTCCTGCAGCAAAGCACAGGCAATCATAAAGAGATGTAGCAACAAAGATTGTGGGGAAACTGCTGATGTTGAGATCAAAGTCTCATGGATGTACCGTGGAAGTGACATCAAAATAGATTTGGAAGGTGCTTTGCCTCGAGATTCCCGGGGAATTCCCCTTGGTAGTGCCCAGTGTACTGACCCCCTGCAGAGCCGGTTGGTTTTCTTGAGCCCCAGGCTAGATTGGATTCCTGTGGGTAGTGTGGCAGAGGGTGTGGACCCCCAAGTGAAGTATATTCCTGCTCCTTTGGAGACTAGCGACCCATCATCAATTCTGAAGGCAATGACTAGATGGAAAGATCAAATACAGGAATGGATAAACAGGGGTGTAAATCACCTGTACTTTACGCACACTGTGAGAAATGAAAGTGGTTTAGTTAGTTTTCACAGACCTAGTAACAGAGAGCTCACTAATCTGTACCTCAAGTTCCCGGAGGAAGGTCCTCCACCTCCAAAACAGACTGGACCATTACGCATCTTAGATCTTTTCTGTGGGGTTGGGGGTACTGGCCTTGGTTGTTTGGGCATGGCAGCTGGGTGTACCAAAGAAGACGAAGCTTTCATGAAGGAGAGAGTGAAAATAATAGGAGCGCTGGACAACTGCCCAAACGCTTGCAAAGCATATGCAAAGAATGTAAGCAGGCGACATAATACCACTGTCCAAGTTCACGAAAAAAGGAAGAAGGCAGAGGCCGAGAAAAAATCAATTTGGAGGGAAGGGAAGGAGGTGAAGGAAAAAATAAAGAAAGCCAAACAAGGGGAAGAACAGATCCCGGTGTTTCAAATGGATGTTGCAGACTTCGGCGTTGCCCTTCAACGGGCAAAAATGAACTTTAATATAGTGCAGTCGCCAAGCAAACCGGGCAAAGAAAGACAAGAATCTTCTTCGTTAGGAAAAAAAGCAGACAATTTGTTGAACAGCATTTGTTTTGCAGACCCAGATCTTGTAGTAGTTACCGCCCCATGTCAGAACTACTCAAGCTTAAACCGAAACCACGGTTCCCAGAAATGCGATGAACAGCACCTGAATAACAAAGCTCTATGGGATTCGTGGCAGATTGTCAACACCTTCAGGCCCAAAGGAGTTTTGATGGAAAATGTCTGTGGCATGATCAATTTCAAGGACCAAAAAGGCTGTGTGTTGGGGAGGCTCGTTGGAGAGCTGCTTGGATGGGGCTATAATGTGAAACTGGAAGTCCTCCAGGTCCAGTACTACGGGGTTCCTTCGCAGAGGAGCCGCCTGATTCTTCAGGCCACCCTACAGGGGACAGGAGGCTTGCCACCAGCAGCAGTGCAAGTGTCAGCTGATGGGTGGGGGTTTCCACGGCATTTAGAGTCTGCGCAGCCAGTGCCACTCATGTCCTCCCGAAAAGCAGAAGATGTGGAAGATGCCTCTGGAACATGTTCTCTACGGAAGATGCAAAGCAAGTCATCAAAAGATCTCCCTTCCAATGAGATTGATGAAACTCGATACGGTGAGGGGGCAATCGATTTGCAATCCATTCCACTCCTTACCGTTCGGCATGCAATCGGAGACTTACTCAACGTGGACACAATCTCTCTGAAGCAACGCCAGCACAATTTGACAAGTGCATACCCATGTAAAGCTGCTGCCCAATCAGTGGGTTCTCTGGAGTCTTCTGCAACAGTTTCTGAGATAACGAAAGACCAACTTGCCAGTGTGCGGCGCTACCAGCGCCTCTGCCGGCTGGGCAGCCCCCAGAAAAACAGCATCGGCGACCACTTCTCAGTGGGCATTCAGGGCCGGCGAGGCCGCAAACGCGACTGGCTGCGGCTGCGGTGGGGGGATTTGGGCCCCACCGTCACCAGTAACCCGGACCCGCTGCAGTACCGGTGTGTCCACCCCTGCCACGACCGGGCCCTCACCGTGCGGGAGGCTGCGCGTCTCCAGGGCTTCCAGGACCGGGCGGGGTTCACGGGGACCAGCGTCCAGGAACGCTACAAGCAGGTGGCGAACGCGGTGCCGCCGCCGCTCGCGTACCGACTGGCGCGGGCGTGGGTGAGTCACTTGTGCCAAGAGCGGCAGGAGTGCAGTGACGGAATCAGGAGTAGGGATGTTCCAAGGAACTTCACAAAAACTCGAGCAGGCAGAAAAAGGCAGAAGGTCCAAATGGCAGTTGATTTAGGGTGAGGAGAATGCCCTGAAGGTGTGAGCAAGAAATCCATAGTCACCTTGGGGACTATCCACAGTCTTAGCTTGAAATCATTGATATAGGTTCTCCAAAGGAAATGATGTAAAGTAACTCTGCTCACCTATGATAACAAAAATTGTAAATTATATTTATATcact
>transcript_HQ_Ha_transcript10049/f2p0/2230
gatacggcaACACACAGAGTACTGCTGCTTACTGCTGCTTGAAAACCACAAACCAATCAAAAACTCCAGTACAAAACTACAAACTAATCAAAAACTCCAGTACTGCTGCTTGAAAACCACAAACCAATAGAATGGTAAACGAAAAACTTCAGTCCTGAGtaaaggatGAAAAACTCCAATCCTGAATAAAAGGACGATAAAaaatccagtacAAAACTACAAACTAATCAAAAACTCCAGTACTGCTGCTTGAAAACCACAAACCAAGAAAATGGTAAACGAAAcacttcaatccggagtAAATGATGAAAAACTCCAATCCTGACAATACAACGAAAAACCTGCAGCTACAGCTAGACCAACCCGATGAACATGAAAAACACAAACCAAGAAAGGAAAGAAAAATAGAAAAAAtcaagctGTTCCAGAATGGTCCGGATCTGGTGGGTGGCCTCTGGTTTTTTGGTGGTGGGTTGGTCGCCGCTTCGTAGTTCGAAGTGGTGGGTGGTTTTTCCTGCAGCCTGCAGAGAATAGCATTCGtcaagtggtTGGAATCATTTTTTCTTCTACTTTGACATTAATGTCCTTGACGTGGGGCAAATCTGGCACTGGTCCAGGTTTGCTCAAATCACAAACTACTGTAGGCAGATGTATTCATTTTTTATTGATTAGAAAAAAGCTATCCTACAACACCCCAATCTATGGTGACGATGCCTGCATGTCGGGGACTCCACCCCCAGTCTGGCTCTATATCAGCCATGTCTTCATCAGGCCACCTTGATTGTTGATGATAGGGATTGACTGCAGCACTCCTCAACAAAAATGAAAAATCACAACAAATATGACGTGCTGTCCTCAACAGAATTTTCATTTTTGATGACAAGAAAAAAAAaacactgaaaacggcaggtggagacaagggccctccgcatcttgagcggattgaggcgagctctccgcaaacaccaaacactgaaacggcgggtggacacaaaggtccctgcttacaatactgataacaagaagcgggtggaggcaagctccctgcttgcgattctgatggatgggtcgaggtaaagctccctgccgtgacaacgcGTGCTGGTCGATCCTCCTGCTCCAACATAACAAGTGAATGGTGATTTGATTCCTGGACATAGTCTGGTGAGCATTACCAAGAACAAGAGATCAAGATGATGTACCTCTCAGCAGGAGGGGATGTCTGACAGCAGTGTTGCTGGAGGTGGCAACAACAACAACAGCAAGATTTGACACACAACATGGCATGGCACTGGAGGTGGTGCAGCAGTGTTTGGTGGAGCTTCTTAAGCACAGAGAGTAGTCCAAGCCAGGCAGTGGCAACACATGGTAAGCAGGACCTGTGGTGGTGTGCACCTGACTAGGAGGGGGTGTTTTCCAGCAGGAAGACACCGTCCGGTGTGTGTAGTCAGGTTGGCCGTGGCCCGAGGGCGGACAACAACGATGACCATGGCGGCCtgatttaacaccaCGATACGTGCCTCCGGGCATGAGCATCATCAAGTGATGAGAGGCAcTCTTGATGATGAAGTTGAGGAAGAAGAAGAATGTGACAAcatccagtGATGAAAGAGTGTGGTGACCAATGAGATtAAGAAAAAAGAAGAAGAAAGAAGAgcagcctattaTTATCATGTAGTTGTGAGAAAGAGGAGAAAGAATTTAGAAATATAGGGAAAACGTAACTGAAATTGCAAATGCAGCAGCAGCAactgcgtagaacaatatatATACCAATGTTTTAGTGAGGGAAGCACATGCAGGGCAATTAACCCCACTAGGGGGAACAGTAAAGGTGCCAATCAATCTGGTTATATAGATCAGATGGGAGTAAAGAGATAGTATATTTGTGCTGTTGTGGTTCTTCTTCTTCTATATAGGCATGATGGCGTGTTTCCCACTTCAAGGTGGTACAGTAGCCACATCATCCAATCACAGTAGAGATGTGATGTCCAATtAAACCGAAACTACAAGAGTATTGGCTAACAACACTTCAACCACCATAGGAGTTTCAGAGTCTGCCAGGATAGCTTACTAAAGGATAACCACCAACCACCATCTTGATTTTGAGGTTGTCTTTGATGAGACCATCATCGAGTATCacagcaacaacgctACCCGTGAGCTGTGGAAAATCTCCGAGCGATTTTAGCGGTTTCGAAAGAATAAATTCCGTGAGGGAATCGACCAACGAAATACTTAACGACTAC
>transcript_HQ_Ha_transcript10979/f2p0/2099
gatattagcATTCACGCAGCAGGAGGGGAACCTGTCATGGGGAATGGCGCCAGTGTGGGCACAAGCGTGAAAACAGCGGTGACCAAAAAGGCCAAAAAAGTTCTATCCAATGGTGGAAGAAAGCTTATCACAGCTGCGGCACCAAAAATCAAGAAGACAGCAGAAAAGCTGAAAATAACCGCAAAAGCAGCTGTTTTATATGAGGCCAACCAACCTTTTGCGATTGAAGAAATTGAAATTACTCCGCCCAAAGAAGGGGAAGTTCTGATCAAAGTCTATGCCGCAGGCGTTTGCCACAGCGACTGGCATGTGGCAAGCGGAAATACTCCTCATCCATTTCCAGTTATTTGCGGCCATGAGGGCGCCGGCGTGGTGGAGGCGGTGGGGCCCGGGGGCGGCCGGGGGGGAGGAGTGCGCGTTGGGGACCACGTGGCCCTGAACTGGGCGCCCTACTGCGGCCGGTGCTTTTACTGCTTGCGTGGAAAGCCCAGCCTGTGTCAGGAGCACACTGACACGATCTGGGCAGGGACGATGAAGGATGGGACAACTCGGTTCAAAACACCGAGTGGAGAGACGGCTTACCACTTCTCAGGGCTCGGGTGCTTCTCTGAGCGGGTAGTGGTTGACGAGTCGAGCTGTGTGGTTCTCTCTAAAGACATCCCTCTCGAAATAGCAGCTCTTGTTGGGTGTGCTGTCACCACAGGTGTCGGATCCGTCTTCAATGCTGCAAAAGTCGAACCTTGCAGTTCAGTGGTTGTTTTTGGATGTGGGGGTGTGGGTCTGAGTACCATTTTAGGAGCTAAACTAGCTGGTGCAAGCACCATCATTGCGGTTGATATTGTTGACTCAAAAGCGCCAATGGCCACAAGCTTTGGAGGAACACATTTTTTGAAGTATGGGGCTGAAGGAGAAGAGGAAATAGCAAAGCAAGTCCAGGATCTAACTGAGGGGCGGGGAGCTGACTATGTTTTTGAGGCGATAGGGTCGACCGCGGTGCAGGAGGCGGCGCTGGCGTGTGCACGGCCCGGTGGCGCGCTGGTGCTCTCGGGCCTCGCCCCCGTGGGCACGCACGCCGCTGTCCCCACCGCCCTGCTCACCCGACAAGAAAAAACCATAATGGGCTCCTATTATGGTTCTTGCAATGCTGCTCGGGACTTCCAACGATACTCAGATATTCATATTAAAAAACAGTTTGACTTATCACAACTAATCTCTAAAGTTTACCGGCTTGAAGAAATTAATGAAGCTTACCAGGAGATGCTGGAAGGCAAGCTGGCCCGGGGCCTCCTCGTGTTCGACGAGGCGGCCCAGTTTGGCCCTCGCGGCGCACTGCCGCGTTCTTCTCACGTCGGGGACGGGGACCGGGGCGAGGAGGACGTCGCGGCGGTGGAGGACGTGGACGTGGACAACGGCGGGGGGGGGGACCCCTCCTCCGTTGCGGAAGGCCCCTCCTGAGGCTGAGGAGAGGGGGGTGGGGTGCTGGGCTGGGGGCGGCAGGTCGTTCATCGAATCTTCAACAAGGAAGCAGGAGTGCCAACAGGCTGCTGCCTTTGTCATTATCATGACGACAAGCGTAGAAAAACACAAATGCGGCTCAGGAGTTTGGCGGAATTTTTAGTGCTACTATGATAGTGCCGTATCCCCCAAAGAATTCAGTTTCTGTTGGCGAAGTGGTGTATCATCATGTGCCGCTGAAAATGATCAAATCAAGATGAGCCATATCTTACATCATAGTAGAGGTTGTTGAATGAAAGTATATAATAATAATGAGGAAGACCCGGACGGGATCTGTGTGCGGATGGGAGCGGTGTCGTTGGACAACCGCTGGGGCACCGAGGAGGGTTACTTTTTTTGTTGTCTTGTTGGACGTGTAATAGAAGAGAAGGAGTCGAAGAAGAAGGTGCAAGTGAGAACAGTAAGGAGAAGGAGGGCGTGAATCTTGGCGACAGTTTTTCTTGTTCCCTTTCTTAGTAGCACAGTTTTTTCTTTCTTCTTATTTCTATACAAATATAGCAGCACAGTATTATTAAGTAGTAGTTAGTATAGGTTAAAAAATACAACATAAAAAACTTAATATTTGACTATTATTCTTTGGCAACC
>transcript_HQ_Ha_transcript14621/f9p0/1825
[truncated: 22,234,875 more chars]
