# Supplementary material for: Full-Length Transcriptome Analysis of the Ichthyotoxic Harmful Alga Heterosigma akashiwo (Raphidophyceae) Using Single-Molecule Real-Time Sequencing
Source: Microorganisms. 2023 Feb 3;11(2):389. doi: 10.3390/microorganisms11020389 (PMC9959365; doi:10.3390/microorganisms11020389)
Supplement: Supplementary file 1 [file microorganisms-11-00389-s001.zip › Supplementary materials/Table S1.xlsx]

## Sheet: Table S1
Table S1 List of 16,668 unigenes that were annotated in databases.
Gene_id	{nr}	{SwissProt}	{KEGG}	{KOG}	{GO}	{nt}	{pfam}
transcript_HQ_Ha_transcript13431/f2p0/1921	{XP_001697381.1; hypothetical protein CHLREDRAFT_192884 [Chlamydomonas reinhardtii]}	{sp|S4R2P9|NAC3_MOUSE; Sodium/calcium exchanger 3 OS=Mus musculus GN=Slc8a3 PE=1 SV=1}	{cre:CHLREDRAFT_192884; K05849 SLC8A, NCX solute carrier family 8 (sodium/calcium exchanger) - ko04371; Environmental Information Processing; Signal transduction; Apelin signaling pathway | ko04020; Environmental Information Processing; Signal transduction; Calcium signaling pathway | ko04022; Environmental Information Processing; Signal transduction; cGMP-PKG signaling pathway | ko04974; Organis…	{CE23275; KOG1306 Ca2+/Na+ exchanger NCX1 and related proteins PT Inorganic ion transport and metabolism ; Signal transduction mechanisms ;}	{GO:0007154; cell communication; biological_process GO:0055085; transmembrane transport; biological_process GO:0016021; integral to membrane; cellular_component}	{NA}	{PF01699:Sodium/calcium exchanger protein PF03160:Calx-beta domain}
transcript_HQ_Ha_transcript15112/f5p0/1800	{BAJ95058.1; predicted protein [Hordeum vulgare subsp. vulgare]}	{sp|S4R2P9|NAC3_MOUSE; Sodium/calcium exchanger 3 OS=Mus musculus GN=Slc8a3 PE=1 SV=1}	{cre:CHLREDRAFT_192884; K05849 SLC8A, NCX solute carrier family 8 (sodium/calcium exchanger) - ko04371; Environmental Information Processing; Signal transduction; Apelin signaling pathway | ko04020; Environmental Information Processing; Signal transduction; Calcium signaling pathway | ko04022; Environmental Information Processing; Signal transduction; cGMP-PKG signaling pathway | ko04974; Organis…	{CE23275; KOG1306 Ca2+/Na+ exchanger NCX1 and related proteins PT Inorganic ion transport and metabolism ; Signal transduction mechanisms ;}	{GO:0055085; transmembrane transport; biological_process GO:0007154; cell communication; biological_process GO:0016021; integral to membrane; cellular_component}	{NA}	{PF01699:Sodium/calcium exchanger protein PF03160:Calx-beta domain}
transcript_HQ_Ha_transcript32741/f2p0/553	{XP_006410010.1; hypothetical protein EUTSA_v10017490mg [Eutrema salsugineum]}	{sp|Q9ZW33|TIM10_ARATH; Mitochondrial import inner membrane translocase subunit TIM10 OS=Arabidopsis thaliana GN=TIM10 PE=1 SV=1}	{gsl:Gasu_31740; K17778 TIM10 mitochondrial import inner membrane translocase subunit TIM10 - -}	{At2g29530; KOG3480 Mitochondrial import inner membrane translocase, subunits TIM10/TIM12 U Intracellular trafficking, secretion, and vesicular transport ;}	{NA}	{NA}	{NA}
transcript_HQ_Ha_transcript21568/f4p0/1241	{XP_002949555.1; hypothetical protein VOLCADRAFT_85348 [Volvox carteri f. nagariensis]}	{sp|Q9ZW04|TRNH4_ARATH; Tropinone reductase homolog At2g29170 OS=Arabidopsis thaliana GN=At2g29170 PE=3 SV=1}	{vcn:VOLCADRAFT_85348; K08081 TR1 tropinone reductase I 1.1.1.206 ko00960; Metabolism; Biosynthesis of other secondary metabolites; Tropane, piperidine and pyridine alkaloid biosynthesis}	{At2g29170; KOG0725 Reductases with broad range of substrate specificities R General function prediction only ;}	{GO:0050662; coenzyme binding; molecular_function GO:0055114; oxidation-reduction process; biological_process GO:0009396; folic acid-containing compound biosynthetic process; biological_process GO:0004488; methylenetetrahydrofolate dehydrogenase (NADP+) activity; molecular_function GO:0003824; NA}	{NA}	{PF01370:NAD dependent epimerase/dehydratase family PF02882:Tetrahydrofolate dehydrogenase/cyclohydrolase, NAD(P)-binding domain}
transcript_HQ_Ha_transcript20633/f7p0/1406	{CDP05253.1; unnamed protein product [Coffea canephora]}	{sp|Q9ZV15|CDPKK_ARATH; Calcium-dependent protein kinase 20 OS=Arabidopsis thaliana GN=CPK20 PE=3 SV=1}	{mus:103979077; - - - - -}	{At2g38910; KOG0032 Ca2+/calmodulin-dependent protein kinase, EF-Hand protein superfamily T Signal transduction mechanisms ;}	{GO:0005524; ATP binding; molecular_function GO:0004672; protein kinase activity; molecular_function GO:0006468; protein phosphorylation; biological_process}	{NA}	{PF07714:Protein tyrosine kinase PF00069:Protein kinase domain}
transcript_HQ_Ha_transcript20205/f3p0/1375	{XP_011401462.1; ER lumen protein retaining receptor [Auxenochlorella protothecoides]}	{sp|Q9ZTN2|ERD2_PETHY; ER lumen protein-retaining receptor OS=Petunia hybrida GN=ERD2 PE=2 SV=1}	{apro:F751_5360; - - - - -; apro:F751_5360; - - - - -}	{7297696; KOG3106 ER lumen protein retaining receptor U Intracellular trafficking, secretion, and vesicular transport ;}	{GO:0016021; integral to membrane; cellular_component GO:0009055; NA GO:0006621; protein retention in ER lumen; biological_process GO:0046923; ER retention sequence binding; molecular_function}	{NA}	{PF00810:ER lumen protein retaining receptor PF01292:Prokaryotic cytochrome b561}
transcript_HQ_Ha_transcript22115/f2p0/1196	{KXZ54946.1; hypothetical protein GPECTOR_3g115 [Gonium pectorale]}	{sp|Q9ZTN2|ERD2_PETHY; ER lumen protein-retaining receptor OS=Petunia hybrida GN=ERD2 PE=2 SV=1}	{cre:CHLREDRAFT_190147; K10949 KDELR ER lumen protein retaining receptor - ko05110; Human Diseases; Infectious diseases: Bacterial; Vibrio cholerae infection}	{At1g29330; KOG3106 ER lumen protein retaining receptor U Intracellular trafficking, secretion, and vesicular transport ;}	{GO:0006621; protein retention in ER lumen; biological_process GO:0046923; ER retention sequence binding; molecular_function GO:0016021; integral to membrane; cellular_component}	{NA}	{PF00810:ER lumen protein retaining receptor}
transcript_HQ_Ha_transcript33779/f2p0/463	{XP_001777837.1; predicted protein [Physcomitrella patens]}	{sp|Q9ZT87|PEL1_ARATH; Protein PELOTA 1 OS=Arabidopsis thaliana GN=PEL1 PE=2 SV=1}	{smo:SELMODRAFT_103116; K06965 PELO, DOM34, pelA protein pelota - ko03015; Genetic Information Processing; Translation; mRNA surveillance pathway}	{At4g27650; KOG2869 Meiotic cell division protein Pelota/DOM34 J Translation, ribosomal structure and biogenesis ;}	{NA}	{NA}	{NA}
transcript_HQ_Ha_transcript20867/f4p0/1306	{GAV85551.1; FA_hydroxylase domain-containing protein [Cephalotus follicularis]}	{sp|Q9ZT29|SC5D_TOBAC; Delta(7)-sterol-C5(6)-desaturase OS=Nicotiana tabacum PE=2 SV=1}	{ini:109174285; K00227 SC5DL, ERG3 Delta7-sterol 5-desaturase 1.14.19.20 ko00100; Metabolism; Lipid metabolism; Steroid biosynthesis}	{At3g02580; KOG0872 Sterol C5 desaturase I Lipid transport and metabolism ;}	{GO:0016491; oxidoreductase activity; molecular_function GO:0055114; oxidation-reduction process; biological_process GO:0006633; fatty acid biosynthetic process; biological_process GO:0005506; iron ion binding; molecular_function}	{NA}	{PF04116:Fatty acid hydroxylase superfamily}
transcript_HQ_Ha_transcript23363/f3p0/1114	{ACN35454.1; unknown [Zea mays]}	{sp|Q9ZT29|SC5D_TOBAC; Delta(7)-sterol-C5(6)-desaturase OS=Nicotiana tabacum PE=2 SV=1}	{ini:109174285; K00227 SC5DL, ERG3 Delta7-sterol 5-desaturase 1.14.19.20 ko00100; Metabolism; Lipid metabolism; Steroid biosynthesis}	{At3g02580; KOG0872 Sterol C5 desaturase I Lipid transport and metabolism ;}	{GO:0005506; iron ion binding; molecular_function GO:0006633; fatty acid biosynthetic process; biological_process GO:0016491; oxidoreductase activity; molecular_function GO:0055114; oxidation-reduction process; biological_process}	{NA}	{PF04116:Fatty acid hydroxylase superfamily}
transcript_HQ_Ha_transcript19921/f5p0/1398	{XP_016548211.1; PREDICTED: chaperone protein dnaJ 15 [Capsicum annuum]}	{sp|Q9ZSY2|DNJ15_ARATH; Chaperone protein dnaJ 15 OS=Arabidopsis thaliana GN=ATJ15 PE=1 SV=1}	{pxb:103947110; - - - - -}	{CE01057; KOG0713 Molecular chaperone (DnaJ superfamily) O Posttranslational modification, protein turnover, chaperones ;}	{GO:0006520; cellular amino acid metabolic process; biological_process GO:0016743; carboxyl- or carbamoyltransferase activity; molecular_function}	{NA}	{PF02729:Aspartate/ornithine carbamoyltransferase, carbamoyl-P binding domain}
transcript_HQ_Ha_transcript16409/f61p0/1675	{JAT72819.1; hypothetical protein g.251, partial [Auxenochlorella protothecoides]}	{sp|Q9ZS34|CHLP_TOBAC; Geranylgeranyl diphosphate reductase, chloroplastic OS=Nicotiana tabacum GN=CHLP PE=2 SV=1}	{ccp:CHC_T00009478001; K10960 chlP, bchP geranylgeranyl diphosphate/geranylgeranyl-bacteriochlorophyllide a reductase [EC:1.3.1.83 1.3.1.111] 1.3.1.83,1.3.1.111 ko00860; Metabolism; Metabolism of cofactors and vitamins; Porphyrin and chlorophyll metabolism | ko00900; Metabolism; Metabolism of terpenoids and polyketides; Terpenoid backbone biosynthesis}	{NA}	{GO:0008033; tRNA processing; biological_process GO:0050660; flavin adenine dinucleotide binding; molecular_function GO:0055114; oxidation-reduction process; biological_process GO:0016491; oxidoreductase activity; molecular_function GO:0071949; FAD binding; molecular_function}	{XM_010031587.2; PREDICTED: Eucalyptus grandis geranylgeranyl diphosphate reductase, chloroplastic (LOC104419806), mRNA}	{PF01134:Glucose inhibited division protein A PF07992:Pyridine nucleotide-disulphide oxidoreductase PF01494:FAD binding domain PF01266:FAD dependent oxidoreductase}
transcript_HQ_Ha_transcript35547/f6p0/473	{KXZ54985.1; hypothetical protein GPECTOR_3g150 [Gonium pectorale]}	{sp|Q9ZS34|CHLP_TOBAC; Geranylgeranyl diphosphate reductase, chloroplastic OS=Nicotiana tabacum GN=CHLP PE=2 SV=1}	{cme:CYME_CMJ154C; K10960 chlP, bchP geranylgeranyl diphosphate/geranylgeranyl-bacteriochlorophyllide a reductase [EC:1.3.1.83 1.3.1.111] 1.3.1.83,1.3.1.111 ko00860; Metabolism; Metabolism of cofactors and vitamins; Porphyrin and chlorophyll metabolism | ko00900; Metabolism; Metabolism of terpenoids and polyketides; Terpenoid backbone biosynthesis}	{NA}	{NA}	{NA}	{NA}
transcript_HQ_Ha_transcript19158/f5p0/1451	{KXZ49021.1; hypothetical protein GPECTOR_23g11 [Gonium pectorale]}	{sp|Q9ZRF1|MTDH_FRAAN; Probable mannitol dehydrogenase OS=Fragaria ananassa GN=CAD PE=2 SV=1}	{cre:CHLREDRAFT_102784; - - - - -}	{At4g37990; KOG0023 Alcohol dehydrogenase, class V Q Secondary metabolites biosynthesis, transport and catabolism ;}	{GO:0051287; NAD binding; molecular_function GO:0055114; oxidation-reduction process; biological_process}	{NA}	{PF02826:D-isomer specific 2-hydroxyacid dehydrogenase, NAD binding domain PF08240:Alcohol dehydrogenase GroES-like domain PF00107:Zinc-binding dehydrogenase}
transcript_HQ_Ha_transcript28835/f2p0/739	{ABK23374.1; unknown [Picea sitchensis]}	{sp|Q9ZR41|GLRX_SOLLC; Glutaredoxin OS=Solanum lycopersicum PE=3 SV=1}	{ccp:CHC_T00003328001; - - - - -}	{7293857; KOG1752 Glutaredoxin and related proteins O Posttranslational modification, protein turnover, chaperones ;}	{GO:0045454; cell redox homeostasis; biological_process GO:0009055; NA GO:0015035; protein disulfide oxidoreductase activity; molecular_function}	{NA}	{PF00462:Glutaredoxin}
transcript_HQ_Ha_transcript3749/f2p0/3150	{XP_005651396.1; hypothetical protein COCSUDRAFT_64687 [Coccomyxa subellipsoidea C-169]}	{sp|Q9ZR37|DUS1_ARATH; Dual specificity protein phosphatase 1 OS=Arabidopsis thaliana GN=DSPTP1 PE=1 SV=1}	{csl:COCSUDRAFT_64687; - - - - -}	{At3g23610; KOG1716 Dual specificity phosphatase V Defense mechanisms ;}	{NA}	{NA}	{NA}
transcript_HQ_Ha_transcript22021/f4p0/1207	{XP_010496460.1; PREDICTED: putative dual specificity protein phosphatase DSP8 isoform X1 [Camelina sativa]}	{sp|Q9ZQP1|DSP8_ARATH; Putative dual specificity protein phosphatase DSP8 OS=Arabidopsis thaliana GN=DSP8 PE=2 SV=2}	{nnu:104598435; K14165 K14165 atypical dual specificity phosphatase [EC:3.1.3.16 3.1.3.48] 3.1.3.16,3.1.3.48 -}	{At5g56610; KOG1719 Dual specificity phosphatase V Defense mechanisms ;}	{GO:0008138; protein tyrosine/serine/threonine phosphatase activity; molecular_function GO:0004725; protein tyrosine phosphatase activity; molecular_function GO:0006470; protein dephosphorylation; biological_process}	{NA}	{PF00102:Protein-tyrosine phosphatase PF00782:Dual specificity phosphatase, catalytic domain}
transcript_HQ_Ha_transcript27357/f2p0/828	{XP_005844624.1; hypothetical protein CHLNCDRAFT_36836 [Chlorella variabilis]}	{sp|Q9ZPY1|PPOX2_ARATH; Pyridoxine/pyridoxamine 5'-phosphate oxidase 2 OS=Arabidopsis thaliana GN=PPOX2 PE=1 SV=2}	{cvr:CHLNCDRAFT_36836; - - - - -}	{At2g46580; KOG4558 Uncharacterized conserved protein S Function unknown ;}	{GO:0010181; FMN binding; molecular_function GO:0004733; pyridoxamine-phosphate oxidase activity; molecular_function GO:0055114; oxidation-reduction process; biological_process}	{NA}	{PF01243:Pyridoxamine 5'-phosphate oxidase PF12766:Pyridoxamine 5'-phosphate oxidase}
transcript_HQ_Ha_transcript10504/f2p0/2185	{XP_005650990.1; EMP/nonaspanin domain family protein [Coccomyxa subellipsoidea C-169]}	{sp|Q9ZPS7|TMN3_ARATH; Transmembrane 9 superfamily member 3 OS=Arabidopsis thaliana GN=TMN3 PE=2 SV=1}	{csl:COCSUDRAFT_27028; - - - - -}	{At2g01970; KOG1277 Endosomal membrane proteins, EMP70 U Intracellular trafficking, secretion, and vesicular transport ;}	{GO:0016021; integral to membrane; cellular_component}	{NA}	{PF02990:Endomembrane protein 70}
transcript_HQ_Ha_transcript9760/f5p0/2252	{XP_005650990.1; EMP/nonaspanin domain family protein [Coccomyxa subellipsoidea C-169]}	{sp|Q9ZPS7|TMN3_ARATH; Transmembrane 9 superfamily member 3 OS=Arabidopsis thaliana GN=TMN3 PE=2 SV=1}	{csl:COCSUDRAFT_27028; - - - - -}	{At2g01970; KOG1277 Endosomal membrane proteins, EMP70 U Intracellular trafficking, secretion, and vesicular transport ;}	{GO:0016021; integral to membrane; cellular_component}	{NA}	{PF02990:Endomembrane protein 70}
transcript_HQ_Ha_transcript6566/f2p0/2620	{XP_007509142.1; ammonium transporter [Bathycoccus prasinos]}	{sp|Q9ZPJ8|AMT12_ARATH; Ammonium transporter 1 member 2 OS=Arabidopsis thaliana GN=AMT1-2 PE=1 SV=1}	{bpg:Bathy14g02040; K03320 amt, AMT, MEP ammonium transporter, Amt family - -}	{At1g64780; KOG0682 Ammonia permease P Inorganic ion transport and metabolism ;}	{GO:0008519; ammonium transmembrane transporter activity; molecular_function GO:0016020; membrane; cellular_component GO:0015628; protein secretion by the type II secretion system; biological_process GO:0008565; protein transporter activity; molecular_function GO:0015696; ammonium transport; biological_process GO:0015627; type II protein secretion system complex; cellular_component}	{NA}	{PF00909:Ammonium Transporter Family PF02501:Type II secretion system (T2SS), protein I}
transcript_HQ_Ha_transcript15460/f3p0/1791	{XP_006449327.1; hypothetical protein CICLE_v10015059mg [Citrus clementina]}	{sp|Q9ZPH2|GRS17_ARATH; Monothiol glutaredoxin-S17 OS=Arabidopsis thaliana GN=GRXS17 PE=1 SV=1}	{cit:102630192; - - - - -}	{At4g04950; KOG0911 Glutaredoxin-related protein O Posttranslational modification, protein turnover, chaperones ;}	{GO:0045454; cell redox homeostasis; biological_process GO:0003968; RNA-directed RNA polymerase activity; molecular_function GO:0008270; zinc ion binding; molecular_function GO:0015035; protein disulfide oxidoreductase activity; molecular_function GO:0005515; protein binding; molecular_function GO:0009055; NA}	{KC747376.1; Amaranthus muricatus bio-material USDA:GRIN:PI633583 putative glutaredoxin-like protein gene, partial cds}	{PF00462:Glutaredoxin PF00085:Thioredoxin PF05183:RNA dependent RNA polymerase PF09223:ZinT (YodA) periplasmic lipocalin-like zinc-recruitment PF13417:Glutathione S-transferase, N-terminal domain}
transcript_HQ_Ha_transcript13859/f2p0/1906	{CEF99426.1; Cytochrome b5-like heme/steroid binding domain, partial [Ostreococcus tauri]}	{sp|Q9ZNW2|DES6_PHYPA; Acyl-lipid (9-3)-desaturase OS=Physcomitrella patens subsp. patens GN=DES6 PE=1 SV=1}	{olu:OSTLU_94891; - - - - -}	{CE25153; KOG4232 Delta 6-fatty acid desaturase/delta-8 sphingolipid desaturase I Lipid transport and metabolism ;}	{GO:0006629; lipid metabolic process; biological_process}	{NA}	{PF00487:Fatty acid desaturase}
transcript_HQ_Ha_transcript14344/f3p0/1838	{ADB81955.1; delta 6 desaturase [Lobosphaera incisa]}	{sp|Q9ZNW2|DES6_PHYPA; Acyl-lipid (9-3)-desaturase OS=Physcomitrella patens subsp. patens GN=DES6 PE=1 SV=1}	{ccp:CHC_T00008879001; - - - - -}	{At3g61580; KOG4232 Delta 6-fatty acid desaturase/delta-8 sphingolipid desaturase I Lipid transport and metabolism ;}	{GO:0003735; structural constituent of ribosome; molecular_function GO:0005840; ribosome; cellular_component GO:0006412; translation; biological_process GO:0006629; lipid metabolic process; biological_process}	{NA}	{PF01165:Ribosomal protein S21 PF00487:Fatty acid desaturase}
transcript_HQ_Ha_transcript28124/f4p0/768	{XP_010510759.1; PREDICTED: zinc finger A20 and AN1 domain-containing stress-associated protein 3 [Camelina sativa]}	{sp|Q9ZNU9|SAP3_ARATH; Zinc finger A20 and AN1 domain-containing stress-associated protein 3 OS=Arabidopsis thaliana GN=SAP3 PE=2 SV=1}	{eus:EUTSA_v10017328mg; - - - - -}	{At2g27580; KOG3173 Predicted Zn-finger protein R General function prediction only ;}	{GO:0008270; zinc ion binding; molecular_function GO:0003677; DNA binding; molecular_function}	{NA}	{PF01428:AN1-like Zinc finger PF01754:A20-like zinc finger}
transcript_HQ_Ha_transcript22241/f2p0/1182	{GAQ92840.1; hypothetical protein KFL_011630020 [Klebsormidium flaccidum]}	{sp|Q9ZG88|PODJ_CAUCR; Localization factor PodJL OS=Caulobacter crescentus (strain ATCC 19089 / CB15) GN=podJ PE=1 SV=2}	{mpp:MICPUCDRAFT_11504; - - - - -}	{Hs20559528; KOG1550 Extracellular protein SEL-1 and related proteins MOT Cell wall/membrane/envelope biogenesis ; Posttranslational modification, protein turnover, chaperones ; Signal transduction mechanisms ;}	{NA}	{NA}	{NA}
transcript_HQ_Ha_transcript20000/f2p0/1382	{GAQ90317.1; hypothetical protein KFL_006260030 [Klebsormidium flaccidum]}	{sp|Q9ZBH0|Y6443_STRCO; Putative S-adenosyl-L-methionine-dependent methyltransferase SCO6443 OS=Streptomyces coelicolor (strain ATCC BAA-471 / A3(2) / M145) GN=SCO6443 PE=3 SV=1}	{cme:CYME_CMN118C; - - - - -}	{NA}	{GO:0032259; methylation; biological_process GO:0008168; methyltransferase activity; molecular_function}	{NA}	{PF04072:Leucine carboxyl methyltransferase}
transcript_HQ_Ha_transcript34319/f2p0/508	{XP_001693150.1; glutathione peroxidase [Chlamydomonas reinhardtii]}	{sp|Q9Z9N7|BSAA_BACHD; Glutathione peroxidase homolog BsaA OS=Bacillus halodurans (strain ATCC BAA-125 / DSM 18197 / FERM 7344 / JCM 9153 / C-125) GN=bsaA PE=3 SV=1}	{cre:CHLREDRAFT_137012; K00432 gpx glutathione peroxidase 1.11.1.9 ko00590; Metabolism; Lipid metabolism; Arachidonic acid metabolism | ko00480; Metabolism; Metabolism of other amino acids; Glutathione metabolism | ko04918; Organismal Systems; Endocrine system; Thyroid hormone synthesis}	{YBR244w; KOG1651 Glutathione peroxidase O Posttranslational modification, protein turnover, chaperones ;}	{NA}	{NA}	{NA}
transcript_HQ_Ha_transcript32279/f3p0/578	{GAQ81501.1; hypothetical protein KFL_000820080 [Klebsormidium flaccidum]}	{sp|Q9Z336|DYLT1_RAT; Dynein light chain Tctex-type 1 OS=Rattus norvegicus GN=Dynlt1 PE=1 SV=1}	{vcn:VOLCADRAFT_106744; K10420 DYNLT dynein light chain Tctex-type 1 - -}	{Hs5730085; KOG4081 Dynein light chain N Cell motility ;}	{NA}	{NA}	{NA}
transcript_HQ_Ha_transcript20314/f3p0/1354	{GAQ87447.1; Mitochondrial Enoyl-ACP Synthase [Klebsormidium flaccidum]}	{sp|Q9Z311|MECR_RAT; Trans-2-enoyl-CoA reductase, mitochondrial OS=Rattus norvegicus GN=Mecr PE=1 SV=1}	{pda:103702847; K07512 MECR, NRBF1 mitochondrial trans-2-enoyl-CoA reductase 1.3.1.38 ko01212; Metabolism; Global and overview maps; Fatty acid metabolism | ko00062; Metabolism; Lipid metabolism; Fatty acid elongation}	{Hs17445743; KOG0025 Zn2+-binding dehydrogenase (nuclear receptor binding factor-1) KC Transcription ; Energy production and conversion ;}	{GO:0055114; oxidation-reduction process; biological_process}	{NA}	{PF00107:Zinc-binding dehydrogenase PF08240:Alcohol dehydrogenase GroES-like domain}
transcript_HQ_Ha_transcript16491/f2p0/1683	{KXZ41759.1; hypothetical protein GPECTOR_292g783 [Gonium pectorale]}	{sp|Q9Z2X2|PSD10_MOUSE; 26S proteasome non-ATPase regulatory subunit 10 OS=Mus musculus GN=Psmd10 PE=1 SV=3}	{mdm:103445757; - - - - -}	{Hs4506217; KOG4412 26S proteasome regulatory complex, subunit PSMD10 O Posttranslational modification, protein turnover, chaperones ;}	{GO:0005515; protein binding; molecular_function GO:0007165; signal transduction; biological_process GO:0019028; viral capsid; cellular_component}	{NA}	{PF00023:Ankyrin repeat PF01582:TIR domain PF02924:Bacteriophage lambda head decoration protein D PF13606:Ankyrin repeat PF13676:TIR domain}
transcript_HQ_Ha_transcript2181/f3p0/3792	{XP_003078199.1; putative valyl tRNA synthetase (ISS) [Ostreococcus tauri]}	{sp|Q9Z1Q9|SYVC_MOUSE; Valine--tRNA ligase OS=Mus musculus GN=Vars PE=1 SV=1}	{ota:Ot03g02880; K01873 VARS, valS valyl-tRNA synthetase 6.1.1.9 ko00970; Genetic Information Processing; Translation; Aminoacyl-tRNA biosynthesis}	{7303353; KOG0432 Valyl-tRNA synthetase J Translation, ribosomal structure and biogenesis ;}	{GO:0002161; aminoacyl-tRNA editing activity; molecular_function GO:0006418; tRNA aminoacylation for protein translation; biological_process GO:0005737; cytoplasm; cellular_component GO:0006438; valyl-tRNA aminoacylation; biological_process GO:0005524; ATP binding; molecular_function GO:0000166; nucleotide binding; molecular_function GO:0004832; valine-tRNA ligase activity; molecular_function GO:…	{XM_001692822.1; Chlamydomonas reinhardtii valyl-tRNA synthetase (CHLREDRAFT_56638) mRNA, partial cds}	{PF00133:tRNA synthetases class I (I, L, M and V) PF13603:Leucyl-tRNA synthetase, Domain 2 PF09334:tRNA synthetases class I (M) PF08264:Anticodon-binding domain of tRNA PF10458:Valyl tRNA synthetase tRNA binding arm}
transcript_HQ_Ha_transcript4211/f9p0/3046	{XP_005648060.1; V0/A0 complex, 116-kDa subunit of ATPase [Coccomyxa subellipsoidea C-169]}	{sp|Q9Z1G4|VPP1_MOUSE; V-type proton ATPase 116 kDa subunit a isoform 1 OS=Mus musculus GN=Atp6v0a1 PE=1 SV=3}	{csl:COCSUDRAFT_28885; K02154 ATPeV0A, ATP6N V-type H+-transporting ATPase subunit a - ko00190; Metabolism; Energy metabolism; Oxidative phosphorylation | ko04145; Cellular Processes; Transport and catabolism; Phagosome | ko04142; Cellular Processes; Transport and catabolism; Lysosome | ko04966; Organismal Systems; Excretory system; Collecting duct acid secretion | ko04721; Organismal Systems; Ne…	{7301749; KOG2189 Vacuolar H+-ATPase V0 sector, subunit a C Energy production and conversion ;}	{GO:0033179; proton-transporting V-type ATPase, V0 domain; cellular_component GO:0015991; ATP hydrolysis coupled proton transport; biological_process GO:0015078; hydrogen ion transmembrane transporter activity; molecular_function}	{NA}	{PF01496:V-type ATPase 116kDa subunit family }
transcript_HQ_Ha_transcript4264/f2p0/3031	{XP_005648060.1; V0/A0 complex, 116-kDa subunit of ATPase [Coccomyxa subellipsoidea C-169]}	{sp|Q9Z1G4|VPP1_MOUSE; V-type proton ATPase 116 kDa subunit a isoform 1 OS=Mus musculus GN=Atp6v0a1 PE=1 SV=3}	{csl:COCSUDRAFT_28885; K02154 ATPeV0A, ATP6N V-type H+-transporting ATPase subunit a - ko00190; Metabolism; Energy metabolism; Oxidative phosphorylation | ko04145; Cellular Processes; Transport and catabolism; Phagosome | ko04142; Cellular Processes; Transport and catabolism; Lysosome | ko04966; Organismal Systems; Excretory system; Collecting duct acid secretion | ko04721; Organismal Systems; Ne…	{7301749; KOG2189 Vacuolar H+-ATPase V0 sector, subunit a C Energy production and conversion ;}	{GO:0015078; hydrogen ion transmembrane transporter activity; molecular_function GO:0033179; proton-transporting V-type ATPase, V0 domain; cellular_component GO:0015991; ATP hydrolysis coupled proton transport; biological_process}	{NA}	{PF01496:V-type ATPase 116kDa subunit family }
transcript_HQ_Ha_transcript29435/f3p0/697	{OAE24763.1; hypothetical protein AXG93_48s1110 [Marchantia polymorpha subsp. polymorpha]}	{sp|Q9Z0R6|ITSN2_MOUSE; Intersectin-2 OS=Mus musculus GN=Itsn2 PE=1 SV=2}	{fve:101301734; - - - - -}	{CE25146; KOG1954 Endocytosis/signaling protein EHD1 TU Signal transduction mechanisms ; Intracellular trafficking, secretion, and vesicular transport ;}	{GO:0005515; protein binding; molecular_function GO:0005509; calcium ion binding; molecular_function}	{NA}	{PF13833:EF-hand domain pair PF13202:EF hand PF12763:Cytoskeletal-regulatory complex EF hand PF00036:EF hand PF13499:EF-hand domain pair PF13405:EF-hand domain}
transcript_HQ_Ha_transcript19823/f2p0/1393	{KXZ52190.1; hypothetical protein GPECTOR_10g820 [Gonium pectorale]}	{sp|Q9YH06|HMGB1_CHICK; High mobility group protein B1 OS=Gallus gallus GN=HMGB1 PE=1 SV=1}	{cre:CHLREDRAFT_142283; K10802 HMGB1 high mobility group protein B1 - ko03410; Genetic Information Processing; Replication and repair; Base excision repair | ko04140; Cellular Processes; Transport and catabolism; Autophagy - animal}	{Hs4504425; KOG0381 HMG box-containing protein R General function prediction only ;}	{GO:0003677; DNA binding; molecular_function}	{NA}	{PF00125:Core histone H2A/H2B/H3/H4}
transcript_HQ_Ha_transcript21550/f3p0/1251	{OAE22377.1; hypothetical protein AXG93_2318s1240 [Marchantia polymorpha subsp. polymorpha]}	{sp|Q9YGY3|BUB3_XENLA; Mitotic checkpoint protein BUB3 OS=Xenopus laevis GN=bub3 PE=1 SV=1}	{csv:101212434; K02180 BUB3 cell cycle arrest protein BUB3 - ko04110; Cellular Processes; Cell growth and death; Cell cycle | ko04111; Cellular Processes; Cell growth and death; Cell cycle - yeast | ko05166; Human Diseases; Infectious diseases: Viral; HTLV-I infection}	{Hs4757880; KOG1036 Mitotic spindle checkpoint protein BUB3, WD repeat superfamily D Cell cycle control, cell division, chromosome partitioning ;}	{GO:0005515; protein binding; molecular_function GO:0005975; carbohydrate metabolic process; biological_process GO:0016832; aldehyde-lyase activity; molecular_function}	{NA}	{PF00400:WD domain, G-beta repeat PF09363:XFP C-terminal domain}
transcript_HQ_Ha_transcript18417/f4p0/1528	{XP_007513075.1; spermidine synthase [Bathycoccus prasinos]}	{sp|Q9YE02|SPEE_AERPE; Polyamine aminopropyltransferase OS=Aeropyrum pernix (strain ATCC 700893 / DSM 11879 / JCM 9820 / NBRC 100138 / K1) GN=speE PE=3 SV=2}	{bpg:Bathy05g00430; K18787 ACL5 thermospermine synthase 2.5.1.79 -}	{At5g19530; KOG1562 Spermidine synthase E Amino acid transport and metabolism ;}	{GO:0016645; oxidoreductase activity, acting on the CH-NH group of donors; molecular_function GO:0055114; oxidation-reduction process; biological_process GO:0005198; NA GO:0009405; pathogenesis; biological_process}	{NA}	{PF00906:Hepatitis core antigen PF05430:S-adenosyl-L-methionine-dependent methyltransferase}
transcript_HQ_Ha_transcript18302/f40p0/1505	{XP_005646942.1; delta12 fatty acid desaturase [Coccomyxa subellipsoidea C-169]}	{sp|Q9Y8H5|FAD12_MORAP; Delta(12) fatty acid desaturase OS=Mortierella alpina PE=1 SV=2}	{csl:COCSUDRAFT_53798; K10256 FAD2 omega-6 fatty acid desaturase / acyl-lipid omega-6 desaturase (Delta-12 desaturase) [EC:1.14.19.6 1.14.19.22] 1.14.19.6,1.14.19.22 ko01212; Metabolism; Global and overview maps; Fatty acid metabolism | ko01040; Metabolism; Lipid metabolism; Biosynthesis of unsaturated fatty acids}	{NA}	{GO:0055114; oxidation-reduction process; biological_process GO:0006629; lipid metabolic process; biological_process GO:0016717; oxidoreductase activity, acting on paired donors, with oxidation of a pair of donors resulting in the reduction of molecular oxygen to two molecules of water; molecular_function}	{NA}	{PF00487:Fatty acid desaturase PF11960:Domain of unknown function (DUF3474)}
transcript_HQ_Ha_transcript18701/f8p0/1511	{XP_005646942.1; delta12 fatty acid desaturase [Coccomyxa subellipsoidea C-169]}	{sp|Q9Y8H5|FAD12_MORAP; Delta(12) fatty acid desaturase OS=Mortierella alpina PE=1 SV=2}	{csl:COCSUDRAFT_53798; K10256 FAD2 omega-6 fatty acid desaturase / acyl-lipid omega-6 desaturase (Delta-12 desaturase) [EC:1.14.19.6 1.14.19.22] 1.14.19.6,1.14.19.22 ko01212; Metabolism; Global and overview maps; Fatty acid metabolism | ko01040; Metabolism; Lipid metabolism; Biosynthesis of unsaturated fatty acids}	{NA}	{GO:0055114; oxidation-reduction process; biological_process GO:0006629; lipid metabolic process; biological_process GO:0016717; oxidoreductase activity, acting on paired donors, with oxidation of a pair of donors resulting in the reduction of molecular oxygen to two molecules of water; molecular_function}	{NA}	{PF00487:Fatty acid desaturase PF11960:Domain of unknown function (DUF3474)}
transcript_HQ_Ha_transcript20432/f6p0/1366	{XP_005646942.1; delta12 fatty acid desaturase [Coccomyxa subellipsoidea C-169]}	{sp|Q9Y8H5|FAD12_MORAP; Delta(12) fatty acid desaturase OS=Mortierella alpina PE=1 SV=2}	{csl:COCSUDRAFT_53798; K10256 FAD2 omega-6 fatty acid desaturase / acyl-lipid omega-6 desaturase (Delta-12 desaturase) [EC:1.14.19.6 1.14.19.22] 1.14.19.6,1.14.19.22 ko01212; Metabolism; Global and overview maps; Fatty acid metabolism | ko01040; Metabolism; Lipid metabolism; Biosynthesis of unsaturated fatty acids}	{NA}	{GO:0055114; oxidation-reduction process; biological_process GO:0016717; oxidoreductase activity, acting on paired donors, with oxidation of a pair of donors resulting in the reduction of molecular oxygen to two molecules of water; molecular_function GO:0006629; lipid metabolic process; biological_process}	{NA}	{PF00487:Fatty acid desaturase PF11960:Domain of unknown function (DUF3474)}
transcript_HQ_Ha_transcript13652/f4p0/1912	{GAQ88989.1; hypothetical protein KFL_004760040 [Klebsormidium flaccidum]}	{sp|Q9Y7R4|SET1_SCHPO; Histone-lysine N-methyltransferase, H3 lysine-4 specific OS=Schizosaccharomyces pombe (strain 972 / ATCC 24843) GN=set1 PE=1 SV=1}	{mpp:MICPUCDRAFT_56361; - - - - -}	{SPCC306.04c; KOG1080 Histone H3 (Lys4) methyltransferase complex, subunit SET1 and related methyltransferases BK Chromatin structure and dynamics ; Transcription ;}	{GO:0005515; protein binding; molecular_function}	{NA}	{PF00856:SET domain}
transcript_HQ_Ha_transcript14184/f24p0/1831	{GAQ88989.1; hypothetical protein KFL_004760040 [Klebsormidium flaccidum]}	{sp|Q9Y7R4|SET1_SCHPO; Histone-lysine N-methyltransferase, H3 lysine-4 specific OS=Schizosaccharomyces pombe (strain 972 / ATCC 24843) GN=set1 PE=1 SV=1}	{mpp:MICPUCDRAFT_56361; - - - - -}	{SPCC306.04c; KOG1080 Histone H3 (Lys4) methyltransferase complex, subunit SET1 and related methyltransferases BK Chromatin structure and dynamics ; Transcription ;}	{GO:0005515; protein binding; molecular_function}	{NA}	{PF00856:SET domain}
transcript_HQ_Ha_transcript14511/f2p0/1860	{GAQ88989.1; hypothetical protein KFL_004760040 [Klebsormidium flaccidum]}	{sp|Q9Y7R4|SET1_SCHPO; Histone-lysine N-methyltransferase, H3 lysine-4 specific OS=Schizosaccharomyces pombe (strain 972 / ATCC 24843) GN=set1 PE=1 SV=1}	{mpp:MICPUCDRAFT_56361; - - - - -}	{SPCC306.04c; KOG1080 Histone H3 (Lys4) methyltransferase complex, subunit SET1 and related methyltransferases BK Chromatin structure and dynamics ; Transcription ;}	{GO:0005515; protein binding; molecular_function}	{NA}	{PF00856:SET domain}
transcript_HQ_Ha_transcript30461/f2p0/665	{XP_003060019.1; predicted protein [Micromonas pusilla CCMP1545]}	{sp|Q9Y7L0|SEC22_SCHPO; Protein transport protein sec22 OS=Schizosaccharomyces pombe (strain 972 / ATCC 24843) GN=sec22 PE=3 SV=2}	{mpp:MICPUCDRAFT_34180; K08517 SEC22 vesicle transport protein SEC22 - ko04130; Genetic Information Processing; Folding, sorting and degradation; SNARE interactions in vesicular transport | ko04145; Cellular Processes; Transport and catabolism; Phagosome | ko05134; Human Diseases; Infectious diseases: Bacterial; Legionellosis}	{SPBC2A9.08c; KOG0862 Synaptobrevin/VAMP-like protein SEC22 U Intracellular trafficking, secretion, and vesicular transport ;}	{GO:0016192; vesicle-mediated transport; biological_process GO:0016021; integral to membrane; cellular_component}	{NA}	{PF00957:Synaptobrevin}
transcript_HQ_Ha_transcript13046/f2p0/1975	{ONK65260.1; uncharacterized protein A4U43_C07F35310 [Asparagus officinalis]}	{sp|Q9Y5L3|ENTP2_HUMAN; Ectonucleoside triphosphate diphosphohydrolase 2 OS=Homo sapiens GN=ENTPD2 PE=1 SV=1}	{ath:AT2G02970; K01510 ENTPD1_3_8, CD39 apyrase 3.6.1.5 ko00230; Metabolism; Nucleotide metabolism; Purine metabolism | ko00240; Metabolism; Nucleotide metabolism; Pyrimidine metabolism | ko05169; Human Diseases; Infectious diseases: Viral; Epstein-Barr virus infection}	{At2g02970; KOG1386 Nucleoside phosphatase F Nucleotide transport and metabolism ;}	{GO:0016787; hydrolase activity; molecular_function}	{NA}	{PF01150:GDA1/CD39 (nucleoside phosphatase) family}
transcript_HQ_Ha_transcript6719/f2p0/2589	{KXZ43634.1; hypothetical protein GPECTOR_84g310 [Gonium pectorale]}	{sp|Q9Y575|ASB3_HUMAN; Ankyrin repeat and SOCS box protein 3 OS=Homo sapiens GN=ASB3 PE=1 SV=1}	{NA}	{Hs7705831; KOG0504 FOG: Ankyrin repeat R General function prediction only ;}	{GO:0005515; protein binding; molecular_function}	{NA}	{PF00023:Ankyrin repeat PF13606:Ankyrin repeat}
transcript_HQ_Ha_transcript26247/f2p0/881	{XP_006415146.1; hypothetical protein EUTSA_v10006750mg [Eutrema salsugineum]}	{sp|Q9Y4E8|UBP15_HUMAN; Ubiquitin carboxyl-terminal hydrolase 15 OS=Homo sapiens GN=USP15 PE=1 SV=3}	{pmum:103344261; - - - - -}	{Hs14149627; KOG1870 Ubiquitin C-terminal hydrolase O Posttranslational modification, protein turnover, chaperones ;}	{GO:0036459; NA GO:0016579; protein deubiquitination; biological_process}	{NA}	{PF00443:Ubiquitin carboxyl-terminal hydrolase}
transcript_HQ_Ha_transcript26117/f2p0/894	{NA}	{sp|Q9Y4C4|MFHA1_HUMAN; Malignant fibrous histiocytoma-amplified sequence 1 OS=Homo sapiens GN=MFHAS1 PE=1 SV=2}	{NA}	{Hs4758704; KOG0619 FOG: Leucine rich repeat R General function prediction only ;}	{GO:0005515; protein binding; molecular_function}	{NA}	{PF00560:Leucine Rich Repeat PF13855:Leucine rich repeat PF13516:Leucine Rich repeat}
transcript_HQ_Ha_transcript19344/f5p0/1425	{XP_013901974.1; hypothetical protein MNEG_5001 [Monoraphidium neglectum]}	{sp|Q9Y4A0|JERKL_HUMAN; Jerky protein homolog-like OS=Homo sapiens GN=JRKL PE=2 SV=2}	{csl:COCSUDRAFT_68213; - - - - -}	{7303681; KOG3105 DNA-binding centromere protein B (CENP-B) BD Chromatin structure and dynamics ; Cell cycle control, cell division, chromosome partitioning ;}	{GO:0004803; transposase activity; molecular_function GO:0016987; sigma factor activity; molecular_function GO:0003677; DNA binding; molecular_function GO:0006352; transcription initiation, DNA-dependent; biological_process GO:0006313; transposition, DNA-mediated; biological_process GO:0006355; regulation of transcription, DNA-dependent; biological_process GO:0003700; sequence-specific DNA bindin…	{NA}	{PF04218:CENP-B N-terminal DNA-binding domain PF01527:Transposase PF04545:Sigma-70, region 4}
transcript_HQ_Ha_transcript27304/f2p0/815	{GAQ87010.1; Hydroxyacyl-ACP Dehydrase [Klebsormidium flaccidum]}	{sp|Q9Y3D8|KAD6_HUMAN; Adenylate kinase isoenzyme 6 OS=Homo sapiens GN=AK6 PE=1 SV=1}	{csl:COCSUDRAFT_16595; K18532 AK6, FAP7 adenylate kinase 2.7.4.3 ko00230; Metabolism; Nucleotide metabolism; Purine metabolism | ko03008; Genetic Information Processing; Translation; Ribosome biogenesis in eukaryotes}	{Hs7706212; KOG3347 Predicted nucleotide kinase/nuclear protein involved oxidative stress response F Nucleotide transport and metabolism ;}	{NA}	{NA}	{NA}
transcript_HQ_Ha_transcript29559/f3p0/694	{XP_015072642.1; PREDICTED: uncharacterized protein LOC107016805 [Solanum pennellii]}	{sp|Q9Y3B2|EXOS1_HUMAN; Exosome complex component CSL4 OS=Homo sapiens GN=EXOSC1 PE=1 SV=1}	{csl:COCSUDRAFT_52805; K07573 CSL4, EXOSC1 exosome complex component CSL4 - ko03018; Genetic Information Processing; Folding, sorting and degradation; RNA degradation}	{At5g38890_1; KOG3409 Exosomal 3'-5' exoribonuclease complex, subunit ski4 (Csl4) J Translation, ribosomal structure and biogenesis ;}	{GO:0003723; RNA binding; molecular_function GO:0000178; exosome (RNase complex); cellular_component}	{NA}	{PF10447:Exosome component EXOSC1/CSL4}
transcript_HQ_Ha_transcript7356/f2p0/2492	{KXZ41294.1; hypothetical protein GPECTOR_572g612 [Gonium pectorale]}	{sp|Q9Y3A0|COQ4_HUMAN; Ubiquinone biosynthesis protein COQ4 homolog, mitochondrial OS=Homo sapiens GN=COQ4 PE=1 SV=3}	{cre:CHLREDRAFT_58288; K18586 COQ4 ubiquinone biosynthesis protein COQ4 - -}	{Hs7705807; KOG3244 Protein involved in ubiquinone biosynthesis H Coenzyme transport and metabolism ;}	{GO:0006744; ubiquinone biosynthetic process; biological_process}	{NA}	{PF05019:Coenzyme Q (ubiquinone) biosynthesis protein Coq4}
transcript_HQ_Ha_transcript32467/f2p0/561	{XP_001417010.1; predicted protein [Ostreococcus lucimarinus CCE9901]}	{sp|Q9Y2Y1|RPC10_HUMAN; DNA-directed RNA polymerase III subunit RPC10 OS=Homo sapiens GN=POLR3K PE=1 SV=2}	{olu:OSTLU_34016; K03019 RPC11, POLR3K DNA-directed RNA polymerase III subunit RPC11 - ko00230; Metabolism; Nucleotide metabolism; Purine metabolism | ko00240; Metabolism; Nucleotide metabolism; Pyrimidine metabolism | ko03020; Genetic Information Processing; Transcription; RNA polymerase | ko04623; Organismal Systems; Immune system; Cytosolic DNA-sensing pathway | ko05169; Human Diseases; Infect…	{7302348; KOG2906 RNA polymerase III subunit C11 K Transcription ;}	{NA}	{NA}	{NA}
transcript_HQ_Ha_transcript12549/f7p0/2051	{XP_001690352.1; nucleolar protein, component of C/D snoRNPs [Chlamydomonas reinhardtii]}	{sp|Q9Y2X3|NOP58_HUMAN; Nucleolar protein 58 OS=Homo sapiens GN=NOP58 PE=1 SV=1}	{cre:CHLREDRAFT_127930; K14565 NOP58 nucleolar protein 58 - ko03008; Genetic Information Processing; Translation; Ribosome biogenesis in eukaryotes}	{Hs7706254; KOG2572 Ribosome biogenesis protein - Nop58p/Nop5p AJ RNA processing and modification ; Translation, ribosomal structure and biogenesis ;}	{GO:0006270; DNA-dependent DNA replication initiation; biological_process GO:0004673; protein histidine kinase activity; molecular_function GO:0006874; cellular calcium ion homeostasis; biological_process GO:0005219; ryanodine-sensitive calcium-release channel activity; molecular_function GO:0016021; integral to membrane; cellular_component GO:0007131; reciprocal meiotic recombination; biological…	{NA}	{PF06459:Ryanodine Receptor TM 4-6 PF02724:CDC45-like protein PF07964:Rec10 / Red1 PF07536:HWE histidine kinase}
transcript_HQ_Ha_transcript16394/f5p0/1707	{XP_001690352.1; nucleolar protein, component of C/D snoRNPs [Chlamydomonas reinhardtii]}	{sp|Q9Y2X3|NOP58_HUMAN; Nucleolar protein 58 OS=Homo sapiens GN=NOP58 PE=1 SV=1}	{cre:CHLREDRAFT_127930; K14565 NOP58 nucleolar protein 58 - ko03008; Genetic Information Processing; Translation; Ribosome biogenesis in eukaryotes}	{Hs7706254; KOG2572 Ribosome biogenesis protein - Nop58p/Nop5p AJ RNA processing and modification ; Translation, ribosomal structure and biogenesis ;}	{GO:0006874; cellular calcium ion homeostasis; biological_process GO:0007131; reciprocal meiotic recombination; biological_process GO:0005219; ryanodine-sensitive calcium-release channel activity; molecular_function GO:0016021; integral to membrane; cellular_component GO:0006270; DNA-dependent DNA replication initiation; biological_process GO:0004673; protein histidine kinase activity; molecular_…	{NA}	{PF06459:Ryanodine Receptor TM 4-6 PF02724:CDC45-like protein PF07964:Rec10 / Red1 PF07536:HWE histidine kinase}
transcript_HQ_Ha_transcript30672/f2p0/642	{NP_001288374.1; calmodulin-like protein 4 [Zea mays]}	{sp|Q9Y2W7|CSEN_HUMAN; Calsenilin OS=Homo sapiens GN=KCNIP3 PE=1 SV=1}	{osa:4334072; K02183 CALM calmodulin - ko04014; Environmental Information Processing; Signal transduction; Ras signaling pathway | ko04015; Environmental Information Processing; Signal transduction; Rap1 signaling pathway | ko04016; Environmental Information Processing; Signal transduction; MAPK signaling pathway - plant | ko04371; Environmental Information Processing; Signal transduction; Apelin…	{Hs7305199; KOG0044 Ca2+ sensor (EF-Hand superfamily) T Signal transduction mechanisms ;}	{GO:0009289; pilus; cellular_component GO:0005509; calcium ion binding; molecular_function GO:0007155; cell adhesion; biological_process}	{NA}	{PF07012:Curlin associated repeat PF13202:EF hand PF13405:EF-hand domain PF13499:EF-hand domain pair PF00036:EF hand}
transcript_HQ_Ha_transcript17003/f2p0/1649	{JAT57196.1; AP-3 complex subunit mu-1, partial [Anthurium amnicola]}	{sp|Q9Y2T2|AP3M1_HUMAN; AP-3 complex subunit mu-1 OS=Homo sapiens GN=AP3M1 PE=1 SV=1}	{pper:PRUPE_ppa006358mg; K12398 AP3M AP-3 complex subunit mu - ko04142; Cellular Processes; Transport and catabolism; Lysosome}	{Hs6912240; KOG2740 Clathrin-associated protein medium chain U Intracellular trafficking, secretion, and vesicular transport ;}	{NA}	{NA}	{NA}
transcript_HQ_Ha_transcript12369/f2p0/2049	{XP_019192486.1; PREDICTED: uncharacterized protein LOC109186796 [Ipomoea nil]}	{sp|Q9Y2K5|R3HD2_HUMAN; R3H domain-containing protein 2 OS=Homo sapiens GN=R3HDM2 PE=1 SV=3}	{vvi:100255059; - - - - -}	{Hs7662442; KOG2953 mRNA-binding protein Encore A RNA processing and modification ;}	{GO:0003676; nucleic acid binding; molecular_function}	{NA}	{PF01424:R3H domain}
transcript_HQ_Ha_transcript9328/f2p0/2388	{XP_005845259.1; hypothetical protein CHLNCDRAFT_136933 [Chlorella variabilis]}	{sp|Q9Y2B1|TMEM5_HUMAN; Transmembrane protein 5 OS=Homo sapiens GN=TMEM5 PE=1 SV=1}	{cvr:CHLNCDRAFT_136933; K21052 TMEM5 ribitol beta-1,4-xylosyltransferase 2.4.2.- ko00515; Metabolism; Glycan biosynthesis and metabolism; Mannose type O-glycan biosynthesis}	{NA}	{NA}	{NA}	{NA}
transcript_HQ_Ha_transcript11346/f2p0/2106	{XP_010678019.1; PREDICTED: developmentally-regulated G-protein 3 [Beta vulgaris subsp. vulgaris]}	{sp|Q9Y295|DRG1_HUMAN; Developmentally-regulated GTP-binding protein 1 OS=Homo sapiens GN=DRG1 PE=1 SV=1}	{bvg:104893588; - - - - -}	{Hs4758796; KOG1487 GTP-binding protein DRG1 (ODN superfamily) T Signal transduction mechanisms ;}	{GO:0005525; GTP binding; molecular_function GO:0007264; small GTPase mediated signal transduction; biological_process}	{NA}	{PF01926:50S ribosome-binding GTPase PF08477:Ras of Complex, Roc, domain of DAPkinase PF04548:AIG1 family PF02421:Ferrous iron transport protein B}
transcript_HQ_Ha_transcript7128/f2p0/2537	{XP_002947062.1; hypothetical protein VOLCADRAFT_116304 [Volvox carteri f. nagariensis]}	{sp|Q9Y276|BCS1_HUMAN; Mitochondrial chaperone BCS1 OS=Homo sapiens GN=BCS1L PE=1 SV=1}	{vcn:VOLCADRAFT_116304; - - - - -}	{Hs4757852; KOG0743 AAA+-type ATPase O Posttranslational modification, protein turnover, chaperones ;}	{GO:0016887; ATPase activity; molecular_function GO:0009378; four-way junction helicase activity; molecular_function GO:0005524; ATP binding; molecular_function GO:0003723; RNA binding; molecular_function GO:0006281; DNA repair; biological_process GO:0002949; NA GO:0003724; RNA helicase activity; molecular_function GO:0006310; DNA recombination; biological_process}	{NA}	{PF02367:Threonylcarbamoyl adenosine biosynthesis protein TsaE PF00004:ATPase family associated with various cellular activities (AAA) PF00910:RNA helicase PF07728:AAA domain (dynein-related subfamily) PF01695:IstB-like ATP binding protein PF07726:ATPase family associated with various cellular activities (AAA) PF05496:Holliday junction DNA helicase ruvB N-terminus}
transcript_HQ_Ha_transcript12347/f7p0/2015	{BAK00461.1; predicted protein [Hordeum vulgare subsp. vulgare]}	{sp|Q9Y243|AKT3_HUMAN; RAC-gamma serine/threonine-protein kinase OS=Homo sapiens GN=AKT3 PE=1 SV=1}	{cme:CYME_CMR193C; K13303 SGK2 serum/glucocorticoid-regulated kinase 2 2.7.11.1 ko04068; Environmental Information Processing; Signal transduction; FoxO signaling pathway | ko04151; Environmental Information Processing; Signal transduction; PI3K-Akt signaling pathway}	{Hs4885549; KOG0690 Serine/threonine protein kinase T Signal transduction mechanisms ;}	{GO:0005634; nucleus; cellular_component GO:0006397; mRNA processing; biological_process GO:0006468; protein phosphorylation; biological_process GO:0005524; ATP binding; molecular_function GO:0004674; protein serine/threonine kinase activity; molecular_function GO:0004672; protein kinase activity; molecular_function GO:0046660; female sex differentiation; biological_process}	{NA}	{PF07714:Protein tyrosine kinase PF00069:Protein kinase domain PF00433:Protein kinase C terminal domain PF06495:Fruit fly transformer protein}
transcript_HQ_Ha_transcript11656/f3p0/2073	{JAT60946.1; Delta(5) fatty acid desaturase, partial [Anthurium amnicola]}	{sp|Q9Y1W0|FAD5A_DICDI; Delta(5) fatty acid desaturase A OS=Dictyostelium discoideum GN=fadA PE=1 SV=1}	{ccp:CHC_T00008301001; - - - - -}	{Hs4758334; KOG4232 Delta 6-fatty acid desaturase/delta-8 sphingolipid desaturase I Lipid transport and metabolism ;}	{GO:0006629; lipid metabolic process; biological_process}	{NA}	{PF00487:Fatty acid desaturase}
transcript_HQ_Ha_transcript14158/f54p0/1813	{JAT60946.1; Delta(5) fatty acid desaturase, partial [Anthurium amnicola]}	{sp|Q9Y1W0|FAD5A_DICDI; Delta(5) fatty acid desaturase A OS=Dictyostelium discoideum GN=fadA PE=1 SV=1}	{ccp:CHC_T00008301001; - - - - -}	{Hs13375616; KOG4232 Delta 6-fatty acid desaturase/delta-8 sphingolipid desaturase I Lipid transport and metabolism ;}	{GO:0006629; lipid metabolic process; biological_process}	{NA}	{PF00487:Fatty acid desaturase}
transcript_HQ_Ha_transcript14629/f4p0/1833	{JAT60946.1; Delta(5) fatty acid desaturase, partial [Anthurium amnicola]}	{sp|Q9Y1W0|FAD5A_DICDI; Delta(5) fatty acid desaturase A OS=Dictyostelium discoideum GN=fadA PE=1 SV=1}	{ccp:CHC_T00008301001; - - - - -}	{Hs13375616; KOG4232 Delta 6-fatty acid desaturase/delta-8 sphingolipid desaturase I Lipid transport and metabolism ;}	{GO:0006629; lipid metabolic process; biological_process}	{NA}	{PF00487:Fatty acid desaturase}
transcript_HQ_Ha_transcript16161/f2p0/1711	{JAT60946.1; Delta(5) fatty acid desaturase, partial [Anthurium amnicola]}	{sp|Q9Y1W0|FAD5A_DICDI; Delta(5) fatty acid desaturase A OS=Dictyostelium discoideum GN=fadA PE=1 SV=1}	{ccp:CHC_T00008301001; - - - - -}	{Hs13375616; KOG4232 Delta 6-fatty acid desaturase/delta-8 sphingolipid desaturase I Lipid transport and metabolism ;}	{GO:0006629; lipid metabolic process; biological_process}	{NA}	{PF00487:Fatty acid desaturase}
transcript_HQ_Ha_transcript31362/f2p0/606	{XP_003059806.1; predicted protein [Micromonas pusilla CCMP1545]}	{sp|Q9Y1C1|EMAP_LYTVA; 77 kDa echinoderm microtubule-associated protein (Fragment) OS=Lytechinus variegatus GN=EMAP PE=2 SV=1}	{mpp:MICPUCDRAFT_18351; K18598 EML6 echinoderm microtubule-associated protein-like 6 - -}	{Hs6912356; KOG2106 Uncharacterized conserved protein, contains HELP and WD40 domains S Function unknown ;}	{GO:0005515; protein binding; molecular_function}	{NA}	{PF00400:WD domain, G-beta repeat}
transcript_HQ_Ha_transcript2342/f3p0/3734	{NA}	{sp|Q9Y0A1|ITPR_CAEEL; Inositol 1,4,5-trisphosphate receptor itr-1 OS=Caenorhabditis elegans GN=itr-1 PE=1 SV=1}	{NA}	{CE28017; KOG3533 Inositol 1,4,5-trisphosphate receptor T Signal transduction mechanisms ;}	{GO:0055085; transmembrane transport; biological_process GO:0016020; membrane; cellular_component GO:0006811; ion transport; biological_process GO:0045944; positive regulation of transcription from RNA polymerase II promoter; biological_process GO:0005216; ion channel activity; molecular_function GO:0032933; SREBP-mediated signaling pathway; biological_process}	{NA}	{PF00520:Ion transport protein PF09427:Domain of unknown function (DUF2014) }
transcript_HQ_Ha_transcript243/f2p0/7146	{NA}	{sp|Q9Y0A1|ITPR_CAEEL; Inositol 1,4,5-trisphosphate receptor itr-1 OS=Caenorhabditis elegans GN=itr-1 PE=1 SV=1}	{NA}	{CE28017; KOG3533 Inositol 1,4,5-trisphosphate receptor T Signal transduction mechanisms ;}	{GO:0016020; membrane; cellular_component GO:0006811; ion transport; biological_process GO:0070588; calcium ion transmembrane transport; biological_process GO:0055085; transmembrane transport; biological_process GO:0005216; ion channel activity; molecular_function GO:0005262; calcium channel activity; molecular_function}	{NA}	{PF00520:Ion transport protein PF01365:RIH domain}
transcript_HQ_Ha_transcript2811/f2p0/3468	{NA}	{sp|Q9Y0A1|ITPR_CAEEL; Inositol 1,4,5-trisphosphate receptor itr-1 OS=Caenorhabditis elegans GN=itr-1 PE=1 SV=1}	{NA}	{CE28018; KOG3533 Inositol 1,4,5-trisphosphate receptor T Signal transduction mechanisms ;}	{GO:0006811; ion transport; biological_process GO:0016020; membrane; cellular_component GO:0055085; transmembrane transport; biological_process GO:0005216; ion channel activity; molecular_function}	{NA}	{PF00520:Ion transport protein}
transcript_HQ_Ha_transcript6484/f2p0/2618	{NA}	{sp|Q9Y0A1|ITPR_CAEEL; Inositol 1,4,5-trisphosphate receptor itr-1 OS=Caenorhabditis elegans GN=itr-1 PE=1 SV=1}	{NA}	{CE28017; KOG3533 Inositol 1,4,5-trisphosphate receptor T Signal transduction mechanisms ;}	{GO:0055085; transmembrane transport; biological_process GO:0016020; membrane; cellular_component GO:0006811; ion transport; biological_process GO:0005216; ion channel activity; molecular_function}	{NA}	{PF00520:Ion transport protein}
transcript_HQ_Ha_transcript96/f3p0/8322	{NA}	{sp|Q9Y0A1|ITPR_CAEEL; Inositol 1,4,5-trisphosphate receptor itr-1 OS=Caenorhabditis elegans GN=itr-1 PE=1 SV=1}	{NA}	{CE28017; KOG3533 Inositol 1,4,5-trisphosphate receptor T Signal transduction mechanisms ;}	{GO:0005262; calcium channel activity; molecular_function GO:0005216; ion channel activity; molecular_function GO:0016020; membrane; cellular_component GO:0006811; ion transport; biological_process GO:0055085; transmembrane transport; biological_process GO:0070588; calcium ion transmembrane transport; biological_process}	{NA}	{PF00520:Ion transport protein PF02815:MIR domain PF01365:RIH domain}
transcript_HQ_Ha_transcript22044/f2p0/1147	{XP_004964822.1; PREDICTED: transcription elongation factor 1 homolog [Setaria italica]}	{sp|Q9XVZ8|ELOF1_CAEEL; Transcription elongation factor 1 homolog OS=Caenorhabditis elegans GN=Y54G11A.11 PE=3 SV=1}	{sbi:SORBI_10g003710; - - - - -}	{CE22483; KOG3214 Uncharacterized Zn ribbon-containing protein S Function unknown ;}	{NA}	{NA}	{NA}
transcript_HQ_Ha_transcript33647/f3p0/506	{XP_013898438.1; Transcription elongation factor 1 [Monoraphidium neglectum]}	{sp|Q9XVZ8|ELOF1_CAEEL; Transcription elongation factor 1 homolog OS=Caenorhabditis elegans GN=Y54G11A.11 PE=3 SV=1}	{zma:100274693; - - - - -}	{CE22483; KOG3214 Uncharacterized Zn ribbon-containing protein S Function unknown ;}	{NA}	{NA}	{NA}
transcript_HQ_Ha_transcript30264/f2p0/661	{EMS50252.1; Nuclear transport factor 2 [Triticum urartu]}	{sp|Q9XJ54|NTF2_ORYSJ; Nuclear transport factor 2 OS=Oryza sativa subsp. japonica GN=NTF2 PE=2 SV=1}	{ats:F775_27539; - - - - -}	{At1g27970; KOG2104 Nuclear transport factor 2 U Intracellular trafficking, secretion, and vesicular transport ;}	{GO:0005622; intracellular; cellular_component GO:0006810; transport; biological_process}	{NA}	{PF02136:Nuclear transport factor 2 (NTF2) domain}
transcript_HQ_Ha_transcript30864/f3p0/646	{EMS50252.1; Nuclear transport factor 2 [Triticum urartu]}	{sp|Q9XJ54|NTF2_ORYSJ; Nuclear transport factor 2 OS=Oryza sativa subsp. japonica GN=NTF2 PE=2 SV=1}	{smo:SELMODRAFT_169222; - - - - -}	{At1g27970; KOG2104 Nuclear transport factor 2 U Intracellular trafficking, secretion, and vesicular transport ;}	{GO:0005622; intracellular; cellular_component GO:0006810; transport; biological_process}	{NA}	{PF02136:Nuclear transport factor 2 (NTF2) domain}
transcript_HQ_Ha_transcript11947/f7p0/2009	{OMO89650.1; hypothetical protein COLO4_19641 [Corchorus olitorius]}	{sp|Q9XI84|RBCMT_ARATH; [Fructose-bisphosphate aldolase]-lysine N-methyltransferase, chloroplastic OS=Arabidopsis thaliana GN=LSMT-L PE=1 SV=1}	{atr:18447600; - - - - -}	{At3g07670; KOG1337 N-methyltransferase R General function prediction only ;}	{GO:0005515; protein binding; molecular_function}	{NA}	{PF00856:SET domain}
transcript_HQ_Ha_transcript12981/f3p0/1991	{EEC84567.1; hypothetical protein OsI_31339 [Oryza sativa Indica Group]}	{sp|Q9XI84|RBCMT_ARATH; [Fructose-bisphosphate aldolase]-lysine N-methyltransferase, chloroplastic OS=Arabidopsis thaliana GN=LSMT-L PE=1 SV=1}	{ccp:CHC_T00006620001; - - - - -}	{At3g07670; KOG1337 N-methyltransferase R General function prediction only ;}	{GO:0005515; protein binding; molecular_function}	{NA}	{PF00856:SET domain}
transcript_HQ_Ha_transcript12890/f5p0/1983	{XP_013906755.1; hypothetical protein MNEG_0205 [Monoraphidium neglectum]}	{sp|Q9XGZ9|P2C72_ARATH; Probable protein phosphatase 2C 72 OS=Arabidopsis thaliana GN=At5g26010 PE=2 SV=2}	{vcn:VOLCADRAFT_121427; - - - - -}	{At4g32950; KOG0698 Serine/threonine protein phosphatase T Signal transduction mechanisms ;}	{GO:0003824; NA}	{NA}	{PF07228:Stage II sporulation protein E (SpoIIE) PF00481:Protein phosphatase 2C}
transcript_HQ_Ha_transcript35171/f42p0/404	{CDP14596.1; unnamed protein product [Coffea canephora]}	{sp|Q9XGL4|RL31_CYAPA; 60S ribosomal protein L31 OS=Cyanophora paradoxa GN=RPL31 PE=3 SV=1}	{ccp:CHC_T00009180001; K02910 RP-L31e, RPL31 large subunit ribosomal protein L31e - ko03010; Genetic Information Processing; Translation; Ribosome}	{Hs4506633; KOG0893 60S ribosomal protein L31 J Translation, ribosomal structure and biogenesis ;}	{GO:0006412; translation; biological_process GO:0005840; ribosome; cellular_component GO:0003735; structural constituent of ribosome; molecular_function}	{NA}	{PF01198:Ribosomal protein L31e}
transcript_HQ_Ha_transcript21372/f19p0/1240	{GAQ78183.1; 20S proteasome regulatory subunit alpha protein [Klebsormidium flaccidum]}	{sp|Q9XG77|PSA6_TOBAC; Proteasome subunit alpha type-6 OS=Nicotiana tabacum GN=PAA1 PE=2 SV=1}	{mus:103968510; K02730 PSMA6 20S proteasome subunit alpha 1 3.4.25.1 ko03050; Genetic Information Processing; Folding, sorting and degradation; Proteasome}	{Hs14749945; KOG0182 20S proteasome, regulatory subunit alpha type PSMA6/SCL1 O Posttranslational modification, protein turnover, chaperones ;}	{GO:0006511; ubiquitin-dependent protein catabolic process; biological_process GO:0004175; endopeptidase activity; molecular_function GO:0005839; proteasome core complex; cellular_component GO:0005615; extracellular space; cellular_component GO:0051603; proteolysis involved in cellular protein catabolic process; biological_process GO:0004298; threonine-type endopeptidase activity; molecular_funct…	{NA}	{PF10584:Proteasome subunit A N-terminal signature PF00227:Proteasome subunit PF15036:Interleukin 34}
transcript_HQ_Ha_transcript27499/f2p0/827	{GAU22862.1; hypothetical protein TSUD_282290 [Trifolium subterraneum]}	{sp|Q9XG77|PSA6_TOBAC; Proteasome subunit alpha type-6 OS=Nicotiana tabacum GN=PAA1 PE=2 SV=1}	{sot:102582717; K02730 PSMA6 20S proteasome subunit alpha 1 3.4.25.1 ko03050; Genetic Information Processing; Folding, sorting and degradation; Proteasome}	{At5g35590; KOG0182 20S proteasome, regulatory subunit alpha type PSMA6/SCL1 O Posttranslational modification, protein turnover, chaperones ;}	{GO:0016773; phosphotransferase activity, alcohol group as acceptor; molecular_function GO:0004298; threonine-type endopeptidase activity; molecular_function GO:0051603; proteolysis involved in cellular protein catabolic process; biological_process GO:0009254; peptidoglycan turnover; biological_process GO:0006040; amino sugar metabolic process; biological_process GO:0005524; ATP binding; molecula…	{NA}	{PF00227:Proteasome subunit PF03702:Uncharacterised protein family (UPF0075)}
transcript_HQ_Ha_transcript24025/f4p0/1020	{EEE54434.1; hypothetical protein OsJ_01505 [Oryza sativa Japonica Group]}	{sp|Q9XFR5|SR30_ARATH; Serine/arginine-rich splicing factor SR30 OS=Arabidopsis thaliana GN=SR30 PE=1 SV=1}	{egu:105045197; K12890 SFRS1, ASF, SF2 splicing factor, arginine/serine-rich 1 - ko03040; Genetic Information Processing; Transcription; Spliceosome | ko04657; Organismal Systems; Immune system; IL-17 signaling pathway | ko05168; Human Diseases; Infectious diseases: Viral; Herpes simplex infection}	{At1g09140; KOG0105 Alternative splicing factor ASF/SF2 (RRM superfamily) A RNA processing and modification ;}	{GO:0005525; GTP binding; molecular_function GO:0005785; signal recognition particle receptor complex; cellular_component GO:0003924; GTPase activity; molecular_function GO:0003676; nucleic acid binding; molecular_function GO:0005047; signal recognition particle binding; molecular_function GO:0006886; intracellular protein transport; biological_process}	{NA}	{PF04086:Signal recognition particle, alpha subunit, N-terminal PF00076:RNA recognition motif. (a.k.a. RRM, RBD, or RNP domain)}
transcript_HQ_Ha_transcript25312/f4p0/969	{GAQ90844.1; RRM superfamily protein [Klebsormidium flaccidum]}	{sp|Q9XFR5|SR30_ARATH; Serine/arginine-rich splicing factor SR30 OS=Arabidopsis thaliana GN=SR30 PE=1 SV=1}	{pda:103707242; K12890 SFRS1, ASF, SF2 splicing factor, arginine/serine-rich 1 - ko03040; Genetic Information Processing; Transcription; Spliceosome | ko04657; Organismal Systems; Immune system; IL-17 signaling pathway | ko05168; Human Diseases; Infectious diseases: Viral; Herpes simplex infection}	{At1g09140; KOG0105 Alternative splicing factor ASF/SF2 (RRM superfamily) A RNA processing and modification ;}	{GO:0005785; signal recognition particle receptor complex; cellular_component GO:0003924; GTPase activity; molecular_function GO:0003676; nucleic acid binding; molecular_function GO:0006886; intracellular protein transport; biological_process GO:0005047; signal recognition particle binding; molecular_function GO:0005525; GTP binding; molecular_function}	{NA}	{PF00076:RNA recognition motif. (a.k.a. RRM, RBD, or RNP domain) PF04086:Signal recognition particle, alpha subunit, N-terminal}
transcript_HQ_Ha_transcript35497/f3p0/555	{GAQ79460.1; hypothetical protein KFL_000310110 [Klebsormidium flaccidum]}	{sp|Q9XF62|DIP13_CHLRE; 13 kDa deflagellation-inducible protein OS=Chlamydomonas reinhardtii GN=DIP13 PE=3 SV=1}	{cre:CHLREDRAFT_131284; K16780 SSNA1 sjoegren syndrome nuclear autoantigen 1 - -}	{NA}	{GO:0006914; autophagy; biological_process}	{NA}	{PF04111:Autophagy protein Apg6}
transcript_HQ_Ha_transcript23682/f9p0/1061	{KRH39322.1; hypothetical protein GLYMA_09G192800 [Glycine max]}	{sp|Q9XEX2|PRX2B_ARATH; Peroxiredoxin-2B OS=Arabidopsis thaliana GN=PRXIIB PE=1 SV=1}	{cit:102626097; - - - - -}	{At1g65980; KOG0541 Alkyl hydroperoxide reductase/peroxiredoxin O Posttranslational modification, protein turnover, chaperones ;}	{GO:0055114; oxidation-reduction process; biological_process GO:0016491; oxidoreductase activity; molecular_function GO:0016209; NA}	{NA}	{PF08534:Redoxin PF00578:AhpC/TSA family}
transcript_HQ_Ha_transcript26559/f3p0/866	{XP_005851545.1; hypothetical protein CHLNCDRAFT_29579 [Chlorella variabilis]}	{sp|Q9XEX2|PRX2B_ARATH; Peroxiredoxin-2B OS=Arabidopsis thaliana GN=PRXIIB PE=1 SV=1}	{gsl:Gasu_48260; - - - - -}	{At1g65980; KOG0541 Alkyl hydroperoxide reductase/peroxiredoxin O Posttranslational modification, protein turnover, chaperones ;}	{GO:0016209; NA GO:0016491; oxidoreductase activity; molecular_function GO:0055114; oxidation-reduction process; biological_process}	{NA}	{PF08534:Redoxin PF00578:AhpC/TSA family}
transcript_HQ_Ha_transcript29888/f3p0/742	{XP_005851545.1; hypothetical protein CHLNCDRAFT_29579 [Chlorella variabilis]}	{sp|Q9XEX2|PRX2B_ARATH; Peroxiredoxin-2B OS=Arabidopsis thaliana GN=PRXIIB PE=1 SV=1}	{gsl:Gasu_48260; - - - - -}	{At1g65980; KOG0541 Alkyl hydroperoxide reductase/peroxiredoxin O Posttranslational modification, protein turnover, chaperones ;}	{GO:0055114; oxidation-reduction process; biological_process GO:0016491; oxidoreductase activity; molecular_function GO:0016209; NA}	{NA}	{PF00578:AhpC/TSA family PF08534:Redoxin}
transcript_HQ_Ha_transcript1918/f3p0/3955	{KNA10288.1; hypothetical protein SOVF_145810 [Spinacia oleracea]}	{sp|Q9XES1|ECA4_ARATH; Calcium-transporting ATPase 4, endoplasmic reticulum-type OS=Arabidopsis thaliana GN=ECA4 PE=2 SV=2}	{egr:104432804; K01537 E3.6.3.8 Ca2+-transporting ATPase 3.6.3.8 -}	{At1g07670; KOG0202 Ca2+ transporting ATPase P Inorganic ion transport and metabolism ;}	{GO:0000166; nucleotide binding; molecular_function GO:0046872; metal ion binding; molecular_function}	{XM_011398559.1; Auxenochlorella protothecoides Calcium-transporting ATPase 3, endoplasmic reticulum-type partial mRNA}	{PF00122:E1-E2 ATPase}
transcript_HQ_Ha_transcript2055/f11p0/3865	{KNA10288.1; hypothetical protein SOVF_145810 [Spinacia oleracea]}	{sp|Q9XES1|ECA4_ARATH; Calcium-transporting ATPase 4, endoplasmic reticulum-type OS=Arabidopsis thaliana GN=ECA4 PE=2 SV=2}	{egr:104432804; K01537 E3.6.3.8 Ca2+-transporting ATPase 3.6.3.8 -}	{At1g07670; KOG0202 Ca2+ transporting ATPase P Inorganic ion transport and metabolism ;}	{GO:0046872; metal ion binding; molecular_function GO:0000166; nucleotide binding; molecular_function}	{XM_005646313.1; Coccomyxa subellipsoidea C-169 calcium ATPase partial mRNA}	{PF00122:E1-E2 ATPase}
transcript_HQ_Ha_transcript3501/f2p0/3237	{KNA10288.1; hypothetical protein SOVF_145810 [Spinacia oleracea]}	{sp|Q9XES1|ECA4_ARATH; Calcium-transporting ATPase 4, endoplasmic reticulum-type OS=Arabidopsis thaliana GN=ECA4 PE=2 SV=2}	{smo:SELMODRAFT_102055; K01537 E3.6.3.8 Ca2+-transporting ATPase 3.6.3.8 -}	{At1g07670; KOG0202 Ca2+ transporting ATPase P Inorganic ion transport and metabolism ;}	{GO:0046872; metal ion binding; molecular_function GO:0000166; nucleotide binding; molecular_function}	{XM_005646313.1; Coccomyxa subellipsoidea C-169 calcium ATPase partial mRNA}	{PF00122:E1-E2 ATPase}
transcript_HQ_Ha_transcript20040/f25p0/1358	{XP_002949438.1; hypothetical protein VOLCADRAFT_89892 [Volvox carteri f. nagariensis]}	{sp|Q9XEA6|CYSK1_ORYSJ; Cysteine synthase OS=Oryza sativa subsp. japonica GN=RCS1 PE=2 SV=2}	{vcn:VOLCADRAFT_89892; K01738 cysK cysteine synthase A 2.5.1.47 ko01200; Metabolism; Global and overview maps; Carbon metabolism | ko01230; Metabolism; Global and overview maps; Biosynthesis of amino acids | ko00920; Metabolism; Energy metabolism; Sulfur metabolism | ko00270; Metabolism; Amino acid metabolism; Cysteine and methionine metabolism}	{At2g43750; KOG1252 Cystathionine beta-synthase and related enzymes E Amino acid transport and metabolism ;}	{GO:0055114; oxidation-reduction process; biological_process}	{NA}	{PF00107:Zinc-binding dehydrogenase}
transcript_HQ_Ha_transcript20726/f4p0/1328	{XP_010550738.1; PREDICTED: nuclear transcription factor Y subunit C-1-like [Tarenaya hassleriana]}	{sp|Q9XE33|NFYC6_ORYSJ; Nuclear transcription factor Y subunit C-6 OS=Oryza sativa subsp. japonica GN=NFYC6 PE=1 SV=1}	{mis:MICPUN_62865; K08066 NFYC nuclear transcription factor Y, gamma - ko04612; Organismal Systems; Immune system; Antigen processing and presentation | ko05152; Human Diseases; Infectious diseases: Bacterial; Tuberculosis}	{At5g63470; KOG1657 CCAAT-binding factor, subunit C (HAP5) K Transcription ;}	{GO:0003677; DNA binding; molecular_function GO:0006352; transcription initiation, DNA-dependent; biological_process}	{NA}	{PF00125:Core histone H2A/H2B/H3/H4 PF02969:TATA box binding protein associated factor (TAF)}
transcript_HQ_Ha_transcript24437/f3p0/1025	{XP_013901915.1; Rubredoxin [Monoraphidium neglectum]}	{sp|Q9XBL8|RUBR_ANAVT; Rubredoxin OS=Anabaena variabilis (strain ATCC 29413 / PCC 7937) GN=rub PE=3 SV=1}	{gsl:Gasu_05710; - - - - -}	{NA}	{GO:0046872; metal ion binding; molecular_function GO:0006351; transcription, DNA-dependent; biological_process GO:0005515; protein binding; molecular_function GO:0005506; iron ion binding; molecular_function GO:0006464; protein modification process; biological_process GO:0016151; nickel ion binding; molecular_function}	{NA}	{PF02150:RNA polymerases M/15 Kd subunit PF00301:Rubredoxin PF00096:Zinc finger, C2H2 type PF16866:PHD-finger PF01155:Hydrogenase/urease nickel incorporation, metallochaperone, hypA PF13465:Zinc-finger double domain}
transcript_HQ_Ha_transcript18747/f4p0/1495	{XP_003059323.1; predicted protein [Micromonas pusilla CCMP1545]}	{sp|Q9X0Y1|P1254_THEMA; Phosphorylated carbohydrates phosphatase TM_1254 OS=Thermotoga maritima (strain ATCC 43589 / MSB8 / DSM 3109 / JCM 10099) GN=TM_1254 PE=1 SV=1}	{mpp:MICPUCDRAFT_47598; - - - - -}	{7295702; KOG2914 Predicted haloacid-halidohydrolase and related hydrolases R General function prediction only ;}	{NA}	{NA}	{NA}
transcript_HQ_Ha_transcript19192/f2p0/1493	{XP_003059323.1; predicted protein [Micromonas pusilla CCMP1545]}	{sp|Q9X0Y1|P1254_THEMA; Phosphorylated carbohydrates phosphatase TM_1254 OS=Thermotoga maritima (strain ATCC 43589 / MSB8 / DSM 3109 / JCM 10099) GN=TM_1254 PE=1 SV=1}	{mpp:MICPUCDRAFT_47598; - - - - -}	{At3g48420_1; KOG2914 Predicted haloacid-halidohydrolase and related hydrolases R General function prediction only ;}	{NA}	{NA}	{NA}
transcript_HQ_Ha_transcript23648/f3p0/1090	{XP_003059323.1; predicted protein [Micromonas pusilla CCMP1545]}	{sp|Q9X0Y1|P1254_THEMA; Phosphorylated carbohydrates phosphatase TM_1254 OS=Thermotoga maritima (strain ATCC 43589 / MSB8 / DSM 3109 / JCM 10099) GN=TM_1254 PE=1 SV=1}	{mpp:MICPUCDRAFT_47598; - - - - -}	{At3g48420_1; KOG2914 Predicted haloacid-halidohydrolase and related hydrolases R General function prediction only ;}	{NA}	{NA}	{NA}
transcript_HQ_Ha_transcript18994/f7p0/1474	{XP_014617790.1; PREDICTED: mitochondrial carnitine/acylcarnitine carrier-like protein isoform X2 [Glycine max]}	{sp|Q9WVD5|ORNT1_MOUSE; Mitochondrial ornithine transporter 1 OS=Mus musculus GN=Slc25a15 PE=1 SV=1}	{smo:SELMODRAFT_111169; K14684 SLC25A23S solute carrier family 25 (mitochondrial phosphate transporter), member 23/24/25/41 - -}	{CE02041; KOG0763 Mitochondrial ornithine transporter C Energy production and conversion ;}	{NA}	{NA}	{NA}
transcript_HQ_Ha_transcript19526/f2p0/1398	{XP_014617790.1; PREDICTED: mitochondrial carnitine/acylcarnitine carrier-like protein isoform X2 [Glycine max]}	{sp|Q9WVD5|ORNT1_MOUSE; Mitochondrial ornithine transporter 1 OS=Mus musculus GN=Slc25a15 PE=1 SV=1}	{smo:SELMODRAFT_111169; K14684 SLC25A23S solute carrier family 25 (mitochondrial phosphate transporter), member 23/24/25/41 - -}	{CE02041; KOG0763 Mitochondrial ornithine transporter C Energy production and conversion ;}	{NA}	{NA}	{NA}
transcript_HQ_Ha_transcript14034/f13p0/1886	{KXZ47536.1; hypothetical protein GPECTOR_34g695 [Gonium pectorale]}	{sp|Q9WV72|ASB3_MOUSE; Ankyrin repeat and SOCS box protein 3 OS=Mus musculus GN=Asb3 PE=1 SV=2}	{cre:CHLREDRAFT_134676; K20032 ZDHHC13_17, HIP14 palmitoyltransferase ZDHHC13/17 2.3.1.225 -}	{Hs7705831; KOG0504 FOG: Ankyrin repeat R General function prediction only ;}	{GO:0005515; protein binding; molecular_function}	{NA}	{PF00023:Ankyrin repeat PF13606:Ankyrin repeat}
transcript_HQ_Ha_transcript7216/f10p0/2512	{KXZ44159.1; hypothetical protein GPECTOR_72g606 [Gonium pectorale]}	{sp|Q9WV72|ASB3_MOUSE; Ankyrin repeat and SOCS box protein 3 OS=Mus musculus GN=Asb3 PE=1 SV=2}	{NA}	{Hs18254470; KOG0504 FOG: Ankyrin repeat R General function prediction only ;}	{GO:0005515; protein binding; molecular_function}	{NA}	{PF00023:Ankyrin repeat PF13606:Ankyrin repeat}
transcript_HQ_Ha_transcript8161/f5p0/2414	{KXZ51171.1; hypothetical protein GPECTOR_13g658 [Gonium pectorale]}	{sp|Q9WV72|ASB3_MOUSE; Ankyrin repeat and SOCS box protein 3 OS=Mus musculus GN=Asb3 PE=1 SV=2}	{NA}	{Hs18254470; KOG0504 FOG: Ankyrin repeat R General function prediction only ;}	{GO:0005515; protein binding; molecular_function GO:0005515; protein binding; molecular_function}	{NA}	{PF00023:Ankyrin repeat PF13606:Ankyrin repeat PF13606:Ankyrin repeat PF00023:Ankyrin repeat}
transcript_HQ_Ha_transcript10411/f2p0/2192	{NA}	{sp|Q9WV18|GABR1_MOUSE; Gamma-aminobutyric acid type B receptor subunit 1 OS=Mus musculus GN=Gabbr1 PE=1 SV=1}	{NA}	{Hs10835015; KOG1055 GABA-B ion channel receptor subunit GABABR1 and related subunits, G-protein coupled receptor superfamily PET Inorganic ion transport and metabolism ; Amino acid transport and metabolism ; Signal transduction mechanisms ;}	{GO:0007186; G-protein coupled receptor protein signaling pathway; biological_process GO:0004930; G-protein coupled receptor activity; molecular_function GO:0016021; integral to membrane; cellular_component}	{NA}	{PF00003:7 transmembrane sweet-taste receptor of 3 GCPR}
transcript_HQ_Ha_transcript5938/f8p0/2695	{XP_008452999.1; PREDICTED: glutamate receptor 3.3 isoform X1 [Cucumis melo]}	{sp|Q9WV18|GABR1_MOUSE; Gamma-aminobutyric acid type B receptor subunit 1 OS=Mus musculus GN=Gabbr1 PE=1 SV=1}	{sind:105162630; K05387 GRIP glutamate receptor, ionotropic, plant - -}	{CE25976; KOG1023 Natriuretic peptide receptor, guanylate cyclase T Signal transduction mechanisms ;}	{GO:0016021; integral to membrane; cellular_component GO:0004930; G-protein coupled receptor activity; molecular_function GO:0007186; G-protein coupled receptor protein signaling pathway; biological_process}	{NA}	{PF00003:7 transmembrane sweet-taste receptor of 3 GCPR}
transcript_HQ_Ha_transcript14855/f2p0/1825	{XP_019155297.1; PREDICTED: ankyrin repeat domain-containing protein EMB506, chloroplastic [Ipomoea nil]}	{sp|Q9WV06|ANKR2_MOUSE; Ankyrin repeat domain-containing protein 2 OS=Mus musculus GN=Ankrd2 PE=1 SV=3}	{vvi:100247466; - - - - -}	{Hs13540484; KOG0504 FOG: Ankyrin repeat R General function prediction only ;}	{GO:0005515; protein binding; molecular_function}	{NA}	{PF00023:Ankyrin repeat PF13606:Ankyrin repeat}
transcript_HQ_Ha_transcript8093/f2p0/2412	{XP_010906084.1; PREDICTED: phenylalanine--tRNA ligase beta subunit, cytoplasmic [Elaeis guineensis]}	{sp|Q9WUA2|SYFB_MOUSE; Phenylalanine--tRNA ligase beta subunit OS=Mus musculus GN=Farsb PE=1 SV=2}	{ppp:PHYPADRAFT_234760; K01890 FARSB, pheT phenylalanyl-tRNA synthetase beta chain 6.1.1.20 ko00970; Genetic Information Processing; Translation; Aminoacyl-tRNA biosynthesis}	{Hs19923333; KOG2472 Phenylalanyl-tRNA synthetase beta subunit J Translation, ribosomal structure and biogenesis ;}	{GO:0005524; ATP binding; molecular_function GO:0006432; phenylalanyl-tRNA aminoacylation; biological_process GO:0000287; magnesium ion binding; molecular_function GO:0004826; phenylalanine-tRNA ligase activity; molecular_function GO:0003723; RNA binding; molecular_function}	{NA}	{PF03483:B3/4 domain PF03484:tRNA synthetase B5 domain}
transcript_HQ_Ha_transcript24149/f3p0/1045	{JAT44750.1; E3 ubiquitin ligase complex SCF subunit sconC [Anthurium amnicola]}	{sp|Q9WTX5|SKP1_MOUSE; S-phase kinase-associated protein 1 OS=Mus musculus GN=Skp1 PE=1 SV=3}	{atr:18437706; K03094 SKP1, CBF3D S-phase kinase-associated protein 1 - ko04141; Genetic Information Processing; Folding, sorting and degradation; Protein processing in endoplasmic reticulum | ko04120; Genetic Information Processing; Folding, sorting and degradation; Ubiquitin mediated proteolysis | ko04310; Environmental Information Processing; Signal transduction; Wnt signaling pathway | ko0434…	{Hs4507387; KOG1724 SCF ubiquitin ligase, Skp1 component O Posttranslational modification, protein turnover, chaperones ;}	{GO:0005515; protein binding; molecular_function GO:0006511; ubiquitin-dependent protein catabolic process; biological_process}	{NA}	{PF03931:Skp1 family, tetramerisation domain PF00651:BTB/POZ domain PF01466:Skp1 family, dimerisation domain}
transcript_HQ_Ha_transcript41822/f3p0/357	{XP_005644321.1; signal peptidase complex I, partial [Coccomyxa subellipsoidea C-169]}	{sp|Q9WTR7|SC11C_RAT; Signal peptidase complex catalytic subunit SEC11C OS=Rattus norvegicus GN=Sec11c PE=2 SV=3}	{csl:COCSUDRAFT_19234; K13280 SEC11, sipW signal peptidase, endoplasmic reticulum-type 3.4.-.- ko03060; Genetic Information Processing; Folding, sorting and degradation; Protein export}	{CE22466; KOG3342 Signal peptidase I U Intracellular trafficking, secretion, and vesicular transport ;}	{NA}	{NA}	{NA}
transcript_HQ_Ha_transcript21661/f4p0/1214	{XP_001693430.1; solanesyl diphosphate synthase [Chlamydomonas reinhardtii]}	{sp|Q9WTN0|GGPPS_MOUSE; Geranylgeranyl pyrophosphate synthase OS=Mus musculus GN=Ggps1 PE=1 SV=1}	{cre:CHLREDRAFT_182663; K05356 SPS, sds all-trans-nonaprenyl-diphosphate synthase [EC:2.5.1.84 2.5.1.85] 2.5.1.84,2.5.1.85 ko00900; Metabolism; Metabolism of terpenoids and polyketides; Terpenoid backbone biosynthesis}	{Hs4758430; KOG0777 Geranylgeranyl pyrophosphate synthase/Polyprenyl synthetase H Coenzyme transport and metabolism ;}	{GO:0008299; isoprenoid biosynthetic process; biological_process GO:0005634; nucleus; cellular_component}	{NA}	{PF03172:Sp100 domain PF00348:Polyprenyl synthetase}
transcript_HQ_Ha_transcript23723/f2p0/1064	{XP_002957151.1; hypothetical protein VOLCADRAFT_77427 [Volvox carteri f. nagariensis]}	{sp|Q9W602|SSRP1_XENLA; FACT complex subunit SSRP1 OS=Xenopus laevis GN=ssrp1 PE=1 SV=1}	{vcn:VOLCADRAFT_77427; - - - - -}	{Hs4507241; KOG0526 Nucleosome-binding factor SPN, POB3 subunit KLB Transcription ; Replication, recombination and repair ; Chromatin structure and dynamics ;}	{GO:0000981; sequence-specific DNA binding RNA polymerase II transcription factor activity; molecular_function GO:0005634; nucleus; cellular_component GO:0006355; regulation of transcription, DNA-dependent; biological_process GO:0007275; multicellular organismal development; biological_process GO:0008270; zinc ion binding; molecular_function}	{NA}	{PF04690:YABBY protein PF00172:Fungal Zn(2)-Cys(6) binuclear cluster domain}
transcript_HQ_Ha_transcript20272/f2p0/1357	{XP_001773421.1; predicted protein [Physcomitrella patens]}	{sp|Q9W552|VPS26_DROME; Vacuolar protein sorting-associated protein 26 OS=Drosophila melanogaster GN=Vps26 PE=2 SV=1}	{pda:103705179; K18466 VPS26 vacuolar protein sorting-associated protein 26 - ko04144; Cellular Processes; Transport and catabolism; Endocytosis}	{7290217; KOG3063 Membrane coat complex Retromer, subunit VPS26 U Intracellular trafficking, secretion, and vesicular transport ;}	{NA}	{XM_006372202.1; Populus trichocarpa Vacuolar protein sorting 26 (POPTR_0018s14780g) mRNA, complete cds}	{NA}
transcript_HQ_Ha_transcript20742/f3p0/1286	{XP_001773421.1; predicted protein [Physcomitrella patens]}	{sp|Q9W552|VPS26_DROME; Vacuolar protein sorting-associated protein 26 OS=Drosophila melanogaster GN=Vps26 PE=2 SV=1}	{pda:103705179; K18466 VPS26 vacuolar protein sorting-associated protein 26 - ko04144; Cellular Processes; Transport and catabolism; Endocytosis}	{7290217; KOG3063 Membrane coat complex Retromer, subunit VPS26 U Intracellular trafficking, secretion, and vesicular transport ;}	{NA}	{XM_006372202.1; Populus trichocarpa Vacuolar protein sorting 26 (POPTR_0018s14780g) mRNA, complete cds}	{NA}
transcript_HQ_Ha_transcript8100/f3p0/2539	{XP_005646775.1; HD-domain/PDEase-like protein, partial [Coccomyxa subellipsoidea C-169]}	{sp|Q9W4T4|PDE4A_DROME; cAMP-specific 3',5'-cyclic phosphodiesterase, isoform I OS=Drosophila melanogaster GN=dnc PE=1 SV=2}	{csl:COCSUDRAFT_16716; - - - - -}	{7290408; KOG3689 Cyclic nucleotide phosphodiesterase T Signal transduction mechanisms ;}	{GO:0045892; negative regulation of transcription, DNA-dependent; biological_process GO:0007165; signal transduction; biological_process GO:0004114; 3',5'-cyclic-nucleotide phosphodiesterase activity; molecular_function}	{NA}	{PF02909:Tetracyclin repressor, C-terminal all-alpha domain PF00233:3'5'-cyclic nucleotide phosphodiesterase}
transcript_HQ_Ha_transcript8858/f4p0/2334	{AAB63620.1; trehalase precusor isolog [Arabidopsis thaliana]}	{sp|Q9W2M2|TREA_DROME; Trehalase OS=Drosophila melanogaster GN=Treh PE=1 SV=1}	{crb:CARUB_v10006565mg; K01194 TREH, treA, treF alpha,alpha-trehalase 3.2.1.28 ko00500; Metabolism; Carbohydrate metabolism; Starch and sucrose metabolism}	{7291236; KOG0602 Neutral trehalase G Carbohydrate transport and metabolism ;}	{GO:0004555; alpha,alpha-trehalase activity; molecular_function GO:0005991; trehalose metabolic process; biological_process}	{NA}	{PF01204:Trehalase}
transcript_HQ_Ha_transcript37483/f81p0/372	{JAT43120.1; putative 60S ribosomal protein L37-A, partial [Anthurium amnicola]}	{sp|Q9VXX8|RL371_DROME; Probable 60S ribosomal protein L37-A OS=Drosophila melanogaster GN=RpL37a PE=1 SV=1}	{cvr:CHLNCDRAFT_133342; K02922 RP-L37e, RPL37 large subunit ribosomal protein L37e - ko03010; Genetic Information Processing; Translation; Ribosome}	{7293042; KOG3475 60S ribosomal protein L37 J Translation, ribosomal structure and biogenesis ;}	{GO:0005622; intracellular; cellular_component GO:0003735; structural constituent of ribosome; molecular_function GO:0016151; nickel ion binding; molecular_function GO:0006464; protein modification process; biological_process GO:0005840; ribosome; cellular_component GO:0006412; translation; biological_process}	{NA}	{PF01907:Ribosomal protein L37e PF01155:Hydrogenase/urease nickel incorporation, metallochaperone, hypA}
transcript_HQ_Ha_transcript19139/f5p0/1460	{XP_019428073.1; PREDICTED: chaperone protein dnaJ 50-like [Lupinus angustifolius]}	{sp|Q9VXT2|DJC25_DROME; DnaJ homolog subfamily C member 25 homolog OS=Drosophila melanogaster GN=CG7872 PE=2 SV=1}	{cam:101507394; K19371 DNAJC25 DnaJ homolog subfamily C member 25 - -}	{7293091; KOG0722 Molecular chaperone (DnaJ superfamily) O Posttranslational modification, protein turnover, chaperones ;}	{NA}	{NA}	{NA}
transcript_HQ_Ha_transcript16737/f3p0/1674	{XP_005645440.1; NECAP endocytosis associated 2, isoform CRA_b, partial [Coccomyxa subellipsoidea C-169]}	{sp|Q9VXB0|NECAP_DROME; NECAP-like protein CG9132 OS=Drosophila melanogaster GN=CG9132 PE=2 SV=1}	{csl:COCSUDRAFT_10772; K20069 NECAP1_2 adaptin ear-binding coat-associated protein 1/2 - -}	{7293286; KOG2500 Uncharacterized conserved protein S Function unknown ;}	{GO:0016020; membrane; cellular_component GO:0006897; endocytosis; biological_process}	{NA}	{PF07933:Protein of unknown function (DUF1681)}
transcript_HQ_Ha_transcript22606/f2p0/1165	{XP_005645440.1; NECAP endocytosis associated 2, isoform CRA_b, partial [Coccomyxa subellipsoidea C-169]}	{sp|Q9VXB0|NECAP_DROME; NECAP-like protein CG9132 OS=Drosophila melanogaster GN=CG9132 PE=2 SV=1}	{csl:COCSUDRAFT_10772; K20069 NECAP1_2 adaptin ear-binding coat-associated protein 1/2 - -}	{7293286; KOG2500 Uncharacterized conserved protein S Function unknown ;}	{GO:0016020; membrane; cellular_component GO:0006897; endocytosis; biological_process}	{NA}	{PF07933:Protein of unknown function (DUF1681)}
transcript_HQ_Ha_transcript13941/f2p0/1889	{XP_011081037.1; PREDICTED: UDP-galactose/UDP-glucose transporter 2-like [Sesamum indicum]}	{sp|Q9VVD9|S35B3_DROME; Adenosine 3'-phospho 5'-phosphosulfate transporter 2 OS=Drosophila melanogaster GN=Papst2 PE=1 SV=2}	{obr:102715649; K15277 SLC35B3, PAPST2 solute carrier family 35 (adenosine 3'-phospho 5'-phosphosulfate transporter), member B3 - -}	{7294017; KOG1582 UDP-galactose transporter related protein G Carbohydrate transport and metabolism ;}	{GO:0055085; transmembrane transport; biological_process GO:0016020; membrane; cellular_component GO:0006810; transport; biological_process GO:0016021; integral to membrane; cellular_component}	{NA}	{PF08449:UAA transporter family PF12679:ABC-2 family transporter protein PF00892:EamA-like transporter family}
transcript_HQ_Ha_transcript16901/f4p0/1662	{XP_011081037.1; PREDICTED: UDP-galactose/UDP-glucose transporter 2-like [Sesamum indicum]}	{sp|Q9VVD9|S35B3_DROME; Adenosine 3'-phospho 5'-phosphosulfate transporter 2 OS=Drosophila melanogaster GN=Papst2 PE=1 SV=2}	{obr:102715649; K15277 SLC35B3, PAPST2 solute carrier family 35 (adenosine 3'-phospho 5'-phosphosulfate transporter), member B3 - -}	{7294017; KOG1582 UDP-galactose transporter related protein G Carbohydrate transport and metabolism ;}	{GO:0055085; transmembrane transport; biological_process GO:0016020; membrane; cellular_component GO:0016021; integral to membrane; cellular_component}	{NA}	{PF00892:EamA-like transporter family PF08449:UAA transporter family}
transcript_HQ_Ha_transcript32625/f5p0/566	{XP_002954824.1; hypothetical protein VOLCADRAFT_76469 [Volvox carteri f. nagariensis]}	{sp|Q9VVA8|TM258_DROME; Transmembrane protein 258 homolog OS=Drosophila melanogaster GN=CG9669 PE=3 SV=1}	{vcn:VOLCADRAFT_76469; - - - - -}	{7294050; KOG4452 Predicted membrane protein S Function unknown ;}	{NA}	{NA}	{NA}
transcript_HQ_Ha_transcript14015/f2p0/1886	{XP_017644807.1; PREDICTED: glycoprotein 3-alpha-L-fucosyltransferase A-like isoform X1 [Gossypium arboreum]}	{sp|Q9VUL9|FUCTA_DROME; Glycoprotein 3-alpha-L-fucosyltransferase A OS=Drosophila melanogaster GN=FucTA PE=2 SV=2}	{fve:101293079; K00753 E2.4.1.214 glycoprotein 3-alpha-L-fucosyltransferase 2.4.1.214 ko00513; Metabolism; Glycan biosynthesis and metabolism; Various types of N-glycan biosynthesis}	{Hs19923648; KOG2619 Fucosyltransferase GE Carbohydrate transport and metabolism ; Amino acid transport and metabolism ;}	{GO:0016020; membrane; cellular_component GO:0006486; protein glycosylation; biological_process GO:0008417; fucosyltransferase activity; molecular_function}	{NA}	{PF00852:Glycosyltransferase family 10 (fucosyltransferase) C-term}
transcript_HQ_Ha_transcript12345/f9p0/2021	{XP_005850683.1; hypothetical protein CHLNCDRAFT_19955 [Chlorella variabilis]}	{sp|Q9VSF4|DHYS_DROME; Probable deoxyhypusine synthase OS=Drosophila melanogaster GN=CG8005 PE=2 SV=2}	{cvr:CHLNCDRAFT_19955; K00809 DHPS, dys deoxyhypusine synthase 2.5.1.46 -}	{7295142; KOG2924 Deoxyhypusine synthase O Posttranslational modification, protein turnover, chaperones ;}	{GO:0008612; peptidyl-lysine modification to hypusine; biological_process}	{NA}	{PF01916:Deoxyhypusine synthase}
transcript_HQ_Ha_transcript23543/f3p0/1086	{XP_001768443.1; predicted protein [Physcomitrella patens]}	{sp|Q9VSF3|UBC12_DROME; Nedd8-conjugating enzyme Ubc12 OS=Drosophila melanogaster GN=Ubc12 PE=1 SV=1}	{ppp:PHYPADRAFT_65453; K10579 UBE2M, UBC12 ubiquitin-conjugating enzyme E2 M - ko04120; Genetic Information Processing; Folding, sorting and degradation; Ubiquitin mediated proteolysis}	{7295143; KOG0420 Ubiquitin-protein ligase O Posttranslational modification, protein turnover, chaperones ;}	{GO:0006464; protein modification process; biological_process GO:0015031; protein transport; biological_process GO:0005515; protein binding; molecular_function}	{NA}	{PF05743:UEV domain PF05773:RWD domain}
transcript_HQ_Ha_transcript5946/f2p0/2682	{XP_010551527.1; PREDICTED: uncharacterized protein LOC104822111 isoform X1 [Tarenaya hassleriana]}	{sp|Q9VR91|HERC2_DROME; Probable E3 ubiquitin-protein ligase HERC2 OS=Drosophila melanogaster GN=HERC2 PE=1 SV=3}	{nnu:104601531; - - - - -}	{7295603; KOG1426 FOG: RCC1 domain S Function unknown ;}	{NA}	{NA}	{NA}
transcript_HQ_Ha_transcript19835/f8p0/1384	{JAT61955.1; Mitochondrial carnitine/acylcarnitine carrier protein, partial [Anthurium amnicola]}	{sp|Q9VQG4|COLT_DROME; Congested-like trachea protein OS=Drosophila melanogaster GN=colt PE=2 SV=1}	{cvr:CHLNCDRAFT_141587; K15109 SLC25A20_29, CACT, CACL, CRC1 solute carrier family 25 (mitochondrial carnitine/acylcarnitine transporter), member 20/29 - -}	{7295910; KOG0758 Mitochondrial carnitine-acylcarnitine carrier protein C Energy production and conversion ;}	{NA}	{NA}	{NA}
transcript_HQ_Ha_transcript23389/f5p0/1089	{XP_015647319.1; PREDICTED: ORM1-like protein 3 [Oryza sativa Japonica Group]}	{sp|Q9VP04|ORMDL_DROME; ORM1-like protein OS=Drosophila melanogaster GN=ORMDL PE=2 SV=1}	{bdi:100843135; - - - - -}	{At1g01230; KOG3319 Predicted membrane protein S Function unknown ;}	{GO:0005789; endoplasmic reticulum membrane; cellular_component GO:0016021; integral to membrane; cellular_component}	{NA}	{PF04061:ORMDL family }
transcript_HQ_Ha_transcript28758/f2p0/755	{JAT59893.1; Elongation factor 1-beta, partial [Anthurium amnicola]}	{sp|Q9VL18|EF1D_DROME; Probable elongation factor 1-delta OS=Drosophila melanogaster GN=eEF1delta PE=1 SV=1}	{cme:CYME_CME120C; K03232 EEF1B elongation factor 1-beta - -}	{7297627; KOG1668 Elongation factor 1 beta/delta chain K Transcription ;}	{GO:0003746; translation elongation factor activity; molecular_function GO:0016020; membrane; cellular_component GO:0015081; sodium ion transmembrane transporter activity; molecular_function GO:0071436; sodium ion export; biological_process GO:0006414; translational elongation; biological_process GO:0008948; oxaloacetate decarboxylase activity; molecular_function}	{NA}	{PF04277:Oxaloacetate decarboxylase, gamma chain PF00736:EF-1 guanine nucleotide exchange domain}
transcript_HQ_Ha_transcript29080/f6p0/716	{JAT59893.1; Elongation factor 1-beta, partial [Anthurium amnicola]}	{sp|Q9VL18|EF1D_DROME; Probable elongation factor 1-delta OS=Drosophila melanogaster GN=eEF1delta PE=1 SV=1}	{cme:CYME_CME120C; K03232 EEF1B elongation factor 1-beta - -}	{7297626; KOG1668 Elongation factor 1 beta/delta chain K Transcription ;}	{GO:0003746; translation elongation factor activity; molecular_function GO:0016020; membrane; cellular_component GO:0015081; sodium ion transmembrane transporter activity; molecular_function GO:0071436; sodium ion export; biological_process GO:0008948; oxaloacetate decarboxylase activity; molecular_function GO:0006414; translational elongation; biological_process}	{NA}	{PF00736:EF-1 guanine nucleotide exchange domain PF04277:Oxaloacetate decarboxylase, gamma chain }
transcript_HQ_Ha_transcript18925/f2p0/1474	{XP_003055630.1; predicted protein [Micromonas pusilla CCMP1545]}	{sp|Q9VIW7|RTCB_DROME; tRNA-splicing ligase RtcB homolog OS=Drosophila melanogaster GN=CG9987 PE=2 SV=1}	{mpp:MICPUCDRAFT_24370; K14415 RTCB, rtcB tRNA-splicing ligase RtcB 6.5.1.3 -}	{7298579; KOG3833 Uncharacterized conserved protein, contains RtcB domain S Function unknown ;}	{GO:0006396; RNA processing; biological_process GO:0008452; RNA ligase activity; molecular_function}	{XM_001699469.1; Chlamydomonas reinhardtii predicted protein (CHLREDRAFT_139581) mRNA, complete cds}	{PF01139:tRNA-splicing ligase RtcB}
transcript_HQ_Ha_transcript7119/f7p0/2532	{XP_005649190.1; hypothetical protein COCSUDRAFT_46891 [Coccomyxa subellipsoidea C-169]}	{sp|Q9VIE6|MCM10_DROME; Protein MCM10 homolog OS=Drosophila melanogaster GN=Mcm10 PE=1 SV=2}	{csl:COCSUDRAFT_46891; - - - - -}	{7298765; KOG3056 Protein required for S-phase initiation or completion D Cell cycle control, cell division, chromosome partitioning ;}	{GO:0005634; nucleus; cellular_component GO:0006260; DNA replication; biological_process}	{NA}	{PF09329:Primase zinc finger}
transcript_HQ_Ha_transcript28918/f3p0/723	{XP_002439141.1; hypothetical protein SORBIDRAFT_09g001270 [Sorghum bicolor]}	{sp|Q9VI10|SMD2_DROME; Probable small nuclear ribonucleoprotein Sm D2 OS=Drosophila melanogaster GN=SmD2 PE=1 SV=1}	{sbi:SORBI_09g001270; K11096 SNRPD2, SMD2 small nuclear ribonucleoprotein D2 - ko03040; Genetic Information Processing; Transcription; Spliceosome}	{7298930; KOG3459 Small nuclear ribonucleoprotein (snRNP) Sm core protein A RNA processing and modification ;}	{NA}	{NA}	{NA}
transcript_HQ_Ha_transcript30089/f5p0/690	{XP_009338695.1; PREDICTED: uncharacterized protein At4g14342-like [Pyrus x bretschneideri]}	{sp|Q9VHI4|SF3B5_DROME; Probable splicing factor 3B subunit 5 OS=Drosophila melanogaster GN=CG11985 PE=1 SV=1}	{sind:105158469; K12832 SF3B5, SF3B10 splicing factor 3B subunit 5 - ko03040; Genetic Information Processing; Transcription; Spliceosome}	{7299128; KOG3485 Uncharacterized conserved protein S Function unknown ;}	{NA}	{NA}	{NA}
transcript_HQ_Ha_transcript31753/f7p0/615	{XP_009338695.1; PREDICTED: uncharacterized protein At4g14342-like [Pyrus x bretschneideri]}	{sp|Q9VHI4|SF3B5_DROME; Probable splicing factor 3B subunit 5 OS=Drosophila melanogaster GN=CG11985 PE=1 SV=1}	{sind:105158469; K12832 SF3B5, SF3B10 splicing factor 3B subunit 5 - ko03040; Genetic Information Processing; Transcription; Spliceosome}	{7299128; KOG3485 Uncharacterized conserved protein S Function unknown ;}	{NA}	{NA}	{NA}
transcript_HQ_Ha_transcript7608/f3p0/2470	{GAQ85343.1; hypothetical protein KFL_002300150 [Klebsormidium flaccidum]}	{sp|Q9VHH9|JHD1_DROME; JmjC domain-containing histone demethylation protein 1 OS=Drosophila melanogaster GN=Kdm2 PE=1 SV=2}	{gsl:Gasu_02670; K10276 FBXL10_11, KDM2 F-box and leucine-rich repeat protein 10/11 1.14.11.27 -}	{7299136_1; KOG1633 F-box protein JEMMA and related proteins with JmjC, PHD, F-box and LRR domains B Chromatin structure and dynamics ;}	{NA}	{NA}	{NA}
transcript_HQ_Ha_transcript19328/f2p0/1442	{XP_011399365.1; Cystinosin [Auxenochlorella protothecoides]}	{sp|Q9VCR7|CTNS_DROME; Cystinosin homolog OS=Drosophila melanogaster GN=CG17119 PE=1 SV=2}	{apro:F751_2650; K12386 CTNS cystinosin - ko04142; Cellular Processes; Transport and catabolism; Lysosome; apro:F751_2650; K12386 CTNS cystinosin - ko04142; Cellular Processes; Transport and catabolism; Lysosome}	{7300949; KOG3145 Cystine transporter Cystinosin E Amino acid transport and metabolism ;}	{NA}	{NA}	{NA}
transcript_HQ_Ha_transcript7181/f6p0/2522	{KXZ48924.1; hypothetical protein GPECTOR_24g213 [Gonium pectorale]}	{sp|Q9VCA8|ANKHM_DROME; Ankyrin repeat and KH domain-containing protein mask OS=Drosophila melanogaster GN=mask PE=1 SV=2}	{pxb:103944447; - - - - -}	{7301132; KOG0504 FOG: Ankyrin repeat R General function prediction only ;}	{GO:0006355; regulation of transcription, DNA-dependent; biological_process GO:0003700; sequence-specific DNA binding transcription factor activity; molecular_function GO:0005515; protein binding; molecular_function GO:0005634; nucleus; cellular_component}	{NA}	{PF00023:Ankyrin repeat PF01486:K-box region PF13606:Ankyrin repeat}
transcript_HQ_Ha_transcript2825/f3p0/3464	{XP_002947159.1; hypothetical protein VOLCADRAFT_120443 [Volvox carteri f. nagariensis]}	{sp|Q9VCA5|SYFB_DROME; Phenylalanine--tRNA ligase beta subunit OS=Drosophila melanogaster GN=beta-PheRS PE=1 SV=1}	{vcn:VOLCADRAFT_120443; K01890 FARSB, pheT phenylalanyl-tRNA synthetase beta chain 6.1.1.20 ko00970; Genetic Information Processing; Translation; Aminoacyl-tRNA biosynthesis}	{7301135; KOG2472 Phenylalanyl-tRNA synthetase beta subunit J Translation, ribosomal structure and biogenesis ;}	{NA}	{NA}	{NA}
transcript_HQ_Ha_transcript23994/f2p0/1059	{NA}	{sp|Q9VBP3|TNKS_DROME; Tankyrase OS=Drosophila melanogaster GN=Tnks PE=1 SV=1}	{NA}	{7301359; KOG4177 Ankyrin M Cell wall/membrane/envelope biogenesis ;}	{GO:0003950; NAD+ ADP-ribosyltransferase activity; molecular_function}	{NA}	{PF00644:Poly(ADP-ribose) polymerase catalytic domain}
transcript_HQ_Ha_transcript19716/f2p0/1395	{ABK94417.1; unknown [Populus trichocarpa]}	{sp|Q9V4N3|CYB5_DROME; Cytochrome b5 OS=Drosophila melanogaster GN=Cyt-b5 PE=2 SV=1}	{mus:103975870; - - - - -}	{7304197; KOG0537 Cytochrome b5 C Energy production and conversion ;}	{NA}	{NA}	{NA}
transcript_HQ_Ha_transcript23071/f3p0/1114	{ABK94417.1; unknown [Populus trichocarpa]}	{sp|Q9V4N3|CYB5_DROME; Cytochrome b5 OS=Drosophila melanogaster GN=Cyt-b5 PE=2 SV=1}	{mus:103975870; - - - - -}	{7304197; KOG0537 Cytochrome b5 C Energy production and conversion ;}	{NA}	{NA}	{NA}
transcript_HQ_Ha_transcript41667/f2p0/299	{XP_006659944.1; PREDICTED: 26S proteasome non-ATPase regulatory subunit 1 homolog A-like [Oryza brachyantha]}	{sp|Q9V3P6|PSMD1_DROME; 26S proteasome non-ATPase regulatory subunit 1 OS=Drosophila melanogaster GN=Rpn2 PE=1 SV=1}	{pmum:103319276; K03032 PSMD1, RPN2 26S proteasome regulatory subunit N2 - ko03050; Genetic Information Processing; Folding, sorting and degradation; Proteasome | ko05169; Human Diseases; Infectious diseases: Viral; Epstein-Barr virus infection}	{7301756; KOG2062 26S proteasome regulatory complex, subunit RPN2/PSMD1 O Posttranslational modification, protein turnover, chaperones ;}	{NA}	{NA}	{NA}
transcript_HQ_Ha_transcript23476/f2p0/1076	{ABK22482.1; unknown [Picea sitchensis]}	{sp|Q9V3J8|WDS_DROME; Protein will die slowly OS=Drosophila melanogaster GN=wds PE=1 SV=1}	{bvg:104890168; K14963 WDR5, SWD3, CPS30 COMPASS component SWD3 - -}	{7290331; KOG0266 WD40 repeat-containing protein R General function prediction only ;}	{GO:0016192; vesicle-mediated transport; biological_process GO:0005198; NA GO:0030117; membrane coat; cellular_component GO:0006886; intracellular protein transport; biological_process GO:0005515; protein binding; molecular_function}	{NA}	{PF00400:WD domain, G-beta repeat PF04053:Coatomer WD associated region }
transcript_HQ_Ha_transcript29426/f2p0/694	{XP_002980222.1; hypothetical protein SELMODRAFT_444469 [Selaginella moellendorffii]}	{sp|Q9V3J1|VATH_DROME; V-type proton ATPase subunit H OS=Drosophila melanogaster GN=VhaSFD PE=2 SV=2}	{atr:18448693; K02144 ATPeV1H V-type H+-transporting ATPase subunit H - ko00190; Metabolism; Energy metabolism; Oxidative phosphorylation | ko04150; Environmental Information Processing; Signal transduction; mTOR signaling pathway | ko04145; Cellular Processes; Transport and catabolism; Phagosome | ko04142; Cellular Processes; Transport and catabolism; Lysosome | ko04721; Organismal Systems; Nerv…	{Hs7706262; KOG2759 Vacuolar H+-ATPase V1 sector, subunit H C Energy production and conversion ;}	{GO:0000221; vacuolar proton-transporting V-type ATPase, V1 domain; cellular_component GO:0016820; hydrolase activity, acting on acid anhydrides, catalyzing transmembrane movement of substances; molecular_function GO:0016192; vesicle-mediated transport; biological_process GO:0030117; membrane coat; cellular_component GO:0006886; intracellular protein transport; biological_process GO:0015991; ATP …	{NA}	{PF11698:V-ATPase subunit H PF00514:Armadillo/beta-catenin-like repeat PF02985:HEAT repeat PF01602:Adaptin N terminal region}
transcript_HQ_Ha_transcript18016/f2p0/1555	{XP_002951959.1; hypothetical protein VOLCADRAFT_61790 [Volvox carteri f. nagariensis]}	{sp|Q9V3D5|DYRK2_DROME; Dual specificity tyrosine-phosphorylation-regulated kinase 2 OS=Drosophila melanogaster GN=Dyrk2 PE=1 SV=1}	{vcn:VOLCADRAFT_61790; K18669 DYRK2_3_4 dual specificity tyrosine-phosphorylation-regulated kinase 2/3/4 2.7.12.1 ko04111; Cellular Processes; Cell growth and death; Cell cycle - yeast}	{7298142; KOG0667 Dual-specificity tyrosine-phosphorylation regulated kinase R General function prediction only ;}	{GO:0016773; phosphotransferase activity, alcohol group as acceptor; molecular_function GO:0004672; protein kinase activity; molecular_function GO:0005524; ATP binding; molecular_function GO:0006468; protein phosphorylation; biological_process GO:0016020; membrane; cellular_component}	{NA}	{PF07714:Protein tyrosine kinase PF05445:Poxvirus serine/threonine protein kinase PF00069:Protein kinase domain PF06293:Lipopolysaccharide kinase (Kdo/WaaP) family}
transcript_HQ_Ha_transcript17147/f6p0/1651	{XP_003056705.1; predicted protein, partial [Micromonas pusilla CCMP1545]}	{sp|Q9V0D5|MDH_PYRAB; Malate dehydrogenase OS=Pyrococcus abyssi (strain GE5 / Orsay) GN=mdh PE=3 SV=1}	{ccp:CHC_T00009292001; - - - - -}	{NA}	{GO:0055114; oxidation-reduction process; biological_process GO:0016491; oxidoreductase activity; molecular_function GO:0008152; NA}	{NA}	{PF02615:Malate/L-lactate dehydrogenase}
transcript_HQ_Ha_transcript34306/f4p0/501	{XP_002950865.1; Hsp70 protein Hsp70D [Volvox carteri f. nagariensis]}	{sp|Q9UXR0|DNAK_METTE; Chaperone protein DnaK OS=Methanosarcina thermophila GN=dnaK PE=3 SV=1}	{vcn:VOLCADRAFT_117683; K03283 HSPA1_8 heat shock 70kDa protein 1/8 - ko03040; Genetic Information Processing; Transcription; Spliceosome | ko04141; Genetic Information Processing; Folding, sorting and degradation; Protein processing in endoplasmic reticulum | ko04010; Environmental Information Processing; Signal transduction; MAPK signaling pathway | ko04144; Cellular Processes; Transport and ca…	{At4g24280; KOG0102 Molecular chaperones mortalin/PBP74/GRP75, HSP70 superfamily O Posttranslational modification, protein turnover, chaperones ;}	{GO:0005975; carbohydrate metabolic process; biological_process GO:0016773; phosphotransferase activity, alcohol group as acceptor; molecular_function GO:0000902; cell morphogenesis; biological_process}	{NA}	{PF02782:FGGY family of carbohydrate kinases, C-terminal domain PF06723:MreB/Mbl protein}
transcript_HQ_Ha_transcript34616/f4p0/459	{EMT25806.1; Serine/threonine-protein phosphatase PP1 [Aegilops tauschii]}	{sp|Q9UW86|PP1_NEUCR; Serine/threonine-protein phosphatase PP1 OS=Neurospora crassa (strain ATCC 24698 / 74-OR23-1A / CBS 708.71 / DSM 1257 / FGSC 987) GN=pph-3 PE=2 SV=1}	{ats:F775_20217; K06269 PPP1C serine/threonine-protein phosphatase PP1 catalytic subunit 3.1.3.16 ko03015; Genetic Information Processing; Translation; mRNA surveillance pathway | ko04390; Environmental Information Processing; Signal transduction; Hippo signaling pathway | ko04024; Environmental Information Processing; Signal transduction; cAMP signaling pathway | ko04022; Environmental Informati…	{CE20735; KOG0374 Serine/threonine specific protein phosphatase PP1, catalytic subunit TR Signal transduction mechanisms ; General function prediction only ;}	{GO:0016787; hydrolase activity; molecular_function}	{XM_015766733.1; PREDICTED: Oryza sativa Japonica Group serine/threonine-protein phosphatase PP1 (LOC4326473), mRNA}	{PF00149:Calcineurin-like phosphoesterase}
transcript_HQ_Ha_transcript34275/f2p0/519	{XP_009383456.1; PREDICTED: actin-7 [Musa acuminata subsp. malaccensis]}	{sp|Q9UVZ8|ACT_CANDC; Actin OS=Candida dubliniensis (strain CD36 / ATCC MYA-646 / CBS 7987 / NCPF 3949 / NRRL Y-17841) GN=ACT1 PE=3 SV=1}	{mus:103971215; - - - - -}	{YFL039c; KOG0676 Actin and related proteins Z Cytoskeleton ;}	{NA}	{NA}	{NA}
transcript_HQ_Ha_transcript28105/f30p0/709	{JAT61431.1; Ubiquitin-conjugating enzyme E2 [Anthurium amnicola]}	{sp|Q9UVR2|UBC1_MAGO7; Ubiquitin-conjugating enzyme E2-16 kDa OS=Magnaporthe oryzae (strain 70-15 / ATCC MYA-4617 / FGSC 8958) GN=UBC1 PE=3 SV=2}	{gsl:Gasu_60520; K06689 UBE2D, UBC4, UBC5 ubiquitin-conjugating enzyme E2 D 2.3.2.23 ko04141; Genetic Information Processing; Folding, sorting and degradation; Protein processing in endoplasmic reticulum | ko04120; Genetic Information Processing; Folding, sorting and degradation; Ubiquitin mediated proteolysis | ko04013; Environmental Information Processing; Signal transduction; MAPK signaling pa…	{SPBC119.02; KOG0417 Ubiquitin-protein ligase O Posttranslational modification, protein turnover, chaperones ;}	{GO:0005515; protein binding; molecular_function GO:0015031; protein transport; biological_process GO:0006464; protein modification process; biological_process}	{NA}	{PF05773:RWD domain PF05743:UEV domain}
transcript_HQ_Ha_transcript39900/f82p0/214	{BAJ97069.1; predicted protein [Hordeum vulgare subsp. vulgare]}	{sp|Q9UVJ4|RL10A_CANAL; 60S ribosomal protein L10a OS=Candida albicans (strain SC5314 / ATCC MYA-2876) GN=RPL10A PE=3 SV=2}	{bpg:Bathy06g05100; K02865 RP-L10Ae, RPL10A large subunit ribosomal protein L10Ae - ko03010; Genetic Information Processing; Translation; Ribosome}	{At1g08360; KOG1570 60S ribosomal protein L10A J Translation, ribosomal structure and biogenesis ;}	{NA}	{NA}	{NA}
transcript_HQ_Ha_transcript16601/f2p0/1666	{XP_004953944.1; PREDICTED: random slug protein 5-like [Setaria italica]}	{sp|Q9UU99|YJX4_SCHPO; CRAL-TRIO domain-containing protein C23B6.04c OS=Schizosaccharomyces pombe (strain 972 / ATCC 24843) GN=SPCC23B6.04c PE=1 SV=1}	{sita:101779640; - - - - -}	{At4g36640; KOG1470 Phosphatidylinositol transfer protein PDR16 and related proteins I Lipid transport and metabolism ;}	{NA}	{NA}	{NA}
transcript_HQ_Ha_transcript20023/f6p0/1391	{XP_006487558.1; PREDICTED: random slug protein 5-like [Citrus sinensis]}	{sp|Q9UU99|YJX4_SCHPO; CRAL-TRIO domain-containing protein C23B6.04c OS=Schizosaccharomyces pombe (strain 972 / ATCC 24843) GN=SPCC23B6.04c PE=1 SV=1}	{cic:CICLE_v10005704mg; - - - - -}	{At1g01630; KOG1470 Phosphatidylinositol transfer protein PDR16 and related proteins I Lipid transport and metabolism ;}	{NA}	{NA}	{NA}
transcript_HQ_Ha_transcript20026/f2p0/1419	{XP_006487558.1; PREDICTED: random slug protein 5-like [Citrus sinensis]}	{sp|Q9UU99|YJX4_SCHPO; CRAL-TRIO domain-containing protein C23B6.04c OS=Schizosaccharomyces pombe (strain 972 / ATCC 24843) GN=SPCC23B6.04c PE=1 SV=1}	{cic:CICLE_v10005704mg; - - - - -}	{At1g01630; KOG1470 Phosphatidylinositol transfer protein PDR16 and related proteins I Lipid transport and metabolism ;}	{NA}	{NA}	{NA}
transcript_HQ_Ha_transcript21790/f4p0/1195	{OAE22281.1; hypothetical protein AXG93_3491s1220 [Marchantia polymorpha subsp. polymorpha]}	{sp|Q9UU99|YJX4_SCHPO; CRAL-TRIO domain-containing protein C23B6.04c OS=Schizosaccharomyces pombe (strain 972 / ATCC 24843) GN=SPCC23B6.04c PE=1 SV=1}	{olu:OSTLU_5754; - - - - -}	{SPCC23B6.04c_2; KOG1470 Phosphatidylinositol transfer protein PDR16 and related proteins I Lipid transport and metabolism ;}	{NA}	{NA}	{NA}
transcript_HQ_Ha_transcript20752/f3p0/1311	{XP_015620570.1; PREDICTED: putative uridine kinase C227.14 [Oryza sativa Japonica Group]}	{sp|Q9UTC5|YIDE_SCHPO; Putative uridine kinase C227.14 OS=Schizosaccharomyces pombe (strain 972 / ATCC 24843) GN=SPAC227.14 PE=3 SV=1}	{sind:105163335; - - - - -}	{At1g03030; KOG2702 Predicted panthothenate kinase/uridine kinase-related protein FH Nucleotide transport and metabolism ; Coenzyme transport and metabolism ;}	{GO:0006260; DNA replication; biological_process GO:0006139; nucleobase, nucleoside, nucleotide and nucleic acid metabolic process; biological_process GO:0004127; cytidylate kinase activity; molecular_function GO:0003678; DNA helicase activity; molecular_function GO:0016301; kinase activity; molecular_function GO:0008152; NA GO:0098519; NA GO:0005524; ATP binding; molecular_function GO:0043531; A…	{NA}	{PF06068:TIP49 C-terminus PF00485:Phosphoribulokinase / Uridine kinase family PF00931:NB-ARC domain PF06414:Zeta toxin PF03796:DnaB-like helicase C terminal domain PF02224:Cytidylate kinase PF01637:ATPase domain predominantly from Archaea PF03266:NTPase PF00004:ATPase family associated with various cellular activities (AAA)}
transcript_HQ_Ha_transcript24771/f2p0/978	{XP_015620570.1; PREDICTED: putative uridine kinase C227.14 [Oryza sativa Japonica Group]}	{sp|Q9UTC5|YIDE_SCHPO; Putative uridine kinase C227.14 OS=Schizosaccharomyces pombe (strain 972 / ATCC 24843) GN=SPAC227.14 PE=3 SV=1}	{sind:105163335; - - - - -}	{At1g03030; KOG2702 Predicted panthothenate kinase/uridine kinase-related protein FH Nucleotide transport and metabolism ; Coenzyme transport and metabolism ;}	{GO:0043531; ADP binding; molecular_function GO:0008152; NA GO:0098519; NA GO:0005524; ATP binding; molecular_function GO:0003678; DNA helicase activity; molecular_function GO:0016301; kinase activity; molecular_function GO:0006260; DNA replication; biological_process GO:0006139; nucleobase, nucleoside, nucleotide and nucleic acid metabolic process; biological_process GO:0004127; cytidylate kinas…	{NA}	{PF06068:TIP49 C-terminus PF00485:Phosphoribulokinase / Uridine kinase family PF00931:NB-ARC domain PF03796:DnaB-like helicase C terminal domain PF02224:Cytidylate kinase PF06414:Zeta toxin PF01637:ATPase domain predominantly from Archaea PF03266:NTPase PF00004:ATPase family associated with various cellular activities (AAA)}
transcript_HQ_Ha_transcript15075/f5p0/1808	{KXZ53116.1; hypothetical protein GPECTOR_7g1006 [Gonium pectorale]}	{sp|Q9UT45|ENG1_SCHPO; Endo-1,3(4)-beta-glucanase 1 OS=Schizosaccharomyces pombe (strain 972 / ATCC 24843) GN=eng1 PE=3 SV=1}	{ppp:PHYPADRAFT_176355; K01180 E3.2.1.6 endo-1,3(4)-beta-glucanase 3.2.1.6 -}	{SPAC821.09; KOG2254 Predicted endo-1,3-beta-glucanase G Carbohydrate transport and metabolism ;}	{GO:0052861; NA}	{NA}	{PF03639:Glycosyl hydrolase family 81 }
transcript_HQ_Ha_transcript2922/f6p0/3407	{XP_002974264.1; hypothetical protein SELMODRAFT_100942 [Selaginella moellendorffii]}	{sp|Q9UT45|ENG1_SCHPO; Endo-1,3(4)-beta-glucanase 1 OS=Schizosaccharomyces pombe (strain 972 / ATCC 24843) GN=eng1 PE=3 SV=1}	{cann:107855487; - - - - -}	{At5g15870; KOG2254 Predicted endo-1,3-beta-glucanase G Carbohydrate transport and metabolism ;}	{GO:0052861; NA}	{NA}	{PF03639:Glycosyl hydrolase family 81 }
transcript_HQ_Ha_transcript4773/f2p0/2865	{XP_002974264.1; hypothetical protein SELMODRAFT_100942 [Selaginella moellendorffii]}	{sp|Q9UT45|ENG1_SCHPO; Endo-1,3(4)-beta-glucanase 1 OS=Schizosaccharomyces pombe (strain 972 / ATCC 24843) GN=eng1 PE=3 SV=1}	{ppp:PHYPADRAFT_176355; K01180 E3.2.1.6 endo-1,3(4)-beta-glucanase 3.2.1.6 -}	{At5g15870; KOG2254 Predicted endo-1,3-beta-glucanase G Carbohydrate transport and metabolism ;}	{GO:0052861; NA}	{NA}	{PF03639:Glycosyl hydrolase family 81 }
transcript_HQ_Ha_transcript4861/f3p0/2904	{XP_002974264.1; hypothetical protein SELMODRAFT_100942 [Selaginella moellendorffii]}	{sp|Q9UT45|ENG1_SCHPO; Endo-1,3(4)-beta-glucanase 1 OS=Schizosaccharomyces pombe (strain 972 / ATCC 24843) GN=eng1 PE=3 SV=1}	{ppp:PHYPADRAFT_176355; K01180 E3.2.1.6 endo-1,3(4)-beta-glucanase 3.2.1.6 -}	{At5g15870; KOG2254 Predicted endo-1,3-beta-glucanase G Carbohydrate transport and metabolism ;}	{GO:0052861; NA}	{NA}	{PF03639:Glycosyl hydrolase family 81 }
transcript_HQ_Ha_transcript5213/f4p0/2830	{KXZ53116.1; hypothetical protein GPECTOR_7g1006 [Gonium pectorale]}	{sp|Q9UT45|ENG1_SCHPO; Endo-1,3(4)-beta-glucanase 1 OS=Schizosaccharomyces pombe (strain 972 / ATCC 24843) GN=eng1 PE=3 SV=1}	{vcn:VOLCADRAFT_88258; K01180 E3.2.1.6 endo-1,3(4)-beta-glucanase 3.2.1.6 -}	{At1g18310; KOG2254 Predicted endo-1,3-beta-glucanase G Carbohydrate transport and metabolism ;}	{GO:0052861; NA GO:0052861; NA}	{NA}	{PF03639:Glycosyl hydrolase family 81 PF03639:Glycosyl hydrolase family 81 }
transcript_HQ_Ha_transcript33247/f4p0/534	{NA}	{sp|Q9USR1|TXL1_SCHPO; Thioredoxin-like protein 1 OS=Schizosaccharomyces pombe (strain 972 / ATCC 24843) GN=txl1 PE=4 SV=1}	{gmx:100817252; - - - - -}	{SPBC577.08c; KOG0908 Thioredoxin-like protein O Posttranslational modification, protein turnover, chaperones ;}	{GO:0045454; cell redox homeostasis; biological_process GO:0015035; protein disulfide oxidoreductase activity; molecular_function}	{NA}	{PF00085:Thioredoxin PF01323:DSBA-like thioredoxin domain}
transcript_HQ_Ha_transcript2299/f2p0/3707	{OAY44312.1; hypothetical protein MANES_08G139800 [Manihot esculenta]}	{sp|Q9USQ7|DPH6_SCHPO; Diphthine--ammonia ligase OS=Schizosaccharomyces pombe (strain 972 / ATCC 24843) GN=mug71 PE=1 SV=1}	{ppp:PHYPADRAFT_20916; K06927 DPH6 diphthine-ammonia ligase 6.3.1.14 -}	{At3g04480_1; KOG2316 Predicted ATPase (PP-loop superfamily) R General function prediction only ;}	{NA}	{NA}	{NA}
transcript_HQ_Ha_transcript16436/f4p0/1689	{XP_001778422.1; predicted protein [Physcomitrella patens]}	{sp|Q9USP5|GPI8_SCHPO; GPI-anchor transamidase OS=Schizosaccharomyces pombe (strain 972 / ATCC 24843) GN=gpi8 PE=2 SV=1}	{smo:SELMODRAFT_88292; K05290 PIGK phosphatidylinositol glycan, class K 2.6.-.- ko00563; Metabolism; Glycan biosynthesis and metabolism; Glycosylphosphatidylinositol (GPI)-anchor biosynthesis}	{SPCC11E10.02c; KOG1349 Gpi-anchor transamidase O Posttranslational modification, protein turnover, chaperones ;}	{GO:0008233; peptidase activity; molecular_function GO:0006508; proteolysis; biological_process}	{NA}	{PF01650:Peptidase C13 family}
transcript_HQ_Ha_transcript19329/f2p0/1452	{JAU27601.1; Translation initiation factor eIF-2B subunit alpha [Noccaea caerulescens]}	{sp|Q9USP0|EI2BA_SCHPO; Translation initiation factor eIF-2B subunit alpha OS=Schizosaccharomyces pombe (strain 972 / ATCC 24843) GN=tif221 PE=1 SV=1}	{sind:105162900; K03239 EIF2B1 translation initiation factor eIF-2B subunit alpha - ko03013; Genetic Information Processing; Translation; RNA transport}	{At1g72340; KOG1466 Translation initiation factor 2B, alpha subunit (eIF-2Balpha/GCN3) J Translation, ribosomal structure and biogenesis ;}	{GO:0000155; two-component sensor activity; molecular_function GO:0007165; signal transduction; biological_process GO:0044237; cellular metabolic process; biological_process}	{NA}	{PF00512:His Kinase A (phospho-acceptor) domain PF01008:Initiation factor 2 subunit family}
transcript_HQ_Ha_transcript25996/f2p0/906	{XP_011032423.1; PREDICTED: mitochondrial import inner membrane translocase subunit TIM23-3 [Populus euphratica]}	{sp|Q9USM7|TIM23_SCHPO; Mitochondrial import inner membrane translocase subunit tim23 OS=Schizosaccharomyces pombe (strain 972 / ATCC 24843) GN=tim23 PE=3 SV=1}	{gsl:Gasu_57670; K17794 TIM23 mitochondrial import inner membrane translocase subunit TIM23 - ko04212; Organismal Systems; Aging; Longevity regulating pathway - worm}	{SPCC16A11.09c; KOG3324 Mitochondrial import inner membrane translocase, subunit TIM23 U Intracellular trafficking, secretion, and vesicular transport ;}	{NA}	{NA}	{NA}
transcript_HQ_Ha_transcript15345/f2p0/1788	{XP_004983271.1; PREDICTED: protein DETOXIFICATION 16-like [Setaria italica]}	{sp|Q9USK3|YJ2D_SCHPO; Uncharacterized transporter C4B3.13 OS=Schizosaccharomyces pombe (strain 972 / ATCC 24843) GN=SPCC4B3.13 PE=3 SV=1}	{vra:106756655; K03327 TC.MATE, SLC47A, norM, mdtK, dinF multidrug resistance protein, MATE family - -}	{SPCC4B3.13; KOG1347 Uncharacterized membrane protein, predicted efflux pump R General function prediction only ;}	{GO:0016020; membrane; cellular_component GO:0055085; transmembrane transport; biological_process GO:0015238; drug transmembrane transporter activity; molecular_function GO:0006855; drug transmembrane transport; biological_process GO:0015297; antiporter activity; molecular_function}	{NA}	{PF01554:MatE}
transcript_HQ_Ha_transcript22001/f2p0/1200	{XP_019262204.1; PREDICTED: DUF21 domain-containing protein At5g52790-like [Nicotiana attenuata]}	{sp|Q9USJ3|YJ23_SCHPO; Uncharacterized protein C4B3.03c OS=Schizosaccharomyces pombe (strain 972 / ATCC 24843) GN=SPCC4B3.03c PE=1 SV=1}	{sly:101256559; K16302 CNNM metal transporter CNNM - -}	{SPCC4B3.03c; KOG2118 Predicted membrane protein, contains two CBS domains S Function unknown ;}	{GO:0015930; glutamate synthase activity; molecular_function GO:0030246; carbohydrate binding; molecular_function GO:0003824; NA GO:0005975; carbohydrate metabolic process; biological_process GO:0055114; oxidation-reduction process; biological_process GO:0016638; oxidoreductase activity, acting on the CH-NH2 group of donors; molecular_function GO:0006537; glutamate biosynthetic process; biologica…	{NA}	{PF01645:Conserved region in glutamate synthase PF01956:Integral membrane protein DUF106 PF09095:Domain of unknown function (DUF1926)}
transcript_HQ_Ha_transcript10890/f2p0/2178	{XP_017427767.1; PREDICTED: hsp70-Hsp90 organizing protein 3-like [Vigna angularis]}	{sp|Q9USI5|STI1_SCHPO; Heat shock protein sti1 homolog OS=Schizosaccharomyces pombe (strain 972 / ATCC 24843) GN=sti1 PE=3 SV=1}	{cme:CYME_CMR299C; K09553 STIP1 stress-induced-phosphoprotein 1 - ko05020; Human Diseases; Neurodegenerative diseases; Prion diseases}	{SPCC645.14c; KOG0548 Molecular co-chaperone STI1 O Posttranslational modification, protein turnover, chaperones ;}	{GO:0005515; protein binding; molecular_function}	{NA}	{PF13176:Tetratricopeptide repeat PF08447:PAS fold PF00515:Tetratricopeptide repeat PF13181:Tetratricopeptide repeat PF13414:TPR repeat}
transcript_HQ_Ha_transcript22299/f2p0/1197	{JAT56092.1; Calcium/calmodulin-dependent protein kinase type I [Anthurium amnicola]}	{sp|Q9UQM7|KCC2A_HUMAN; Calcium/calmodulin-dependent protein kinase type II subunit alpha OS=Homo sapiens GN=CAMK2A PE=1 SV=2}	{gsl:Gasu_50310; K08794 CAMK1 calcium/calmodulin-dependent protein kinase I 2.7.11.17 ko04921; Organismal Systems; Endocrine system; Oxytocin signaling pathway | ko04925; Organismal Systems; Endocrine system; Aldosterone synthesis and secretion}	{Hs7706286; KOG0033 Ca2+/calmodulin-dependent protein kinase, EF-Hand protein superfamily T Signal transduction mechanisms ;}	{GO:0006468; protein phosphorylation; biological_process GO:0004672; protein kinase activity; molecular_function GO:0005524; ATP binding; molecular_function}	{NA}	{PF00069:Protein kinase domain PF07714:Protein tyrosine kinase}
transcript_HQ_Ha_transcript23297/f3p0/1109	{BAK00338.1; predicted protein [Hordeum vulgare subsp. vulgare]}	{sp|Q9UNP9|PPIE_HUMAN; Peptidyl-prolyl cis-trans isomerase E OS=Homo sapiens GN=PPIE PE=1 SV=1}	{gsl:Gasu_30690; - - - - -}	{Hs5174637; KOG0111 Cyclophilin-type peptidyl-prolyl cis-trans isomerase O Posttranslational modification, protein turnover, chaperones ;}	{GO:0000413; protein peptidyl-prolyl isomerization; biological_process GO:0003755; peptidyl-prolyl cis-trans isomerase activity; molecular_function GO:0005515; protein binding; molecular_function GO:0006457; protein folding; biological_process}	{NA}	{PF00595:PDZ domain (Also known as DHR or GLGF) PF13180:PDZ domain PF00160:Cyclophilin type peptidyl-prolyl cis-trans isomerase/CLD}
transcript_HQ_Ha_transcript29748/f3p0/679	{GAQ89119.1; ATPase E1 [Klebsormidium flaccidum]}	{sp|Q9UNP9|PPIE_HUMAN; Peptidyl-prolyl cis-trans isomerase E OS=Homo sapiens GN=PPIE PE=1 SV=1}	{smo:SELMODRAFT_69014; K09564 PPIE peptidyl-prolyl isomerase E (cyclophilin E) 5.2.1.8 ko03040; Genetic Information Processing; Transcription; Spliceosome}	{Hs5174637; KOG0111 Cyclophilin-type peptidyl-prolyl cis-trans isomerase O Posttranslational modification, protein turnover, chaperones ;}	{GO:0003676; nucleic acid binding; molecular_function}	{NA}	{PF16367:RNA recognition motif PF00076:RNA recognition motif. (a.k.a. RRM, RBD, or RNP domain)}
transcript_HQ_Ha_transcript10177/f2p0/2205	{KXZ48898.1; hypothetical protein GPECTOR_24g187 [Gonium pectorale]}	{sp|Q9ULJ7|ANR50_HUMAN; Ankyrin repeat domain-containing protein 50 OS=Homo sapiens GN=ANKRD50 PE=1 SV=4}	{vcn:VOLCADRAFT_116115; - - - - -}	{Hs14731279; KOG0504 FOG: Ankyrin repeat R General function prediction only ;}	{GO:0008168; methyltransferase activity; molecular_function GO:0005634; nucleus; cellular_component GO:0005515; protein binding; molecular_function GO:0003700; sequence-specific DNA binding transcription factor activity; molecular_function GO:0006355; regulation of transcription, DNA-dependent; biological_process}	{NA}	{PF01486:K-box region PF08032:RNA 2'-O ribose methyltransferase substrate binding PF13606:Ankyrin repeat PF00023:Ankyrin repeat}
transcript_HQ_Ha_transcript12236/f3p0/2033	{KXZ48924.1; hypothetical protein GPECTOR_24g213 [Gonium pectorale]}	{sp|Q9ULJ7|ANR50_HUMAN; Ankyrin repeat domain-containing protein 50 OS=Homo sapiens GN=ANKRD50 PE=1 SV=4}	{csl:COCSUDRAFT_83475; - - - - -}	{Hs14731279; KOG0504 FOG: Ankyrin repeat R General function prediction only ;}	{GO:0006525; arginine metabolic process; biological_process GO:0003700; sequence-specific DNA binding transcription factor activity; molecular_function GO:0005515; protein binding; molecular_function GO:0006355; regulation of transcription, DNA-dependent; biological_process}	{NA}	{PF00023:Ankyrin repeat PF13606:Ankyrin repeat PF01316:Arginine repressor, DNA binding domain}
transcript_HQ_Ha_transcript13769/f2p0/1916	{XP_001703083.1; predicted protein [Chlamydomonas reinhardtii]}	{sp|Q9ULJ7|ANR50_HUMAN; Ankyrin repeat domain-containing protein 50 OS=Homo sapiens GN=ANKRD50 PE=1 SV=4}	{ota:Ot20g00010; - - - - -}	{Hs7705831; KOG0504 FOG: Ankyrin repeat R General function prediction only ;}	{GO:0005634; nucleus; cellular_component GO:0006355; regulation of transcription, DNA-dependent; biological_process GO:0003700; sequence-specific DNA binding transcription factor activity; molecular_function GO:0005515; protein binding; molecular_function GO:0008270; zinc ion binding; molecular_function}	{NA}	{PF13639:Ring finger domain PF01486:K-box region PF13606:Ankyrin repeat PF00023:Ankyrin repeat}
transcript_HQ_Ha_transcript14512/f2p0/1847	{KXZ44167.1; hypothetical protein GPECTOR_72g614 [Gonium pectorale]}	{sp|Q9ULJ7|ANR50_HUMAN; Ankyrin repeat domain-containing protein 50 OS=Homo sapiens GN=ANKRD50 PE=1 SV=4}	{cre:CHLREDRAFT_17930; K13118 DGCR14 protein DGCR14 - -}	{7295202; KOG4177 Ankyrin M Cell wall/membrane/envelope biogenesis ;}	{GO:0005515; protein binding; molecular_function GO:0016787; hydrolase activity; molecular_function}	{NA}	{PF00023:Ankyrin repeat PF06821:Serine hydrolase PF08436:1-deoxy-D-xylulose 5-phosphate reductoisomerase C-terminal PF13606:Ankyrin repeat}
transcript_HQ_Ha_transcript1773/f2p0/4067	{KXZ48924.1; hypothetical protein GPECTOR_24g213 [Gonium pectorale]}	{sp|Q9ULJ7|ANR50_HUMAN; Ankyrin repeat domain-containing protein 50 OS=Homo sapiens GN=ANKRD50 PE=1 SV=4}	{pxb:103944447; - - - - -}	{Hs14731279; KOG0504 FOG: Ankyrin repeat R General function prediction only ;}	{GO:0008289; lipid binding; molecular_function GO:0005216; ion channel activity; molecular_function GO:0042157; lipoprotein metabolic process; biological_process GO:0006869; lipid transport; biological_process GO:0005515; protein binding; molecular_function GO:0006811; ion transport; biological_process GO:0016020; membrane; cellular_component GO:0055085; transmembrane transport; biological_proces…	{NA}	{PF13606:Ankyrin repeat PF00804:Syntaxin PF00520:Ion transport protein PF00023:Ankyrin repeat PF01442:Apolipoprotein A1/A4/E domain}
transcript_HQ_Ha_transcript2019/f3p0/3926	{KXZ48924.1; hypothetical protein GPECTOR_24g213 [Gonium pectorale]}	{sp|Q9ULJ7|ANR50_HUMAN; Ankyrin repeat domain-containing protein 50 OS=Homo sapiens GN=ANKRD50 PE=1 SV=4}	{cre:CHLREDRAFT_19665; - - - - -}	{Hs10947056; KOG4177 Ankyrin M Cell wall/membrane/envelope biogenesis ;}	{GO:0005216; ion channel activity; molecular_function GO:0016020; membrane; cellular_component GO:0006811; ion transport; biological_process GO:0005515; protein binding; molecular_function GO:0055085; transmembrane transport; biological_process}	{NA}	{PF00023:Ankyrin repeat PF00520:Ion transport protein PF13606:Ankyrin repeat}
transcript_HQ_Ha_transcript26556/f2p0/868	{KXZ43196.1; hypothetical protein GPECTOR_98g780 [Gonium pectorale]}	{sp|Q9ULJ7|ANR50_HUMAN; Ankyrin repeat domain-containing protein 50 OS=Homo sapiens GN=ANKRD50 PE=1 SV=4}	{cre:CHLREDRAFT_17930; K13118 DGCR14 protein DGCR14 - -}	{7295892; KOG4177 Ankyrin M Cell wall/membrane/envelope biogenesis ;}	{GO:0005515; protein binding; molecular_function}	{NA}	{PF13606:Ankyrin repeat PF00023:Ankyrin repeat}
transcript_HQ_Ha_transcript30795/f2p0/633	{KXZ43634.1; hypothetical protein GPECTOR_84g310 [Gonium pectorale]}	{sp|Q9ULJ7|ANR50_HUMAN; Ankyrin repeat domain-containing protein 50 OS=Homo sapiens GN=ANKRD50 PE=1 SV=4}	{cre:CHLREDRAFT_19665; - - - - -}	{Hs14731279; KOG0504 FOG: Ankyrin repeat R General function prediction only ;}	{GO:0005515; protein binding; molecular_function}	{NA}	{PF13606:Ankyrin repeat PF00023:Ankyrin repeat}
transcript_HQ_Ha_transcript3877/f2p0/3117	{KXZ54281.1; hypothetical protein GPECTOR_5g369 [Gonium pectorale]}	{sp|Q9ULJ7|ANR50_HUMAN; Ankyrin repeat domain-containing protein 50 OS=Homo sapiens GN=ANKRD50 PE=1 SV=4}	{cvr:CHLNCDRAFT_19334; - - - - -}	{Hs14731279; KOG0504 FOG: Ankyrin repeat R General function prediction only ;}	{GO:0006355; regulation of transcription, DNA-dependent; biological_process GO:0005515; protein binding; molecular_function GO:0003700; sequence-specific DNA binding transcription factor activity; molecular_function GO:0000166; nucleotide binding; molecular_function GO:0006525; arginine metabolic process; biological_process}	{NA}	{PF00023:Ankyrin repeat PF01316:Arginine repressor, DNA binding domain PF13606:Ankyrin repeat PF09269:Domain of unknown function (DUF1967)}
transcript_HQ_Ha_transcript4104/f2p0/3153	{KXZ44513.1; hypothetical protein GPECTOR_66g241 [Gonium pectorale]}	{sp|Q9ULJ7|ANR50_HUMAN; Ankyrin repeat domain-containing protein 50 OS=Homo sapiens GN=ANKRD50 PE=1 SV=4}	{olu:OSTLU_5133; - - - - -}	{7301689; KOG0504 FOG: Ankyrin repeat R General function prediction only ;}	{GO:0005216; ion channel activity; molecular_function GO:0055085; transmembrane transport; biological_process GO:0006811; ion transport; biological_process GO:0016020; membrane; cellular_component GO:0005515; protein binding; molecular_function}	{NA}	{PF00023:Ankyrin repeat PF00520:Ion transport protein PF13606:Ankyrin repeat}
transcript_HQ_Ha_transcript7679/f5p0/2489	{KXZ43634.1; hypothetical protein GPECTOR_84g310 [Gonium pectorale]}	{sp|Q9ULJ7|ANR50_HUMAN; Ankyrin repeat domain-containing protein 50 OS=Homo sapiens GN=ANKRD50 PE=1 SV=4}	{cvr:CHLNCDRAFT_141821; K15502 ANKRD28 serine/threonine-protein phosphatase 6 regulatory ankyrin repeat subunit A - -}	{Hs10947036; KOG4177 Ankyrin M Cell wall/membrane/envelope biogenesis ;}	{GO:0005515; protein binding; molecular_function GO:0016787; hydrolase activity; molecular_function}	{NA}	{PF00023:Ankyrin repeat PF13606:Ankyrin repeat PF06821:Serine hydrolase}
transcript_HQ_Ha_transcript8148/f2p0/2437	{KXZ43207.1; hypothetical protein GPECTOR_98g791 [Gonium pectorale]}	{sp|Q9ULJ7|ANR50_HUMAN; Ankyrin repeat domain-containing protein 50 OS=Homo sapiens GN=ANKRD50 PE=1 SV=4}	{cre:CHLREDRAFT_17930; K13118 DGCR14 protein DGCR14 - -}	{Hs14731279; KOG0504 FOG: Ankyrin repeat R General function prediction only ;}	{GO:0005515; protein binding; molecular_function}	{NA}	{PF00023:Ankyrin repeat PF13606:Ankyrin repeat}
transcript_HQ_Ha_transcript8596/f2p0/2358	{KXZ44167.1; hypothetical protein GPECTOR_72g614 [Gonium pectorale]}	{sp|Q9ULJ7|ANR50_HUMAN; Ankyrin repeat domain-containing protein 50 OS=Homo sapiens GN=ANKRD50 PE=1 SV=4}	{cre:CHLREDRAFT_17930; K13118 DGCR14 protein DGCR14 - -}	{Hs10947056; KOG4177 Ankyrin M Cell wall/membrane/envelope biogenesis ;}	{GO:0016787; hydrolase activity; molecular_function GO:0005515; protein binding; molecular_function}	{NA}	{PF06821:Serine hydrolase PF13606:Ankyrin repeat PF00023:Ankyrin repeat}
transcript_LQ_Ha_transcript2045/f2p0/3943	{KXZ43207.1; hypothetical protein GPECTOR_98g791 [Gonium pectorale]}	{sp|Q9ULJ7|ANR50_HUMAN; Ankyrin repeat domain-containing protein 50 OS=Homo sapiens GN=ANKRD50 PE=1 SV=4}	{cre:CHLREDRAFT_19665; - - - - -}	{Hs14731279; KOG0504 FOG: Ankyrin repeat R General function prediction only ;}	{GO:0005576; NA GO:0055085; transmembrane transport; biological_process GO:0042157; lipoprotein metabolic process; biological_process GO:0006869; lipid transport; biological_process GO:0019028; viral capsid; cellular_component GO:0070206; protein trimerization; biological_process GO:0008289; lipid binding; molecular_function GO:0005216; ion channel activity; molecular_function GO:0016020; membran…	{NA}	{PF13606:Ankyrin repeat PF00520:Ion transport protein PF16331:TolA binding protein trimerisation PF05531:Nucleopolyhedrovirus P10 protein PF01442:Apolipoprotein A1/A4/E domain PF00023:Ankyrin repeat}
transcript_HQ_Ha_transcript22948/f3p0/1166	{OAE19564.1; hypothetical protein AXG93_960s1190 [Marchantia polymorpha subsp. polymorpha]}	{sp|Q9UKK3|PARP4_HUMAN; Poly [ADP-ribose] polymerase 4 OS=Homo sapiens GN=PARP4 PE=1 SV=3}	{pper:PRUPE_ppa000811mg; K10798 PARP poly [ADP-ribose] polymerase 2.4.2.30 ko03410; Genetic Information Processing; Replication and repair; Base excision repair | ko04210; Cellular Processes; Cell growth and death; Apoptosis | ko04214; Cellular Processes; Cell growth and death; Apoptosis - fly | ko04212; Organismal Systems; Aging; Longevity regulating pathway - worm}	{Hs20548494_1; KOG1037 NAD+ ADP-ribosyltransferase Parp, required for poly-ADP ribosylation of nuclear proteins KLO Transcription ; Replication, recombination and repair ; Posttranslational modification, protein turnover, chaperones ;}	{GO:0003950; NAD+ ADP-ribosyltransferase activity; molecular_function}	{NA}	{PF00644:Poly(ADP-ribose) polymerase catalytic domain}
transcript_HQ_Ha_transcript30850/f2p0/648	{NA}	{sp|Q9UKK3|PARP4_HUMAN; Poly [ADP-ribose] polymerase 4 OS=Homo sapiens GN=PARP4 PE=1 SV=3}	{NA}	{Hs20548494_1; KOG1037 NAD+ ADP-ribosyltransferase Parp, required for poly-ADP ribosylation of nuclear proteins KLO Transcription ; Replication, recombination and repair ; Posttranslational modification, protein turnover, chaperones ;}	{GO:0003950; NAD+ ADP-ribosyltransferase activity; molecular_function}	{NA}	{PF00644:Poly(ADP-ribose) polymerase catalytic domain}
transcript_HQ_Ha_transcript31630/f3p0/599	{XP_011399640.1; U6 snRNA-associated Sm-like protein LSm7 [Auxenochlorella protothecoides]}	{sp|Q9UK45|LSM7_HUMAN; U6 snRNA-associated Sm-like protein LSm7 OS=Homo sapiens GN=LSM7 PE=1 SV=1}	{apro:F751_6659; K12626 LSM7 U6 snRNA-associated Sm-like protein LSm7 - ko03040; Genetic Information Processing; Transcription; Spliceosome | ko03018; Genetic Information Processing; Folding, sorting and degradation; RNA degradation; apro:F751_6659; K12626 LSM7 U6 snRNA-associated Sm-like protein LSm7 - ko03040; Genetic Information Processing; Transcription; Spliceosome | ko03018; Genetic Informa…	{Hs7706423; KOG1781 Small Nuclear ribonucleoprotein splicing factor A RNA processing and modification ;}	{NA}	{NA}	{NA}
transcript_HQ_Ha_transcript18967/f3p0/1467	{XP_005649974.1; CCR4-associated factor [Coccomyxa subellipsoidea C-169]}	{sp|Q9UIV1|CNOT7_HUMAN; CCR4-NOT transcription complex subunit 7 OS=Homo sapiens GN=CNOT7 PE=1 SV=3}	{gsl:Gasu_19750; K12581 CNOT7_8, CAF1, POP2 CCR4-NOT transcription complex subunit 7/8 - ko03018; Genetic Information Processing; Folding, sorting and degradation; RNA degradation}	{7294634; KOG0304 mRNA deadenylase subunit A RNA processing and modification ;}	{GO:0000289; nuclear-transcribed mRNA poly(A) tail shortening; biological_process GO:0004535; poly(A)-specific ribonuclease activity; molecular_function}	{XM_002980977.1; Selaginella moellendorffii hypothetical protein, mRNA}	{PF04857:CAF1 family ribonuclease}
transcript_HQ_Ha_transcript7289/f2p0/2524	{JAT61487.1; Leucine carboxyl methyltransferase 2, partial [Anthurium amnicola]}	{sp|Q9UIC8|LCMT1_HUMAN; Leucine carboxyl methyltransferase 1 OS=Homo sapiens GN=LCMT1 PE=1 SV=2}	{mus:103992952; K15451 PPM2, LCMT2, TYW4 tRNA wybutosine-synthesizing protein 4 [EC:2.1.1.290 2.3.1.231] 2.1.1.290,2.3.1.231 -}	{At1g02100; KOG2918 Carboxymethyl transferase O Posttranslational modification, protein turnover, chaperones ;}	{GO:0008168; methyltransferase activity; molecular_function GO:0032259; methylation; biological_process GO:0005634; nucleus; cellular_component GO:0003677; DNA binding; molecular_function}	{NA}	{PF05722:Ustilago B locus mating-type protein PF04072:Leucine carboxyl methyltransferase}
transcript_HQ_Ha_transcript13601/f2p0/1922	{KZV39951.1; exportin-7 [Dorcoceras hygrometricum]}	{sp|Q9UIA9|XPO7_HUMAN; Exportin-7 OS=Homo sapiens GN=XPO7 PE=1 SV=3}	{nnu:104593606; K18460 XPO7, EXP7 exportin-7 - -}	{At5g06120; KOG1410 Nuclear transport receptor RanBP16 (importin beta superfamily) YU Nuclear structure ; Intracellular trafficking, secretion, and vesicular transport ;}	{NA}	{XM_001694355.1; Chlamydomonas reinhardtii strain CC-503 cw92 mt+}	{NA}
transcript_HQ_Ha_transcript19745/f3p0/1396	{XP_002508352.1; Ca2+:Cation antiporter family [Micromonas commoda]}	{sp|Q9UI40|NCKX2_HUMAN; Sodium/potassium/calcium exchanger 2 OS=Homo sapiens GN=SLC24A2 PE=1 SV=1}	{mis:MICPUN_61010; K13750 SLC24A2, NCKX2 solute carrier family 24 (sodium/potassium/calcium exchanger), member 2 - -}	{Hs9966787; KOG1307 K+-dependent Ca2+/Na+ exchanger NCKX1 and related proteins PT Inorganic ion transport and metabolism ; Signal transduction mechanisms ;}	{GO:0055085; transmembrane transport; biological_process GO:0016021; integral to membrane; cellular_component}	{NA}	{PF01699:Sodium/calcium exchanger protein}
transcript_HQ_Ha_transcript35118/f2p0/486	{XP_003059048.1; Ca2+:Cation antiporter family [Micromonas pusilla CCMP1545]}	{sp|Q9UI40|NCKX2_HUMAN; Sodium/potassium/calcium exchanger 2 OS=Homo sapiens GN=SLC24A2 PE=1 SV=1}	{mpp:MICPUCDRAFT_27082; K13750 SLC24A2, NCKX2 solute carrier family 24 (sodium/potassium/calcium exchanger), member 2 - -}	{Hs9966787; KOG1307 K+-dependent Ca2+/Na+ exchanger NCKX1 and related proteins PT Inorganic ion transport and metabolism ; Signal transduction mechanisms ;}	{NA}	{NA}	{NA}
transcript_HQ_Ha_transcript9010/f2p0/2319	{XP_003059048.1; Ca2+:Cation antiporter family [Micromonas pusilla CCMP1545]}	{sp|Q9UI40|NCKX2_HUMAN; Sodium/potassium/calcium exchanger 2 OS=Homo sapiens GN=SLC24A2 PE=1 SV=1}	{mpp:MICPUCDRAFT_27082; K13750 SLC24A2, NCKX2 solute carrier family 24 (sodium/potassium/calcium exchanger), member 2 - -}	{Hs9966787; KOG1307 K+-dependent Ca2+/Na+ exchanger NCKX1 and related proteins PT Inorganic ion transport and metabolism ; Signal transduction mechanisms ;}	{NA}	{NA}	{NA}
transcript_HQ_Ha_transcript6611/f8p0/2362	{XP_001762288.1; predicted protein [Physcomitrella patens]}	{sp|Q9UHK0|NUFP1_HUMAN; Nuclear fragile X mental retardation-interacting protein 1 OS=Homo sapiens GN=NUFIP1 PE=1 SV=2}	{NA}	{NA}	{GO:0046872; metal ion binding; molecular_function}	{NA}	{PF00642:Zinc finger C-x8-C-x5-C-x3-H type (and similar)}
transcript_HQ_Ha_transcript15151/f15p0/1787	{JAT71494.1; hypothetical protein g.23571 [Auxenochlorella protothecoides]}	{sp|Q9UHH9|IP6K2_HUMAN; Inositol hexakisphosphate kinase 2 OS=Homo sapiens GN=IP6K2 PE=1 SV=2}	{gsl:Gasu_57460; - - - - -}	{Hs14736134; KOG1620 Inositol polyphosphate multikinase, component of the ARGR transcription regulatory complex KIT Transcription ; Lipid transport and metabolism ; Signal transduction mechanisms ;}	{GO:0008440; inositol trisphosphate 3-kinase activity; molecular_function}	{NA}	{PF03770:Inositol polyphosphate kinase }
transcript_HQ_Ha_transcript16471/f4p0/1722	{JAT75033.1; hypothetical protein g.23557 [Auxenochlorella protothecoides]}	{sp|Q9UHH9|IP6K2_HUMAN; Inositol hexakisphosphate kinase 2 OS=Homo sapiens GN=IP6K2 PE=1 SV=2}	{gsl:Gasu_57460; - - - - -}	{Hs14736134; KOG1620 Inositol polyphosphate multikinase, component of the ARGR transcription regulatory complex KIT Transcription ; Lipid transport and metabolism ; Signal transduction mechanisms ;}	{GO:0008440; inositol trisphosphate 3-kinase activity; molecular_function}	{NA}	{PF03770:Inositol polyphosphate kinase }
transcript_HQ_Ha_transcript34167/f3p0/607	{XP_002991549.1; hypothetical protein SELMODRAFT_133851 [Selaginella moellendorffii]}	{sp|Q9UET6|TRM7_HUMAN; Putative tRNA (cytidine(32)/guanosine(34)-2'-O)-methyltransferase OS=Homo sapiens GN=FTSJ1 PE=1 SV=2}	{smo:SELMODRAFT_133851; K14864 FTSJ1, TRM7 tRNA (cytidine32/guanosine34-2'-O)-methyltransferase 2.1.1.205 -}	{Hs7110661; KOG1099 SAM-dependent methyltransferase/cell division protein FtsJ DR Cell cycle control, cell division, chromosome partitioning ; General function prediction only ;}	{GO:0008168; methyltransferase activity; molecular_function GO:0032259; methylation; biological_process}	{NA}	{PF01728:FtsJ-like methyltransferase}
transcript_HQ_Ha_transcript22275/f2p0/1174	{JAT71973.1; hypothetical protein g.53423 [Auxenochlorella protothecoides]}	{sp|Q9UDX5|MTFP1_HUMAN; Mitochondrial fission process protein 1 OS=Homo sapiens GN=MTFP1 PE=1 SV=1}	{apro:F751_0927; K17981 MTFP1, MTP18 mitochondrial fission process protein 1 - -; apro:F751_0927; K17981 MTFP1, MTP18 mitochondrial fission process protein 1 - -}	{CE04947_2; KOG3945 Uncharacterized conserved protein S Function unknown ;}	{NA}	{NA}	{NA}
transcript_HQ_Ha_transcript11539/f2p0/2090	{GAQ78006.1; hypothetical protein KFL_000060730 [Klebsormidium flaccidum]}	{sp|Q9UBS8|RNF14_HUMAN; E3 ubiquitin-protein ligase RNF14 OS=Homo sapiens GN=RNF14 PE=1 SV=1}	{ath:AT1G32340; K11971 RNF14, ARA54 E3 ubiquitin-protein ligase RNF14 2.3.2.27 -}	{At1g32340; KOG1814 Predicted E3 ubiquitin ligase O Posttranslational modification, protein turnover, chaperones ;}	{GO:0005515; protein binding; molecular_function GO:0008270; zinc ion binding; molecular_function}	{NA}	{PF13639:Ring finger domain PF14634:zinc-RING finger domain PF05773:RWD domain}
transcript_HQ_Ha_transcript5110/f4p0/2855	{KXG35670.1; hypothetical protein SORBI_002G209000 [Sorghum bicolor]}	{sp|Q9UBS5|GABR1_HUMAN; Gamma-aminobutyric acid type B receptor subunit 1 OS=Homo sapiens GN=GABBR1 PE=1 SV=1}	{atr:18435441; K05387 GRIP glutamate receptor, ionotropic, plant - -}	{Hs11497614; KOG1055 GABA-B ion channel receptor subunit GABABR1 and related subunits, G-protein coupled receptor superfamily PET Inorganic ion transport and metabolism ; Amino acid transport and metabolism ; Signal transduction mechanisms ;}	{GO:0004930; G-protein coupled receptor activity; molecular_function GO:0007186; G-protein coupled receptor protein signaling pathway; biological_process GO:0016021; integral to membrane; cellular_component}	{NA}	{PF00003:7 transmembrane sweet-taste receptor of 3 GCPR}
transcript_HQ_Ha_transcript5473/f4p0/2790	{CAH66856.1; H0307D04.1 [Oryza sativa Indica Group]}	{sp|Q9UBS5|GABR1_HUMAN; Gamma-aminobutyric acid type B receptor subunit 1 OS=Homo sapiens GN=GABBR1 PE=1 SV=1}	{atr:18435441; K05387 GRIP glutamate receptor, ionotropic, plant - -}	{Hs11497614; KOG1055 GABA-B ion channel receptor subunit GABABR1 and related subunits, G-protein coupled receptor superfamily PET Inorganic ion transport and metabolism ; Amino acid transport and metabolism ; Signal transduction mechanisms ;}	{GO:0004930; G-protein coupled receptor activity; molecular_function GO:0007186; G-protein coupled receptor protein signaling pathway; biological_process GO:0016021; integral to membrane; cellular_component}	{NA}	{PF00003:7 transmembrane sweet-taste receptor of 3 GCPR}
transcript_HQ_Ha_transcript9743/f3p0/2273	{XP_016503767.1; PREDICTED: serine/threonine-protein kinase AtPK2/AtPK19-like [Nicotiana tabacum]}	{sp|Q9UBS0|KS6B2_HUMAN; Ribosomal protein S6 kinase beta-2 OS=Homo sapiens GN=RPS6KB2 PE=1 SV=2}	{gsl:Gasu_13570; K13303 SGK2 serum/glucocorticoid-regulated kinase 2 2.7.11.1 ko04068; Environmental Information Processing; Signal transduction; FoxO signaling pathway | ko04151; Environmental Information Processing; Signal transduction; PI3K-Akt signaling pathway}	{Hs4506739; KOG0598 Ribosomal protein S6 kinase and related proteins RT General function prediction only ; Signal transduction mechanisms ;}	{GO:0006468; protein phosphorylation; biological_process GO:0016020; membrane; cellular_component GO:0016773; phosphotransferase activity, alcohol group as acceptor; molecular_function GO:0004672; protein kinase activity; molecular_function GO:0005524; ATP binding; molecular_function}	{NA}	{PF06293:Lipopolysaccharide kinase (Kdo/WaaP) family PF07714:Protein tyrosine kinase PF00069:Protein kinase domain}
transcript_HQ_Ha_transcript15668/f2p0/1766	{XP_001700347.1; predicted protein [Chlamydomonas reinhardtii]}	{sp|Q9UBG0|MRC2_HUMAN; C-type mannose receptor 2 OS=Homo sapiens GN=MRC2 PE=1 SV=2}	{cre:CHLREDRAFT_168182; - - - - -}	{Hs5174485; KOG4297 C-type lectin TV Signal transduction mechanisms ; Defense mechanisms ;}	{GO:0005540; hyaluronic acid binding; molecular_function GO:0007155; cell adhesion; biological_process}	{NA}	{PF00193:Extracellular link domain}
transcript_HQ_Ha_transcript35928/f9p0/464	{NA}	{sp|Q9UBC2|EP15R_HUMAN; Epidermal growth factor receptor substrate 15-like 1 OS=Homo sapiens GN=EPS15L1 PE=1 SV=1}	{olu:OSTLU_31751; - - - - -}	{Hs10864047; KOG0998 Synaptic vesicle protein EHS-1 and related EH domain proteins TU Signal transduction mechanisms ; Intracellular trafficking, secretion, and vesicular transport ;}	{NA}	{NA}	{NA}
transcript_HQ_Ha_transcript34244/f2p0/498	{XP_019069874.1; PREDICTED: uncharacterized protein LOC101252889 [Solanum lycopersicum]}	{sp|Q9U7D0|H4_MASBA; Histone H4 OS=Mastigamoeba balamuthi PE=3 SV=3}	{cann:107838933; - - - - -}	{At1g07820; KOG3467 Histone H4 B Chromatin structure and dynamics ;}	{GO:0006352; transcription initiation, DNA-dependent; biological_process GO:0003677; DNA binding; molecular_function GO:0071821; FANCM-MHF complex; cellular_component}	{CP001577.1; Micromonas sp. RCC299 chromosome 12, complete sequence}	{PF15630:CENP-S protein PF00125:Core histone H2A/H2B/H3/H4 PF02969:TATA box binding protein associated factor (TAF) PF02291:Transcription initiation factor IID, 31kD subunit}
transcript_HQ_Ha_transcript10121/f4p0/2214	{XP_003059048.1; Ca2+:Cation antiporter family [Micromonas pusilla CCMP1545]}	{sp|Q9U6A0|NCKX_DROME; Sodium/potassium/calcium exchanger Nckx30C OS=Drosophila melanogaster GN=Nckx30C PE=2 SV=4}	{mpp:MICPUCDRAFT_27082; K13750 SLC24A2, NCKX2 solute carrier family 24 (sodium/potassium/calcium exchanger), member 2 - -}	{7297547; KOG1307 K+-dependent Ca2+/Na+ exchanger NCKX1 and related proteins PT Inorganic ion transport and metabolism ; Signal transduction mechanisms ;}	{GO:0016021; integral to membrane; cellular_component GO:0055085; transmembrane transport; biological_process}	{NA}	{PF01699:Sodium/calcium exchanger protein}
transcript_HQ_Ha_transcript28361/f3p0/751	{XP_005850825.1; hypothetical protein CHLNCDRAFT_48517 [Chlorella variabilis]}	{sp|Q9TW89|SODF_PLAFA; Superoxide dismutase [Fe] OS=Plasmodium falciparum GN=SODB PE=3 SV=1}	{gsl:Gasu_29070; K04564 SOD2 superoxide dismutase, Fe-Mn family 1.15.1.1 ko04013; Environmental Information Processing; Signal transduction; MAPK signaling pathway - fly | ko04068; Environmental Information Processing; Signal transduction; FoxO signaling pathway | ko04146; Cellular Processes; Transport and catabolism; Peroxisome | ko04211; Organismal Systems; Aging; Longevity regulating pathway |…	{Hs10835187; KOG0876 Manganese superoxide dismutase P Inorganic ion transport and metabolism ;}	{GO:0006801; superoxide metabolic process; biological_process GO:0046872; metal ion binding; molecular_function GO:0004784; superoxide dismutase activity; molecular_function GO:0055114; oxidation-reduction process; biological_process}	{NA}	{PF02777:Iron/manganese superoxide dismutases, C-terminal domain}
transcript_HQ_Ha_transcript30328/f2p0/662	{NA}	{sp|Q9TV70|DHDH_RABIT; Trans-1,2-dihydrobenzene-1,2-diol dehydrogenase (Fragment) OS=Oryctolagus cuniculus GN=DHDH PE=1 SV=1}	{NA}	{Hs7657212; KOG2741 Dimeric dihydrodiol dehydrogenase GQ Carbohydrate transport and metabolism ; Secondary metabolites biosynthesis, transport and catabolism ;}	{NA}	{NA}	{NA}
transcript_HQ_Ha_transcript4246/f2p0/3031	{NA}	{sp|Q9TU34|ITPR1_BOVIN; Inositol 1,4,5-trisphosphate receptor type 1 OS=Bos taurus GN=ITPR1 PE=1 SV=1}	{NA}	{Hs10835023; KOG3533 Inositol 1,4,5-trisphosphate receptor T Signal transduction mechanisms ;}	{NA}	{NA}	{NA}
transcript_HQ_Ha_transcript11935/f4p0/2139	{GAQ82121.1; Clp protease ATP-binding subunit [Klebsormidium flaccidum]}	{sp|Q9TM05|CLPC_CYACA; ATP-dependent Clp protease ATP-binding subunit ClpA homolog OS=Cyanidium caldarium GN=clpC PE=3 SV=1}	{ccp:CHC_355; - - - - -}	{At5g50920; KOG1051 Chaperone HSP104 and related ATP-dependent Clp proteases O Posttranslational modification, protein turnover, chaperones ;}	{GO:0019538; protein metabolic process; biological_process}	{NA}	{PF02861:Clp amino terminal domain, pathogenicity island component}
transcript_HQ_Ha_transcript7087/f6p0/2529	{GAQ82121.1; Clp protease ATP-binding subunit [Klebsormidium flaccidum]}	{sp|Q9TM05|CLPC_CYACA; ATP-dependent Clp protease ATP-binding subunit ClpA homolog OS=Cyanidium caldarium GN=clpC PE=3 SV=1}	{ccp:CHC_355; - - - - -}	{At5g50920; KOG1051 Chaperone HSP104 and related ATP-dependent Clp proteases O Posttranslational modification, protein turnover, chaperones ;}	{GO:0019538; protein metabolic process; biological_process GO:0005525; GTP binding; molecular_function GO:0016887; ATPase activity; molecular_function GO:0005524; ATP binding; molecular_function GO:0043531; ADP binding; molecular_function GO:0003924; GTPase activity; molecular_function}	{XM_011084774.1; PREDICTED: Sesamum indicum ATP-dependent Clp protease ATP-binding subunit clpA homolog CD4B, chloroplastic (LOC105165684), mRNA}	{PF02861:Clp amino terminal domain, pathogenicity island component PF00004:ATPase family associated with various cellular activities (AAA) PF00931:NB-ARC domain PF03193:Protein of unknown function, DUF258 PF01695:IstB-like ATP binding protein PF07728:AAA domain (dynein-related subfamily)}
transcript_HQ_Ha_transcript9370/f2p0/2287	{ABR23161.1; ATP-dependent Clp protease regulatory subunit ClpC [Ulva fasciata]}	{sp|Q9TM05|CLPC_CYACA; ATP-dependent Clp protease ATP-binding subunit ClpA homolog OS=Cyanidium caldarium GN=clpC PE=3 SV=1}	{gsl:JL72_p175; - - - - -}	{At3g48870; KOG1051 Chaperone HSP104 and related ATP-dependent Clp proteases O Posttranslational modification, protein turnover, chaperones ;}	{GO:0008134; transcription factor binding; molecular_function GO:0006281; DNA repair; biological_process GO:0003723; RNA binding; molecular_function GO:0003677; DNA binding; molecular_function GO:0003724; RNA helicase activity; molecular_function GO:0016887; ATPase activity; molecular_function GO:0005525; GTP binding; molecular_function GO:0009378; four-way junction helicase activity; molecular_f…	{NA}	{PF00004:ATPase family associated with various cellular activities (AAA) PF07724:AAA domain (Cdc48 subfamily) PF03193:Protein of unknown function, DUF258 PF04851:Type III restriction enzyme, res subunit PF06309:Torsin PF06414:Zeta toxin PF00437:Type II/IV secretion system protein PF00910:RNA helicase PF07728:AAA domain (dynein-related subfamily) PF05496:Holliday junction DNA helicase ruvB N-termi…
transcript_HQ_Ha_transcript37763/f5p0/397	{YP_001019064.1; regulatory component of sensory transduction system [Chlorokybus atmophyticus]}	{sp|Q9TLQ4|YCF27_CYACA; Probable transcriptional regulator ycf27 OS=Cyanidium caldarium GN=ycf27 PE=3 SV=1}	{ccp:CHC_200; - - - - -}	{NA}	{GO:0000160; two-component signal transduction system (phosphorelay); biological_process}	{NA}	{PF00072:Response regulator receiver domain}
transcript_HQ_Ha_transcript4561/f2p0/2956	{NP_050814.1; cytochrome b6 (chloroplast) [Nephroselmis olivacea]}	{sp|Q9TL31|CYB6_NEPOL; Cytochrome b6 OS=Nephroselmis olivacea GN=petB PE=3 SV=1}	{ota:OstapCp12; K02635 petB cytochrome b6 - ko00195; Metabolism; Energy metabolism; Photosynthesis}	{AtCh052; KOG4663 Cytochrome b C Energy production and conversion ;}	{GO:0016021; integral to membrane; cellular_component GO:0016491; oxidoreductase activity; molecular_function GO:0016020; membrane; cellular_component GO:0009055; NA}	{FJ546412.1; Syntrichia ruralis chloroplast, complete genome}	{PF01292:Prokaryotic cytochrome b561 PF00033:Cytochrome b/b6/petB PF13631:Cytochrome b(N-terminal)/b6/petB}
transcript_HQ_Ha_transcript22764/f2p0/1136	{XP_002503897.1; predicted protein [Micromonas commoda]}	{sp|Q9T0I8|MTN1_ARATH; 5'-methylthioadenosine/S-adenosylhomocysteine nucleosidase 1 OS=Arabidopsis thaliana GN=MTN1 PE=1 SV=1}	{mis:MICPUN_59971; K01244 MTN 5'-methylthioadenosine nucleosidase 3.2.2.16 ko00270; Metabolism; Amino acid metabolism; Cysteine and methionine metabolism}	{NA}	{GO:0009116; nucleoside metabolic process; biological_process GO:0003824; NA}	{NA}	{PF01048:Phosphorylase superfamily}
transcript_HQ_Ha_transcript33840/f2p0/522	{ONM51774.1; DNA methyl transferase8 [Zea mays]}	{sp|Q9T0I1|DNMT3_ARATH; DNA (cytosine-5)-methyltransferase 3 OS=Arabidopsis thaliana GN=MET3 PE=3 SV=1}	{sbi:SORBI_02g004680; K00558 DNMT1, dcm DNA (cytosine-5)-methyltransferase 1 2.1.1.37 ko00270; Metabolism; Amino acid metabolism; Cysteine and methionine metabolism | ko05206; Human Diseases; Cancers: Overview; MicroRNAs in cancer}	{NA}	{NA}	{NA}	{NA}
transcript_HQ_Ha_transcript21487/f20p0/1231	{GAU15446.1; hypothetical protein TSUD_44830 [Trifolium subterraneum]}	{sp|Q9T0D3|HFB2B_ARATH; Heat stress transcription factor B-2b OS=Arabidopsis thaliana GN=HSFB2B PE=2 SV=1}	{cam:101505110; K09419 HSFF heat shock transcription factor, other eukaryote - -}	{At4g11660; KOG0627 Heat shock transcription factor K Transcription ;}	{GO:0006355; regulation of transcription, DNA-dependent; biological_process GO:0003700; sequence-specific DNA binding transcription factor activity; molecular_function GO:0043565; sequence-specific DNA binding; molecular_function GO:0005634; nucleus; cellular_component}	{NA}	{PF00447:HSF-type DNA-binding}
transcript_HQ_Ha_transcript29881/f2p0/688	{XP_009801113.1; PREDICTED: 60S ribosomal protein L14-2-like [Nicotiana sylvestris]}	{sp|Q9T043|RL142_ARATH; 60S ribosomal protein L14-2 OS=Arabidopsis thaliana GN=RPL14B PE=1 SV=1}	{cann:107853180; - - - - -}	{At4g27090; KOG3421 60S ribosomal protein L14 J Translation, ribosomal structure and biogenesis ;}	{GO:0005622; intracellular; cellular_component GO:0006412; translation; biological_process GO:0005840; ribosome; cellular_component GO:0003735; structural constituent of ribosome; molecular_function}	{NA}	{PF01929:Ribosomal protein L14}
transcript_HQ_Ha_transcript14977/f4p0/1806	{XP_015936560.1; PREDICTED: protein disulfide-isomerase 5-4 [Arachis duranensis]}	{sp|Q9T042|PDI54_ARATH; Protein disulfide-isomerase 5-4 OS=Arabidopsis thaliana GN=PDIL5-4 PE=2 SV=1}	{ccp:CHC_T00009222001; K20367 ERGIC3, ERV46 endoplasmic reticulum-Golgi intermediate compartment protein 3 - -}	{At4g27080; KOG2667 COPII vesicle protein U Intracellular trafficking, secretion, and vesicular transport ;}	{GO:0045454; cell redox homeostasis; biological_process}	{NA}	{PF00085:Thioredoxin}
transcript_HQ_Ha_transcript25674/f2p0/925	{KXZ55092.1; hypothetical protein GPECTOR_3g247 [Gonium pectorale]}	{sp|Q9T042|PDI54_ARATH; Protein disulfide-isomerase 5-4 OS=Arabidopsis thaliana GN=PDIL5-4 PE=2 SV=1}	{ccp:CHC_T00008721001; K20367 ERGIC3, ERV46 endoplasmic reticulum-Golgi intermediate compartment protein 3 - -}	{At4g27080; KOG2667 COPII vesicle protein U Intracellular trafficking, secretion, and vesicular transport ;}	{NA}	{NA}	{NA}
transcript_HQ_Ha_transcript30354/f2p0/651	{KNA23706.1; hypothetical protein SOVF_022490 [Spinacia oleracea]}	{sp|Q9T034|SYFA_ARATH; Phenylalanine--tRNA ligase alpha subunit, cytoplasmic OS=Arabidopsis thaliana GN=At4g39280 PE=2 SV=3}	{cam:101499922; K01889 FARSA, pheS phenylalanyl-tRNA synthetase alpha chain 6.1.1.20 ko00970; Genetic Information Processing; Translation; Aminoacyl-tRNA biosynthesis}	{At4g39280; KOG2784 Phenylalanyl-tRNA synthetase, beta subunit J Translation, ribosomal structure and biogenesis ;}	{NA}	{NA}	{NA}
transcript_HQ_Ha_transcript22172/f3p0/1185	{AAR26002.1; V-ATPase subunit c'' proteolipid [Xerophyta viscosa]}	{sp|Q9SZY7|VATO1_ARATH; V-type proton ATPase subunit c''1 OS=Arabidopsis thaliana GN=VHA-c''1 PE=1 SV=1}	{lang:109358233; K03661 ATPeV0B, ATP6F V-type H+-transporting ATPase 21kDa proteolipid subunit - ko00190; Metabolism; Energy metabolism; Oxidative phosphorylation | ko04145; Cellular Processes; Transport and catabolism; Phagosome | ko04142; Cellular Processes; Transport and catabolism; Lysosome | ko04721; Organismal Systems; Nervous system; Synaptic vesicle cycle | ko05323; Human Diseases; Immune…	{At4g32530; KOG0233 Vacuolar H+-ATPase V0 sector, subunit c'' C Energy production and conversion ;}	{GO:0015991; ATP hydrolysis coupled proton transport; biological_process GO:0033177; proton-transporting two-sector ATPase complex, proton-transporting domain; cellular_component GO:0015078; hydrogen ion transmembrane transporter activity; molecular_function}	{NA}	{PF00137:ATP synthase subunit C}
transcript_HQ_Ha_transcript22644/f5p0/1160	{AAR26002.1; V-ATPase subunit c'' proteolipid [Xerophyta viscosa]}	{sp|Q9SZY7|VATO1_ARATH; V-type proton ATPase subunit c''1 OS=Arabidopsis thaliana GN=VHA-c''1 PE=1 SV=1}	{lang:109358233; K03661 ATPeV0B, ATP6F V-type H+-transporting ATPase 21kDa proteolipid subunit - ko00190; Metabolism; Energy metabolism; Oxidative phosphorylation | ko04145; Cellular Processes; Transport and catabolism; Phagosome | ko04142; Cellular Processes; Transport and catabolism; Lysosome | ko04721; Organismal Systems; Nervous system; Synaptic vesicle cycle | ko05323; Human Diseases; Immune…	{At4g32530; KOG0233 Vacuolar H+-ATPase V0 sector, subunit c'' C Energy production and conversion ;}	{GO:0015991; ATP hydrolysis coupled proton transport; biological_process GO:0033177; proton-transporting two-sector ATPase complex, proton-transporting domain; cellular_component GO:0015078; hydrogen ion transmembrane transporter activity; molecular_function}	{NA}	{PF00137:ATP synthase subunit C}
transcript_HQ_Ha_transcript29082/f3p0/739	{XP_016557465.1; PREDICTED: nascent polypeptide-associated complex subunit alpha-like protein 1 [Capsicum annuum]}	{sp|Q9SZY1|NACA4_ARATH; Nascent polypeptide-associated complex subunit alpha-like protein 4 OS=Arabidopsis thaliana GN=At4g10480 PE=1 SV=1}	{cann:107857031; - - - - -}	{At4g10480; KOG2239 Transcription factor containing NAC and TS-N domains K Transcription ;}	{NA}	{NA}	{NA}
transcript_HQ_Ha_transcript12208/f3p0/2038	{XP_017437735.1; PREDICTED: transcription termination factor MTERF5, chloroplastic [Vigna angularis]}	{sp|Q9SZL6|MTEF6_ARATH; Transcription termination factor MTERF6, chloroplastic/mitochondrial OS=Arabidopsis thaliana GN=MTERF6 PE=2 SV=1}	{var:108343840; K15032 MTERFD mTERF domain-containing protein, mitochondrial - -}	{At4g38160; KOG1267 Mitochondrial transcription termination factor, mTERF KR Transcription ; General function prediction only ;}	{GO:0006355; regulation of transcription, DNA-dependent; biological_process GO:0003690; double-stranded DNA binding; molecular_function}	{NA}	{PF02536:mTERF}
transcript_HQ_Ha_transcript20941/f3p0/1299	{XP_015944058.1; PREDICTED: uncharacterized protein LOC107469194 [Arachis duranensis]}	{sp|Q9SZL6|MTEF6_ARATH; Transcription termination factor MTERF6, chloroplastic/mitochondrial OS=Arabidopsis thaliana GN=MTERF6 PE=2 SV=1}	{jcu:105637652; K15032 MTERFD mTERF domain-containing protein, mitochondrial - -}	{At4g38160; KOG1267 Mitochondrial transcription termination factor, mTERF KR Transcription ; General function prediction only ;}	{GO:0003690; double-stranded DNA binding; molecular_function GO:0006355; regulation of transcription, DNA-dependent; biological_process}	{NA}	{PF02536:mTERF}
transcript_HQ_Ha_transcript9367/f2p0/2295	{BAU02653.1; hypothetical protein VIGAN_11221000 [Vigna angularis var. angularis]}	{sp|Q9SZL6|MTEF6_ARATH; Transcription termination factor MTERF6, chloroplastic/mitochondrial OS=Arabidopsis thaliana GN=MTERF6 PE=2 SV=1}	{var:108343840; K15032 MTERFD mTERF domain-containing protein, mitochondrial - -}	{At4g38160; KOG1267 Mitochondrial transcription termination factor, mTERF KR Transcription ; General function prediction only ;}	{GO:0003690; double-stranded DNA binding; molecular_function GO:0006355; regulation of transcription, DNA-dependent; biological_process}	{NA}	{PF02536:mTERF}
transcript_HQ_Ha_transcript11045/f2p0/2120	{XP_002453636.1; hypothetical protein SORBIDRAFT_04g009650 [Sorghum bicolor]}	{sp|Q9SZ67|WRK19_ARATH; Probable WRKY transcription factor 19 OS=Arabidopsis thaliana GN=WRKY19 PE=2 SV=1}	{osa:4328931; - - - - -}	{NA}	{NA}	{NA}	{NA}
transcript_HQ_Ha_transcript11684/f11p0/2096	{XP_002453636.1; hypothetical protein SORBIDRAFT_04g009650 [Sorghum bicolor]}	{sp|Q9SZ67|WRK19_ARATH; Probable WRKY transcription factor 19 OS=Arabidopsis thaliana GN=WRKY19 PE=2 SV=1}	{osa:4328931; - - - - -}	{NA}	{NA}	{NA}	{NA}
transcript_HQ_Ha_transcript14777/f4p0/1841	{XP_008437353.1; PREDICTED: uncharacterized protein LOC103482798 [Cucumis melo]}	{sp|Q9SZ67|WRK19_ARATH; Probable WRKY transcription factor 19 OS=Arabidopsis thaliana GN=WRKY19 PE=2 SV=1}	{cmo:103482798; - - - - -}	{NA}	{NA}	{NA}	{NA}
transcript_HQ_Ha_transcript2513/f2p0/3601	{XP_006343911.1; PREDICTED: uncharacterized protein LOC102605155 [Solanum tuberosum]}	{sp|Q9SZ67|WRK19_ARATH; Probable WRKY transcription factor 19 OS=Arabidopsis thaliana GN=WRKY19 PE=2 SV=1}	{sot:102605155; - - - - -}	{NA}	{NA}	{NA}	{NA}
transcript_HQ_Ha_transcript4317/f5p0/2979	{XP_013895037.1; hypothetical protein MNEG_11944 [Monoraphidium neglectum]}	{sp|Q9SZ67|WRK19_ARATH; Probable WRKY transcription factor 19 OS=Arabidopsis thaliana GN=WRKY19 PE=2 SV=1}	{csl:COCSUDRAFT_61303; - - - - -}	{NA}	{NA}	{NA}	{NA}
transcript_HQ_Ha_transcript4328/f2p0/3030	{BAS98017.1; Os06g0523100, partial [Oryza sativa Japonica Group]}	{sp|Q9SZ67|WRK19_ARATH; Probable WRKY transcription factor 19 OS=Arabidopsis thaliana GN=WRKY19 PE=2 SV=1}	{sbi:SORBI_10g020110; - - - - -}	{NA}	{NA}	{NA}	{NA}
transcript_HQ_Ha_transcript4610/f7p0/2888	{XP_013895037.1; hypothetical protein MNEG_11944 [Monoraphidium neglectum]}	{sp|Q9SZ67|WRK19_ARATH; Probable WRKY transcription factor 19 OS=Arabidopsis thaliana GN=WRKY19 PE=2 SV=1}	{csl:COCSUDRAFT_61303; - - - - -}	{NA}	{NA}	{NA}	{NA}
transcript_HQ_Ha_transcript4642/f14p0/2926	{BAD45822.1; loricrin-like [Oryza sativa Japonica Group]}	{sp|Q9SZ67|WRK19_ARATH; Probable WRKY transcription factor 19 OS=Arabidopsis thaliana GN=WRKY19 PE=2 SV=1}	{sbi:SORBI_10g020110; - - - - -}	{NA}	{NA}	{NA}	{NA}
transcript_HQ_Ha_transcript5378/f2p0/2798	{XP_013895037.1; hypothetical protein MNEG_11944 [Monoraphidium neglectum]}	{sp|Q9SZ67|WRK19_ARATH; Probable WRKY transcription factor 19 OS=Arabidopsis thaliana GN=WRKY19 PE=2 SV=1}	{csl:COCSUDRAFT_61303; - - - - -}	{NA}	{NA}	{NA}	{NA}
transcript_HQ_Ha_transcript5437/f2p0/2727	{XP_013895037.1; hypothetical protein MNEG_11944 [Monoraphidium neglectum]}	{sp|Q9SZ67|WRK19_ARATH; Probable WRKY transcription factor 19 OS=Arabidopsis thaliana GN=WRKY19 PE=2 SV=1}	{csl:COCSUDRAFT_61303; - - - - -}	{NA}	{NA}	{NA}	{NA}
transcript_HQ_Ha_transcript6721/f7p0/2583	{XP_013895037.1; hypothetical protein MNEG_11944 [Monoraphidium neglectum]}	{sp|Q9SZ67|WRK19_ARATH; Probable WRKY transcription factor 19 OS=Arabidopsis thaliana GN=WRKY19 PE=2 SV=1}	{csl:COCSUDRAFT_61303; - - - - -}	{NA}	{NA}	{NA}	{NA}
transcript_HQ_Ha_transcript7247/f3p0/2523	{GAQ87821.1; hypothetical protein KFL_003790090 [Klebsormidium flaccidum]}	{sp|Q9SZ67|WRK19_ARATH; Probable WRKY transcription factor 19 OS=Arabidopsis thaliana GN=WRKY19 PE=2 SV=1}	{sita:101783602; - - - - -}	{NA}	{GO:0008270; zinc ion binding; molecular_function GO:0008168; methyltransferase activity; molecular_function}	{NA}	{PF11722:CCCH zinc finger in TRM13 protein PF02891:MIZ/SP-RING zinc finger}
transcript_HQ_Ha_transcript7303/f8p0/2469	{XP_013895037.1; hypothetical protein MNEG_11944 [Monoraphidium neglectum]}	{sp|Q9SZ67|WRK19_ARATH; Probable WRKY transcription factor 19 OS=Arabidopsis thaliana GN=WRKY19 PE=2 SV=1}	{csl:COCSUDRAFT_61303; - - - - -}	{NA}	{NA}	{NA}	{NA}
transcript_HQ_Ha_transcript7684/f5p0/2462	{XP_013895037.1; hypothetical protein MNEG_11944 [Monoraphidium neglectum]}	{sp|Q9SZ67|WRK19_ARATH; Probable WRKY transcription factor 19 OS=Arabidopsis thaliana GN=WRKY19 PE=2 SV=1}	{csl:COCSUDRAFT_61303; - - - - -}	{NA}	{NA}	{NA}	{NA}
transcript_HQ_Ha_transcript7837/f10p0/2486	{XP_006343911.1; PREDICTED: uncharacterized protein LOC102605155 [Solanum tuberosum]}	{sp|Q9SZ67|WRK19_ARATH; Probable WRKY transcription factor 19 OS=Arabidopsis thaliana GN=WRKY19 PE=2 SV=1}	{sot:102605155; - - - - -}	{NA}	{NA}	{NA}	{NA}
transcript_HQ_Ha_transcript1247/f2p0/4437	{OAY22401.1; hypothetical protein MANES_S007300 [Manihot esculenta]}	{sp|Q9SZ52|PP344_ARATH; Pentatricopeptide repeat-containing protein At4g31850, chloroplastic OS=Arabidopsis thaliana GN=PGR3 PE=1 SV=1}	{bvg:104890439; K17964 LRPPRC leucine-rich PPR motif-containing protein, mitochondrial - -}	{At1g62910; KOG4197 FOG: PPR repeat R General function prediction only ;}	{GO:0005975; carbohydrate metabolic process; biological_process GO:0004565; beta-galactosidase activity; molecular_function}	{NA}	{PF08532:Beta-galactosidase trimerisation domain}
transcript_HQ_Ha_transcript2400/f7p0/3641	{XP_002972017.1; hypothetical protein SELMODRAFT_96794 [Selaginella moellendorffii]}	{sp|Q9SZ52|PP344_ARATH; Pentatricopeptide repeat-containing protein At4g31850, chloroplastic OS=Arabidopsis thaliana GN=PGR3 PE=1 SV=1}	{gra:105781953; K17964 LRPPRC leucine-rich PPR motif-containing protein, mitochondrial - -}	{At1g62910; KOG4197 FOG: PPR repeat R General function prediction only ;}	{NA}	{NA}	{NA}
transcript_HQ_Ha_transcript2644/f2p0/3555	{GAV63181.1; LOW QUALITY PROTEIN: PPR domain-containing protein/PPR_1 domain-containing protein/PPR_2 domain-containing protein, partial [Cephalotus follicularis]}	{sp|Q9SZ52|PP344_ARATH; Pentatricopeptide repeat-containing protein At4g31850, chloroplastic OS=Arabidopsis thaliana GN=PGR3 PE=1 SV=1}	{pda:103707812; K17964 LRPPRC leucine-rich PPR motif-containing protein, mitochondrial - -}	{At1g62910; KOG4197 FOG: PPR repeat R General function prediction only ;}	{NA}	{NA}	{NA}
transcript_HQ_Ha_transcript5080/f3p0/2829	{XP_006838107.1; PREDICTED: pentatricopeptide repeat-containing protein At5g61990, mitochondrial [Amborella trichopoda]}	{sp|Q9SZ52|PP344_ARATH; Pentatricopeptide repeat-containing protein At4g31850, chloroplastic OS=Arabidopsis thaliana GN=PGR3 PE=1 SV=1}	{pda:103707812; K17964 LRPPRC leucine-rich PPR motif-containing protein, mitochondrial - -}	{At1g62910; KOG4197 FOG: PPR repeat R General function prediction only ;}	{GO:0016491; oxidoreductase activity; molecular_function GO:0055114; oxidation-reduction process; biological_process}	{NA}	{PF00148:Nitrogenase component 1 type Oxidoreductase}
transcript_HQ_Ha_transcript19899/f5p0/1392	{XP_001695919.1; low CO2-induced protein [Chlamydomonas reinhardtii]}	{sp|Q9SZ42|FAD4_ARATH; Fatty acid desaturase 4, chloroplastic OS=Arabidopsis thaliana GN=FAD4 PE=1 SV=1}	{cme:CYME_CMF187C; - - - - -}	{At4g27030; KOG3011 Ubiquitin-conjugating enzyme O Posttranslational modification, protein turnover, chaperones ;}	{GO:0005506; iron ion binding; molecular_function GO:0006633; fatty acid biosynthetic process; biological_process GO:0016020; membrane; cellular_component GO:0055085; transmembrane transport; biological_process GO:0016491; oxidoreductase activity; molecular_function GO:0055114; oxidation-reduction process; biological_process}	{NA}	{PF00924:Mechanosensitive ion channel PF04116:Fatty acid hydroxylase superfamily}
transcript_HQ_Ha_transcript12352/f3p0/2019	{XP_005851332.1; hypothetical protein CHLNCDRAFT_55988 [Chlorella variabilis]}	{sp|Q9SZ30|HIS4_ARATH; Imidazole glycerol phosphate synthase hisHF, chloroplastic OS=Arabidopsis thaliana GN=HISN4 PE=2 SV=1}	{cvr:CHLNCDRAFT_55988; K01663 HIS7 glutamine amidotransferase / cyclase [EC:2.4.2.- 4.1.3.-] 2.4.2.-,4.1.3.- ko01230; Metabolism; Global and overview maps; Biosynthesis of amino acids | ko00340; Metabolism; Amino acid metabolism; Histidine metabolism}	{At4g26900; KOG0623 Glutamine amidotransferase/cyclase E Amino acid transport and metabolism ;}	{GO:0006541; glutamine metabolic process; biological_process GO:0042823; pyridoxal phosphate biosynthetic process; biological_process GO:0016787; hydrolase activity; molecular_function GO:0009236; cobalamin biosynthetic process; biological_process GO:0003824; NA GO:0042819; vitamin B6 biosynthetic process; biological_process GO:0004359; glutaminase activity; molecular_function GO:0000105; histidi…	{XM_005851270.1; Chlorella variabilis hypothetical protein (CHLNCDRAFT_55988) mRNA, complete cds}	{PF07685:CobB/CobQ-like glutamine amidotransferase domain PF01174:SNO glutamine amidotransferase family PF07722:Peptidase C26 PF00977:Histidine biosynthesis protein}
transcript_HQ_Ha_transcript26997/f2p0/838	{XP_005851332.1; hypothetical protein CHLNCDRAFT_55988 [Chlorella variabilis]}	{sp|Q9SZ30|HIS4_ARATH; Imidazole glycerol phosphate synthase hisHF, chloroplastic OS=Arabidopsis thaliana GN=HISN4 PE=2 SV=1}	{cvr:CHLNCDRAFT_55988; K01663 HIS7 glutamine amidotransferase / cyclase [EC:2.4.2.- 4.1.3.-] 2.4.2.-,4.1.3.- ko01230; Metabolism; Global and overview maps; Biosynthesis of amino acids | ko00340; Metabolism; Amino acid metabolism; Histidine metabolism}	{At4g26900; KOG0623 Glutamine amidotransferase/cyclase E Amino acid transport and metabolism ;}	{GO:0000105; histidine biosynthetic process; biological_process}	{XM_005648229.1; Coccomyxa subellipsoidea C-169 glutamine amidotransferase/cyclase partial mRNA}	{PF00977:Histidine biosynthesis protein}
transcript_HQ_Ha_transcript34841/f4p0/496	{XP_005851332.1; hypothetical protein CHLNCDRAFT_55988 [Chlorella variabilis]}	{sp|Q9SZ30|HIS4_ARATH; Imidazole glycerol phosphate synthase hisHF, chloroplastic OS=Arabidopsis thaliana GN=HISN4 PE=2 SV=1}	{cvr:CHLNCDRAFT_55988; K01663 HIS7 glutamine amidotransferase / cyclase [EC:2.4.2.- 4.1.3.-] 2.4.2.-,4.1.3.- ko01230; Metabolism; Global and overview maps; Biosynthesis of amino acids | ko00340; Metabolism; Amino acid metabolism; Histidine metabolism}	{At4g26900; KOG0623 Glutamine amidotransferase/cyclase E Amino acid transport and metabolism ;}	{NA}	{NA}	{NA}
transcript_HQ_Ha_transcript27379/f2p0/812	{ERN15570.1; hypothetical protein AMTR_s00048p00141020 [Amborella trichopoda]}	{sp|Q9SZ10|PP338_ARATH; Pentatricopeptide repeat-containing protein At4g26680, mitochondrial OS=Arabidopsis thaliana GN=At4g26680 PE=2 SV=1}	{atr:18443860; - - - - -}	{At4g26680; KOG4197 FOG: PPR repeat R General function prediction only ;}	{NA}	{NA}	{NA}
transcript_HQ_Ha_transcript22767/f36p0/1086	{ABA01130.1; chloroplast light harvesting complex I protein [Chlamydomonas incerta]}	{sp|Q9SYW8|LHCA2_ARATH; Photosystem I chlorophyll a/b-binding protein 2, chloroplastic OS=Arabidopsis thaliana GN=LHCA2 PE=1 SV=1}	{gsl:Gasu_11610; K08907 LHCA1 light-harvesting complex I chlorophyll a/b binding protein 1 - ko00196; Metabolism; Energy metabolism; Photosynthesis - antenna proteins}	{NA}	{NA}	{NA}	{NA}
transcript_HQ_Ha_transcript23243/f4p0/1089	{ABA01130.1; chloroplast light harvesting complex I protein [Chlamydomonas incerta]}	{sp|Q9SYW8|LHCA2_ARATH; Photosystem I chlorophyll a/b-binding protein 2, chloroplastic OS=Arabidopsis thaliana GN=LHCA2 PE=1 SV=1}	{gsl:Gasu_11610; K08907 LHCA1 light-harvesting complex I chlorophyll a/b binding protein 1 - ko00196; Metabolism; Energy metabolism; Photosynthesis - antenna proteins}	{NA}	{NA}	{NA}	{NA}
transcript_HQ_Ha_transcript24107/f2p0/1048	{ABA01130.1; chloroplast light harvesting complex I protein [Chlamydomonas incerta]}	{sp|Q9SYW8|LHCA2_ARATH; Photosystem I chlorophyll a/b-binding protein 2, chloroplastic OS=Arabidopsis thaliana GN=LHCA2 PE=1 SV=1}	{gsl:Gasu_11610; K08907 LHCA1 light-harvesting complex I chlorophyll a/b binding protein 1 - ko00196; Metabolism; Energy metabolism; Photosynthesis - antenna proteins}	{NA}	{NA}	{NA}	{NA}
transcript_HQ_Ha_transcript14443/f3p0/1871	{XP_003074301.1; SL-TPS/P (ISS) [Ostreococcus tauri]}	{sp|Q9SYM4|TPS1_ARATH; Alpha,alpha-trehalose-phosphate synthase [UDP-forming] 1 OS=Arabidopsis thaliana GN=TPS1 PE=1 SV=1}	{cme:CYME_CMO053C; K16055 TPS trehalose 6-phosphate synthase/phosphatase [EC:2.4.1.15 3.1.3.12] 2.4.1.15,3.1.3.12 ko00500; Metabolism; Carbohydrate metabolism; Starch and sucrose metabolism}	{At1g78580; KOG1050 Trehalose-6-phosphate synthase component TPS1 and related subunits G Carbohydrate transport and metabolism ;}	{GO:0003824; NA GO:0005992; trehalose biosynthetic process; biological_process}	{NA}	{PF00982:Glycosyltransferase family 20}
transcript_HQ_Ha_transcript15556/f15p0/1747	{XP_018841443.1; PREDICTED: putative pentatricopeptide repeat-containing protein At2g02150 [Juglans regia]}	{sp|Q9SXD1|PPR91_ARATH; Pentatricopeptide repeat-containing protein At1g62670, mitochondrial OS=Arabidopsis thaliana GN=At1g62670 PE=3 SV=2}	{mus:103972771; - - - - -}	{At1g62670; KOG4197 FOG: PPR repeat R General function prediction only ;}	{GO:0009082; branched chain family amino acid biosynthetic process; biological_process GO:0070403; NAD+ binding; molecular_function GO:0055114; oxidation-reduction process; biological_process GO:0004455; ketol-acid reductoisomerase activity; molecular_function}	{NA}	{PF01450:Acetohydroxy acid isomeroreductase, catalytic domain PF02146:Sir2 family}
transcript_HQ_Ha_transcript16862/f2p0/1651	{GAQ86391.1; Serine/threonine protein phosphatase 2A [Klebsormidium flaccidum]}	{sp|Q9SX52|FYPP1_ARATH; Phytochrome-associated serine/threonine-protein phosphatase 1 OS=Arabidopsis thaliana GN=FYPP1 PE=2 SV=1}	{gsl:Gasu_39900; K15498 PPP6C serine/threonine-protein phosphatase 6 catalytic subunit 3.1.3.16 -}	{At1g50370; KOG0373 Serine/threonine specific protein phosphatase involved in cell cycle control, PP2A-related DT Cell cycle control, cell division, chromosome partitioning ; Signal transduction mechanisms ;}	{GO:0016787; hydrolase activity; molecular_function}	{XM_011398396.1; Auxenochlorella protothecoides Serine/threonine-protein phosphatase PP-X isozyme 1 partial mRNA}	{PF00149:Calcineurin-like phosphoesterase}
transcript_HQ_Ha_transcript19618/f2p0/1426	{GAQ86391.1; Serine/threonine protein phosphatase 2A [Klebsormidium flaccidum]}	{sp|Q9SX52|FYPP1_ARATH; Phytochrome-associated serine/threonine-protein phosphatase 1 OS=Arabidopsis thaliana GN=FYPP1 PE=2 SV=1}	{gsl:Gasu_39900; K15498 PPP6C serine/threonine-protein phosphatase 6 catalytic subunit 3.1.3.16 -}	{At1g50370; KOG0373 Serine/threonine specific protein phosphatase involved in cell cycle control, PP2A-related DT Cell cycle control, cell division, chromosome partitioning ; Signal transduction mechanisms ;}	{GO:0016787; hydrolase activity; molecular_function}	{XM_011398396.1; Auxenochlorella protothecoides Serine/threonine-protein phosphatase PP-X isozyme 1 partial mRNA}	{PF00149:Calcineurin-like phosphoesterase}
transcript_HQ_Ha_transcript30355/f2p0/657	{XP_010451380.1; PREDICTED: asparagine--tRNA ligase, cytoplasmic 1 [Camelina sativa]}	{sp|Q9SW96|SYNC1_ARATH; Asparagine--tRNA ligase, cytoplasmic 1 OS=Arabidopsis thaliana GN=SYNC1 PE=1 SV=1}	{crb:CARUB_v10026156mg; K01893 NARS, asnS asparaginyl-tRNA synthetase 6.1.1.22 ko00970; Genetic Information Processing; Translation; Aminoacyl-tRNA biosynthesis}	{At5g56680; KOG0554 Asparaginyl-tRNA synthetase (mitochondrial) J Translation, ribosomal structure and biogenesis ;}	{GO:0004812; aminoacyl-tRNA ligase activity; molecular_function GO:0000166; nucleotide binding; molecular_function GO:0006418; tRNA aminoacylation for protein translation; biological_process GO:0005737; cytoplasm; cellular_component GO:0043039; tRNA aminoacylation; biological_process GO:0000049; tRNA binding; molecular_function GO:0005524; ATP binding; molecular_function}	{XM_011402547.1; Auxenochlorella protothecoides Asparagine-tRNA ligase, cytoplasmic 3 partial mRNA}	{PF01409:tRNA synthetases class II core domain (F) PF00152:tRNA synthetases class II (D, K and N) }
transcript_HQ_Ha_transcript37478/f4p0/403	{XP_010443314.1; PREDICTED: asparagine--tRNA ligase, cytoplasmic 1-like [Camelina sativa]}	{sp|Q9SW96|SYNC1_ARATH; Asparagine--tRNA ligase, cytoplasmic 1 OS=Arabidopsis thaliana GN=SYNC1 PE=1 SV=1}	{crb:CARUB_v10026156mg; K01893 NARS, asnS asparaginyl-tRNA synthetase 6.1.1.22 ko00970; Genetic Information Processing; Translation; Aminoacyl-tRNA biosynthesis}	{At5g56680; KOG0554 Asparaginyl-tRNA synthetase (mitochondrial) J Translation, ribosomal structure and biogenesis ;}	{NA}	{XM_003568894.3; PREDICTED: Brachypodium distachyon asparagine--tRNA ligase, cytoplasmic 1-like (LOC100827886), mRNA}	{NA}
transcript_HQ_Ha_transcript15002/f3p0/1821	{KMZ72885.1; BEL1-like homeodomain 7 [Zostera marina]}	{sp|Q9SW80|BLH2_ARATH; BEL1-like homeodomain protein 2 OS=Arabidopsis thaliana GN=BLH2 PE=1 SV=3}	{mdm:103447905; - - - - -}	{At4g36870; KOG0773 Transcription factor MEIS1 and related HOX domain proteins K Transcription ;}	{GO:0006355; regulation of transcription, DNA-dependent; biological_process GO:0003677; DNA binding; molecular_function}	{NA}	{PF05920:Homeobox KN domain PF00046:Homeobox domain}
transcript_HQ_Ha_transcript20058/f2p0/1404	{XP_013891739.1; magnesium-protoporphyrinO-methyltransferase [Monoraphidium neglectum]}	{sp|Q9SW18|CHLM_ARATH; Magnesium protoporphyrin IX methyltransferase, chloroplastic OS=Arabidopsis thaliana GN=CHLM PE=1 SV=1}	{vcn:VOLCADRAFT_109643; K03428 bchM, chlM magnesium-protoporphyrin O-methyltransferase 2.1.1.11 ko00860; Metabolism; Metabolism of cofactors and vitamins; Porphyrin and chlorophyll metabolism}	{At4g25080; KOG1270 Methyltransferases H Coenzyme transport and metabolism ;}	{GO:0055114; oxidation-reduction process; biological_process GO:0008168; methyltransferase activity; molecular_function GO:0008171; O-methyltransferase activity; molecular_function GO:0015995; chlorophyll biosynthetic process; biological_process GO:0016645; oxidoreductase activity, acting on the CH-NH group of donors; molecular_function GO:0046406; magnesium protoporphyrin IX methyltransferase ac…	{XM_002499609.1; Micromonas sp. RCC299 chromosome 2 magnesium-protoporphyrin IX methyltransferase chloroplast precursor (CHLM) mRNA, complete cds; nuclear gene for chloroplast product}	{PF05891:AdoMet dependent proline di-methyltransferase PF07109:Magnesium-protoporphyrin IX methyltransferase C-terminus PF05175:Methyltransferase small domain PF05430:S-adenosyl-L-methionine-dependent methyltransferase PF01209:ubiE/COQ5 methyltransferase family PF00891:O-methyltransferase PF08241:Methyltransferase domain}
transcript_HQ_Ha_transcript18461/f3p0/1524	{XP_004293270.1; PREDICTED: RNA pseudouridine synthase 6, chloroplastic [Fragaria vesca subsp. vesca]}	{sp|Q9SVS0|PUS6_ARATH; RNA pseudouridine synthase 6, chloroplastic OS=Arabidopsis thaliana GN=At4g21770 PE=2 SV=1}	{fve:101312416; - - - - -}	{At4g21770; KOG1919 RNA pseudouridylate synthases A RNA processing and modification ;}	{GO:0009451; RNA modification; biological_process GO:0009982; pseudouridine synthase activity; molecular_function GO:0001522; pseudouridine synthesis; biological_process GO:0003723; RNA binding; molecular_function}	{NA}	{PF00849:RNA pseudouridylate synthase}
transcript_HQ_Ha_transcript28252/f2p0/760	{XP_002947047.1; hypothetical protein VOLCADRAFT_73030 [Volvox carteri f. nagariensis]}	{sp|Q9SVD7|UEV1D_ARATH; Ubiquitin-conjugating enzyme E2 variant 1D OS=Arabidopsis thaliana GN=UEV1D PE=1 SV=1}	{vcn:VOLCADRAFT_73030; K10704 UBE2V ubiquitin-conjugating enzyme E2 variant - ko04624; Organismal Systems; Immune system; Toll and Imd signaling pathway}	{At3g52560; KOG0896 Ubiquitin-conjugating enzyme E2 O Posttranslational modification, protein turnover, chaperones ;}	{NA}	{NA}	{NA}
transcript_HQ_Ha_transcript30632/f7p0/633	{ABK22110.1; unknown [Picea sitchensis]}	{sp|Q9SUU5|QCR71_ARATH; Cytochrome b-c1 complex subunit 7-1 OS=Arabidopsis thaliana GN=QCR7-1 PE=1 SV=1}	{apro:F751_6233; K00417 QCR7, UQCRB ubiquinol-cytochrome c reductase subunit 7 - ko00190; Metabolism; Energy metabolism; Oxidative phosphorylation | ko04260; Organismal Systems; Circulatory system; Cardiac muscle contraction | ko05010; Human Diseases; Neurodegenerative diseases; Alzheimer's disease | ko05012; Human Diseases; Neurodegenerative diseases; Parkinson's disease | ko05016; Human Disease…	{At4g32470; KOG3440 Ubiquinol cytochrome c reductase, subunit QCR7 C Energy production and conversion ;}	{GO:0005750; mitochondrial respiratory chain complex III; cellular_component GO:0006122; mitochondrial electron transport, ubiquinol to cytochrome c; biological_process}	{NA}	{PF02271:Ubiquinol-cytochrome C reductase complex 14kD subunit}
transcript_HQ_Ha_transcript31383/f4p0/607	{XP_002973183.1; hypothetical protein SELMODRAFT_228181 [Selaginella moellendorffii]}	{sp|Q9SUM2|RUXF_ARATH; Probable small nuclear ribonucleoprotein F OS=Arabidopsis thaliana GN=At4g30220 PE=2 SV=1}	{egu:105039633; K11098 SNRPF, SMF small nuclear ribonucleoprotein F - ko03040; Genetic Information Processing; Transcription; Spliceosome}	{At4g30220; KOG3482 Small nuclear ribonucleoprotein (snRNP) SMF A RNA processing and modification ;}	{NA}	{XM_012210248.1; PREDICTED: Jatropha curcas probable small nuclear ribonucleoprotein F (LOC105628767), mRNA}	{NA}
transcript_HQ_Ha_transcript1138/f2p0/4678	{XP_013895037.1; hypothetical protein MNEG_11944 [Monoraphidium neglectum]}	{sp|Q9SUI2|PI5K7_ARATH; Phosphatidylinositol 4-phosphate 5-kinase 7 OS=Arabidopsis thaliana GN=PIP5K7 PE=1 SV=1}	{csl:COCSUDRAFT_61303; - - - - -}	{At1g10900; KOG0229 Phosphatidylinositol-4-phosphate 5-kinase T Signal transduction mechanisms ;}	{GO:0006355; regulation of transcription, DNA-dependent; biological_process GO:0071479; cellular response to ionizing radiation; biological_process GO:0003700; sequence-specific DNA binding transcription factor activity; molecular_function GO:0000077; DNA damage checkpoint; biological_process GO:0005634; nucleus; cellular_component}	{NA}	{PF15319:RAD9, RAD1, HUS1-interacting nuclear orphan protein PF02344:Myc leucine zipper domain}
transcript_HQ_Ha_transcript14561/f2p0/1862	{XP_013895037.1; hypothetical protein MNEG_11944 [Monoraphidium neglectum]}	{sp|Q9SUI2|PI5K7_ARATH; Phosphatidylinositol 4-phosphate 5-kinase 7 OS=Arabidopsis thaliana GN=PIP5K7 PE=1 SV=1}	{csl:COCSUDRAFT_61303; - - - - -}	{At1g10900; KOG0229 Phosphatidylinositol-4-phosphate 5-kinase T Signal transduction mechanisms ;}	{NA}	{NA}	{NA}
transcript_HQ_Ha_transcript1725/f4p0/4089	{XP_013895037.1; hypothetical protein MNEG_11944 [Monoraphidium neglectum]}	{sp|Q9SUI2|PI5K7_ARATH; Phosphatidylinositol 4-phosphate 5-kinase 7 OS=Arabidopsis thaliana GN=PIP5K7 PE=1 SV=1}	{csl:COCSUDRAFT_61303; - - - - -}	{At1g10900; KOG0229 Phosphatidylinositol-4-phosphate 5-kinase T Signal transduction mechanisms ;}	{GO:0006886; intracellular protein transport; biological_process GO:0006888; ER to Golgi vesicle-mediated transport; biological_process GO:0008270; zinc ion binding; molecular_function GO:0030127; COPII vesicle coat; cellular_component}	{NA}	{PF04810:Sec23/Sec24 zinc finger}
transcript_HQ_Ha_transcript5776/f2p0/2723	{XP_013895037.1; hypothetical protein MNEG_11944 [Monoraphidium neglectum]}	{sp|Q9SUI2|PI5K7_ARATH; Phosphatidylinositol 4-phosphate 5-kinase 7 OS=Arabidopsis thaliana GN=PIP5K7 PE=1 SV=1}	{csl:COCSUDRAFT_61303; - - - - -}	{At1g10900; KOG0229 Phosphatidylinositol-4-phosphate 5-kinase T Signal transduction mechanisms ;}	{GO:0005634; nucleus; cellular_component GO:0000077; DNA damage checkpoint; biological_process GO:0071479; cellular response to ionizing radiation; biological_process}	{NA}	{PF15319:RAD9, RAD1, HUS1-interacting nuclear orphan protein}
transcript_HQ_Ha_transcript10471/f2p0/2136	{XP_005843316.1; hypothetical protein CHLNCDRAFT_28225 [Chlorella variabilis]}	{sp|Q9SU56|GLDH_ARATH; L-galactono-1,4-lactone dehydrogenase, mitochondrial OS=Arabidopsis thaliana GN=GLDH PE=1 SV=1}	{cvr:CHLNCDRAFT_28225; K00225 GLDH L-galactono-1,4-lactone dehydrogenase 1.3.2.3 ko00053; Metabolism; Carbohydrate metabolism; Ascorbate and aldarate metabolism}	{At3g47930; KOG4730 D-arabinono-1, 4-lactone oxidase V Defense mechanisms ;}	{GO:0003885; D-arabinono-1,4-lactone oxidase activity; molecular_function GO:0016020; membrane; cellular_component GO:0050660; flavin adenine dinucleotide binding; molecular_function GO:0016491; oxidoreductase activity; molecular_function GO:0055114; oxidation-reduction process; biological_process}	{NA}	{PF01565:FAD binding domain PF04030:D-arabinono-1,4-lactone oxidase }
transcript_HQ_Ha_transcript20279/f3p0/1367	{XP_008343819.1; PREDICTED: selT-like protein [Malus domestica]}	{sp|Q9STZ2|SELT_ARATH; SelT-like protein OS=Arabidopsis thaliana GN=At3g47300 PE=2 SV=2}	{mdm:103447379; - - - - -}	{At5g58640; KOG3286 Selenoprotein T R General function prediction only ;}	{NA}	{NA}	{NA}
transcript_HQ_Ha_transcript27447/f6p0/808	{XP_009382337.1; PREDICTED: hsp70-Hsp90 organizing protein [Musa acuminata subsp. malaccensis]}	{sp|Q9STH1|HSOP3_ARATH; Hsp70-Hsp90 organizing protein 3 OS=Arabidopsis thaliana GN=HOP3 PE=2 SV=1}	{mus:103970330; K09553 STIP1 stress-induced-phosphoprotein 1 - ko05020; Human Diseases; Neurodegenerative diseases; Prion diseases}	{At4g12400; KOG0548 Molecular co-chaperone STI1 O Posttranslational modification, protein turnover, chaperones ;}	{GO:0000746; conjugation; biological_process GO:0005515; protein binding; molecular_function}	{NA}	{PF06412:Conjugal transfer protein TraD PF13374:Tetratricopeptide repeat PF13181:Tetratricopeptide repeat PF13414:TPR repeat PF13176:Tetratricopeptide repeat PF13174:Tetratricopeptide repeat PF00515:Tetratricopeptide repeat}
transcript_HQ_Ha_transcript22461/f2p0/1160	{AML78923.1; putative LOV domain-containing protein [Neochlorosarcina sp. BC-2016]}	{sp|Q9ST27|PHOT2_ORYSJ; Phototropin-2 OS=Oryza sativa subsp. japonica GN=PHOT2 PE=1 SV=1}	{vcn:VOLCADRAFT_127319; K20715 PHOT phototropin 2.7.11.1 -}	{NA}	{GO:0006355; regulation of transcription, DNA-dependent; biological_process GO:0005515; protein binding; molecular_function GO:0043565; sequence-specific DNA binding; molecular_function GO:0003700; sequence-specific DNA binding transcription factor activity; molecular_function GO:0031505; fungal-type cell wall organization; biological_process}	{XM_010692295.2; PREDICTED: Beta vulgaris subsp. vulgaris phototropin-2 (LOC104904105), transcript variant X2, mRNA}	{PF07716:Basic region leucine zipper PF00170:bZIP transcription factor PF00989:PAS fold PF17076:SBE2, cell-qall formation PF08447:PAS fold}
transcript_HQ_Ha_transcript23738/f2p0/1062	{XP_001692734.1; predicted protein [Chlamydomonas reinhardtii]}	{sp|Q9SSR1|Y1259_ARATH; DCC family protein At1g52590, chloroplastic OS=Arabidopsis thaliana GN=At1g52590 PE=2 SV=1}	{cre:CHLREDRAFT_117478; - - - - -}	{NA}	{NA}	{NA}	{NA}
transcript_HQ_Ha_transcript9781/f3p0/2228	{XP_006856555.1; PREDICTED: probable glycosyltransferase At5g20260 [Amborella trichopoda]}	{sp|Q9SSE8|GLYT1_ARATH; Probable glycosyltransferase At3g07620 OS=Arabidopsis thaliana GN=At3g07620 PE=3 SV=1}	{atr:18446374; - - - - -}	{At3g07620; KOG1021 Acetylglucosaminyltransferase EXT1/exostosin 1 GMW Carbohydrate transport and metabolism ; Cell wall/membrane/envelope biogenesis ; Extracellular structures ;}	{NA}	{NA}	{NA}
transcript_HQ_Ha_transcript16675/f10p0/1692	{XP_006844950.1; PREDICTED: peptidyl-prolyl cis-trans isomerase CYP38, chloroplastic isoform X1 [Amborella trichopoda]}	{sp|Q9SSA5|CYP38_ARATH; Peptidyl-prolyl cis-trans isomerase CYP38, chloroplastic OS=Arabidopsis thaliana GN=CYP38 PE=1 SV=1}	{cme:CYME_CMK307C; - - - - -}	{NA}	{GO:0003755; peptidyl-prolyl cis-trans isomerase activity; molecular_function GO:0006457; protein folding; biological_process GO:0000413; protein peptidyl-prolyl isomerization; biological_process}	{NA}	{PF00160:Cyclophilin type peptidyl-prolyl cis-trans isomerase/CLD}
transcript_HQ_Ha_transcript26088/f2p0/893	{XP_006844950.1; PREDICTED: peptidyl-prolyl cis-trans isomerase CYP38, chloroplastic isoform X1 [Amborella trichopoda]}	{sp|Q9SSA5|CYP38_ARATH; Peptidyl-prolyl cis-trans isomerase CYP38, chloroplastic OS=Arabidopsis thaliana GN=CYP38 PE=1 SV=1}	{cme:CYME_CMK307C; - - - - -}	{NA}	{GO:0003755; peptidyl-prolyl cis-trans isomerase activity; molecular_function GO:0006457; protein folding; biological_process GO:0000413; protein peptidyl-prolyl isomerization; biological_process}	{NA}	{PF00160:Cyclophilin type peptidyl-prolyl cis-trans isomerase/CLD}
transcript_HQ_Ha_transcript6822/f10p0/2587	{XP_002873136.1; hypothetical protein ARALYDRAFT_487191 [Arabidopsis lyrata subsp. lyrata]}	{sp|Q9SS38|GYRBP_ARATH; DNA gyrase subunit B, chloroplastic OS=Arabidopsis thaliana GN=GYRBC PE=2 SV=3}	{ccp:CHC_T00002053001; - - - - -}	{At3g10270; KOG0355 DNA topoisomerase type II B Chromatin structure and dynamics ;}	{GO:0003677; DNA binding; molecular_function GO:0006265; DNA topological change; biological_process GO:0003918; DNA topoisomerase (ATP-hydrolyzing) activity; molecular_function GO:0005524; ATP binding; molecular_function}	{NA}	{PF00204:DNA gyrase B PF00986:DNA gyrase B subunit, carboxyl terminus}
transcript_HQ_Ha_transcript31932/f56p0/511	{XP_002437145.1; hypothetical protein SORBIDRAFT_10g021950 [Sorghum bicolor]}	{sp|Q9SS17|RS241_ARATH; 40S ribosomal protein S24-1 OS=Arabidopsis thaliana GN=RPS24A PE=2 SV=1}	{dosa:Os01t0723200-01; K02974 RP-S24e, RPS24 small subunit ribosomal protein S24e - ko03010; Genetic Information Processing; Translation; Ribosome}	{At3g04920; KOG3424 40S ribosomal protein S24 J Translation, ribosomal structure and biogenesis ;}	{GO:0006412; translation; biological_process GO:0005840; ribosome; cellular_component GO:0003735; structural constituent of ribosome; molecular_function GO:0005622; intracellular; cellular_component}	{NA}	{PF01282:Ribosomal protein S24e}
transcript_HQ_Ha_transcript30272/f2p0/652	{KMZ63899.1; putative Peroxiredoxin [Zostera marina]}	{sp|Q9SRZ4|PRX2C_ARATH; Peroxiredoxin-2C OS=Arabidopsis thaliana GN=PRXIIC PE=1 SV=1}	{sind:105162080; - - - - -}	{At1g65970; KOG0541 Alkyl hydroperoxide reductase/peroxiredoxin O Posttranslational modification, protein turnover, chaperones ;}	{GO:0055114; oxidation-reduction process; biological_process GO:0016491; oxidoreductase activity; molecular_function GO:0016209; NA}	{NA}	{PF00578:AhpC/TSA family PF08534:Redoxin}
transcript_HQ_Ha_transcript30131/f4p0/662	{GAQ80592.1; peroxin 19 family protein [Klebsormidium flaccidum]}	{sp|Q9SRQ3|PE191_ARATH; Peroxisome biogenesis protein 19-1 OS=Arabidopsis thaliana GN=PEX19-1 PE=1 SV=1}	{rcu:8265546; K13337 PEX19 peroxin-19 - ko04146; Cellular Processes; Transport and catabolism; Peroxisome}	{At3g03490; KOG3133 40 kDa farnesylated protein associated with peroxisomes U Intracellular trafficking, secretion, and vesicular transport ;}	{GO:0005777; peroxisome; cellular_component GO:0005515; protein binding; molecular_function}	{NA}	{PF04614:Pex19 protein family PF00435:Spectrin repeat}
transcript_HQ_Ha_transcript18336/f4p0/1520	{XP_019167614.1; PREDICTED: RING-H2 finger protein ATL66-like [Ipomoea nil]}	{sp|Q9SRM0|ATL66_ARATH; RING-H2 finger protein ATL66 OS=Arabidopsis thaliana GN=ATL66 PE=2 SV=1}	{ini:109163312; - - - - -}	{At3g11110; KOG0800 FOG: Predicted E3 ubiquitin ligase O Posttranslational modification, protein turnover, chaperones ;}	{GO:0004842; ubiquitin-protein ligase activity; molecular_function GO:0008410; CoA-transferase activity; molecular_function GO:0008152; NA GO:0008270; zinc ion binding; molecular_function GO:0046872; metal ion binding; molecular_function GO:0005680; anaphase-promoting complex; cellular_component GO:0005515; protein binding; molecular_function GO:0061630; NA}	{NA}	{PF01363:FYVE zinc finger PF01144:Coenzyme A transferase PF14634:zinc-RING finger domain PF00097:Zinc finger, C3HC4 type (RING finger) PF16685:zinc RING finger of MSL2 PF13639:Ring finger domain PF17123:RING-like zinc finger PF12861:Anaphase-promoting complex subunit 11 RING-H2 finger PF12678:RING-H2 zinc finger domain}
transcript_HQ_Ha_transcript19627/f2p0/1401	{XP_005643463.1; flagellar associated protein [Coccomyxa subellipsoidea C-169]}	{sp|Q9SRH6|HIR3_ARATH; Hypersensitive-induced response protein 3 OS=Arabidopsis thaliana GN=HIR3 PE=1 SV=1}	{csl:COCSUDRAFT_31489; - - - - -}	{At3g01290; KOG2620 Prohibitins and stomatins of the PID superfamily C Energy production and conversion ;}	{NA}	{NA}	{NA}
transcript_HQ_Ha_transcript5263/f2p0/2816	{XP_010551870.1; PREDICTED: hypersensitive-induced response protein 3 [Tarenaya hassleriana]}	{sp|Q9SRH6|HIR3_ARATH; Hypersensitive-induced response protein 3 OS=Arabidopsis thaliana GN=HIR3 PE=1 SV=1}	{cre:CHLREDRAFT_139332; - - - - -}	{At3g01290; KOG2620 Prohibitins and stomatins of the PID superfamily C Energy production and conversion ;}	{NA}	{NA}	{NA}
transcript_HQ_Ha_transcript20150/f2p0/1376	{XP_017606575.1; PREDICTED: protein disulfide-isomerase-like [Gossypium arboreum]}	{sp|Q9SRG3|PDI12_ARATH; Protein disulfide isomerase-like 1-2 OS=Arabidopsis thaliana GN=PDIL1-2 PE=2 SV=1}	{ath:AT1G77510; K09580 PDIA1, P4HB protein disulfide-isomerase A1 5.3.4.1 ko04141; Genetic Information Processing; Folding, sorting and degradation; Protein processing in endoplasmic reticulum}	{At1g77510; KOG0190 Protein disulfide isomerase (prolyl 4-hydroxylase beta subunit) O Posttranslational modification, protein turnover, chaperones ;}	{GO:0055114; oxidation-reduction process; biological_process GO:0007076; mitotic chromosome condensation; biological_process GO:0016209; NA GO:0005788; endoplasmic reticulum lumen; cellular_component GO:0005886; plasma membrane; cellular_component GO:0009306; protein secretion; biological_process GO:0016491; oxidoreductase activity; molecular_function GO:0004252; serine-type endopeptidase activit…	{NA}	{PF00578:AhpC/TSA family PF00085:Thioredoxin PF08496:Peptidase family S49 N-terminal PF07912:ERp29, N-terminal domain PF05786:Condensin complex subunit 2}
transcript_HQ_Ha_transcript31712/f2p0/599	{NP_177875.1; PDI-like 1-2 [Arabidopsis thaliana]}	{sp|Q9SRG3|PDI12_ARATH; Protein disulfide isomerase-like 1-2 OS=Arabidopsis thaliana GN=PDIL1-2 PE=2 SV=1}	{ath:AT1G77510; K09580 PDIA1, P4HB protein disulfide-isomerase A1 5.3.4.1 ko04141; Genetic Information Processing; Folding, sorting and degradation; Protein processing in endoplasmic reticulum}	{At1g77510; KOG0190 Protein disulfide isomerase (prolyl 4-hydroxylase beta subunit) O Posttranslational modification, protein turnover, chaperones ;}	{GO:0009306; protein secretion; biological_process GO:0016491; oxidoreductase activity; molecular_function GO:0055114; oxidation-reduction process; biological_process GO:0016209; NA GO:0045454; cell redox homeostasis; biological_process GO:0005788; endoplasmic reticulum lumen; cellular_component}	{NA}	{PF00578:AhpC/TSA family PF00085:Thioredoxin PF07912:ERp29, N-terminal domain}
transcript_HQ_Ha_transcript10900/f15p0/2083	{XP_011006621.1; PREDICTED: heme-binding-like protein At3g10130, chloroplastic isoform X2 [Populus euphratica]}	{sp|Q9SR77|HBPL1_ARATH; Heme-binding-like protein At3g10130, chloroplastic OS=Arabidopsis thaliana GN=At3g10130 PE=2 SV=1}	{pmum:103341797; - - - - -}	{NA}	{GO:0071973; bacterial-type flagellar cell motility; biological_process GO:0006935; chemotaxis; biological_process GO:0009425; bacterial-type flagellum basal body; cellular_component}	{NA}	{PF03748:Flagellar basal body-associated protein FliL}
transcript_HQ_Ha_transcript11664/f8p0/2076	{XP_011006621.1; PREDICTED: heme-binding-like protein At3g10130, chloroplastic isoform X2 [Populus euphratica]}	{sp|Q9SR77|HBPL1_ARATH; Heme-binding-like protein At3g10130, chloroplastic OS=Arabidopsis thaliana GN=At3g10130 PE=2 SV=1}	{pmum:103341797; - - - - -}	{NA}	{GO:0071973; bacterial-type flagellar cell motility; biological_process GO:0006935; chemotaxis; biological_process GO:0009425; bacterial-type flagellum basal body; cellular_component}	{NA}	{PF03748:Flagellar basal body-associated protein FliL}
transcript_HQ_Ha_transcript8704/f2p0/2380	{XP_011006621.1; PREDICTED: heme-binding-like protein At3g10130, chloroplastic isoform X2 [Populus euphratica]}	{sp|Q9SR77|HBPL1_ARATH; Heme-binding-like protein At3g10130, chloroplastic OS=Arabidopsis thaliana GN=At3g10130 PE=2 SV=1}	{pmum:103341797; - - - - -}	{NA}	{GO:0009425; bacterial-type flagellum basal body; cellular_component GO:0006457; protein folding; biological_process GO:0016020; membrane; cellular_component GO:0071973; bacterial-type flagellar cell motility; biological_process GO:0006935; chemotaxis; biological_process GO:0051082; unfolded protein binding; molecular_function}	{NA}	{PF03748:Flagellar basal body-associated protein FliL PF03280:Proteobacterial lipase chaperone protein}
transcript_HQ_Ha_transcript24844/f2p0/974	{XP_020096067.1; peptidyl-prolyl cis-trans isomerase FKBP16-4, chloroplastic-like isoform X1 [Ananas comosus]}	{sp|Q9SR70|FK164_ARATH; Peptidyl-prolyl cis-trans isomerase FKBP16-4, chloroplastic OS=Arabidopsis thaliana GN=FKBP16-4 PE=1 SV=1}	{ccp:CHC_T00006301001; - - - - -}	{At3g10060; KOG0552 FKBP-type peptidyl-prolyl cis-trans isomerase O Posttranslational modification, protein turnover, chaperones ;}	{NA}	{NA}	{NA}
transcript_HQ_Ha_transcript34153/f2p0/530	{XP_005646458.1; hypothetical protein COCSUDRAFT_53890 [Coccomyxa subellipsoidea C-169]}	{sp|Q9SQT4|NDA8A_ARATH; NADH dehydrogenase [ubiquinone] 1 alpha subcomplex subunit 8-A OS=Arabidopsis thaliana GN=At3g06310 PE=2 SV=1}	{gsl:Gasu_00670; K03952 NDUFA8 NADH dehydrogenase (ubiquinone) 1 alpha subcomplex subunit 8 - ko00190; Metabolism; Energy metabolism; Oxidative phosphorylation | ko05010; Human Diseases; Neurodegenerative diseases; Alzheimer's disease | ko05012; Human Diseases; Neurodegenerative diseases; Parkinson's disease | ko05016; Human Diseases; Neurodegenerative diseases; Huntington's disease | ko04932; Hu…	{7291832; KOG3458 NADH:ubiquinone oxidoreductase, NDUFA8/PGIV/19 kDa subunit C Energy production and conversion ;}	{GO:0004129; cytochrome-c oxidase activity; molecular_function GO:0005739; mitochondrion; cellular_component GO:0008137; NADH dehydrogenase (ubiquinone) activity; molecular_function GO:0003954; NADH dehydrogenase activity; molecular_function}	{NA}	{PF02297:Cytochrome oxidase c subunit VIb PF05676:NADH-ubiquinone oxidoreductase B18 subunit (NDUFB7)}
transcript_HQ_Ha_transcript16562/f2p0/1722	{XP_013677407.1; PREDICTED: dihydrolipoyllysine-residue acetyltransferase component 4 of pyruvate dehydrogenase complex, chloroplastic [Brassica napus]}	{sp|Q9SQI8|ODP24_ARATH; Dihydrolipoyllysine-residue acetyltransferase component 4 of pyruvate dehydrogenase complex, chloroplastic OS=Arabidopsis thaliana GN=LTA2 PE=2 SV=1}	{ccp:CHC_T00007488001; K00627 DLAT, aceF, pdhC pyruvate dehydrogenase E2 component (dihydrolipoamide acetyltransferase) 2.3.1.12 ko01200; Metabolism; Global and overview maps; Carbon metabolism | ko00010; Metabolism; Carbohydrate metabolism; Glycolysis / Gluconeogenesis | ko00020; Metabolism; Carbohydrate metabolism; Citrate cycle (TCA cycle) | ko00620; Metabolism; Carbohydrate metabolism; Pyruva…	{At3g25860; KOG0557 Dihydrolipoamide acetyltransferase C Energy production and conversion ;}	{GO:0008152; NA GO:0016746; transferase activity, transferring acyl groups; molecular_function}	{NA}	{PF00198:2-oxoacid dehydrogenases acyltransferase (catalytic domain) PF02817:e3 binding domain}
transcript_HQ_Ha_transcript8846/f2p0/2323	{XP_013598276.1; PREDICTED: dihydrolipoyllysine-residue acetyltransferase component 4 of pyruvate dehydrogenase complex, chloroplastic [Brassica oleracea var. oleracea]}	{sp|Q9SQI8|ODP24_ARATH; Dihydrolipoyllysine-residue acetyltransferase component 4 of pyruvate dehydrogenase complex, chloroplastic OS=Arabidopsis thaliana GN=LTA2 PE=2 SV=1}	{ccp:CHC_T00007488001; K00627 DLAT, aceF, pdhC pyruvate dehydrogenase E2 component (dihydrolipoamide acetyltransferase) 2.3.1.12 ko01200; Metabolism; Global and overview maps; Carbon metabolism | ko00010; Metabolism; Carbohydrate metabolism; Glycolysis / Gluconeogenesis | ko00020; Metabolism; Carbohydrate metabolism; Citrate cycle (TCA cycle) | ko00620; Metabolism; Carbohydrate metabolism; Pyruva…	{At3g25860; KOG0557 Dihydrolipoamide acetyltransferase C Energy production and conversion ;}	{GO:0016763; transferase activity, transferring pentosyl groups; molecular_function GO:0008152; NA GO:0006213; pyrimidine nucleoside metabolic process; biological_process GO:0016746; transferase activity, transferring acyl groups; molecular_function}	{NA}	{PF00198:2-oxoacid dehydrogenases acyltransferase (catalytic domain) PF02817:e3 binding domain PF07831:Pyrimidine nucleoside phosphorylase C-terminal domain}
transcript_HQ_Ha_transcript24427/f9p0/1022	{GAQ92993.1; hypothetical protein KFL_012390010 [Klebsormidium flaccidum]}	{sp|Q9SMW7|BTF3_ARATH; Basic transcription factor 3 OS=Arabidopsis thaliana GN=BTF3 PE=1 SV=1}	{mus:103973927; K01527 EGD1, BTF3 nascent polypeptide-associated complex subunit beta - ko04214; Cellular Processes; Cell growth and death; Apoptosis - fly}	{At1g17880; KOG2240 RNA polymerase II general transcription factor BTF3 and related proteins K Transcription ;}	{NA}	{NA}	{NA}
transcript_HQ_Ha_transcript26629/f2p0/863	{GAQ92993.1; hypothetical protein KFL_012390010 [Klebsormidium flaccidum]}	{sp|Q9SMW7|BTF3_ARATH; Basic transcription factor 3 OS=Arabidopsis thaliana GN=BTF3 PE=1 SV=1}	{mus:103973927; K01527 EGD1, BTF3 nascent polypeptide-associated complex subunit beta - ko04214; Cellular Processes; Cell growth and death; Apoptosis - fly}	{At1g17880; KOG2240 RNA polymerase II general transcription factor BTF3 and related proteins K Transcription ;}	{NA}	{NA}	{NA}
transcript_HQ_Ha_transcript16907/f3p0/1650	{XP_020104272.1; tubulin-folding cofactor C [Ananas comosus]}	{sp|Q9SMR2|TBCC_ARATH; Tubulin-folding cofactor C OS=Arabidopsis thaliana GN=TFCC PE=1 SV=1}	{pda:103701763; - - - - -}	{At4g39920; KOG2512 Beta-tubulin folding cofactor C O Posttranslational modification, protein turnover, chaperones ;}	{GO:0015631; tubulin binding; molecular_function}	{NA}	{PF16752:Tubulin-specific chaperone C N-terminal domain}
transcript_HQ_Ha_transcript27033/f3p0/843	{XP_008784784.1; PREDICTED: 40S ribosomal protein S12-like isoform X2 [Phoenix dactylifera]}	{sp|Q9SMI3|RS12_CYAPA; 40S ribosomal protein S12 OS=Cyanophora paradoxa GN=RPS12 PE=2 SV=1}	{ccp:CHC_T00010265001; K02951 RP-S12e, RPS12 small subunit ribosomal protein S12e - ko03010; Genetic Information Processing; Translation; Ribosome}	{SPCC962.04; KOG3406 40S ribosomal protein S12 J Translation, ribosomal structure and biogenesis ;}	{NA}	{NA}	{NA}
transcript_HQ_Ha_transcript28698/f3p0/745	{XP_001775645.1; predicted protein [Physcomitrella patens]}	{sp|Q9SMI3|RS12_CYAPA; 40S ribosomal protein S12 OS=Cyanophora paradoxa GN=RPS12 PE=2 SV=1}	{ppp:PHYPADRAFT_49325; K02951 RP-S12e, RPS12 small subunit ribosomal protein S12e - ko03010; Genetic Information Processing; Translation; Ribosome}	{SPCC962.04; KOG3406 40S ribosomal protein S12 J Translation, ribosomal structure and biogenesis ;}	{NA}	{NA}	{NA}
transcript_HQ_Ha_transcript34068/f2p0/513	{XP_003063479.1; predicted protein [Micromonas pusilla CCMP1545]}	{sp|Q9SMI2|RS21_CYAPA; 40S ribosomal protein S21 OS=Cyanophora paradoxa GN=RPS21 PE=3 SV=1}	{mpp:MICPUCDRAFT_45937; K02971 RP-S21e, RPS21 small subunit ribosomal protein S21e - ko03010; Genetic Information Processing; Translation; Ribosome}	{At5g27700; KOG3486 40S ribosomal protein S21 J Translation, ribosomal structure and biogenesis ;}	{GO:0005622; intracellular; cellular_component GO:0005840; ribosome; cellular_component GO:0006412; translation; biological_process GO:0003735; structural constituent of ribosome; molecular_function}	{NA}	{PF01249:Ribosomal protein S21e }
transcript_HQ_Ha_transcript39480/f73p0/298	{XP_003063479.1; predicted protein [Micromonas pusilla CCMP1545]}	{sp|Q9SMI2|RS21_CYAPA; 40S ribosomal protein S21 OS=Cyanophora paradoxa GN=RPS21 PE=3 SV=1}	{mpp:MICPUCDRAFT_45937; K02971 RP-S21e, RPS21 small subunit ribosomal protein S21e - ko03010; Genetic Information Processing; Translation; Ribosome}	{Hs4506699; KOG3486 40S ribosomal protein S21 J Translation, ribosomal structure and biogenesis ;}	{GO:0005622; intracellular; cellular_component GO:0005840; ribosome; cellular_component GO:0006412; translation; biological_process GO:0003735; structural constituent of ribosome; molecular_function}	{NA}	{PF01249:Ribosomal protein S21e }
transcript_HQ_Ha_transcript15824/f3p0/1776	{XP_005651388.1; hypothetical protein COCSUDRAFT_35261 [Coccomyxa subellipsoidea C-169]}	{sp|Q9SM44|MGDG_SPIOL; Monogalactosyldiacylglycerol synthase, chloroplastic OS=Spinacia oleracea GN=MGD A PE=1 SV=1}	{gsl:Gasu_39500; K03715 E2.4.1.46 1,2-diacylglycerol 3-beta-galactosyltransferase 2.4.1.46 ko00561; Metabolism; Lipid metabolism; Glycerolipid metabolism}	{NA}	{GO:0016758; transferase activity, transferring hexosyl groups; molecular_function GO:0009247; glycolipid biosynthetic process; biological_process GO:0016301; kinase activity; molecular_function}	{NA}	{PF06925:Monogalactosyldiacylglycerol (MGDG) synthase PF04101:Glycosyltransferase family 28 C-terminal domain PF00781:Diacylglycerol kinase catalytic domain}
transcript_HQ_Ha_transcript23946/f2p0/1051	{XP_001418108.1; predicted protein [Ostreococcus lucimarinus CCE9901]}	{sp|Q9SM23|ACBP1_ARATH; Acyl-CoA-binding domain-containing protein 1 OS=Arabidopsis thaliana GN=ACBP1 PE=1 SV=2}	{olu:OSTLU_92812; - - - - -}	{At5g53470; KOG0817 Acyl-CoA-binding protein I Lipid transport and metabolism ;}	{GO:0043565; sequence-specific DNA binding; molecular_function GO:0005515; protein binding; molecular_function GO:0005634; nucleus; cellular_component}	{NA}	{PF02198:Sterile alpha motif (SAM)/Pointed domain PF13606:Ankyrin repeat PF07647:SAM domain (Sterile alpha motif) PF00023:Ankyrin repeat PF00536:SAM domain (Sterile alpha motif)}
transcript_HQ_Ha_transcript21160/f2p0/1280	{XP_011088611.1; PREDICTED: squalene monooxygenase-like [Sesamum indicum]}	{sp|Q9SM02|ERG14_ARATH; Squalene epoxidase 1 OS=Arabidopsis thaliana GN=SQE1 PE=1 SV=1}	{pmum:103320605; K00511 SQLE, ERG1 squalene monooxygenase 1.14.14.17 ko00100; Metabolism; Lipid metabolism; Steroid biosynthesis | ko00909; Metabolism; Metabolism of terpenoids and polyketides; Sesquiterpenoid and triterpenoid biosynthesis}	{At1g58440; KOG1298 Squalene monooxygenase I Lipid transport and metabolism ;}	{NA}	{NA}	{NA}
transcript_HQ_Ha_transcript17021/f5p0/1659	{GAQ81761.1; Calreticulin [Klebsormidium flaccidum]}	{sp|Q9SLY8|CALR_ORYSJ; Calreticulin OS=Oryza sativa subsp. japonica GN=Os07g0246200 PE=1 SV=2}	{thj:104820667; K08057 CALR calreticulin - ko04141; Genetic Information Processing; Folding, sorting and degradation; Protein processing in endoplasmic reticulum | ko04145; Cellular Processes; Transport and catabolism; Phagosome | ko04612; Organismal Systems; Immune system; Antigen processing and presentation | ko05166; Human Diseases; Infectious diseases: Viral; HTLV-I infection | ko05142; Human…	{At1g56340; KOG0674 Calreticulin O Posttranslational modification, protein turnover, chaperones ;}	{GO:0051082; unfolded protein binding; molecular_function GO:0005509; calcium ion binding; molecular_function GO:0006457; protein folding; biological_process GO:0005783; endoplasmic reticulum; cellular_component}	{NA}	{PF00262:Calreticulin family}
transcript_HQ_Ha_transcript14887/f29p0/1740	{XP_020100285.1; importin subunit alpha-1b-like [Ananas comosus]}	{sp|Q9SLX0|IMA1B_ORYSJ; Importin subunit alpha-1b OS=Oryza sativa subsp. japonica GN=Os05g0155601 PE=1 SV=2}	{gsl:Gasu_36300; - - - - -}	{At3g06720; KOG0166 Karyopherin (importin) alpha U Intracellular trafficking, secretion, and vesicular transport ;}	{GO:0000221; vacuolar proton-transporting V-type ATPase, V1 domain; cellular_component GO:0005737; cytoplasm; cellular_component GO:0005515; protein binding; molecular_function GO:0006606; protein import into nucleus; biological_process GO:0016820; hydrolase activity, acting on acid anhydrides, catalyzing transmembrane movement of substances; molecular_function GO:0005634; nucleus; cellular_compo…	{NA}	{PF11698:V-ATPase subunit H PF00514:Armadillo/beta-catenin-like repeat PF02985:HEAT repeat PF01749:Importin beta binding domain}
transcript_HQ_Ha_transcript5590/f3p0/2788	{XP_005849695.1; hypothetical protein CHLNCDRAFT_30497 [Chlorella variabilis]}	{sp|Q9SLX0|IMA1B_ORYSJ; Importin subunit alpha-1b OS=Oryza sativa subsp. japonica GN=Os05g0155601 PE=1 SV=2}	{cvr:CHLNCDRAFT_30497; - - - - -}	{At3g06720; KOG0166 Karyopherin (importin) alpha U Intracellular trafficking, secretion, and vesicular transport ;}	{GO:0015991; ATP hydrolysis coupled proton transport; biological_process GO:0008565; protein transporter activity; molecular_function GO:0005634; nucleus; cellular_component GO:0030117; membrane coat; cellular_component GO:0016820; hydrolase activity, acting on acid anhydrides, catalyzing transmembrane movement of substances; molecular_function GO:0006606; protein import into nucleus; biological_…	{XM_005849633.1; Chlorella variabilis hypothetical protein (CHLNCDRAFT_30497) mRNA, complete cds}	{PF11698:V-ATPase subunit H PF01749:Importin beta binding domain PF01602:Adaptin N terminal region PF02985:HEAT repeat PF00514:Armadillo/beta-catenin-like repeat}
transcript_HQ_Ha_transcript32333/f2p0/572	{XP_011090467.1; PREDICTED: methionine aminopeptidase 1A [Sesamum indicum]}	{sp|Q9SLN5|MAP1A_ARATH; Methionine aminopeptidase 1A OS=Arabidopsis thaliana GN=MAP1A PE=1 SV=1}	{sind:105171135; K01265 map methionyl aminopeptidase 3.4.11.18 -}	{At2g45240; KOG2738 Putative methionine aminopeptidase O Posttranslational modification, protein turnover, chaperones ;}	{NA}	{NA}	{NA}
transcript_HQ_Ha_transcript32638/f2p0/558	{XP_005649292.1; methionine aminopeptidase [Coccomyxa subellipsoidea C-169]}	{sp|Q9SLN5|MAP1A_ARATH; Methionine aminopeptidase 1A OS=Arabidopsis thaliana GN=MAP1A PE=1 SV=1}	{ccp:CHC_T00005764001; K01265 map methionyl aminopeptidase 3.4.11.18 -}	{At2g45240; KOG2738 Putative methionine aminopeptidase O Posttranslational modification, protein turnover, chaperones ;}	{NA}	{NA}	{NA}
transcript_HQ_Ha_transcript20966/f2p0/1294	{BAK02837.1; predicted protein [Hordeum vulgare subsp. vulgare]}	{sp|Q9SL76|P2C19_ARATH; Protein phosphatase 2C and cyclic nucleotide-binding/kinase domain-containing protein OS=Arabidopsis thaliana GN=At2g20050/At2g20040 PE=2 SV=2}	{cre:CHLREDRAFT_189893; - - - - -}	{At2g20050; KOG0698 Serine/threonine protein phosphatase T Signal transduction mechanisms ;}	{GO:0003824; NA}	{NA}	{PF00481:Protein phosphatase 2C PF07228:Stage II sporulation protein E (SpoIIE)}
transcript_HQ_Ha_transcript16575/f4p0/1693	{KXZ50779.1; hypothetical protein GPECTOR_15g464 [Gonium pectorale]}	{sp|Q9SL67|PRS4B_ARATH; 26S proteasome regulatory subunit 4 homolog B OS=Arabidopsis thaliana GN=RPT2B PE=1 SV=1}	{cre:CHLREDRAFT_55138; K03062 PSMC1, RPT2 26S proteasome regulatory subunit T2 - ko03050; Genetic Information Processing; Folding, sorting and degradation; Proteasome | ko05203; Human Diseases; Cancers: Overview; Viral carcinogenesis | ko05169; Human Diseases; Infectious diseases: Viral; Epstein-Barr virus infection}	{At2g20140; KOG0726 26S proteasome regulatory complex, ATPase RPT2 O Posttranslational modification, protein turnover, chaperones ;}	{GO:0006310; DNA recombination; biological_process GO:0006355; regulation of transcription, DNA-dependent; biological_process GO:0003678; DNA helicase activity; molecular_function GO:0009378; four-way junction helicase activity; molecular_function GO:0098519; NA GO:0005524; ATP binding; molecular_function GO:0016887; ATPase activity; molecular_function GO:0003724; RNA helicase activity; molecular…	{XM_001690394.1; Chlamydomonas reinhardtii strain CC-503 cw92 mt+}	{PF00004:ATPase family associated with various cellular activities (AAA) PF02367:Threonylcarbamoyl adenosine biosynthesis protein TsaE PF03266:NTPase PF02562:PhoH-like protein PF07724:AAA domain (Cdc48 subfamily) PF00910:RNA helicase PF00931:NB-ARC domain PF00158:Sigma-54 interaction domain PF07726:ATPase family associated with various cellular activities (AAA) PF01695:IstB-like ATP binding prote…
transcript_HQ_Ha_transcript27075/f16p0/831	{XP_002314501.1; hypothetical protein POPTR_0010s07730g [Populus trichocarpa]}	{sp|Q9SL05|PGR5_ARATH; Protein PROTON GRADIENT REGULATION 5, chloroplastic OS=Arabidopsis thaliana GN=PGR5 PE=1 SV=1}	{gsl:Gasu_54960; - - - - -}	{NA}	{NA}	{NA}	{NA}
transcript_HQ_Ha_transcript8189/f2p0/2404	{KMZ59233.1; hypothetical protein ZOSMA_6G01660 [Zostera marina]}	{sp|Q9SKI2|VPS2A_ARATH; Vacuolar protein sorting-associated protein 2 homolog 1 OS=Arabidopsis thaliana GN=VPS2.1 PE=1 SV=2}	{bdi:100821134; K12191 CHMP2A charged multivesicular body protein 2A - ko04144; Cellular Processes; Transport and catabolism; Endocytosis}	{At2g06530; KOG3230 Vacuolar assembly/sorting protein DID4 U Intracellular trafficking, secretion, and vesicular transport ;}	{GO:0016973; poly(A)+ mRNA export from nucleus; biological_process GO:0006355; regulation of transcription, DNA-dependent; biological_process GO:0003700; sequence-specific DNA binding transcription factor activity; molecular_function GO:0005643; nuclear pore; cellular_component GO:0007034; vacuolar transport; biological_process GO:0051259; protein oligomerization; biological_process}	{NA}	{PF07743:HSCB C-terminal oligomerisation domain PF01418:Helix-turn-helix domain, rpiR family PF03357:Snf7 PF07817:GLE1-like protein}
transcript_HQ_Ha_transcript29898/f2p0/671	{CEF96859.1; NADH:ubiquinone oxidoreductase, B18 subunit [Ostreococcus tauri]}	{sp|Q9SKC9|NDUB7_ARATH; NADH dehydrogenase [ubiquinone] 1 beta subcomplex subunit 7 OS=Arabidopsis thaliana GN=At2g02050 PE=3 SV=1}	{csl:COCSUDRAFT_53064; K03963 NDUFB7 NADH dehydrogenase (ubiquinone) 1 beta subcomplex subunit 7 - ko00190; Metabolism; Energy metabolism; Oxidative phosphorylation | ko05010; Human Diseases; Neurodegenerative diseases; Alzheimer's disease | ko05012; Human Diseases; Neurodegenerative diseases; Parkinson's disease | ko05016; Human Diseases; Neurodegenerative diseases; Huntington's disease | ko0493…	{At2g02050; KOG3468 NADH:ubiquinone oxidoreductase, NDUFB7/B18 subunit C Energy production and conversion ;}	{GO:0003954; NADH dehydrogenase activity; molecular_function GO:0008137; NADH dehydrogenase (ubiquinone) activity; molecular_function GO:0005739; mitochondrion; cellular_component}	{NA}	{PF05676:NADH-ubiquinone oxidoreductase B18 subunit (NDUFB7)}
transcript_HQ_Ha_transcript18541/f3p0/1565	{AQK76125.1; NADH dehydrogenase [ubiquinone] 1 alpha subcomplex subunit 9 mitochondrial [Zea mays]}	{sp|Q9SK66|NDUA9_ARATH; NADH dehydrogenase [ubiquinone] 1 alpha subcomplex subunit 9, mitochondrial OS=Arabidopsis thaliana GN=At2g20360 PE=1 SV=2}	{sbi:SORBI_04g037200; K03953 NDUFA9 NADH dehydrogenase (ubiquinone) 1 alpha subcomplex subunit 9 - ko00190; Metabolism; Energy metabolism; Oxidative phosphorylation | ko05010; Human Diseases; Neurodegenerative diseases; Alzheimer's disease | ko05012; Human Diseases; Neurodegenerative diseases; Parkinson's disease | ko05016; Human Diseases; Neurodegenerative diseases; Huntington's disease | ko0493…	{At2g20360; KOG2865 NADH:ubiquinone oxidoreductase, NDUFA9/39kDa subunit C Energy production and conversion ;}	{GO:0055114; oxidation-reduction process; biological_process GO:0050662; coenzyme binding; molecular_function GO:0016616; oxidoreductase activity, acting on the CH-OH group of donors, NAD or NADP as acceptor; molecular_function GO:0003824; NA GO:0006694; steroid biosynthetic process; biological_process GO:0003854; 3-beta-hydroxy-delta5-steroid dehydrogenase activity; molecular_function}	{NA}	{PF01370:NAD dependent epimerase/dehydratase family PF01073:3-beta hydroxysteroid dehydrogenase/isomerase family}
transcript_HQ_Ha_transcript22079/f2p0/1221	{XP_002504449.1; predicted protein [Micromonas commoda]}	{sp|Q9SK66|NDUA9_ARATH; NADH dehydrogenase [ubiquinone] 1 alpha subcomplex subunit 9, mitochondrial OS=Arabidopsis thaliana GN=At2g20360 PE=1 SV=2}	{mis:MICPUN_61040; K03953 NDUFA9 NADH dehydrogenase (ubiquinone) 1 alpha subcomplex subunit 9 - ko00190; Metabolism; Energy metabolism; Oxidative phosphorylation | ko05010; Human Diseases; Neurodegenerative diseases; Alzheimer's disease | ko05012; Human Diseases; Neurodegenerative diseases; Parkinson's disease | ko05016; Human Diseases; Neurodegenerative diseases; Huntington's disease | ko04932; …	{At2g20360; KOG2865 NADH:ubiquinone oxidoreductase, NDUFA9/39kDa subunit C Energy production and conversion ;}	{NA}	{NA}	{NA}
transcript_HQ_Ha_transcript24180/f2p0/1025	{XP_010548573.1; PREDICTED: probable steroid-binding protein 3 [Tarenaya hassleriana]}	{sp|Q9SK39|SBP3_ARATH; Probable steroid-binding protein 3 OS=Arabidopsis thaliana GN=MP3 PE=1 SV=1}	{eus:EUTSA_v10000388mg; K17278 PGRMC1_2 membrane-associated progesterone receptor component - -}	{At2g24940; KOG1110 Putative steroid membrane receptor Hpr6.6/25-Dx R General function prediction only ;}	{GO:0071436; sodium ion export; biological_process GO:0015081; sodium ion transmembrane transporter activity; molecular_function GO:0008948; oxaloacetate decarboxylase activity; molecular_function GO:0016020; membrane; cellular_component}	{NA}	{PF04277:Oxaloacetate decarboxylase, gamma chain }
transcript_HQ_Ha_transcript23842/f2p0/1052	{XP_004243559.1; PREDICTED: membrin-11 [Solanum lycopersicum]}	{sp|Q9SJL6|MEM11_ARATH; Membrin-11 OS=Arabidopsis thaliana GN=MEMB11 PE=1 SV=1}	{cann:107843633; - - - - -}	{At2g36900; KOG3251 Golgi SNAP receptor complex member U Intracellular trafficking, secretion, and vesicular transport ;}	{GO:0005667; transcription factor complex; cellular_component GO:0003700; sequence-specific DNA binding transcription factor activity; molecular_function GO:0006355; regulation of transcription, DNA-dependent; biological_process}	{NA}	{PF02319:E2F/DP family winged-helix DNA-binding domain}
transcript_HQ_Ha_transcript16308/f3p0/1657	{XP_011396394.1; Myomodulin neuropeptides 1, partial [Auxenochlorella protothecoides]}	{sp|Q9SJJ3|BLH8_ARATH; BEL1-like homeodomain protein 8 OS=Arabidopsis thaliana GN=BLH8 PE=1 SV=1}	{apro:F751_4403; - - - - -; apro:F751_4403; - - - - -}	{At2g27990; KOG0773 Transcription factor MEIS1 and related HOX domain proteins K Transcription ;}	{GO:0006355; regulation of transcription, DNA-dependent; biological_process GO:0003677; DNA binding; molecular_function}	{NA}	{PF05920:Homeobox KN domain PF00046:Homeobox domain}
transcript_HQ_Ha_transcript27775/f2p0/794	{XP_001766900.1; predicted protein [Physcomitrella patens]}	{sp|Q9SJ40|VPS11_ARATH; Vacuolar protein-sorting-associated protein 11 homolog OS=Arabidopsis thaliana GN=VPS11 PE=1 SV=1}	{atr:18440608; K20179 VPS11, PEP5 vacuolar protein sorting-associated protein 11 - ko04138; Cellular Processes; Transport and catabolism; Autophagy - yeast}	{At2g05170; KOG2114 Vacuolar assembly/sorting protein PEP5/VPS11 U Intracellular trafficking, secretion, and vesicular transport ;}	{GO:0007049; cell cycle; biological_process GO:0016021; integral to membrane; cellular_component GO:0016192; vesicle-mediated transport; biological_process}	{NA}	{PF04977:Septum formation initiator PF00957:Synaptobrevin}
transcript_HQ_Ha_transcript6157/f32p0/2588	{KFK32862.1; hypothetical protein AALP_AA6G296900 [Arabis alpina]}	{sp|Q9SJ20|RIR1_ARATH; Ribonucleoside-diphosphate reductase large subunit OS=Arabidopsis thaliana GN=RNR1 PE=1 SV=1}	{ccp:CHC_T00008926001; K10807 RRM1 ribonucleoside-diphosphate reductase subunit M1 1.17.4.1 ko00230; Metabolism; Nucleotide metabolism; Purine metabolism | ko00240; Metabolism; Nucleotide metabolism; Pyrimidine metabolism | ko00480; Metabolism; Metabolism of other amino acids; Glutathione metabolism}	{At2g21790; KOG1112 Ribonucleotide reductase, alpha subunit F Nucleotide transport and metabolism ;}	{GO:0055114; oxidation-reduction process; biological_process GO:0006260; DNA replication; biological_process GO:0004748; ribonucleoside-diphosphate reductase activity; molecular_function GO:0005524; ATP binding; molecular_function}	{AB167473.1; Chlamydomonas reinhardtii NSG5 mRNA for NSG5 protein, complete cds}	{PF00317:Ribonucleotide reductase, all-alpha domain PF02867:Ribonucleotide reductase, barrel domain}
transcript_HQ_Ha_transcript13508/f9p0/1935	{XP_005846504.1; hypothetical protein CHLNCDRAFT_48950 [Chlorella variabilis]}	{sp|Q9SIX1|KCS9_ARATH; 3-ketoacyl-CoA synthase 9 OS=Arabidopsis thaliana GN=KCS9 PE=2 SV=1}	{cvr:CHLNCDRAFT_48950; K15397 KCS 3-ketoacyl-CoA synthase 2.3.1.199 ko00062; Metabolism; Lipid metabolism; Fatty acid elongation}	{NA}	{GO:0004315; 3-oxoacyl-[acyl-carrier-protein] synthase activity; molecular_function GO:0016747; transferase activity, transferring acyl groups other than amino-acyl groups; molecular_function GO:0016020; membrane; cellular_component GO:0006633; fatty acid biosynthetic process; biological_process}	{XM_011399247.1; Auxenochlorella protothecoides 3-ketoacyl-CoA synthase 9 partial mRNA}	{PF08545:3-Oxoacyl-[acyl-carrier-protein (ACP)] synthase III PF08392:FAE1/Type III polyketide synthase-like protein}
transcript_HQ_Ha_transcript25940/f4p0/892	{GAQ80594.1; 40S ribosomal protein S3 family protein [Klebsormidium flaccidum]}	{sp|Q9SIP7|RS31_ARATH; 40S ribosomal protein S3-1 OS=Arabidopsis thaliana GN=RPS3A PE=1 SV=1}	{eus:EUTSA_v10017148mg; K02985 RP-S3e, RPS3 small subunit ribosomal protein S3e - ko03010; Genetic Information Processing; Translation; Ribosome}	{At2g31610; KOG3181 40S ribosomal protein S3 J Translation, ribosomal structure and biogenesis ;}	{GO:0003723; RNA binding; molecular_function}	{XM_003078616.1; Ostreococcus tauri Putative 40S ribosomal protein; contains C-terminal domain (ISS) (Ot04g01460) mRNA, complete cds}	{PF07650:KH domain}
transcript_HQ_Ha_transcript28531/f2p0/758	{GAQ80594.1; 40S ribosomal protein S3 family protein [Klebsormidium flaccidum]}	{sp|Q9SIP7|RS31_ARATH; 40S ribosomal protein S3-1 OS=Arabidopsis thaliana GN=RPS3A PE=1 SV=1}	{lang:109347653; K02985 RP-S3e, RPS3 small subunit ribosomal protein S3e - ko03010; Genetic Information Processing; Translation; Ribosome; lang:109347653; - - - - -}	{At2g31610; KOG3181 40S ribosomal protein S3 J Translation, ribosomal structure and biogenesis ;}	{GO:0003723; RNA binding; molecular_function GO:0030154; cell differentiation; biological_process}	{NA}	{PF07650:KH domain PF07111:Alpha helical coiled-coil rod protein (HCR)}
transcript_HQ_Ha_transcript33851/f115p0/410	{CDX90320.1; BnaA08g16640D [Brassica napus]}	{sp|Q9SIK2|RS252_ARATH; 40S ribosomal protein S25-2 OS=Arabidopsis thaliana GN=RPS25B PE=2 SV=1}	{ath:AT2G21580; K02975 RP-S25e, RPS25 small subunit ribosomal protein S25e - ko03010; Genetic Information Processing; Translation; Ribosome}	{At2g21580; KOG1767 40S ribosomal protein S25 J Translation, ribosomal structure and biogenesis ;}	{GO:0003677; DNA binding; molecular_function}	{NA}	{PF01325:Iron dependent repressor, N-terminal DNA binding domain}
transcript_HQ_Ha_transcript30393/f2p0/654	{JAT61952.1; 40S ribosomal protein S14-3 [Anthurium amnicola]}	{sp|Q9SIH0|RS141_ARATH; 40S ribosomal protein S14-1 OS=Arabidopsis thaliana GN=RPS14A PE=1 SV=1}	{gra:105790024; K02955 RP-S14e, RPS14 small subunit ribosomal protein S14e - ko03010; Genetic Information Processing; Translation; Ribosome}	{At2g36160; KOG0407 40S ribosomal protein S14 J Translation, ribosomal structure and biogenesis ;}	{GO:0006412; translation; biological_process GO:0005840; ribosome; cellular_component GO:0003735; structural constituent of ribosome; molecular_function GO:2001070; NA}	{NA}	{PF00411:Ribosomal protein S11 PF03423:Carbohydrate binding domain (family 25)}
transcript_HQ_Ha_transcript6493/f3p0/2615	{CEF96474.1; Histidine kinase-like ATPase, ATP-binding domain [Ostreococcus tauri]}	{sp|Q9SIF2|HS905_ARATH; Heat shock protein 90-5, chloroplastic OS=Arabidopsis thaliana GN=HSP90-5 PE=1 SV=1}	{cme:CYME_CMA061C; - - - - -}	{At2g04030; KOG0019 Molecular chaperone (HSP90 family) O Posttranslational modification, protein turnover, chaperones ;}	{GO:0051082; unfolded protein binding; molecular_function GO:0005524; ATP binding; molecular_function GO:0006950; response to stress; biological_process GO:0006457; protein folding; biological_process}	{DQ228180.1; Prototheca wickerhamii strain SAG 263-11 plastid heat shock protein 90C mRNA, partial cds; nuclear gene for plastid product}	{PF00183:Hsp90 protein}
transcript_HQ_Ha_transcript6825/f2p0/2591	{CEF96474.1; Histidine kinase-like ATPase, ATP-binding domain [Ostreococcus tauri]}	{sp|Q9SIF2|HS905_ARATH; Heat shock protein 90-5, chloroplastic OS=Arabidopsis thaliana GN=HSP90-5 PE=1 SV=1}	{cme:CYME_CMA061C; - - - - -}	{At2g04030; KOG0019 Molecular chaperone (HSP90 family) O Posttranslational modification, protein turnover, chaperones ;}	{GO:0051082; unfolded protein binding; molecular_function GO:0005524; ATP binding; molecular_function GO:0006950; response to stress; biological_process GO:0006457; protein folding; biological_process}	{DQ228180.1; Prototheca wickerhamii strain SAG 263-11 plastid heat shock protein 90C mRNA, partial cds; nuclear gene for plastid product}	{PF00183:Hsp90 protein}
transcript_HQ_Ha_transcript3112/f2p0/3354	{XP_019235219.1; PREDICTED: pentatricopeptide repeat-containing protein At2g31400, chloroplastic isoform X1 [Nicotiana attenuata]}	{sp|Q9SIC9|PP178_ARATH; Pentatricopeptide repeat-containing protein At2g31400, chloroplastic OS=Arabidopsis thaliana GN=At2g31400 PE=2 SV=1}	{cann:107855097; - - - - -}	{At2g31400; KOG4197 FOG: PPR repeat R General function prediction only ;}	{NA}	{NA}	{NA}
transcript_HQ_Ha_transcript21883/f3p0/1213	{XP_009123231.1; PREDICTED: protein TIC 21, chloroplastic-like [Brassica rapa]}	{sp|Q9SHU7|TIC21_ARATH; Protein TIC 21, chloroplastic OS=Arabidopsis thaliana GN=TIC21 PE=1 SV=1}	{brp:103847988; - - - - -}	{NA}	{NA}	{NA}	{NA}
transcript_HQ_Ha_transcript21146/f2p0/1273	{ONK64280.1; uncharacterized protein A4U43_C07F24030 [Asparagus officinalis]}	{sp|Q9SHL8|PILS5_ARATH; Protein PIN-LIKES 5 OS=Arabidopsis thaliana GN=PILS5 PE=2 SV=1}	{cme:CYME_CMF138C; - - - - -}	{At2g17500; KOG2722 Predicted membrane protein S Function unknown ;}	{NA}	{NA}	{NA}
transcript_HQ_Ha_transcript36282/f3p0/439	{XP_002955122.1; hypothetical protein VOLCADRAFT_65509 [Volvox carteri f. nagariensis]}	{sp|Q9SHG6|STIP1_ARATH; Septin and tuftelin-interacting protein 1 homolog 1 OS=Arabidopsis thaliana GN=STIPL1 PE=1 SV=1}	{vcn:VOLCADRAFT_65509; K13103 TFIP11 tuftelin-interacting protein 11 - -}	{At1g17070; KOG2184 Tuftelin-interacting protein TIP39, contains G-patch domain A RNA processing and modification ;}	{NA}	{NA}	{NA}
transcript_HQ_Ha_transcript37276/f5p0/430	{XP_010055889.1; PREDICTED: 26S proteasome non-ATPase regulatory subunit 8 homolog A [Eucalyptus grandis]}	{sp|Q9SGW3|PSD8A_ARATH; 26S proteasome non-ATPase regulatory subunit 8 homolog A OS=Arabidopsis thaliana GN=RPN12A PE=1 SV=1}	{jcu:105636356; K03031 PSMD8, RPN12 26S proteasome regulatory subunit N12 - ko03050; Genetic Information Processing; Folding, sorting and degradation; Proteasome | ko05169; Human Diseases; Infectious diseases: Viral; Epstein-Barr virus infection}	{At1g64520; KOG3151 26S proteasome regulatory complex, subunit RPN12/PSMD8 O Posttranslational modification, protein turnover, chaperones ;}	{NA}	{NA}	{NA}
transcript_HQ_Ha_transcript19041/f3p0/1492	{XP_015693615.1; PREDICTED: LOW QUALITY PROTEIN: probable phospholipid-transporting ATPase 4 [Oryza brachyantha]}	{sp|Q9SGG3|ALA5_ARATH; Probable phospholipid-transporting ATPase 5 OS=Arabidopsis thaliana GN=ALA5 PE=3 SV=1}	{bdi:100838453; K01530 E3.6.3.1 phospholipid-translocating ATPase 3.6.3.1 -}	{At1g72700; KOG0206 P-type ATPase R General function prediction only ;}	{NA}	{XM_005643959.1; Coccomyxa subellipsoidea C-169 phospholipid-transporting ATPase partial mRNA}	{NA}
transcript_HQ_Ha_transcript2365/f22p0/3630	{XP_011070593.1; PREDICTED: phosphoglucomutase, cytoplasmic [Sesamum indicum]}	{sp|Q9SGC1|PGMC2_ARATH; Probable phosphoglucomutase, cytoplasmic 2 OS=Arabidopsis thaliana GN=At1g70730 PE=1 SV=1}	{sind:105156218; K01835 pgm phosphoglucomutase 5.4.2.2 ko00010; Metabolism; Carbohydrate metabolism; Glycolysis / Gluconeogenesis | ko00030; Metabolism; Carbohydrate metabolism; Pentose phosphate pathway | ko00052; Metabolism; Carbohydrate metabolism; Galactose metabolism | ko00500; Metabolism; Carbohydrate metabolism; Starch and sucrose metabolism | ko00520; Metabolism; Carbohydrate metabolism; …	{At1g70730; KOG0625 Phosphoglucomutase G Carbohydrate transport and metabolism ;}	{GO:0008152; NA GO:0016868; intramolecular transferase activity, phosphotransferases; molecular_function GO:0005975; carbohydrate metabolic process; biological_process GO:0071704; organic substance metabolic process; biological_process GO:0070569; uridylyltransferase activity; molecular_function}	{XM_011400771.1; Auxenochlorella protothecoides Phosphoglucomutase, chloroplastic partial mRNA}	{PF02880:Phosphoglucomutase/phosphomannomutase, alpha/beta/alpha domain III PF01704:UTP--glucose-1-phosphate uridylyltransferase PF02879:Phosphoglucomutase/phosphomannomutase, alpha/beta/alpha domain II PF00408:Phosphoglucomutase/phosphomannomutase, C-terminal domain PF02878:Phosphoglucomutase/phosphomannomutase, alpha/beta/alpha domain I}
transcript_HQ_Ha_transcript4131/f3p0/3096	{XP_011070593.1; PREDICTED: phosphoglucomutase, cytoplasmic [Sesamum indicum]}	{sp|Q9SGC1|PGMC2_ARATH; Probable phosphoglucomutase, cytoplasmic 2 OS=Arabidopsis thaliana GN=At1g70730 PE=1 SV=1}	{sind:105156218; K01835 pgm phosphoglucomutase 5.4.2.2 ko00010; Metabolism; Carbohydrate metabolism; Glycolysis / Gluconeogenesis | ko00030; Metabolism; Carbohydrate metabolism; Pentose phosphate pathway | ko00052; Metabolism; Carbohydrate metabolism; Galactose metabolism | ko00500; Metabolism; Carbohydrate metabolism; Starch and sucrose metabolism | ko00520; Metabolism; Carbohydrate metabolism; …	{At1g70730; KOG0625 Phosphoglucomutase G Carbohydrate transport and metabolism ;}	{GO:0005975; carbohydrate metabolic process; biological_process GO:0008152; NA GO:0016868; intramolecular transferase activity, phosphotransferases; molecular_function GO:0070569; uridylyltransferase activity; molecular_function GO:0071704; organic substance metabolic process; biological_process}	{XM_011400771.1; Auxenochlorella protothecoides Phosphoglucomutase, chloroplastic partial mRNA}	{PF00408:Phosphoglucomutase/phosphomannomutase, C-terminal domain PF02878:Phosphoglucomutase/phosphomannomutase, alpha/beta/alpha domain I PF02880:Phosphoglucomutase/phosphomannomutase, alpha/beta/alpha domain III PF02879:Phosphoglucomutase/phosphomannomutase, alpha/beta/alpha domain II PF01704:UTP--glucose-1-phosphate uridylyltransferase}
transcript_HQ_Ha_transcript30212/f41p0/598	{XP_011621084.1; PREDICTED: 40S ribosomal protein S19-2 isoform X1 [Amborella trichopoda]}	{sp|Q9SGA6|RS191_ARATH; 40S ribosomal protein S19-1 OS=Arabidopsis thaliana GN=RPS19A PE=2 SV=1}	{mus:103968573; K02966 RP-S19e, RPS19 small subunit ribosomal protein S19e - ko03010; Genetic Information Processing; Translation; Ribosome}	{At3g02080; KOG3411 40S ribosomal protein S19 J Translation, ribosomal structure and biogenesis ;}	{GO:0003735; structural constituent of ribosome; molecular_function GO:0005840; ribosome; cellular_component GO:0006412; translation; biological_process}	{NA}	{PF01090:Ribosomal protein S19e}
transcript_HQ_Ha_transcript16313/f2p0/1717	{GAQ84630.1; RNA binding protein [Klebsormidium flaccidum]}	{sp|Q9SFB3|ATAB2_ARATH; Protein TAB2 homolog, chloroplastic OS=Arabidopsis thaliana GN=ATAB2 PE=2 SV=1}	{ccp:CHC_T00004002001; - - - - -}	{NA}	{GO:0008121; ubiquinol-cytochrome-c reductase activity; molecular_function}	{NA}	{PF02939:UcrQ family}
transcript_HQ_Ha_transcript25371/f2p0/951	{XP_001417998.1; predicted protein [Ostreococcus lucimarinus CCE9901]}	{sp|Q9SF91|RAE1E_ARATH; Ras-related protein RABE1e OS=Arabidopsis thaliana GN=RABE1E PE=1 SV=1}	{olu:OSTLU_38767; K07901 RAB8A, MEL Ras-related protein Rab-8A - ko04152; Environmental Information Processing; Signal transduction; AMPK signaling pathway | ko04144; Cellular Processes; Transport and catabolism; Endocytosis | ko04530; Cellular Processes; Cellular community - eukaryotes; Tight junction | ko04972; Organismal Systems; Digestive system; Pancreatic secretion}	{At3g09900; KOG0078 GTP-binding protein SEC4, small G protein superfamily, and related Ras family GTP-binding proteins TU Signal transduction mechanisms ; Intracellular trafficking, secretion, and vesicular transport ;}	{GO:0005524; ATP binding; molecular_function GO:0031683; G-protein beta/gamma-subunit complex binding; molecular_function GO:0004871; signal transducer activity; molecular_function GO:0005525; GTP binding; molecular_function GO:0019001; guanyl nucleotide binding; molecular_function GO:0006576; cellular biogenic amine metabolic process; biological_process GO:0003924; GTPase activity; molecular_fun…	{XM_011397574.1; Auxenochlorella protothecoides GTP-binding protein YPTC1 partial mRNA}	{PF04670:Gtr1/RagA G protein conserved region PF00025:ADP-ribosylation factor family PF02421:Ferrous iron transport protein B PF08477:Ras of Complex, Roc, domain of DAPkinase PF00503:G-protein alpha subunit PF01926:50S ribosome-binding GTPase PF10662:Ethanolamine utilisation - propanediol utilisation PF03193:Protein of unknown function, DUF258 PF00071:Ras family}
transcript_HQ_Ha_transcript11057/f2p0/2126	{KVH90489.1; hypothetical protein Ccrd_007484, partial [Cynara cardunculus var. scolymus]}	{sp|Q9SF35|RS231_ARATH; 40S ribosomal protein S23-1 OS=Arabidopsis thaliana GN=RPS23A PE=2 SV=2}	{cam:101513773; K02973 RP-S23e, RPS23 small subunit ribosomal protein S23e - ko03010; Genetic Information Processing; Translation; Ribosome}	{At5g02960; KOG1749 40S ribosomal protein S23 J Translation, ribosomal structure and biogenesis ;}	{GO:0003735; structural constituent of ribosome; molecular_function GO:0005840; ribosome; cellular_component GO:0006412; translation; biological_process GO:0005622; intracellular; cellular_component}	{AK333691.1; Triticum aestivum cDNA, clone: SET1_B18, cultivar: Chinese Spring}	{PF00164:Ribosomal protein S12/S23}
transcript_HQ_Ha_transcript33244/f6p0/521	{XP_010055103.1; PREDICTED: syntaxin-71 [Eucalyptus grandis]}	{sp|Q9SF29|SYP71_ARATH; Syntaxin-71 OS=Arabidopsis thaliana GN=SYP71 PE=1 SV=1}	{sind:105161388; K08506 SYP7 syntaxin of plants SYP7 - ko04130; Genetic Information Processing; Folding, sorting and degradation; SNARE interactions in vesicular transport}	{NA}	{GO:0005515; protein binding; molecular_function GO:0007155; cell adhesion; biological_process}	{NA}	{PF06009:Laminin Domain II PF05739:SNARE domain}
transcript_HQ_Ha_transcript16982/f3p0/1679	{XP_010927472.1; PREDICTED: amino acid transporter ANT1 isoform X2 [Elaeis guineensis]}	{sp|Q9SF09|ANT1_ARATH; Amino acid transporter ANT1 OS=Arabidopsis thaliana GN=ANT1 PE=1 SV=1}	{pda:103711903; K14209 SLC36A, PAT solute carrier family 36 (proton-coupled amino acid transporter) - ko04138; Cellular Processes; Transport and catabolism; Autophagy - yeast}	{At3g11900; KOG1304 Amino acid transporters E Amino acid transport and metabolism ;}	{NA}	{NA}	{NA}
transcript_HQ_Ha_transcript9488/f4p0/2281	{EMT29884.1; hypothetical protein F775_21568 [Aegilops tauschii]}	{sp|Q9SF09|ANT1_ARATH; Amino acid transporter ANT1 OS=Arabidopsis thaliana GN=ANT1 PE=1 SV=1}	{ats:F775_21568; K14209 SLC36A, PAT solute carrier family 36 (proton-coupled amino acid transporter) - ko04138; Cellular Processes; Transport and catabolism; Autophagy - yeast}	{At3g11900; KOG1304 Amino acid transporters E Amino acid transport and metabolism ;}	{NA}	{NA}	{NA}
transcript_HQ_Ha_transcript13575/f2p0/1941	{XP_006294163.1; hypothetical protein CARUB_v10023156mg [Capsella rubella]}	{sp|Q9SEZ7|CIPKG_ARATH; CBL-interacting serine/threonine-protein kinase 16 OS=Arabidopsis thaliana GN=CIPK16 PE=1 SV=1}	{ats:F775_18915; - - - - -}	{At2g25090; KOG0583 Serine/threonine protein kinase T Signal transduction mechanisms ;}	{GO:0004672; protein kinase activity; molecular_function GO:0016773; phosphotransferase activity, alcohol group as acceptor; molecular_function GO:0005524; ATP binding; molecular_function GO:0016020; membrane; cellular_component GO:0006468; protein phosphorylation; biological_process}	{NA}	{PF00069:Protein kinase domain PF07714:Protein tyrosine kinase PF06293:Lipopolysaccharide kinase (Kdo/WaaP) family}
transcript_HQ_Ha_transcript16365/f4p0/1670	{GAQ77680.1; 26S proteasome AAA-ATPase subunit [Klebsormidium flaccidum]}	{sp|Q9SEI2|PS6AA_ARATH; 26S protease regulatory subunit 6A homolog A OS=Arabidopsis thaliana GN=RPT5A PE=1 SV=1}	{bvg:104890317; K03065 PSMC3, RPT5 26S proteasome regulatory subunit T5 - ko03050; Genetic Information Processing; Folding, sorting and degradation; Proteasome | ko05169; Human Diseases; Infectious diseases: Viral; Epstein-Barr virus infection}	{7301041; KOG0652 26S proteasome regulatory complex, ATPase RPT5 O Posttranslational modification, protein turnover, chaperones ;}	{GO:0010508; positive regulation of autophagy; biological_process GO:0006310; DNA recombination; biological_process GO:0006355; regulation of transcription, DNA-dependent; biological_process GO:0016301; kinase activity; molecular_function GO:0042803; protein homodimerization activity; molecular_function GO:0007155; cell adhesion; biological_process GO:0016740; transferase activity; molecular_func…	{XM_001690323.1; Chlamydomonas reinhardtii strain CC-503 cw92 mt+}	{PF06414:Zeta toxin PF00005:ABC transporter PF07931:Chloramphenicol phosphotransferase-like protein PF10473:Leucine-rich repeats of kinetochore protein Cenp-F/LEK1 PF01695:IstB-like ATP binding protein PF10186:Vacuolar sorting 38 and autophagy-related subunit 14 PF06009:Laminin Domain II PF05496:Holliday junction DNA helicase ruvB N-terminus PF07728:AAA domain (dynein-related subfamily) PF00158:S…
transcript_HQ_Ha_transcript11130/f2p0/2089	{KMZ75332.1; FH protein interacting protein FIP2 [Zostera marina]}	{sp|Q9SE95|FIP2_ARATH; FH protein interacting protein FIP2 OS=Arabidopsis thaliana GN=FIP2 PE=1 SV=1}	{eus:EUTSA_v10014237mg; - - - - -}	{At5g55000; KOG1665 AFH1-interacting protein FIP2, contains BTB/POZ domain and pentapeptide repeats R General function prediction only ;}	{GO:0051260; protein homooligomerization; biological_process}	{NA}	{PF02214:BTB/POZ domain}
transcript_HQ_Ha_transcript11931/f2p0/2056	{KMZ75332.1; FH protein interacting protein FIP2 [Zostera marina]}	{sp|Q9SE95|FIP2_ARATH; FH protein interacting protein FIP2 OS=Arabidopsis thaliana GN=FIP2 PE=1 SV=1}	{thj:104821454; - - - - -}	{At5g55000; KOG1665 AFH1-interacting protein FIP2, contains BTB/POZ domain and pentapeptide repeats R General function prediction only ;}	{GO:0051260; protein homooligomerization; biological_process}	{NA}	{PF02214:BTB/POZ domain}
transcript_HQ_Ha_transcript12496/f2p0/2019	{XP_015613084.1; PREDICTED: FH protein interacting protein FIP2 isoform X1 [Oryza sativa Japonica Group]}	{sp|Q9SE95|FIP2_ARATH; FH protein interacting protein FIP2 OS=Arabidopsis thaliana GN=FIP2 PE=1 SV=1}	{bvg:104892516; - - - - -}	{At5g55000; KOG1665 AFH1-interacting protein FIP2, contains BTB/POZ domain and pentapeptide repeats R General function prediction only ;}	{GO:0051260; protein homooligomerization; biological_process}	{NA}	{PF02214:BTB/POZ domain}
transcript_HQ_Ha_transcript12681/f4p0/2013	{OAO94913.1; hypothetical protein AXX17_AT5G54120 [Arabidopsis thaliana]}	{sp|Q9SE95|FIP2_ARATH; FH protein interacting protein FIP2 OS=Arabidopsis thaliana GN=FIP2 PE=1 SV=1}	{bdi:100842591; - - - - -}	{At5g55000; KOG1665 AFH1-interacting protein FIP2, contains BTB/POZ domain and pentapeptide repeats R General function prediction only ;}	{GO:0051260; protein homooligomerization; biological_process}	{NA}	{PF02214:BTB/POZ domain}
transcript_HQ_Ha_transcript13438/f3p0/1975	{XP_009394268.1; PREDICTED: FH protein interacting protein FIP2 isoform X1 [Musa acuminata subsp. malaccensis]}	{sp|Q9SE95|FIP2_ARATH; FH protein interacting protein FIP2 OS=Arabidopsis thaliana GN=FIP2 PE=1 SV=1}	{eus:EUTSA_v10014237mg; - - - - -}	{At5g55000; KOG1665 AFH1-interacting protein FIP2, contains BTB/POZ domain and pentapeptide repeats R General function prediction only ;}	{GO:0051260; protein homooligomerization; biological_process}	{NA}	{PF02214:BTB/POZ domain}
transcript_HQ_Ha_transcript13501/f4p0/1940	{XP_015386083.1; PREDICTED: FH protein interacting protein FIP2 isoform X1 [Citrus sinensis]}	{sp|Q9SE95|FIP2_ARATH; FH protein interacting protein FIP2 OS=Arabidopsis thaliana GN=FIP2 PE=1 SV=1}	{bvg:104892516; - - - - -}	{At5g55000; KOG1665 AFH1-interacting protein FIP2, contains BTB/POZ domain and pentapeptide repeats R General function prediction only ;}	{GO:0051260; protein homooligomerization; biological_process}	{NA}	{PF02214:BTB/POZ domain}
transcript_HQ_Ha_transcript14625/f4p0/1842	{XP_015613084.1; PREDICTED: FH protein interacting protein FIP2 isoform X1 [Oryza sativa Japonica Group]}	{sp|Q9SE95|FIP2_ARATH; FH protein interacting protein FIP2 OS=Arabidopsis thaliana GN=FIP2 PE=1 SV=1}	{bdi:100842591; - - - - -}	{At5g55000; KOG1665 AFH1-interacting protein FIP2, contains BTB/POZ domain and pentapeptide repeats R General function prediction only ;}	{GO:0051260; protein homooligomerization; biological_process}	{NA}	{PF02214:BTB/POZ domain}
transcript_HQ_Ha_transcript18013/f3p0/1557	{KDO66095.1; hypothetical protein CISIN_1g022265mg [Citrus sinensis]}	{sp|Q9SE95|FIP2_ARATH; FH protein interacting protein FIP2 OS=Arabidopsis thaliana GN=FIP2 PE=1 SV=1}	{cmo:103485995; - - - - -}	{At5g55000; KOG1665 AFH1-interacting protein FIP2, contains BTB/POZ domain and pentapeptide repeats R General function prediction only ;}	{GO:0051260; protein homooligomerization; biological_process}	{NA}	{PF02214:BTB/POZ domain}
transcript_HQ_Ha_transcript24903/f4p0/970	{XP_008218302.1; PREDICTED: FH protein interacting protein FIP2-like [Prunus mume]}	{sp|Q9SE95|FIP2_ARATH; FH protein interacting protein FIP2 OS=Arabidopsis thaliana GN=FIP2 PE=1 SV=1}	{pmum:103318675; - - - - -}	{At5g55000; KOG1665 AFH1-interacting protein FIP2, contains BTB/POZ domain and pentapeptide repeats R General function prediction only ;}	{GO:0051260; protein homooligomerization; biological_process}	{NA}	{PF02214:BTB/POZ domain}
transcript_HQ_Ha_transcript4210/f3p0/3033	{XP_006280888.1; hypothetical protein CARUB_v10026879mg [Capsella rubella]}	{sp|Q9SE95|FIP2_ARATH; FH protein interacting protein FIP2 OS=Arabidopsis thaliana GN=FIP2 PE=1 SV=1}	{crb:CARUB_v10026879mg; - - - - -}	{At5g55000; KOG1665 AFH1-interacting protein FIP2, contains BTB/POZ domain and pentapeptide repeats R General function prediction only ;}	{GO:0051260; protein homooligomerization; biological_process}	{NA}	{PF02214:BTB/POZ domain}
transcript_HQ_Ha_transcript34744/f2p0/487	{XP_011464325.1; PREDICTED: protein Asterix [Fragaria vesca subsp. vesca]}	{sp|Q9SD88|ASTER_ARATH; Protein Asterix OS=Arabidopsis thaliana GN=At5g07960 PE=3 SV=1}	{cic:CICLE_v10023002mg; - - - - -}	{At5g07960; KOG3462 Predicted membrane protein S Function unknown ;}	{NA}	{NA}	{NA}
transcript_HQ_Ha_transcript29899/f2p0/687	{KNA24627.1; hypothetical protein SOVF_014010 [Spinacia oleracea]}	{sp|Q9SCY0|PGMP_ARATH; Phosphoglucomutase, chloroplastic OS=Arabidopsis thaliana GN=PGMP PE=1 SV=2}	{vcn:VOLCADRAFT_78928; K01835 pgm phosphoglucomutase 5.4.2.2 ko00010; Metabolism; Carbohydrate metabolism; Glycolysis / Gluconeogenesis | ko00030; Metabolism; Carbohydrate metabolism; Pentose phosphate pathway | ko00052; Metabolism; Carbohydrate metabolism; Galactose metabolism | ko00500; Metabolism; Carbohydrate metabolism; Starch and sucrose metabolism | ko00520; Metabolism; Carbohydrate metabo…	{At5g51820; KOG0625 Phosphoglucomutase G Carbohydrate transport and metabolism ;}	{NA}	{NA}	{NA}
transcript_HQ_Ha_transcript15547/f13p0/1779	{XP_008800793.1; PREDICTED: heat stress transcription factor B-2b-like [Phoenix dactylifera]}	{sp|Q9SCW4|HFB2A_ARATH; Heat stress transcription factor B-2a OS=Arabidopsis thaliana GN=HSFB2A PE=2 SV=1}	{nnu:104606401; K09419 HSFF heat shock transcription factor, other eukaryote - -}	{At5g62020; KOG0627 Heat shock transcription factor K Transcription ;}	{GO:0006355; regulation of transcription, DNA-dependent; biological_process GO:0003700; sequence-specific DNA binding transcription factor activity; molecular_function GO:0043565; sequence-specific DNA binding; molecular_function GO:0005634; nucleus; cellular_component}	{NA}	{PF00447:HSF-type DNA-binding}
transcript_HQ_Ha_transcript15904/f2p0/1740	{XP_013441562.1; transketolase 1, thiamin-binding protein [Medicago truncatula]}	{sp|Q9SCC7|CBBX_GUITH; Protein cbbX homolog, chloroplastic OS=Guillardia theta GN=cbbX PE=3 SV=1}	{cme:CYME_CMT172C; - - - - -}	{At3g24530; KOG0730 AAA+-type ATPase O Posttranslational modification, protein turnover, chaperones ;}	{GO:0016887; ATPase activity; molecular_function GO:0098519; NA GO:0005524; ATP binding; molecular_function GO:0000398; nuclear mRNA splicing, via spliceosome; biological_process GO:0016787; hydrolase activity; molecular_function GO:0003723; RNA binding; molecular_function GO:0003677; DNA binding; molecular_function GO:0003724; RNA helicase activity; molecular_function GO:0005681; spliceosomal co…	{NA}	{PF04851:Type III restriction enzyme, res subunit PF01695:IstB-like ATP binding protein PF07728:AAA domain (dynein-related subfamily) PF00004:ATPase family associated with various cellular activities (AAA) PF02731:SKIP/SNW domain PF00910:RNA helicase PF03266:NTPase}
transcript_HQ_Ha_transcript16474/f3p0/1692	{XP_013441562.1; transketolase 1, thiamin-binding protein [Medicago truncatula]}	{sp|Q9SCC7|CBBX_GUITH; Protein cbbX homolog, chloroplastic OS=Guillardia theta GN=cbbX PE=3 SV=1}	{cme:CYME_CMT172C; - - - - -}	{At3g24530; KOG0730 AAA+-type ATPase O Posttranslational modification, protein turnover, chaperones ;}	{GO:0003723; RNA binding; molecular_function GO:0003677; DNA binding; molecular_function GO:0003724; RNA helicase activity; molecular_function GO:0016887; ATPase activity; molecular_function GO:0098519; NA GO:0016787; hydrolase activity; molecular_function GO:0005524; ATP binding; molecular_function GO:0000398; nuclear mRNA splicing, via spliceosome; biological_process GO:0005681; spliceosomal co…	{NA}	{PF04851:Type III restriction enzyme, res subunit PF01695:IstB-like ATP binding protein PF07728:AAA domain (dynein-related subfamily) PF00910:RNA helicase PF02731:SKIP/SNW domain PF00004:ATPase family associated with various cellular activities (AAA) PF03266:NTPase}
transcript_HQ_Ha_transcript22419/f5p0/1169	{BAF94217.1; 33kDa oxygen evolving protein of photosystem II, partial [Nephroselmis olivacea]}	{sp|Q9SBN6|PSBO_VOLCA; Oxygen-evolving enhancer protein 1, chloroplastic OS=Volvox carteri GN=PSBO PE=2 SV=1}	{ccp:CHC_T00008339001; K02716 psbO photosystem II oxygen-evolving enhancer protein 1 - ko00195; Metabolism; Energy metabolism; Photosynthesis}	{NA}	{GO:0015979; photosynthesis; biological_process GO:0009654; oxygen evolving complex; cellular_component GO:0019898; extrinsic to membrane; cellular_component GO:0042549; photosystem II stabilization; biological_process GO:0009523; photosystem II; cellular_component GO:0005509; calcium ion binding; molecular_function}	{NA}	{PF01716:Manganese-stabilising protein / photosystem II polypeptide}
transcript_HQ_Ha_transcript17964/f4p0/1553	{KXZ41979.1; pgk1 [Gonium pectorale]}	{sp|Q9SBN4|PGKH_VOLCA; Phosphoglycerate kinase, chloroplastic OS=Volvox carteri GN=PGK PE=2 SV=1}	{ccp:CHC_T00004105001; K00927 PGK, pgk phosphoglycerate kinase 2.7.2.3 ko01200; Metabolism; Global and overview maps; Carbon metabolism | ko01230; Metabolism; Global and overview maps; Biosynthesis of amino acids | ko00010; Metabolism; Carbohydrate metabolism; Glycolysis / Gluconeogenesis | ko00710; Metabolism; Energy metabolism; Carbon fixation in photosynthetic organisms}	{At1g56190; KOG1367 3-phosphoglycerate kinase G Carbohydrate transport and metabolism ;}	{GO:0000156; two-component response regulator activity; molecular_function GO:0004618; phosphoglycerate kinase activity; molecular_function GO:0006096; glycolysis; biological_process GO:0003677; DNA binding; molecular_function GO:0000160; two-component signal transduction system (phosphorelay); biological_process GO:0005524; ATP binding; molecular_function}	{XM_002500779.1; Micromonas sp. RCC299 chromosome 3 phosphoglycerate kinase (PGK_1) mRNA, complete cds}	{PF06506:Propionate catabolism activator PF00162:Phosphoglycerate kinase}
transcript_HQ_Ha_transcript10205/f3p0/2192	{XP_002970499.1; hypothetical protein SELMODRAFT_93519 [Selaginella moellendorffii]}	{sp|Q9SBJ1|PDK_ARATH; [Pyruvate dehydrogenase (acetyl-transferring)] kinase, mitochondrial OS=Arabidopsis thaliana GN=PDK PE=1 SV=1}	{gsl:Gasu_13110; K00898 PDK2_3_4 pyruvate dehydrogenase kinase 2/3/4 2.7.11.2 -}	{At3g06483; KOG0787 Dehydrogenase kinase T Signal transduction mechanisms ;}	{NA}	{NA}	{NA}
transcript_HQ_Ha_transcript17322/f2p0/1624	{KXZ46186.1; hypothetical protein GPECTOR_46g255 [Gonium pectorale]}	{sp|Q9SBJ1|PDK_ARATH; [Pyruvate dehydrogenase (acetyl-transferring)] kinase, mitochondrial OS=Arabidopsis thaliana GN=PDK PE=1 SV=1}	{vcn:VOLCADRAFT_66749; K00898 PDK2_3_4 pyruvate dehydrogenase kinase 2/3/4 2.7.11.2 -}	{At3g06483; KOG0787 Dehydrogenase kinase T Signal transduction mechanisms ;}	{NA}	{XM_005845032.1; Chlorella variabilis hypothetical protein (CHLNCDRAFT_137427) mRNA, complete cds}	{NA}
transcript_HQ_Ha_transcript19524/f2p0/1430	{JAT63021.1; [Pyruvate dehydrogenase [lipoamide]] kinase, mitochondrial [Anthurium amnicola]}	{sp|Q9SBJ1|PDK_ARATH; [Pyruvate dehydrogenase (acetyl-transferring)] kinase, mitochondrial OS=Arabidopsis thaliana GN=PDK PE=1 SV=1}	{smo:SELMODRAFT_93519; K00898 PDK2_3_4 pyruvate dehydrogenase kinase 2/3/4 2.7.11.2 -}	{At3g06483; KOG0787 Dehydrogenase kinase T Signal transduction mechanisms ;}	{NA}	{NA}	{NA}
transcript_HQ_Ha_transcript34959/f4p0/466	{EMT33434.1; Putative S-acyltransferase [Aegilops tauschii]}	{sp|Q9SB58|ZDH19_ARATH; Protein S-acyltransferase 8 OS=Arabidopsis thaliana GN=PAT08 PE=1 SV=2}	{ats:F775_09048; K16675 ZDHHC9_14_18 palmitoyltransferase ZDHHC9/14/18 2.3.1.225 ko04391; Environmental Information Processing; Signal transduction; Hippo signaling pathway - fly}	{At4g24630; KOG1311 DHHC-type Zn-finger proteins R General function prediction only ;}	{NA}	{NA}	{NA}
transcript_HQ_Ha_transcript33784/f2p0/516	{XP_010254500.1; PREDICTED: AP-4 complex subunit mu [Nelumbo nucifera]}	{sp|Q9SB50|AP4M_ARATH; AP-4 complex subunit mu OS=Arabidopsis thaliana GN=AP4M PE=2 SV=1}	{nnu:104595476; K12402 AP4M1 AP-4 complex subunit mu-1 - ko04142; Cellular Processes; Transport and catabolism; Lysosome}	{At4g24550; KOG0937 Adaptor complexes medium subunit family U Intracellular trafficking, secretion, and vesicular transport ;}	{NA}	{NA}	{NA}
transcript_HQ_Ha_transcript25763/f2p0/920	{AQK60376.1; Glyceraldehyde-3-phosphate dehydrogenase GAPCP1 chloroplastic [Zea mays]}	{sp|Q9SAJ6|G3PP1_ARATH; Glyceraldehyde-3-phosphate dehydrogenase GAPCP1, chloroplastic OS=Arabidopsis thaliana GN=GAPCP1 PE=1 SV=1}	{dosa:Os02t0171100-01; K00134 GAPDH, gapA glyceraldehyde 3-phosphate dehydrogenase 1.2.1.12 ko01200; Metabolism; Global and overview maps; Carbon metabolism | ko01230; Metabolism; Global and overview maps; Biosynthesis of amino acids | ko00010; Metabolism; Carbohydrate metabolism; Glycolysis / Gluconeogenesis | ko00710; Metabolism; Energy metabolism; Carbon fixation in photosynthetic organisms | …	{At1g79530; KOG0657 Glyceraldehyde 3-phosphate dehydrogenase G Carbohydrate transport and metabolism ;}	{GO:0055114; oxidation-reduction process; biological_process GO:0016620; oxidoreductase activity, acting on the aldehyde or oxo group of donors, NAD or NADP as acceptor; molecular_function}	{JN604531.1; Aeluropus lagopoides glyceraldehyde-3-phosphate dehydrogenase (GAPDH) mRNA, complete cds}	{PF00044:Glyceraldehyde 3-phosphate dehydrogenase, NAD binding domain PF02800:Glyceraldehyde 3-phosphate dehydrogenase, C-terminal domain}
transcript_HQ_Ha_transcript18236/f4p0/1536	{XP_017244895.1; PREDICTED: putative cyclin-B3-1 [Daucus carota subsp. sativus]}	{sp|Q9SA32|CCB31_ARATH; Putative cyclin-B3-1 OS=Arabidopsis thaliana GN=CYCB3-1 PE=3 SV=2}	{thj:104808136; K05868 CCNB cyclin B - ko04068; Environmental Information Processing; Signal transduction; FoxO signaling pathway | ko04110; Cellular Processes; Cell growth and death; Cell cycle | ko04115; Cellular Processes; Cell growth and death; p53 signaling pathway | ko04914; Organismal Systems; Endocrine system; Progesterone-mediated oocyte maturation}	{At1g16330; KOG0653 Cyclin B and related kinase-activating proteins D Cell cycle control, cell division, chromosome partitioning ;}	{GO:0005634; nucleus; cellular_component GO:0016891; endoribonuclease activity, producing 5'-phosphomonoesters; molecular_function}	{NA}	{PF02984:Cyclin, C-terminal domain PF03368:Dicer dimerisation domain}
transcript_HQ_Ha_transcript20471/f4p0/1332	{XP_001770917.1; predicted protein [Physcomitrella patens]}	{sp|Q9S9P8|FNRR2_ARATH; Ferredoxin--NADP reductase, root isozyme 2, chloroplastic OS=Arabidopsis thaliana GN=RFNR2 PE=1 SV=1}	{ota:Ot18g01390; K02641 petH ferredoxin--NADP+ reductase 1.18.1.2 ko00195; Metabolism; Energy metabolism; Photosynthesis}	{At1g30510; KOG1158 NADP/FAD dependent oxidoreductase C Energy production and conversion ;}	{GO:0016491; oxidoreductase activity; molecular_function GO:0055114; oxidation-reduction process; biological_process}	{XM_003084122.1; Ostreococcus tauri ferredoxin-NADP reductase (ISS) (Ot18g01390) mRNA, complete cds}	{PF00667:FAD binding domain PF00175:Oxidoreductase NAD-binding domain }
transcript_HQ_Ha_transcript31371/f15p0/566	{XP_010691939.1; PREDICTED: ferredoxin--NADP reductase, root isozyme, chloroplastic [Beta vulgaris subsp. vulgaris]}	{sp|Q9S9P8|FNRR2_ARATH; Ferredoxin--NADP reductase, root isozyme 2, chloroplastic OS=Arabidopsis thaliana GN=RFNR2 PE=1 SV=1}	{sita:101754258; K02641 petH ferredoxin--NADP+ reductase 1.18.1.2 ko00195; Metabolism; Energy metabolism; Photosynthesis}	{At1g30510; KOG1158 NADP/FAD dependent oxidoreductase C Energy production and conversion ;}	{GO:0055114; oxidation-reduction process; biological_process GO:0016491; oxidoreductase activity; molecular_function}	{XM_003084122.1; Ostreococcus tauri ferredoxin-NADP reductase (ISS) (Ot18g01390) mRNA, complete cds}	{PF00175:Oxidoreductase NAD-binding domain }
transcript_HQ_Ha_transcript34225/f3p0/513	{KYP62495.1; hypothetical protein KK1_017031 [Cajanus cajan]}	{sp|Q9S9P8|FNRR2_ARATH; Ferredoxin--NADP reductase, root isozyme 2, chloroplastic OS=Arabidopsis thaliana GN=RFNR2 PE=1 SV=1}	{csl:COCSUDRAFT_54553; K02641 petH ferredoxin--NADP+ reductase 1.18.1.2 ko00195; Metabolism; Energy metabolism; Photosynthesis}	{At1g30510; KOG1158 NADP/FAD dependent oxidoreductase C Energy production and conversion ;}	{GO:0055114; oxidation-reduction process; biological_process GO:0016491; oxidoreductase activity; molecular_function}	{XM_001422203.1; Ostreococcus lucimarinus CCE9901 predicted protein (OSTLU_28333) mRNA, complete cds}	{PF00175:Oxidoreductase NAD-binding domain }
transcript_HQ_Ha_transcript13649/f3p0/1919	{XP_019425942.1; PREDICTED: glutathione gamma-glutamylcysteinyltransferase 3-like isoform X2 [Lupinus angustifolius]}	{sp|Q9S7Z3|PCS1_ARATH; Glutathione gamma-glutamylcysteinyltransferase 1 OS=Arabidopsis thaliana GN=PCS1 PE=1 SV=1}	{eus:EUTSA_v10003194mg; K05941 E2.3.2.15 glutathione gamma-glutamylcysteinyltransferase 2.3.2.15 -}	{At5g44070; KOG0632 Phytochelatin synthase P Inorganic ion transport and metabolism ;}	{GO:0010038; response to metal ion; biological_process GO:0046872; metal ion binding; molecular_function GO:0016756; glutathione gamma-glutamylcysteinyltransferase activity; molecular_function GO:0046938; phytochelatin biosynthetic process; biological_process}	{NA}	{PF05023:Phytochelatin synthase}
transcript_HQ_Ha_transcript11890/f2p0/2071	{KXZ56011.1; hypothetical protein GPECTOR_2g1563 [Gonium pectorale]}	{sp|Q9S7Q2|PP124_ARATH; Pentatricopeptide repeat-containing protein At1g74850, chloroplastic OS=Arabidopsis thaliana GN=PTAC2 PE=2 SV=1}	{vcn:VOLCADRAFT_103021; K17710 PTCD1 pentatricopeptide repeat domain-containing protein 1 - -}	{At1g74850; KOG4197 FOG: PPR repeat R General function prediction only ;}	{GO:0005743; mitochondrial inner membrane; cellular_component GO:0006886; intracellular protein transport; biological_process GO:0004129; cytochrome-c oxidase activity; molecular_function GO:0016192; vesicle-mediated transport; biological_process}	{NA}	{PF00637:Region in Clathrin and VPS PF02284:Cytochrome c oxidase subunit Va}
transcript_HQ_Ha_transcript30910/f14p0/648	{OAE23594.1; hypothetical protein AXG93_4316s1260 [Marchantia polymorpha subsp. polymorpha]}	{sp|Q9S7L9|CX6B1_ARATH; Cytochrome c oxidase subunit 6b-1 OS=Arabidopsis thaliana GN=COX6B-1 PE=1 SV=1}	{ccp:CHC_T00009022001; K02267 COX6B cytochrome c oxidase subunit 6b - ko00190; Metabolism; Energy metabolism; Oxidative phosphorylation | ko04260; Organismal Systems; Circulatory system; Cardiac muscle contraction | ko05010; Human Diseases; Neurodegenerative diseases; Alzheimer's disease | ko05012; Human Diseases; Neurodegenerative diseases; Parkinson's disease | ko05016; Human Diseases; Neurodeg…	{At1g22450; KOG3057 Cytochrome c oxidase, subunit VIb/COX12 C Energy production and conversion ;}	{GO:0004129; cytochrome-c oxidase activity; molecular_function GO:0005739; mitochondrion; cellular_component}	{NA}	{PF02297:Cytochrome oxidase c subunit VIb}
transcript_HQ_Ha_transcript21504/f3p0/1251	{XP_006842242.1; PREDICTED: heat shock 70 kDa protein 14 [Amborella trichopoda]}	{sp|Q9S7C0|HSP7O_ARATH; Heat shock 70 kDa protein 14 OS=Arabidopsis thaliana GN=HSP70-14 PE=2 SV=1}	{ats:F775_32879; K09489 HSPA4 heat shock 70kDa protein 4 - ko04530; Cellular Processes; Cellular community - eukaryotes; Tight junction | ko04612; Organismal Systems; Immune system; Antigen processing and presentation}	{At1g79930; KOG0103 Molecular chaperones HSP105/HSP110/SSE1, HSP70 superfamily O Posttranslational modification, protein turnover, chaperones ;}	{NA}	{NA}	{NA}
transcript_HQ_Ha_transcript23623/f2p0/1077	{BAJ90753.1; predicted protein [Hordeum vulgare subsp. vulgare]}	{sp|Q9S7C0|HSP7O_ARATH; Heat shock 70 kDa protein 14 OS=Arabidopsis thaliana GN=HSP70-14 PE=2 SV=1}	{ats:F775_32879; K09489 HSPA4 heat shock 70kDa protein 4 - ko04530; Cellular Processes; Cellular community - eukaryotes; Tight junction | ko04612; Organismal Systems; Immune system; Antigen processing and presentation}	{At1g79930; KOG0103 Molecular chaperones HSP105/HSP110/SSE1, HSP70 superfamily O Posttranslational modification, protein turnover, chaperones ;}	{NA}	{NA}	{NA}
transcript_HQ_Ha_transcript17932/f11p0/1576	{GAQ90284.1; ribose 5-phosphate isomerase A [Klebsormidium flaccidum]}	{sp|Q9S726|RPI3_ARATH; Probable ribose-5-phosphate isomerase 3, chloroplastic OS=Arabidopsis thaliana GN=RPI3 PE=1 SV=1}	{ccp:CHC_T00009264001; K01807 rpiA ribose 5-phosphate isomerase A 5.3.1.6 ko01200; Metabolism; Global and overview maps; Carbon metabolism | ko01230; Metabolism; Global and overview maps; Biosynthesis of amino acids | ko00030; Metabolism; Carbohydrate metabolism; Pentose phosphate pathway | ko00710; Metabolism; Energy metabolism; Carbon fixation in photosynthetic organisms}	{At3g04790; KOG3075 Ribose 5-phosphate isomerase G Carbohydrate transport and metabolism ;}	{GO:0009052; pentose-phosphate shunt, non-oxidative branch; biological_process GO:0004751; ribose-5-phosphate isomerase activity; molecular_function}	{XM_001691964.1; Chlamydomonas reinhardtii ribose-5-phosphate isomerase (RPI1) mRNA, complete cds}	{PF06026:Ribose 5-phosphate isomerase A (phosphoriboisomerase A)}
transcript_HQ_Ha_transcript20460/f2p0/1335	{CBX25073.1; ribose-5-phosphate isomerase [Polytomella sp. Pringsheim 198.80]}	{sp|Q9S726|RPI3_ARATH; Probable ribose-5-phosphate isomerase 3, chloroplastic OS=Arabidopsis thaliana GN=RPI3 PE=1 SV=1}	{cme:CYME_CMO291C; K01807 rpiA ribose 5-phosphate isomerase A 5.3.1.6 ko01200; Metabolism; Global and overview maps; Carbon metabolism | ko01230; Metabolism; Global and overview maps; Biosynthesis of amino acids | ko00030; Metabolism; Carbohydrate metabolism; Pentose phosphate pathway | ko00710; Metabolism; Energy metabolism; Carbon fixation in photosynthetic organisms}	{At3g04790; KOG3075 Ribose 5-phosphate isomerase G Carbohydrate transport and metabolism ;}	{GO:0004751; ribose-5-phosphate isomerase activity; molecular_function GO:0009052; pentose-phosphate shunt, non-oxidative branch; biological_process}	{NA}	{PF06026:Ribose 5-phosphate isomerase A (phosphoriboisomerase A)}
transcript_HQ_Ha_transcript25843/f5p0/912	{GAQ88443.1; PsbP domain-containing protein 3 [Klebsormidium flaccidum]}	{sp|Q9S720|PPD3_ARATH; PsbP domain-containing protein 3, chloroplastic OS=Arabidopsis thaliana GN=PPD3 PE=1 SV=2}	{sot:102602673; - - - - -}	{NA}	{GO:0050840; extracellular matrix binding; molecular_function GO:0005509; calcium ion binding; molecular_function GO:0009523; photosystem II; cellular_component GO:0005576; NA GO:0009654; oxygen evolving complex; cellular_component GO:0019898; extrinsic to membrane; cellular_component GO:0015979; photosynthesis; biological_process}	{NA}	{PF07174:Fibronectin-attachment protein (FAP) PF01789:PsbP}
transcript_HQ_Ha_transcript11989/f2p0/2053	{XP_001692993.1; glycine cleavage system, P protein [Chlamydomonas reinhardtii]}	{sp|Q9RTF5|GCSP_DEIRA; Glycine dehydrogenase (decarboxylating) OS=Deinococcus radiodurans (strain ATCC 13939 / DSM 20539 / JCM 16871 / LMG 4051 / NBRC 15346 / NCIMB 9279 / R1 / VKM B-1422) GN=gcvP PE=3 SV=1}	{ccp:CHC_T00009122001; K00281 GLDC, gcvP glycine dehydrogenase 1.4.4.2 ko01200; Metabolism; Global and overview maps; Carbon metabolism | ko00630; Metabolism; Carbohydrate metabolism; Glyoxylate and dicarboxylate metabolism | ko00260; Metabolism; Amino acid metabolism; Glycine, serine and threonine metabolism}	{At2g26080; KOG2040 Glycine dehydrogenase (decarboxylating) E Amino acid transport and metabolism ;}	{GO:0055114; oxidation-reduction process; biological_process GO:0006546; glycine catabolic process; biological_process GO:0004375; glycine dehydrogenase (decarboxylating) activity; molecular_function GO:0006520; cellular amino acid metabolic process; biological_process GO:0016829; lyase activity; molecular_function}	{XM_001692941.1; Chlamydomonas reinhardtii glycine cleavage system, P protein (GCSP) mRNA, complete cds}	{PF02347:Glycine cleavage system P-protein PF01212:Beta-eliminating lyase}
transcript_HQ_Ha_transcript15260/f2p0/1825	{XP_001692993.1; glycine cleavage system, P protein [Chlamydomonas reinhardtii]}	{sp|Q9RTF5|GCSP_DEIRA; Glycine dehydrogenase (decarboxylating) OS=Deinococcus radiodurans (strain ATCC 13939 / DSM 20539 / JCM 16871 / LMG 4051 / NBRC 15346 / NCIMB 9279 / R1 / VKM B-1422) GN=gcvP PE=3 SV=1}	{ccp:CHC_T00009122001; K00281 GLDC, gcvP glycine dehydrogenase 1.4.4.2 ko01200; Metabolism; Global and overview maps; Carbon metabolism | ko00630; Metabolism; Carbohydrate metabolism; Glyoxylate and dicarboxylate metabolism | ko00260; Metabolism; Amino acid metabolism; Glycine, serine and threonine metabolism}	{At2g26080; KOG2040 Glycine dehydrogenase (decarboxylating) E Amino acid transport and metabolism ;}	{GO:0055114; oxidation-reduction process; biological_process GO:0006546; glycine catabolic process; biological_process GO:0004375; glycine dehydrogenase (decarboxylating) activity; molecular_function GO:0006520; cellular amino acid metabolic process; biological_process GO:0016829; lyase activity; molecular_function}	{XM_001692941.1; Chlamydomonas reinhardtii glycine cleavage system, P protein (GCSP) mRNA, complete cds}	{PF02347:Glycine cleavage system P-protein PF01212:Beta-eliminating lyase}
transcript_HQ_Ha_transcript5019/f2p0/2896	{CDP08258.1; unnamed protein product [Coffea canephora]}	{sp|Q9RTF5|GCSP_DEIRA; Glycine dehydrogenase (decarboxylating) OS=Deinococcus radiodurans (strain ATCC 13939 / DSM 20539 / JCM 16871 / LMG 4051 / NBRC 15346 / NCIMB 9279 / R1 / VKM B-1422) GN=gcvP PE=3 SV=1}	{ppp:PHYPADRAFT_203706; K00281 GLDC, gcvP glycine dehydrogenase 1.4.4.2 ko01200; Metabolism; Global and overview maps; Carbon metabolism | ko00630; Metabolism; Carbohydrate metabolism; Glyoxylate and dicarboxylate metabolism | ko00260; Metabolism; Amino acid metabolism; Glycine, serine and threonine metabolism}	{At4g33010; KOG2040 Glycine dehydrogenase (decarboxylating) E Amino acid transport and metabolism ;}	{GO:0055114; oxidation-reduction process; biological_process GO:0006546; glycine catabolic process; biological_process GO:0006520; cellular amino acid metabolic process; biological_process GO:0004375; glycine dehydrogenase (decarboxylating) activity; molecular_function GO:0016829; lyase activity; molecular_function}	{XM_001692941.1; Chlamydomonas reinhardtii glycine cleavage system, P protein (GCSP) mRNA, complete cds}	{PF02347:Glycine cleavage system P-protein PF01212:Beta-eliminating lyase}
transcript_HQ_Ha_transcript9359/f11p0/2312	{XP_001692993.1; glycine cleavage system, P protein [Chlamydomonas reinhardtii]}	{sp|Q9RTF5|GCSP_DEIRA; Glycine dehydrogenase (decarboxylating) OS=Deinococcus radiodurans (strain ATCC 13939 / DSM 20539 / JCM 16871 / LMG 4051 / NBRC 15346 / NCIMB 9279 / R1 / VKM B-1422) GN=gcvP PE=3 SV=1}	{cre:CHLREDRAFT_136984; K00281 GLDC, gcvP glycine dehydrogenase 1.4.4.2 ko01200; Metabolism; Global and overview maps; Carbon metabolism | ko00630; Metabolism; Carbohydrate metabolism; Glyoxylate and dicarboxylate metabolism | ko00260; Metabolism; Amino acid metabolism; Glycine, serine and threonine metabolism}	{At2g26080; KOG2040 Glycine dehydrogenase (decarboxylating) E Amino acid transport and metabolism ;}	{GO:0055114; oxidation-reduction process; biological_process GO:0006520; cellular amino acid metabolic process; biological_process GO:0004375; glycine dehydrogenase (decarboxylating) activity; molecular_function GO:0006546; glycine catabolic process; biological_process GO:0016829; lyase activity; molecular_function}	{XM_001692941.1; Chlamydomonas reinhardtii glycine cleavage system, P protein (GCSP) mRNA, complete cds}	{PF01212:Beta-eliminating lyase PF02347:Glycine cleavage system P-protein}
transcript_HQ_Ha_transcript32753/f2p0/556	{GAQ82016.1; putative Mitochondrial or chloroplast ribosomal protein L20 [Klebsormidium flaccidum]}	{sp|Q9RSW7|RL20_DEIRA; 50S ribosomal protein L20 OS=Deinococcus radiodurans (strain ATCC 13939 / DSM 20539 / JCM 16871 / LMG 4051 / NBRC 15346 / NCIMB 9279 / R1 / VKM B-1422) GN=rplT PE=1 SV=1}	{ath:AT1G16740; K02887 RP-L20, MRPL20, rplT large subunit ribosomal protein L20 - ko03010; Genetic Information Processing; Translation; Ribosome}	{At1g16740; KOG4707 Mitochondrial/chloroplast ribosomal protein L20 J Translation, ribosomal structure and biogenesis ;}	{NA}	{NA}	{NA}
transcript_HQ_Ha_transcript13863/f3p0/1913	{XP_003074294.1; putative exopolyphosphatase (ISS) [Ostreococcus tauri]}	{sp|Q9RRB7|PPAC_DEIRA; Probable manganese-dependent inorganic pyrophosphatase OS=Deinococcus radiodurans (strain ATCC 13939 / DSM 20539 / JCM 16871 / LMG 4051 / NBRC 15346 / NCIMB 9279 / R1 / VKM B-1422) GN=ppaC PE=1 SV=1}	{ota:Ot01g02340; - - - - -}	{NA}	{GO:0016462; pyrophosphatase activity; molecular_function GO:0005737; cytoplasm; cellular_component}	{NA}	{PF02833:DHHA2 domain}
transcript_HQ_Ha_transcript24670/f2p0/985	{XP_003074294.1; putative exopolyphosphatase (ISS) [Ostreococcus tauri]}	{sp|Q9RRB7|PPAC_DEIRA; Probable manganese-dependent inorganic pyrophosphatase OS=Deinococcus radiodurans (strain ATCC 13939 / DSM 20539 / JCM 16871 / LMG 4051 / NBRC 15346 / NCIMB 9279 / R1 / VKM B-1422) GN=ppaC PE=1 SV=1}	{ota:Ot01g02340; - - - - -}	{NA}	{GO:0005737; cytoplasm; cellular_component GO:0016462; pyrophosphatase activity; molecular_function}	{NA}	{PF02833:DHHA2 domain}
transcript_HQ_Ha_transcript2898/f2p0/3445	{XP_003079022.1; unnamed protein product [Ostreococcus tauri]}	{sp|Q9R1Z8|VINEX_MOUSE; Vinexin OS=Mus musculus GN=Sorbs3 PE=1 SV=1}	{ota:Ot04g05050; - - - - -}	{Hs19923335; KOG4225 Sorbin and SH3 domain-containing protein T Signal transduction mechanisms ;}	{GO:0005509; calcium ion binding; molecular_function GO:0005515; protein binding; molecular_function}	{NA}	{PF14604:Variant SH3 domain PF13833:EF-hand domain pair PF00018:SH3 domain PF00036:EF hand PF13499:EF-hand domain pair PF13405:EF-hand domain}
transcript_HQ_Ha_transcript1160/f2p0/4648	{XP_001777826.1; ATP-binding cassette transporter, subfamily C, member 11, group MRP protein PpABCC11 [Physcomitrella patens]}	{sp|Q9R1X5|MRP5_MOUSE; Multidrug resistance-associated protein 5 OS=Mus musculus GN=Abcc5 PE=1 SV=2}	{ccp:CHC_T00000803001; K05665 ABCC1 ATP-binding cassette, subfamily C (CFTR/MRP), member 1 - ko02010; Environmental Information Processing; Membrane transport; ABC transporters | ko04071; Environmental Information Processing; Signal transduction; Sphingolipid signaling pathway | ko04977; Organismal Systems; Digestive system; Vitamin digestion and absorption | ko05206; Human Diseases; Cancers: Ove…	{7298517; KOG0054 Multidrug resistance-associated protein/mitoxantrone resistance protein, ABC superfamily Q Secondary metabolites biosynthesis, transport and catabolism ;}	{GO:0042626; ATPase activity, coupled to transmembrane movement of substances; molecular_function GO:0055085; transmembrane transport; biological_process GO:0016887; ATPase activity; molecular_function GO:0005525; GTP binding; molecular_function GO:0005524; ATP binding; molecular_function GO:0016021; integral to membrane; cellular_component GO:0003924; GTPase activity; molecular_function GO:00068…	{NA}	{PF00005:ABC transporter PF01926:50S ribosome-binding GTPase PF03193:Protein of unknown function, DUF258 PF00664:ABC transporter transmembrane region}
transcript_HQ_Ha_transcript3401/f4p0/3279	{GAQ87896.1; calpain-type cysteine protease family [Klebsormidium flaccidum]}	{sp|Q9R1S8|CAN7_MOUSE; Calpain-7 OS=Mus musculus GN=Capn7 PE=2 SV=1}	{pper:PRUPE_ppa000045mg; - - - - -}	{Hs7656959; KOG0045 Cytosolic Ca2+-dependent cysteine protease (calpain), large subunit (EF-Hand protein superfamily) OT Posttranslational modification, protein turnover, chaperones ; Signal transduction mechanisms ;}	{GO:0006508; proteolysis; biological_process GO:0004198; calcium-dependent cysteine-type endopeptidase activity; molecular_function GO:0005622; intracellular; cellular_component}	{NA}	{PF00648:Calpain family cysteine protease}
transcript_HQ_Ha_transcript7886/f2p0/2438	{XP_002505119.1; predicted protein [Micromonas commoda]}	{sp|Q9R1J0|NSDHL_MOUSE; Sterol-4-alpha-carboxylate 3-dehydrogenase, decarboxylating OS=Mus musculus GN=Nsdhl PE=1 SV=1}	{mis:MICPUN_62297; - - - - -}	{Hs8393516; KOG1430 C-3 sterol dehydrogenase/3-beta-hydroxysteroid dehydrogenase and related dehydrogenases IE Lipid transport and metabolism ; Amino acid transport and metabolism ;}	{GO:0032259; methylation; biological_process GO:0055114; oxidation-reduction process; biological_process GO:0019354; siroheme biosynthetic process; biological_process GO:0008168; methyltransferase activity; molecular_function GO:0006813; potassium ion transport; biological_process GO:0006779; porphyrin biosynthetic process; biological_process GO:0003824; NA GO:0043115; precorrin-2 dehydrogenase a…	{NA}	{PF03435:Saccharopine dehydrogenase NADP binding domain PF00070:Pyridine nucleotide-disulphide oxidoreductase PF01073:3-beta hydroxysteroid dehydrogenase/isomerase family PF01728:FtsJ-like methyltransferase PF01370:NAD dependent epimerase/dehydratase family PF02254:TrkA-N domain PF13241:Putative NAD(P)-binding}
transcript_HQ_Ha_transcript25671/f2p0/937	{XP_008793354.1; PREDICTED: dnaJ protein P58IPK homolog [Phoenix dactylifera]}	{sp|Q9R0T3|DNJC3_RAT; DnaJ homolog subfamily C member 3 OS=Rattus norvegicus GN=Dnajc3 PE=1 SV=3}	{pda:103709669; K09523 DNAJC3 DnaJ homolog subfamily C member 3 - ko04141; Genetic Information Processing; Folding, sorting and degradation; Protein processing in endoplasmic reticulum | ko05164; Human Diseases; Infectious diseases: Viral; Influenza A}	{At5g03160; KOG0550 Molecular chaperone (DnaJ superfamily) O Posttranslational modification, protein turnover, chaperones ;}	{NA}	{NA}	{NA}
transcript_HQ_Ha_transcript17574/f8p0/1593	{KXZ51950.1; hypothetical protein GPECTOR_11g74 [Gonium pectorale]}	{sp|Q9R0Q9|MPU1_MOUSE; Mannose-P-dolichol utilization defect 1 protein OS=Mus musculus GN=Mpdu1 PE=1 SV=1}	{cre:CHLREDRAFT_119878; K09660 MPDU1 mannose-P-dolichol utilization defect 1 - -}	{Hs4759110; KOG3211 Predicted endoplasmic reticulum membrane protein Lec35/MPDU1 involved in monosaccharide-P-dolichol utilization R General function prediction only ;}	{NA}	{NA}	{NA}
transcript_HQ_Ha_transcript30852/f2p0/628	{XP_002952228.1; hypothetical protein VOLCADRAFT_118068 [Volvox carteri f. nagariensis]}	{sp|Q9R0D8|WDR54_MOUSE; WD repeat-containing protein 54 OS=Mus musculus GN=Wdr54 PE=1 SV=1}	{NA}	{NA}	{GO:0005515; protein binding; molecular_function}	{NA}	{PF00400:WD domain, G-beta repeat}
transcript_HQ_Ha_transcript21899/f4p0/1266	{XP_015695895.1; PREDICTED: pre-mRNA-splicing factor CWC24-like isoform X2 [Oryza brachyantha]}	{sp|Q9QZS2|RNF4_MOUSE; E3 ubiquitin-protein ligase RNF4 OS=Mus musculus GN=Rnf4 PE=1 SV=1}	{pmum:103322679; - - - - -}	{7296664; KOG0320 Predicted E3 ubiquitin ligase O Posttranslational modification, protein turnover, chaperones ;}	{GO:0061630; NA GO:0008270; zinc ion binding; molecular_function GO:0046872; metal ion binding; molecular_function GO:0005515; protein binding; molecular_function}	{NA}	{PF11789:Zinc-finger of the MIZ type in Nse subunit PF12678:RING-H2 zinc finger domain PF17123:RING-like zinc finger PF16685:zinc RING finger of MSL2 PF13639:Ring finger domain PF00097:Zinc finger, C3HC4 type (RING finger) PF14634:zinc-RING finger domain}
transcript_HQ_Ha_transcript37756/f2p0/398	{JAT45680.1; DCN1-like protein 2 [Anthurium amnicola]}	{sp|Q9QZ73|DCNL1_MOUSE; DCN1-like protein 1 OS=Mus musculus GN=Dcun1d1 PE=1 SV=1}	{gsl:Gasu_55670; K17822 DCUN1D1_2 DCN1-like protein 1/2 - -}	{Hs10190678; KOG3077 Uncharacterized conserved protein S Function unknown ;}	{NA}	{NA}	{NA}
transcript_HQ_Ha_transcript10682/f3p0/2174	{XP_002505603.1; DnaJ family-like protein [Micromonas commoda]}	{sp|Q9QYI3|DNJC7_MOUSE; DnaJ homolog subfamily C member 7 OS=Mus musculus GN=Dnajc7 PE=1 SV=2}	{mis:MICPUN_63802; K09527 DNAJC7 DnaJ homolog subfamily C member 7 - -}	{Hs4507713; KOG0550 Molecular chaperone (DnaJ superfamily) O Posttranslational modification, protein turnover, chaperones ;}	{GO:0042802; identical protein binding; molecular_function GO:0005515; protein binding; molecular_function}	{NA}	{PF13414:TPR repeat PF13181:Tetratricopeptide repeat PF13374:Tetratricopeptide repeat PF13371:Tetratricopeptide repeat PF07721:Tetratricopeptide repeat PF00515:Tetratricopeptide repeat PF13176:Tetratricopeptide repeat}
transcript_HQ_Ha_transcript4137/f8p0/3072	{XP_002505603.1; DnaJ family-like protein [Micromonas commoda]}	{sp|Q9QYI3|DNJC7_MOUSE; DnaJ homolog subfamily C member 7 OS=Mus musculus GN=Dnajc7 PE=1 SV=2}	{mis:MICPUN_63802; K09527 DNAJC7 DnaJ homolog subfamily C member 7 - -}	{Hs4507713; KOG0550 Molecular chaperone (DnaJ superfamily) O Posttranslational modification, protein turnover, chaperones ;}	{GO:0042802; identical protein binding; molecular_function GO:0005515; protein binding; molecular_function}	{NA}	{PF13371:Tetratricopeptide repeat PF13414:TPR repeat PF13181:Tetratricopeptide repeat PF13374:Tetratricopeptide repeat PF13176:Tetratricopeptide repeat PF00515:Tetratricopeptide repeat PF07721:Tetratricopeptide repeat}
transcript_HQ_Ha_transcript9935/f17p0/2222	{XP_002505603.1; DnaJ family-like protein [Micromonas commoda]}	{sp|Q9QYI3|DNJC7_MOUSE; DnaJ homolog subfamily C member 7 OS=Mus musculus GN=Dnajc7 PE=1 SV=2}	{mis:MICPUN_63802; K09527 DNAJC7 DnaJ homolog subfamily C member 7 - -}	{Hs4507713; KOG0550 Molecular chaperone (DnaJ superfamily) O Posttranslational modification, protein turnover, chaperones ;}	{GO:0005515; protein binding; molecular_function GO:0042802; identical protein binding; molecular_function}	{NA}	{PF00515:Tetratricopeptide repeat PF07721:Tetratricopeptide repeat PF13176:Tetratricopeptide repeat PF13181:Tetratricopeptide repeat PF13414:TPR repeat PF13374:Tetratricopeptide repeat PF13371:Tetratricopeptide repeat}
transcript_HQ_Ha_transcript1216/f4p0/4519	{XP_001689793.1; predicted protein [Chlamydomonas reinhardtii]}	{sp|Q9QY96|CASR_MOUSE; Extracellular calcium-sensing receptor OS=Mus musculus GN=Casr PE=1 SV=2}	{cre:CHLREDRAFT_146939; - - - - -}	{Hs4557411; KOG1056 Glutamate-gated metabotropic ion channel receptor subunit GRM2 and related subunits, G-protein coupled receptor superfamily PT Inorganic ion transport and metabolism ; Signal transduction mechanisms ;}	{NA}	{NA}	{NA}
transcript_HQ_Ha_transcript26673/f2p0/850	{KNA05229.1; hypothetical protein SOVF_192310 isoform A [Spinacia oleracea]}	{sp|Q9QXN3|TRIP4_MOUSE; Activating signal cointegrator 1 OS=Mus musculus GN=Trip4 PE=1 SV=2}	{bvg:104887956; - - - - -}	{Hs7706431; KOG2845 Activating signal cointegrator 1 K Transcription ;}	{NA}	{NA}	{NA}
transcript_HQ_Ha_transcript14685/f3p0/1831	{XP_002509199.1; predicted protein [Micromonas commoda]}	{sp|Q9QWG7|ST1B1_MOUSE; Sulfotransferase family cytosolic 1B member 1 OS=Mus musculus GN=Sult1b1 PE=1 SV=2}	{mis:MICPUN_63276; K01025 - E2.8.2.- 2.8.2.- -}	{CE23282; KOG1584 Sulfotransferase R General function prediction only ;}	{GO:0008146; sulfotransferase activity; molecular_function}	{NA}	{PF00685:Sulfotransferase domain}
transcript_HQ_Ha_transcript16970/f4p0/1647	{XP_002509199.1; predicted protein [Micromonas commoda]}	{sp|Q9QWG7|ST1B1_MOUSE; Sulfotransferase family cytosolic 1B member 1 OS=Mus musculus GN=Sult1b1 PE=1 SV=2}	{mis:MICPUN_63276; K01025 - E2.8.2.- 2.8.2.- -}	{CE23282; KOG1584 Sulfotransferase R General function prediction only ;}	{GO:0008146; sulfotransferase activity; molecular_function}	{NA}	{PF00685:Sulfotransferase domain}
transcript_HQ_Ha_transcript5772/f2p0/2720	{GAQ82840.1; Prolyl oligopeptidase family protein [Klebsormidium flaccidum]}	{sp|Q9QUR6|PPCE_MOUSE; Prolyl endopeptidase OS=Mus musculus GN=Prep PE=1 SV=1}	{cvr:CHLNCDRAFT_31842; K01322 PREP prolyl oligopeptidase 3.4.21.26 ko04614; Organismal Systems; Endocrine system; Renin-angiotensin system}	{Hs20149545; KOG2237 Predicted serine protease O Posttranslational modification, protein turnover, chaperones ;}	{GO:0006508; proteolysis; biological_process GO:0008236; serine-type peptidase activity; molecular_function GO:0070008; serine-type exopeptidase activity; molecular_function GO:0004252; serine-type endopeptidase activity; molecular_function}	{NA}	{PF00326:Prolyl oligopeptidase family PF02897:Prolyl oligopeptidase, N-terminal beta-propeller domain}
transcript_HQ_Ha_transcript12202/f2p0/2040	{BAJ97146.1; predicted protein [Hordeum vulgare subsp. vulgare]}	{sp|Q9PTY0|ATPB_CYPCA; ATP synthase subunit beta, mitochondrial OS=Cyprinus carpio GN=atp5b PE=2 SV=1}	{gsl:Gasu_47560; K02133 ATPeF1B, ATP5B, ATP2 F-type H+-transporting ATPase subunit beta 3.6.3.14 ko00190; Metabolism; Energy metabolism; Oxidative phosphorylation | ko05010; Human Diseases; Neurodegenerative diseases; Alzheimer's disease | ko05012; Human Diseases; Neurodegenerative diseases; Parkinson's disease | ko05016; Human Diseases; Neurodegenerative diseases; Huntington's disease}	{Hs4502295; KOG1350 F0F1-type ATP synthase, beta subunit C Energy production and conversion ;}	{GO:0005524; ATP binding; molecular_function GO:0015992; proton transport; biological_process GO:0005525; GTP binding; molecular_function GO:0043531; ADP binding; molecular_function GO:0046034; ATP metabolic process; biological_process GO:0003924; GTPase activity; molecular_function}	{X61624.1; Chlamydomonas reinhardtii atp2 (atpB) mRNA}	{PF01637:ATPase domain predominantly from Archaea PF03193:Protein of unknown function, DUF258 PF00006:ATP synthase alpha/beta family, nucleotide-binding domain PF00004:ATPase family associated with various cellular activities (AAA) PF02874:ATP synthase alpha/beta family, beta-barrel domain PF00931:NB-ARC domain}
transcript_HQ_Ha_transcript12800/f5p0/2024	{BAJ97146.1; predicted protein [Hordeum vulgare subsp. vulgare]}	{sp|Q9PTY0|ATPB_CYPCA; ATP synthase subunit beta, mitochondrial OS=Cyprinus carpio GN=atp5b PE=2 SV=1}	{mis:MICPUN_107337; K02133 ATPeF1B, ATP5B, ATP2 F-type H+-transporting ATPase subunit beta 3.6.3.14 ko00190; Metabolism; Energy metabolism; Oxidative phosphorylation | ko05010; Human Diseases; Neurodegenerative diseases; Alzheimer's disease | ko05012; Human Diseases; Neurodegenerative diseases; Parkinson's disease | ko05016; Human Diseases; Neurodegenerative diseases; Huntington's disease}	{CE01186; KOG1350 F0F1-type ATP synthase, beta subunit C Energy production and conversion ;}	{GO:0046034; ATP metabolic process; biological_process GO:0003924; GTPase activity; molecular_function GO:0005524; ATP binding; molecular_function GO:0015992; proton transport; biological_process GO:0005525; GTP binding; molecular_function}	{X61624.1; Chlamydomonas reinhardtii atp2 (atpB) mRNA}	{PF00006:ATP synthase alpha/beta family, nucleotide-binding domain PF03193:Protein of unknown function, DUF258 PF02874:ATP synthase alpha/beta family, beta-barrel domain PF00004:ATPase family associated with various cellular activities (AAA)}
transcript_HQ_Ha_transcript19617/f5p0/1412	{BAJ97146.1; predicted protein [Hordeum vulgare subsp. vulgare]}	{sp|Q9PTY0|ATPB_CYPCA; ATP synthase subunit beta, mitochondrial OS=Cyprinus carpio GN=atp5b PE=2 SV=1}	{olu:OSTLU_119590; K02133 ATPeF1B, ATP5B, ATP2 F-type H+-transporting ATPase subunit beta 3.6.3.14 ko00190; Metabolism; Energy metabolism; Oxidative phosphorylation | ko05010; Human Diseases; Neurodegenerative diseases; Alzheimer's disease | ko05012; Human Diseases; Neurodegenerative diseases; Parkinson's disease | ko05016; Human Diseases; Neurodegenerative diseases; Huntington's disease}	{CE01186; KOG1350 F0F1-type ATP synthase, beta subunit C Energy production and conversion ;}	{GO:0005525; GTP binding; molecular_function GO:0005524; ATP binding; molecular_function GO:0015992; proton transport; biological_process GO:0046034; ATP metabolic process; biological_process GO:0003924; GTPase activity; molecular_function}	{X61624.1; Chlamydomonas reinhardtii atp2 (atpB) mRNA}	{PF02874:ATP synthase alpha/beta family, beta-barrel domain PF00004:ATPase family associated with various cellular activities (AAA) PF00006:ATP synthase alpha/beta family, nucleotide-binding domain PF03193:Protein of unknown function, DUF258}
transcript_HQ_Ha_transcript20376/f2p0/1335	{BAJ97146.1; predicted protein [Hordeum vulgare subsp. vulgare]}	{sp|Q9PTY0|ATPB_CYPCA; ATP synthase subunit beta, mitochondrial OS=Cyprinus carpio GN=atp5b PE=2 SV=1}	{olu:OSTLU_119590; K02133 ATPeF1B, ATP5B, ATP2 F-type H+-transporting ATPase subunit beta 3.6.3.14 ko00190; Metabolism; Energy metabolism; Oxidative phosphorylation | ko05010; Human Diseases; Neurodegenerative diseases; Alzheimer's disease | ko05012; Human Diseases; Neurodegenerative diseases; Parkinson's disease | ko05016; Human Diseases; Neurodegenerative diseases; Huntington's disease}	{CE01186; KOG1350 F0F1-type ATP synthase, beta subunit C Energy production and conversion ;}	{GO:0005524; ATP binding; molecular_function GO:0015992; proton transport; biological_process GO:0005525; GTP binding; molecular_function GO:0046034; ATP metabolic process; biological_process GO:0003924; GTPase activity; molecular_function}	{X61624.1; Chlamydomonas reinhardtii atp2 (atpB) mRNA}	{PF03193:Protein of unknown function, DUF258 PF00006:ATP synthase alpha/beta family, nucleotide-binding domain PF02874:ATP synthase alpha/beta family, beta-barrel domain}
transcript_HQ_Ha_transcript2913/f2p0/3448	{XP_003057080.1; voltage-gated ion channel superfamily [Micromonas pusilla CCMP1545]}	{sp|Q9PT84|KCNH6_CHICK; Potassium voltage-gated channel subfamily H member 6 OS=Gallus gallus GN=KCNH6 PE=2 SV=2}	{mpp:MICPUCDRAFT_56867; - - - - -}	{Hs15150797; KOG0498 K+-channel ERG and related proteins, contain PAS/PAC sensor domain PT Inorganic ion transport and metabolism ; Signal transduction mechanisms ;}	{GO:0005216; ion channel activity; molecular_function GO:0055085; transmembrane transport; biological_process GO:0006811; ion transport; biological_process GO:0016020; membrane; cellular_component}	{NA}	{PF00520:Ion transport protein}
transcript_HQ_Ha_transcript6353/f2p0/2623	{GAQ88533.1; K+-channel ERG and related proteins [Klebsormidium flaccidum]}	{sp|Q9PT84|KCNH6_CHICK; Potassium voltage-gated channel subfamily H member 6 OS=Gallus gallus GN=KCNH6 PE=2 SV=2}	{mis:MICPUN_98786; - - - - -}	{Hs15150797; KOG0498 K+-channel ERG and related proteins, contain PAS/PAC sensor domain PT Inorganic ion transport and metabolism ; Signal transduction mechanisms ;}	{GO:0046782; regulation of viral transcription; biological_process}	{NA}	{PF04947:Poxvirus Late Transcription Factor VLTF3 like }
transcript_HQ_Ha_transcript1244/f3p0/4530	{XP_007513290.1; adenylate cyclase [Bathycoccus prasinos]}	{sp|Q9PBK3|PSTS_XYLFA; Phosphate-binding protein PstS OS=Xylella fastidiosa (strain 9a5c) GN=pstS PE=3 SV=1}	{bpg:Bathy05g00240; - - - - -}	{Hs10835015; KOG1055 GABA-B ion channel receptor subunit GABABR1 and related subunits, G-protein coupled receptor superfamily PET Inorganic ion transport and metabolism ; Amino acid transport and metabolism ; Signal transduction mechanisms ;}	{GO:0016021; integral to membrane; cellular_component GO:0005215; NA GO:0007186; G-protein coupled receptor protein signaling pathway; biological_process GO:0004930; G-protein coupled receptor activity; molecular_function}	{NA}	{PF12822:Protein of unknown function (DUF3816) PF00003:7 transmembrane sweet-taste receptor of 3 GCPR}
transcript_HQ_Ha_transcript1588/f3p0/4180	{XP_007513290.1; adenylate cyclase [Bathycoccus prasinos]}	{sp|Q9PBK3|PSTS_XYLFA; Phosphate-binding protein PstS OS=Xylella fastidiosa (strain 9a5c) GN=pstS PE=3 SV=1}	{bpg:Bathy05g00240; - - - - -}	{7300772; KOG1055 GABA-B ion channel receptor subunit GABABR1 and related subunits, G-protein coupled receptor superfamily PET Inorganic ion transport and metabolism ; Amino acid transport and metabolism ; Signal transduction mechanisms ;}	{GO:0016021; integral to membrane; cellular_component GO:0004930; G-protein coupled receptor activity; molecular_function GO:0007186; G-protein coupled receptor protein signaling pathway; biological_process}	{NA}	{PF00003:7 transmembrane sweet-taste receptor of 3 GCPR}
transcript_HQ_Ha_transcript1770/f2p0/4061	{XP_007513290.1; adenylate cyclase [Bathycoccus prasinos]}	{sp|Q9PBK3|PSTS_XYLFA; Phosphate-binding protein PstS OS=Xylella fastidiosa (strain 9a5c) GN=pstS PE=3 SV=1}	{bpg:Bathy05g00240; - - - - -}	{Hs10835015; KOG1055 GABA-B ion channel receptor subunit GABABR1 and related subunits, G-protein coupled receptor superfamily PET Inorganic ion transport and metabolism ; Amino acid transport and metabolism ; Signal transduction mechanisms ;}	{GO:0005215; NA GO:0004930; G-protein coupled receptor activity; molecular_function GO:0007186; G-protein coupled receptor protein signaling pathway; biological_process GO:0016021; integral to membrane; cellular_component}	{NA}	{PF00003:7 transmembrane sweet-taste receptor of 3 GCPR PF12822:Protein of unknown function (DUF3816)}
transcript_HQ_Ha_transcript2009/f2p0/3908	{XP_007513290.1; adenylate cyclase [Bathycoccus prasinos]}	{sp|Q9PBK3|PSTS_XYLFA; Phosphate-binding protein PstS OS=Xylella fastidiosa (strain 9a5c) GN=pstS PE=3 SV=1}	{bpg:Bathy05g00240; - - - - -}	{Hs10835015; KOG1055 GABA-B ion channel receptor subunit GABABR1 and related subunits, G-protein coupled receptor superfamily PET Inorganic ion transport and metabolism ; Amino acid transport and metabolism ; Signal transduction mechanisms ;}	{GO:0016021; integral to membrane; cellular_component GO:0004930; G-protein coupled receptor activity; molecular_function GO:0007186; G-protein coupled receptor protein signaling pathway; biological_process}	{NA}	{PF00003:7 transmembrane sweet-taste receptor of 3 GCPR}
transcript_HQ_Ha_transcript2353/f5p0/3692	{XP_007513290.1; adenylate cyclase [Bathycoccus prasinos]}	{sp|Q9PBK3|PSTS_XYLFA; Phosphate-binding protein PstS OS=Xylella fastidiosa (strain 9a5c) GN=pstS PE=3 SV=1}	{bpg:Bathy05g00240; - - - - -}	{7300772; KOG1055 GABA-B ion channel receptor subunit GABABR1 and related subunits, G-protein coupled receptor superfamily PET Inorganic ion transport and metabolism ; Amino acid transport and metabolism ; Signal transduction mechanisms ;}	{GO:0004930; G-protein coupled receptor activity; molecular_function GO:0007186; G-protein coupled receptor protein signaling pathway; biological_process GO:0016021; integral to membrane; cellular_component}	{NA}	{PF00003:7 transmembrane sweet-taste receptor of 3 GCPR}
transcript_HQ_Ha_transcript2474/f2p0/3627	{XP_007513290.1; adenylate cyclase [Bathycoccus prasinos]}	{sp|Q9PBK3|PSTS_XYLFA; Phosphate-binding protein PstS OS=Xylella fastidiosa (strain 9a5c) GN=pstS PE=3 SV=1}	{bpg:Bathy05g00240; - - - - -}	{7300772; KOG1055 GABA-B ion channel receptor subunit GABABR1 and related subunits, G-protein coupled receptor superfamily PET Inorganic ion transport and metabolism ; Amino acid transport and metabolism ; Signal transduction mechanisms ;}	{GO:0016021; integral to membrane; cellular_component GO:0004930; G-protein coupled receptor activity; molecular_function GO:0007186; G-protein coupled receptor protein signaling pathway; biological_process}	{NA}	{PF00003:7 transmembrane sweet-taste receptor of 3 GCPR}
transcript_HQ_Ha_transcript17651/f2p0/1583	{KXZ56593.1; hypothetical protein GPECTOR_1g533 [Gonium pectorale]}	{sp|Q9P7V8|MPCP_SCHPO; Probable mitochondrial phosphate carrier protein OS=Schizosaccharomyces pombe (strain 972 / ATCC 24843) GN=SPBC1703.13c PE=3 SV=1}	{gsl:Gasu_35930; K15102 SLC25A3, PHC, PIC solute carrier family 25 (mitochondrial phosphate transporter), member 3 - -}	{SPBC1703.13c; KOG0767 Mitochondrial phosphate carrier protein C Energy production and conversion ;}	{NA}	{NA}	{NA}
transcript_HQ_Ha_transcript31181/f5p0/613	{JAT56945.1; putative mitochondrial phosphate carrier protein [Anthurium amnicola]}	{sp|Q9P7V8|MPCP_SCHPO; Probable mitochondrial phosphate carrier protein OS=Schizosaccharomyces pombe (strain 972 / ATCC 24843) GN=SPBC1703.13c PE=3 SV=1}	{ccp:CHC_T00003058001; K15102 SLC25A3, PHC, PIC solute carrier family 25 (mitochondrial phosphate transporter), member 3 - -}	{SPBC1703.13c; KOG0767 Mitochondrial phosphate carrier protein C Energy production and conversion ;}	{NA}	{NA}	{NA}
transcript_HQ_Ha_transcript10320/f3p0/2192	{XP_013900816.1; ubiquitin-conjugating enzyme E2 H [Monoraphidium neglectum]}	{sp|Q9P7R4|UBC8_SCHPO; Ubiquitin-conjugating enzyme E2 8 OS=Schizosaccharomyces pombe (strain 972 / ATCC 24843) GN=ubc8 PE=3 SV=1}	{gsl:Gasu_24860; K10576 UBE2H, UBC8 ubiquitin-conjugating enzyme E2 H 2.3.2.23 ko04120; Genetic Information Processing; Folding, sorting and degradation; Ubiquitin mediated proteolysis}	{SPBC211.07c; KOG0416 Ubiquitin-protein ligase O Posttranslational modification, protein turnover, chaperones ;}	{NA}	{NA}	{NA}
transcript_HQ_Ha_transcript13753/f2p0/1906	{XP_013900816.1; ubiquitin-conjugating enzyme E2 H [Monoraphidium neglectum]}	{sp|Q9P7R4|UBC8_SCHPO; Ubiquitin-conjugating enzyme E2 8 OS=Schizosaccharomyces pombe (strain 972 / ATCC 24843) GN=ubc8 PE=3 SV=1}	{gsl:Gasu_24860; K10576 UBE2H, UBC8 ubiquitin-conjugating enzyme E2 H 2.3.2.23 ko04120; Genetic Information Processing; Folding, sorting and degradation; Ubiquitin mediated proteolysis}	{SPBC211.07c; KOG0416 Ubiquitin-protein ligase O Posttranslational modification, protein turnover, chaperones ;}	{NA}	{NA}	{NA}
transcript_HQ_Ha_transcript14296/f2p0/1861	{JAT62575.1; Ubiquitin-conjugating enzyme E2 8 [Anthurium amnicola]}	{sp|Q9P7R4|UBC8_SCHPO; Ubiquitin-conjugating enzyme E2 8 OS=Schizosaccharomyces pombe (strain 972 / ATCC 24843) GN=ubc8 PE=3 SV=1}	{gsl:Gasu_24860; K10576 UBE2H, UBC8 ubiquitin-conjugating enzyme E2 H 2.3.2.23 ko04120; Genetic Information Processing; Folding, sorting and degradation; Ubiquitin mediated proteolysis}	{SPBC211.07c; KOG0416 Ubiquitin-protein ligase O Posttranslational modification, protein turnover, chaperones ;}	{NA}	{NA}	{NA}
transcript_HQ_Ha_transcript15640/f5p0/1747	{XP_013900816.1; ubiquitin-conjugating enzyme E2 H [Monoraphidium neglectum]}	{sp|Q9P7R4|UBC8_SCHPO; Ubiquitin-conjugating enzyme E2 8 OS=Schizosaccharomyces pombe (strain 972 / ATCC 24843) GN=ubc8 PE=3 SV=1}	{gsl:Gasu_24860; K10576 UBE2H, UBC8 ubiquitin-conjugating enzyme E2 H 2.3.2.23 ko04120; Genetic Information Processing; Folding, sorting and degradation; Ubiquitin mediated proteolysis}	{SPBC211.07c; KOG0416 Ubiquitin-protein ligase O Posttranslational modification, protein turnover, chaperones ;}	{NA}	{NA}	{NA}
transcript_HQ_Ha_transcript16144/f2p0/1727	{JAT62575.1; Ubiquitin-conjugating enzyme E2 8 [Anthurium amnicola]}	{sp|Q9P7R4|UBC8_SCHPO; Ubiquitin-conjugating enzyme E2 8 OS=Schizosaccharomyces pombe (strain 972 / ATCC 24843) GN=ubc8 PE=3 SV=1}	{ccp:CHC_T00009358001; K10576 UBE2H, UBC8 ubiquitin-conjugating enzyme E2 H 2.3.2.23 ko04120; Genetic Information Processing; Folding, sorting and degradation; Ubiquitin mediated proteolysis}	{SPBC211.07c; KOG0416 Ubiquitin-protein ligase O Posttranslational modification, protein turnover, chaperones ;}	{GO:0005515; protein binding; molecular_function}	{NA}	{PF05773:RWD domain}
transcript_HQ_Ha_transcript17232/f26p0/1576	{JAT62575.1; Ubiquitin-conjugating enzyme E2 8 [Anthurium amnicola]}	{sp|Q9P7R4|UBC8_SCHPO; Ubiquitin-conjugating enzyme E2 8 OS=Schizosaccharomyces pombe (strain 972 / ATCC 24843) GN=ubc8 PE=3 SV=1}	{ccp:CHC_T00009358001; K10576 UBE2H, UBC8 ubiquitin-conjugating enzyme E2 H 2.3.2.23 ko04120; Genetic Information Processing; Folding, sorting and degradation; Ubiquitin mediated proteolysis}	{SPBC211.07c; KOG0416 Ubiquitin-protein ligase O Posttranslational modification, protein turnover, chaperones ;}	{GO:0005515; protein binding; molecular_function}	{NA}	{PF05773:RWD domain}
transcript_HQ_Ha_transcript17591/f2p0/1638	{JAT62575.1; Ubiquitin-conjugating enzyme E2 8 [Anthurium amnicola]}	{sp|Q9P7R4|UBC8_SCHPO; Ubiquitin-conjugating enzyme E2 8 OS=Schizosaccharomyces pombe (strain 972 / ATCC 24843) GN=ubc8 PE=3 SV=1}	{ccp:CHC_T00009358001; K10576 UBE2H, UBC8 ubiquitin-conjugating enzyme E2 H 2.3.2.23 ko04120; Genetic Information Processing; Folding, sorting and degradation; Ubiquitin mediated proteolysis}	{SPBC211.07c; KOG0416 Ubiquitin-protein ligase O Posttranslational modification, protein turnover, chaperones ;}	{GO:0005515; protein binding; molecular_function}	{NA}	{PF05773:RWD domain}
transcript_HQ_Ha_transcript6057/f2p0/2723	{NA}	{sp|Q9P7P0|YOL4_SCHPO; Uncharacterized acyltransferase C1718.04 OS=Schizosaccharomyces pombe (strain 972 / ATCC 24843) GN=SPBC1718.04 PE=1 SV=1}	{NA}	{NA}	{GO:0008152; NA GO:0016746; transferase activity, transferring acyl groups; molecular_function}	{NA}	{PF01553:Acyltransferase}
transcript_HQ_Ha_transcript28863/f9p0/733	{BAV58192.1; H/ACA ribonucleoprotein complex subunit 3 [Ulva sp. SAP114778]}	{sp|Q9P7M5|NOP10_SCHPO; H/ACA ribonucleoprotein complex subunit 3 OS=Schizosaccharomyces pombe (strain 972 / ATCC 24843) GN=nop10 PE=3 SV=1}	{mis:MICPUN_86098; K11130 NOP10, NOLA3 H/ACA ribonucleoprotein complex subunit 3 - ko03008; Genetic Information Processing; Translation; Ribosome biogenesis in eukaryotes}	{SPAP27G11.13c; KOG3503 H/ACA snoRNP complex, subunit NOP10 A RNA processing and modification ;}	{GO:0042254; ribosome biogenesis; biological_process GO:0001522; pseudouridine synthesis; biological_process GO:0030515; snoRNA binding; molecular_function}	{NA}	{PF04135:Nucleolar RNA-binding protein, Nop10p family}
transcript_HQ_Ha_transcript18032/f6p0/1552	{BAK00435.1; predicted protein [Hordeum vulgare subsp. vulgare]}	{sp|Q9P7J8|GAD8_SCHPO; Serine/threonine-protein kinase gad8 OS=Schizosaccharomyces pombe (strain 972 / ATCC 24843) GN=gad8 PE=1 SV=1}	{egr:104432690; K04688 RPS6KB ribosomal protein S6 kinase beta 2.7.11.1 ko04012; Environmental Information Processing; Signal transduction; ErbB signaling pathway | ko04350; Environmental Information Processing; Signal transduction; TGF-beta signaling pathway | ko04371; Environmental Information Processing; Signal transduction; Apelin signaling pathway | ko04066; Environmental Information Process…	{SPCC24B10.07; KOG0598 Ribosomal protein S6 kinase and related proteins RT General function prediction only ; Signal transduction mechanisms ;}	{GO:0004672; protein kinase activity; molecular_function GO:0005524; ATP binding; molecular_function GO:0006468; protein phosphorylation; biological_process}	{NA}	{PF00069:Protein kinase domain PF07714:Protein tyrosine kinase}
transcript_HQ_Ha_transcript20064/f3p0/1378	{BAK00435.1; predicted protein [Hordeum vulgare subsp. vulgare]}	{sp|Q9P7J8|GAD8_SCHPO; Serine/threonine-protein kinase gad8 OS=Schizosaccharomyces pombe (strain 972 / ATCC 24843) GN=gad8 PE=1 SV=1}	{var:108321345; K04688 RPS6KB ribosomal protein S6 kinase beta 2.7.11.1 ko04012; Environmental Information Processing; Signal transduction; ErbB signaling pathway | ko04350; Environmental Information Processing; Signal transduction; TGF-beta signaling pathway | ko04371; Environmental Information Processing; Signal transduction; Apelin signaling pathway | ko04066; Environmental Information Process…	{SPCC24B10.07; KOG0598 Ribosomal protein S6 kinase and related proteins RT General function prediction only ; Signal transduction mechanisms ;}	{GO:0005524; ATP binding; molecular_function GO:0016773; phosphotransferase activity, alcohol group as acceptor; molecular_function GO:0004672; protein kinase activity; molecular_function GO:0006468; protein phosphorylation; biological_process GO:0016020; membrane; cellular_component}	{NA}	{PF07714:Protein tyrosine kinase PF00069:Protein kinase domain PF06293:Lipopolysaccharide kinase (Kdo/WaaP) family}
transcript_HQ_Ha_transcript24688/f2p0/982	{KGN44129.1; hypothetical protein Csa_7G200820 [Cucumis sativus]}	{sp|Q9P6K1|SFT2_SCHPO; Protein transport protein sft2 OS=Schizosaccharomyces pombe (strain 972 / ATCC 24843) GN=sft2 PE=3 SV=1}	{bdi:100833555; - - - - -}	{At5g56020; KOG2887 Membrane protein involved in ER to Golgi transport U Intracellular trafficking, secretion, and vesicular transport ;}	{GO:0016192; vesicle-mediated transport; biological_process}	{NA}	{PF04178:Got1/Sft2-like family }
transcript_HQ_Ha_transcript17255/f14p0/1622	{XP_009619448.1; PREDICTED: la-related protein 1C-like [Nicotiana tomentosiformis]}	{sp|Q9P6K0|YLA3_SCHPO; Uncharacterized HTH La-type RNA-binding protein C1527.03 OS=Schizosaccharomyces pombe (strain 972 / ATCC 24843) GN=SPAC1527.03 PE=1 SV=1}	{mus:103979494; K18757 LARP1 la-related protein 1 - -}	{SPAC1527.03; KOG2590 RNA-binding protein LARP/SRO9 and related La domain proteins OJ Posttranslational modification, protein turnover, chaperones ; Translation, ribosomal structure and biogenesis ;}	{NA}	{NA}	{NA}
transcript_LQ_Ha_transcript40696/f2p0/325	{XP_005845525.1; hypothetical protein CHLNCDRAFT_53692 [Chlorella variabilis]}	{sp|Q9P4X4|SEC17_SCHPO; Probable vesicular-fusion protein sec17 homolog OS=Schizosaccharomyces pombe (strain 972 / ATCC 24843) GN=sec17 PE=1 SV=1}	{ccp:CHC_T00002413001; K15296 NAPA, SNAPA, SEC17 alpha-soluble NSF attachment protein - ko04138; Cellular Processes; Transport and catabolism; Autophagy - yeast | ko04721; Organismal Systems; Nervous system; Synaptic vesicle cycle}	{SPAC959.02; KOG1586 Protein required for fusion of vesicles in vesicular transport, alpha-SNAP U Intracellular trafficking, secretion, and vesicular transport ;}	{NA}	{NA}	{NA}
transcript_HQ_Ha_transcript13177/f2p0/1948	{XP_002501305.1; predicted protein [Micromonas commoda]}	{sp|Q9P4S5|CCA1_CANGA; CCA tRNA nucleotidyltransferase, mitochondrial OS=Candida glabrata (strain ATCC 2001 / CBS 138 / JCM 3761 / NBRC 0622 / NRRL Y-65) GN=CCA1 PE=1 SV=2}	{mis:MICPUN_105419; - - - - -}	{At1g22660; KOG2159 tRNA nucleotidyltransferase/poly(A) polymerase J Translation, ribosomal structure and biogenesis ;}	{NA}	{NA}	{NA}
transcript_HQ_Ha_transcript27557/f2p0/801	{XP_013902958.1; Heterogeneous nuclear ribonucleoprotein M [Monoraphidium neglectum]}	{sp|Q9P3U1|YKX5_SCHPO; Uncharacterized RNA-binding protein C328.05 OS=Schizosaccharomyces pombe (strain 972 / ATCC 24843) GN=SPAC328.05 PE=4 SV=3}	{olu:OSTLU_34965; - - - - -}	{SPAC328.05; KOG0118 FOG: RRM domain R General function prediction only ;}	{GO:0009405; pathogenesis; biological_process GO:0003676; nucleic acid binding; molecular_function GO:0005576; NA GO:0003723; RNA binding; molecular_function GO:0008219; cell death; biological_process}	{NA}	{PF00076:RNA recognition motif. (a.k.a. RRM, RBD, or RNP domain) PF08777:RNA binding motif PF09207:Yeast killer toxin}
transcript_HQ_Ha_transcript31609/f3p0/598	{GAV81284.1; JAB domain-containing protein [Cephalotus follicularis]}	{sp|Q9P371|SST2_SCHPO; AMSH-like protease sst2 OS=Schizosaccharomyces pombe (strain 972 / ATCC 24843) GN=sst2 PE=1 SV=1}	{csv:101214704; K11866 STAMBP, AMSH STAM-binding protein 3.4.19.12 ko04144; Cellular Processes; Transport and catabolism; Endocytosis}	{SPAC19B12.10; KOG2880 SMAD6 interacting protein AMSH, contains JAB/MPN/Mov34 domain T Signal transduction mechanisms ;}	{GO:0005515; protein binding; molecular_function}	{NA}	{PF01398:JAB1/Mov34/MPN/PAD-1 ubiquitin protease}
transcript_HQ_Ha_transcript14149/f8p0/1911	{XP_002967589.1; hypothetical protein SELMODRAFT_440044 [Selaginella moellendorffii]}	{sp|Q9P2S5|WRP73_HUMAN; WD repeat-containing protein WRAP73 OS=Homo sapiens GN=WRAP73 PE=1 SV=1}	{smo:SELMODRAFT_440044; - - - - -}	{Hs16445434; KOG4497 Uncharacterized conserved protein WDR8, contains WD repeats R General function prediction only ;}	{GO:0005515; protein binding; molecular_function}	{NA}	{PF00400:WD domain, G-beta repeat}
transcript_HQ_Ha_transcript3715/f10p0/3178	{NA}	{sp|Q9P2E3|ZNFX1_HUMAN; NFX1-type zinc finger-containing protein 1 OS=Homo sapiens GN=ZNFX1 PE=2 SV=2}	{NA}	{Hs14786304_1; KOG1807 Helicases L Replication, recombination and repair ;}	{NA}	{NA}	{NA}
transcript_HQ_Ha_transcript2771/f2p0/3508	{XP_001694660.1; dynein heavy chain 2 [Chlamydomonas reinhardtii]}	{sp|Q9P2D7|DYH1_HUMAN; Dynein heavy chain 1, axonemal OS=Homo sapiens GN=DNAH1 PE=2 SV=4}	{cre:CHLREDRAFT_130324; K10408 DNAH dynein heavy chain, axonemal - ko05016; Human Diseases; Neurodegenerative diseases; Huntington's disease}	{Hs17864092; KOG3595 Dyneins, heavy chain Z Cytoskeleton ;}	{GO:0007018; microtubule-based movement; biological_process GO:0003777; microtubule motor activity; molecular_function GO:0030286; dynein complex; cellular_component}	{NA}	{PF03028:Dynein heavy chain and region D6 of dynein motor}
transcript_HQ_Ha_transcript4197/f2p0/3063	{XP_001694660.1; dynein heavy chain 2 [Chlamydomonas reinhardtii]}	{sp|Q9P2D7|DYH1_HUMAN; Dynein heavy chain 1, axonemal OS=Homo sapiens GN=DNAH1 PE=2 SV=4}	{cre:CHLREDRAFT_130324; K10408 DNAH dynein heavy chain, axonemal - ko05016; Human Diseases; Neurodegenerative diseases; Huntington's disease}	{Hs17864092; KOG3595 Dyneins, heavy chain Z Cytoskeleton ;}	{GO:0030286; dynein complex; cellular_component GO:0003777; microtubule motor activity; molecular_function GO:0007018; microtubule-based movement; biological_process}	{NA}	{PF03028:Dynein heavy chain and region D6 of dynein motor}
transcript_HQ_Ha_transcript13007/f6p0/1974	{EPS72038.1; hypothetical protein M569_02720 [Genlisea aurea]}	{sp|Q9P215|POGK_HUMAN; Pogo transposable element with KRAB domain OS=Homo sapiens GN=POGK PE=1 SV=2}	{NA}	{Hs22027480; KOG3105 DNA-binding centromere protein B (CENP-B) BD Chromatin structure and dynamics ; Cell cycle control, cell division, chromosome partitioning ;}	{GO:0004803; transposase activity; molecular_function GO:0003677; DNA binding; molecular_function GO:0006313; transposition, DNA-mediated; biological_process GO:0003676; nucleic acid binding; molecular_function}	{NA}	{PF04218:CENP-B N-terminal DNA-binding domain PF03184:DDE superfamily endonuclease PF01527:Transposase}
transcript_HQ_Ha_transcript6512/f8p0/2553	{XP_007514898.1; hypothetical protein Bathy02g05720 [Bathycoccus prasinos]}	{sp|Q9P1Z3|HCN3_HUMAN; Potassium/sodium hyperpolarization-activated cyclic nucleotide-gated channel 3 OS=Homo sapiens GN=HCN3 PE=2 SV=2}	{bpg:Bathy02g05720; - - - - -}	{Hs13540549; KOG0498 K+-channel ERG and related proteins, contain PAS/PAC sensor domain PT Inorganic ion transport and metabolism ; Signal transduction mechanisms ;}	{GO:0055085; transmembrane transport; biological_process GO:0016020; membrane; cellular_component GO:0006811; ion transport; biological_process GO:0005216; ion channel activity; molecular_function}	{NA}	{PF00520:Ion transport protein}
transcript_HQ_Ha_transcript7103/f5p0/2574	{XP_007514898.1; hypothetical protein Bathy02g05720 [Bathycoccus prasinos]}	{sp|Q9P1Z3|HCN3_HUMAN; Potassium/sodium hyperpolarization-activated cyclic nucleotide-gated channel 3 OS=Homo sapiens GN=HCN3 PE=2 SV=2}	{bpg:Bathy02g05720; - - - - -}	{Hs13540549; KOG0498 K+-channel ERG and related proteins, contain PAS/PAC sensor domain PT Inorganic ion transport and metabolism ; Signal transduction mechanisms ;}	{GO:0006811; ion transport; biological_process GO:0016020; membrane; cellular_component GO:0055085; transmembrane transport; biological_process GO:0005216; ion channel activity; molecular_function}	{NA}	{PF00520:Ion transport protein}
transcript_HQ_Ha_transcript8089/f2p0/2428	{XP_007514898.1; hypothetical protein Bathy02g05720 [Bathycoccus prasinos]}	{sp|Q9P1Z3|HCN3_HUMAN; Potassium/sodium hyperpolarization-activated cyclic nucleotide-gated channel 3 OS=Homo sapiens GN=HCN3 PE=2 SV=2}	{bpg:Bathy02g05720; - - - - -}	{Hs13540549; KOG0498 K+-channel ERG and related proteins, contain PAS/PAC sensor domain PT Inorganic ion transport and metabolism ; Signal transduction mechanisms ;}	{GO:0005216; ion channel activity; molecular_function GO:0055085; transmembrane transport; biological_process GO:0016020; membrane; cellular_component GO:0006811; ion transport; biological_process}	{NA}	{PF00520:Ion transport protein}
transcript_HQ_Ha_transcript6513/f2p0/2635	{GAQ87018.1; hypothetical protein KFL_003260010, partial [Klebsormidium flaccidum]}	{sp|Q9P0L9|PK2L1_HUMAN; Polycystic kidney disease 2-like 1 protein OS=Homo sapiens GN=PKD2L1 PE=1 SV=1}	{NA}	{Hs7706639; KOG3599 Ca2+-modulated nonselective cation channel polycystin PT Inorganic ion transport and metabolism ; Signal transduction mechanisms ;}	{GO:0005216; ion channel activity; molecular_function GO:0055085; transmembrane transport; biological_process GO:0016020; membrane; cellular_component GO:0006811; ion transport; biological_process}	{NA}	{PF00520:Ion transport protein}
transcript_HQ_Ha_transcript6985/f2p0/2558	{NA}	{sp|Q9P0L9|PK2L1_HUMAN; Polycystic kidney disease 2-like 1 protein OS=Homo sapiens GN=PKD2L1 PE=1 SV=1}	{NA}	{Hs7706639; KOG3599 Ca2+-modulated nonselective cation channel polycystin PT Inorganic ion transport and metabolism ; Signal transduction mechanisms ;}	{NA}	{NA}	{NA}
transcript_HQ_Ha_transcript7676/f2p0/2494	{NA}	{sp|Q9P0L9|PK2L1_HUMAN; Polycystic kidney disease 2-like 1 protein OS=Homo sapiens GN=PKD2L1 PE=1 SV=1}	{NA}	{Hs7706639; KOG3599 Ca2+-modulated nonselective cation channel polycystin PT Inorganic ion transport and metabolism ; Signal transduction mechanisms ;}	{NA}	{NA}	{NA}
transcript_HQ_Ha_transcript9525/f3p0/2286	{GAQ87018.1; hypothetical protein KFL_003260010, partial [Klebsormidium flaccidum]}	{sp|Q9P0L9|PK2L1_HUMAN; Polycystic kidney disease 2-like 1 protein OS=Homo sapiens GN=PKD2L1 PE=1 SV=1}	{NA}	{Hs7706639; KOG3599 Ca2+-modulated nonselective cation channel polycystin PT Inorganic ion transport and metabolism ; Signal transduction mechanisms ;}	{GO:0016020; membrane; cellular_component GO:0006811; ion transport; biological_process GO:0055085; transmembrane transport; biological_process GO:0005216; ion channel activity; molecular_function}	{NA}	{PF00520:Ion transport protein}
transcript_HQ_Ha_transcript9859/f2p0/2253	{GAQ87018.1; hypothetical protein KFL_003260010, partial [Klebsormidium flaccidum]}	{sp|Q9P0L9|PK2L1_HUMAN; Polycystic kidney disease 2-like 1 protein OS=Homo sapiens GN=PKD2L1 PE=1 SV=1}	{NA}	{Hs7706639; KOG3599 Ca2+-modulated nonselective cation channel polycystin PT Inorganic ion transport and metabolism ; Signal transduction mechanisms ;}	{GO:0005216; ion channel activity; molecular_function GO:0006811; ion transport; biological_process GO:0016020; membrane; cellular_component GO:0055085; transmembrane transport; biological_process}	{NA}	{PF00520:Ion transport protein}
transcript_HQ_Ha_transcript371/f2p0/6463	{XP_002508464.1; predicted protein [Micromonas commoda]}	{sp|Q9NZM1|MYOF_HUMAN; Myoferlin OS=Homo sapiens GN=MYOF PE=1 SV=1}	{mis:MICPUN_109018; - - - - -}	{Hs19718759; KOG1326 Membrane-associated protein FER-1 and related ferlins, contain multiple C2 domains M Cell wall/membrane/envelope biogenesis ;}	{GO:0005515; protein binding; molecular_function}	{NA}	{PF00612:IQ calmodulin-binding motif PF00168:C2 domain}
transcript_HQ_Ha_transcript854/f2p0/5097	{XP_002508464.1; predicted protein [Micromonas commoda]}	{sp|Q9NZM1|MYOF_HUMAN; Myoferlin OS=Homo sapiens GN=MYOF PE=1 SV=1}	{mis:MICPUN_109018; - - - - -}	{Hs19718759; KOG1326 Membrane-associated protein FER-1 and related ferlins, contain multiple C2 domains M Cell wall/membrane/envelope biogenesis ;}	{GO:0005515; protein binding; molecular_function}	{NA}	{PF00168:C2 domain}
transcript_HQ_Ha_transcript946/f2p0/4982	{XP_002508464.1; predicted protein [Micromonas commoda]}	{sp|Q9NZM1|MYOF_HUMAN; Myoferlin OS=Homo sapiens GN=MYOF PE=1 SV=1}	{mis:MICPUN_109018; - - - - -}	{Hs7305053; KOG1326 Membrane-associated protein FER-1 and related ferlins, contain multiple C2 domains M Cell wall/membrane/envelope biogenesis ;}	{GO:0005515; protein binding; molecular_function}	{NA}	{PF00168:C2 domain}
transcript_HQ_Ha_transcript17756/f4p0/1612	{XP_009351122.1; PREDICTED: palmitoyltransferase ZDHHC3-like [Pyrus x bretschneideri]}	{sp|Q9NYG2|ZDHC3_HUMAN; Palmitoyltransferase ZDHHC3 OS=Homo sapiens GN=ZDHHC3 PE=1 SV=2}	{mpp:MICPUCDRAFT_25437; K20028 ZDHHC2_15_20 palmitoyltransferase ZDHHC2/15/20 2.3.1.225 -}	{Hs7706133; KOG1311 DHHC-type Zn-finger proteins R General function prediction only ;}	{NA}	{NA}	{NA}
transcript_HQ_Ha_transcript1080/f2p0/4730	{XP_003062890.1; flagellar outer dynein arm heavy chain beta [Micromonas pusilla CCMP1545]}	{sp|Q9NYC9|DYH9_HUMAN; Dynein heavy chain 9, axonemal OS=Homo sapiens GN=DNAH9 PE=1 SV=3}	{mpp:MICPUCDRAFT_70196; K10408 DNAH dynein heavy chain, axonemal - ko05016; Human Diseases; Neurodegenerative diseases; Huntington's disease}	{Hs13876382; KOG3595 Dyneins, heavy chain Z Cytoskeleton ;}	{GO:0007130; synaptonemal complex assembly; biological_process GO:0070193; synaptonemal complex organization; biological_process GO:0007018; microtubule-based movement; biological_process GO:0007128; meiotic prophase I; biological_process GO:0000795; synaptonemal complex; cellular_component GO:0030286; dynein complex; cellular_component GO:0003777; microtubule motor activity; molecular_function G…	{NA}	{PF15233:Synaptonemal complex central element protein 1 PF04947:Poxvirus Late Transcription Factor VLTF3 like PF03028:Dynein heavy chain and region D6 of dynein motor}
transcript_HQ_Ha_transcript4232/f2p0/3026	{XP_003062890.1; flagellar outer dynein arm heavy chain beta [Micromonas pusilla CCMP1545]}	{sp|Q9NYC9|DYH9_HUMAN; Dynein heavy chain 9, axonemal OS=Homo sapiens GN=DNAH9 PE=1 SV=3}	{mpp:MICPUCDRAFT_70196; K10408 DNAH dynein heavy chain, axonemal - ko05016; Human Diseases; Neurodegenerative diseases; Huntington's disease}	{Hs13876382; KOG3595 Dyneins, heavy chain Z Cytoskeleton ;}	{GO:0007018; microtubule-based movement; biological_process GO:0030286; dynein complex; cellular_component GO:0003777; microtubule motor activity; molecular_function}	{NA}	{PF03028:Dynein heavy chain and region D6 of dynein motor}
transcript_HQ_Ha_transcript5535/f2p0/2773	{KXZ46834.1; DHC5 protein [Gonium pectorale]}	{sp|Q9NYC9|DYH9_HUMAN; Dynein heavy chain 9, axonemal OS=Homo sapiens GN=DNAH9 PE=1 SV=3}	{cre:CHLREDRAFT_130849; K10408 DNAH dynein heavy chain, axonemal - ko05016; Human Diseases; Neurodegenerative diseases; Huntington's disease}	{Hs4758176; KOG3595 Dyneins, heavy chain Z Cytoskeleton ;}	{GO:0007018; microtubule-based movement; biological_process GO:0030286; dynein complex; cellular_component GO:0003777; microtubule motor activity; molecular_function}	{XM_001695681.1; Chlamydomonas reinhardtii strain CC-503 cw92 mt+}	{PF03028:Dynein heavy chain and region D6 of dynein motor}
transcript_HQ_Ha_transcript5514/f2p0/2774	{XP_007509264.1; predicted protein [Bathycoccus prasinos]}	{sp|Q9NY47|CA2D2_HUMAN; Voltage-dependent calcium channel subunit alpha-2/delta-2 OS=Homo sapiens GN=CACNA2D2 PE=1 SV=2}	{bpg:Bathy14g01570; - - - - -}	{7298275; KOG2353 L-type voltage-dependent Ca2+ channel, alpha2/delta subunit PT Inorganic ion transport and metabolism ; Signal transduction mechanisms ;}	{NA}	{NA}	{NA}
transcript_HQ_Ha_transcript9796/f10p0/2233	{XP_007509264.1; predicted protein [Bathycoccus prasinos]}	{sp|Q9NY47|CA2D2_HUMAN; Voltage-dependent calcium channel subunit alpha-2/delta-2 OS=Homo sapiens GN=CACNA2D2 PE=1 SV=2}	{bpg:Bathy14g01570; - - - - -}	{Hs5174403; KOG2353 L-type voltage-dependent Ca2+ channel, alpha2/delta subunit PT Inorganic ion transport and metabolism ; Signal transduction mechanisms ;}	{NA}	{NA}	{NA}
transcript_HQ_Ha_transcript9985/f4p0/2258	{XP_007509264.1; predicted protein [Bathycoccus prasinos]}	{sp|Q9NY47|CA2D2_HUMAN; Voltage-dependent calcium channel subunit alpha-2/delta-2 OS=Homo sapiens GN=CACNA2D2 PE=1 SV=2}	{bpg:Bathy14g01570; - - - - -}	{7298275; KOG2353 L-type voltage-dependent Ca2+ channel, alpha2/delta subunit PT Inorganic ion transport and metabolism ; Signal transduction mechanisms ;}	{NA}	{NA}	{NA}
transcript_HQ_Ha_transcript30056/f2p0/667	{GAQ84717.1; hypothetical protein KFL_002020130 [Klebsormidium flaccidum]}	{sp|Q9NXE8|CWC25_HUMAN; Pre-mRNA-splicing factor CWC25 homolog OS=Homo sapiens GN=CWC25 PE=1 SV=1}	{egu:105038986; - - - - -}	{Hs8923271; KOG3869 Uncharacterized conserved protein S Function unknown ;}	{NA}	{NA}	{NA}
transcript_HQ_Ha_transcript14163/f2p0/1883	{NA}	{sp|Q9NW15|ANO10_HUMAN; Anoctamin-10 OS=Homo sapiens GN=ANO10 PE=1 SV=2}	{ccp:CHC_T00003507001; K19327 ANO10, TMEM16K anoctamin-10 - -}	{7293263; KOG2513 Protein required for meiotic chromosome segregation D Cell cycle control, cell division, chromosome partitioning ;}	{NA}	{NA}	{NA}
transcript_HQ_Ha_transcript1585/f10p0/4080	{GAQ79190.1; DNA-directed RNA polymerase III subunit 2 [Klebsormidium flaccidum]}	{sp|Q9NW08|RPC2_HUMAN; DNA-directed RNA polymerase III subunit RPC2 OS=Homo sapiens GN=POLR3B PE=1 SV=2}	{mis:MICPUN_86086; K03021 RPC2, POLR3B DNA-directed RNA polymerase III subunit RPC2 2.7.7.6 ko00230; Metabolism; Nucleotide metabolism; Purine metabolism | ko00240; Metabolism; Nucleotide metabolism; Pyrimidine metabolism | ko03020; Genetic Information Processing; Transcription; RNA polymerase | ko04623; Organismal Systems; Immune system; Cytosolic DNA-sensing pathway | ko05169; Human Diseases; I…	{SPAC4G9.08c; KOG0215 RNA polymerase III, second largest subunit K Transcription ;}	{GO:0003899; DNA-directed RNA polymerase activity; molecular_function GO:0006351; transcription, DNA-dependent; biological_process GO:0003677; DNA binding; molecular_function}	{XM_011398871.1; Auxenochlorella protothecoides DNA-directed RNA polymerase III subunit RPC2 partial mRNA}	{PF04563:RNA polymerase beta subunit PF04566:RNA polymerase Rpb2, domain 4 PF04567:RNA polymerase Rpb2, domain 5 PF00562:RNA polymerase Rpb2, domain 6 PF04561:RNA polymerase Rpb2, domain 2 PF04560:RNA polymerase Rpb2, domain 7 PF04565:RNA polymerase Rpb2, domain 3}
transcript_HQ_Ha_transcript4770/f2p0/2910	{GAQ79190.1; DNA-directed RNA polymerase III subunit 2 [Klebsormidium flaccidum]}	{sp|Q9NW08|RPC2_HUMAN; DNA-directed RNA polymerase III subunit RPC2 OS=Homo sapiens GN=POLR3B PE=1 SV=2}	{mis:MICPUN_86086; K03021 RPC2, POLR3B DNA-directed RNA polymerase III subunit RPC2 2.7.7.6 ko00230; Metabolism; Nucleotide metabolism; Purine metabolism | ko00240; Metabolism; Nucleotide metabolism; Pyrimidine metabolism | ko03020; Genetic Information Processing; Transcription; RNA polymerase | ko04623; Organismal Systems; Immune system; Cytosolic DNA-sensing pathway | ko05169; Human Diseases; I…	{SPAC4G9.08c; KOG0215 RNA polymerase III, second largest subunit K Transcription ;}	{GO:0006351; transcription, DNA-dependent; biological_process GO:0003677; DNA binding; molecular_function GO:0003899; DNA-directed RNA polymerase activity; molecular_function}	{XM_011398871.1; Auxenochlorella protothecoides DNA-directed RNA polymerase III subunit RPC2 partial mRNA}	{PF04560:RNA polymerase Rpb2, domain 7 PF04565:RNA polymerase Rpb2, domain 3 PF00562:RNA polymerase Rpb2, domain 6 PF04567:RNA polymerase Rpb2, domain 5 PF04566:RNA polymerase Rpb2, domain 4 PF04563:RNA polymerase beta subunit}
transcript_HQ_Ha_transcript12482/f3p0/2017	{OAY44823.1; hypothetical protein MANES_07G008500 [Manihot esculenta]}	{sp|Q9NVX2|NLE1_HUMAN; Notchless protein homolog 1 OS=Homo sapiens GN=NLE1 PE=1 SV=4}	{csv:101217619; K14855 RSA4, NLE1 ribosome assembly protein 4 - -}	{Hs8922428; KOG0271 Notchless-like WD40 repeat-containing protein S Function unknown ;}	{GO:0006355; regulation of transcription, DNA-dependent; biological_process GO:0005515; protein binding; molecular_function GO:0033588; Elongator holoenzyme complex; cellular_component GO:0002098; tRNA wobble uridine modification; biological_process}	{NA}	{PF00400:WD domain, G-beta repeat PF04762:IKI3 family}
transcript_HQ_Ha_transcript15400/f2p0/1778	{XP_002508524.1; set domain protein [Micromonas commoda]}	{sp|Q9NVD3|SETD4_HUMAN; SET domain-containing protein 4 OS=Homo sapiens GN=SETD4 PE=2 SV=1}	{mis:MICPUN_97985; - - - - -}	{Hs8393013; KOG1337 N-methyltransferase R General function prediction only ;}	{GO:0005515; protein binding; molecular_function}	{NA}	{PF00856:SET domain}
transcript_HQ_Ha_transcript33771/f2p0/522	{XP_016204433.1; PREDICTED: ABC transporter F family member 3 [Arachis ipaensis]}	{sp|Q9NUQ8|ABCF3_HUMAN; ATP-binding cassette sub-family F member 3 OS=Homo sapiens GN=ABCF3 PE=1 SV=2}	{sita:101774776; K06158 ABCF3 ATP-binding cassette, subfamily F, member 3 - -}	{Hs8922936; KOG0062 ATPase component of ABC transporters with duplicated ATPase domains/Translation elongation factor EF-3b EJ Amino acid transport and metabolism ; Translation, ribosomal structure and biogenesis ;}	{GO:0005524; ATP binding; molecular_function GO:0016887; ATPase activity; molecular_function}	{NA}	{PF13304:AAA domain, putative AbiEii toxin, Type IV TA system PF00005:ABC transporter}
transcript_HQ_Ha_transcript24799/f3p0/990	{XP_003058031.1; predicted protein [Micromonas pusilla CCMP1545]}	{sp|Q9NU02|ANKE1_HUMAN; Ankyrin repeat and EF-hand domain-containing protein 1 OS=Homo sapiens GN=ANKEF1 PE=2 SV=2}	{mpp:MICPUCDRAFT_57092; K21440 - - - -}	{HsM11545809; KOG4177 Ankyrin M Cell wall/membrane/envelope biogenesis ;}	{GO:0005515; protein binding; molecular_function}	{NA}	{PF13606:Ankyrin repeat PF00023:Ankyrin repeat}
transcript_HQ_Ha_transcript6364/f2p0/2741	{GAQ88533.1; K+-channel ERG and related proteins [Klebsormidium flaccidum]}	{sp|Q9NS40|KCNH7_HUMAN; Potassium voltage-gated channel subfamily H member 7 OS=Homo sapiens GN=KCNH7 PE=2 SV=2}	{mis:MICPUN_81532; - - - - -}	{CE27805; KOG0498 K+-channel ERG and related proteins, contain PAS/PAC sensor domain PT Inorganic ion transport and metabolism ; Signal transduction mechanisms ;}	{GO:0016491; oxidoreductase activity; molecular_function GO:0016020; membrane; cellular_component GO:0009055; NA}	{NA}	{PF00032:Cytochrome b(C-terminal)/b6/petD}
transcript_HQ_Ha_transcript12678/f5p0/2009	{GAQ81454.1; hypothetical protein KFL_000800315 [Klebsormidium flaccidum]}	{sp|Q9NRC8|SIR7_HUMAN; NAD-dependent protein deacetylase sirtuin-7 OS=Homo sapiens GN=SIRT7 PE=1 SV=1}	{pxb:103946250; K11416 SIRT6, SIR2L6 mono-ADP-ribosyltransferase sirtuin 6 2.4.2.31 ko05230; Human Diseases; Cancers: Overview; Central carbon metabolism in cancer}	{Hs7706712; KOG1905 Class IV sirtuins (SIR2 family) BK Chromatin structure and dynamics ; Transcription ;}	{GO:0030976; thiamine pyrophosphate binding; molecular_function GO:0000287; magnesium ion binding; molecular_function GO:0070403; NAD+ binding; molecular_function}	{NA}	{PF02146:Sir2 family PF00205:Thiamine pyrophosphate enzyme, central domain}
transcript_HQ_Ha_transcript17257/f2p0/1624	{XP_010915484.1; PREDICTED: probable sugar phosphate/phosphate translocator At1g06470 isoform X1 [Elaeis guineensis]}	{sp|Q9NQQ7|S35C2_HUMAN; Solute carrier family 35 member C2 OS=Homo sapiens GN=SLC35C2 PE=1 SV=2}	{egu:105040592; K15280 SLC35C2 solute carrier family 35, member C2 - -}	{Hs21314776; KOG1443 Predicted integral membrane protein S Function unknown ;}	{GO:0016021; integral to membrane; cellular_component GO:0016020; membrane; cellular_component GO:0055085; transmembrane transport; biological_process}	{NA}	{PF00892:EamA-like transporter family PF08449:UAA transporter family}
transcript_HQ_Ha_transcript18426/f2p0/1522	{XP_010668686.1; PREDICTED: ras-related GTP-binding protein D-like, partial [Beta vulgaris subsp. vulgaris]}	{sp|Q9NQL2|RRAGD_HUMAN; Ras-related GTP-binding protein D OS=Homo sapiens GN=RRAGD PE=1 SV=1}	{gsl:Gasu_54940; K16186 RRAGC_D Ras-related GTP-binding protein C/D - ko04150; Environmental Information Processing; Signal transduction; mTOR signaling pathway | ko04140; Cellular Processes; Transport and catabolism; Autophagy - animal}	{Hs11034847; KOG3887 Predicted small GTPase involved in nuclear protein import U Intracellular trafficking, secretion, and vesicular transport ;}	{GO:0007264; small GTPase mediated signal transduction; biological_process GO:0005525; GTP binding; molecular_function}	{NA}	{PF08477:Ras of Complex, Roc, domain of DAPkinase PF01926:50S ribosome-binding GTPase PF04670:Gtr1/RagA G protein conserved region}
transcript_HQ_Ha_transcript11332/f3p0/2105	{CEF99283.1; Twin-arginine translocation pathway, signal sequence [Ostreococcus tauri]}	{sp|Q9NQE7|TSSP_HUMAN; Thymus-specific serine protease OS=Homo sapiens GN=PRSS16 PE=2 SV=2}	{ota:Ot10g00550; - - - - -}	{7295307; KOG2182 Hydrolytic enzymes of the alpha/beta hydrolase fold OR Posttranslational modification, protein turnover, chaperones ; General function prediction only ;}	{GO:0008236; serine-type peptidase activity; molecular_function GO:0006508; proteolysis; biological_process}	{NA}	{PF05577:Serine carboxypeptidase S28 PF00326:Prolyl oligopeptidase family}
transcript_HQ_Ha_transcript9101/f2p0/2312	{JAT68152.1; hypothetical protein g.33052 [Auxenochlorella protothecoides]}	{sp|Q9NPH0|PPA6_HUMAN; Lysophosphatidic acid phosphatase type 6 OS=Homo sapiens GN=ACP6 PE=1 SV=2}	{cvr:CHLNCDRAFT_143340; K14395 ACP6 lysophosphatidic acid phosphatase type 6 3.1.3.2 -}	{Hs21359911; KOG3720 Lysosomal & prostatic acid phosphatases I Lipid transport and metabolism ;}	{GO:0003993; acid phosphatase activity; molecular_function}	{NA}	{PF00328:Histidine phosphatase superfamily (branch 2)}
transcript_HQ_Ha_transcript12909/f2p0/1982	{XP_001416643.1; predicted protein [Ostreococcus lucimarinus CCE9901]}	{sp|Q9NH03|FPS_DICDI; Farnesyl diphosphate synthase OS=Dictyostelium discoideum GN=fps PE=2 SV=1}	{olu:OSTLU_34113; K00787 FDPS farnesyl diphosphate synthase [EC:2.5.1.1 2.5.1.10] 2.5.1.1,2.5.1.10 ko00900; Metabolism; Metabolism of terpenoids and polyketides; Terpenoid backbone biosynthesis | ko05166; Human Diseases; Infectious diseases: Viral; HTLV-I infection | ko05164; Human Diseases; Infectious diseases: Viral; Influenza A}	{At4g17190; KOG0711 Polyprenyl synthetase H Coenzyme transport and metabolism ;}	{GO:0071595; Nem1-Spo7 phosphatase complex; cellular_component GO:0035307; positive regulation of protein dephosphorylation; biological_process GO:0008299; isoprenoid biosynthetic process; biological_process}	{XM_005851729.1; Chlorella variabilis hypothetical protein (FPPS) mRNA, complete cds}	{PF09771:Transmembrane protein 188 PF00348:Polyprenyl synthetase}
transcript_HQ_Ha_transcript13987/f3p0/1937	{XP_007511050.1; predicted protein [Bathycoccus prasinos]}	{sp|Q9NH03|FPS_DICDI; Farnesyl diphosphate synthase OS=Dictyostelium discoideum GN=fps PE=2 SV=1}	{bpg:Bathy09g02440; K00787 FDPS farnesyl diphosphate synthase [EC:2.5.1.1 2.5.1.10] 2.5.1.1,2.5.1.10 ko00900; Metabolism; Metabolism of terpenoids and polyketides; Terpenoid backbone biosynthesis | ko05166; Human Diseases; Infectious diseases: Viral; HTLV-I infection | ko05164; Human Diseases; Infectious diseases: Viral; Influenza A}	{At4g17190; KOG0711 Polyprenyl synthetase H Coenzyme transport and metabolism ;}	{GO:0008299; isoprenoid biosynthetic process; biological_process GO:0035307; positive regulation of protein dephosphorylation; biological_process GO:0071595; Nem1-Spo7 phosphatase complex; cellular_component}	{XM_005851729.1; Chlorella variabilis hypothetical protein (FPPS) mRNA, complete cds}	{PF00348:Polyprenyl synthetase PF09771:Transmembrane protein 188}
transcript_HQ_Ha_transcript1922/f6p0/3921	{XP_002505959.1; predicted protein, partial [Micromonas commoda]}	{sp|Q9NGQ2|KIF1_DICDI; Kinesin-related protein 1 OS=Dictyostelium discoideum GN=kif1 PE=1 SV=1}	{mis:MICPUN_69676; K10392 KIF1 kinesin family member 1 - -}	{CE02031; KOG0245 Kinesin-like protein Z Cytoskeleton ;}	{GO:0008017; microtubule binding; molecular_function GO:0003777; microtubule motor activity; molecular_function GO:0005524; ATP binding; molecular_function GO:0005515; protein binding; molecular_function GO:0007018; microtubule-based movement; biological_process}	{NA}	{PF16796:Microtubule binding PF00225:Kinesin motor domain PF00498:FHA domain}
transcript_HQ_Ha_transcript2284/f3p0/3701	{XP_019232496.1; PREDICTED: uncharacterized protein LOC109213191 [Nicotiana attenuata]}	{sp|Q9NBX4|RTXE_DROME; Probable RNA-directed DNA polymerase from transposon X-element OS=Drosophila melanogaster GN=X-element\ORF2 PE=3 SV=1}	{cann:107850794; - - - - -}	{7294764_2; KOG1075 FOG: Reverse transcriptase R General function prediction only ;}	{NA}	{NA}	{NA}
transcript_HQ_Ha_transcript5592/f2p0/2817	{XP_016734284.1; PREDICTED: RNA-directed DNA polymerase from mobile element jockey-like, partial [Gossypium hirsutum]}	{sp|Q9NBX4|RTXE_DROME; Probable RNA-directed DNA polymerase from transposon X-element OS=Drosophila melanogaster GN=X-element\ORF2 PE=3 SV=1}	{sot:107058099; - - - - -}	{CE01382; KOG1075 FOG: Reverse transcriptase R General function prediction only ;}	{NA}	{NA}	{NA}
transcript_HQ_Ha_transcript7998/f3p0/2431	{AQK65817.1; Retrovirus-related Pol polyprotein LINE-1 [Zea mays]}	{sp|Q9NBX4|RTXE_DROME; Probable RNA-directed DNA polymerase from transposon X-element OS=Drosophila melanogaster GN=X-element\ORF2 PE=3 SV=1}	{sot:107058099; - - - - -}	{CE01382; KOG1075 FOG: Reverse transcriptase R General function prediction only ;}	{NA}	{NA}	{NA}
transcript_HQ_Ha_transcript12393/f3p0/2020	{NA}	{sp|Q9NA13|IPLA_DICDI; Inositol 1,4,5-trisphosphate receptor-like protein A OS=Dictyostelium discoideum GN=iplA PE=2 SV=1}	{NA}	{CE12116; KOG2243 Ca2+ release channel (ryanodine receptor) T Signal transduction mechanisms ;}	{GO:0055085; transmembrane transport; biological_process GO:0006811; ion transport; biological_process GO:0090266; regulation of mitotic cell cycle spindle assembly checkpoint; biological_process GO:0016020; membrane; cellular_component GO:0005680; anaphase-promoting complex; cellular_component GO:0005216; ion channel activity; molecular_function}	{NA}	{PF15243:Anaphase-promoting complex subunit 15 PF00520:Ion transport protein}
transcript_HQ_Ha_transcript3709/f3p0/3159	{JAT54843.1; High choriolytic enzyme 1 [Anthurium amnicola]}	{sp|Q9N2V2|NAS30_CAEEL; Zinc metalloproteinase nas-30 OS=Caenorhabditis elegans GN=nas-30 PE=3 SV=4}	{NA}	{CE24689; KOG3714 Meprin A metalloprotease O Posttranslational modification, protein turnover, chaperones ;}	{GO:0016020; membrane; cellular_component}	{NA}	{PF00629:MAM domain, meprin/A5/mu}
transcript_HQ_Ha_transcript3830/f4p0/3171	{JAT54843.1; High choriolytic enzyme 1 [Anthurium amnicola]}	{sp|Q9N2V2|NAS30_CAEEL; Zinc metalloproteinase nas-30 OS=Caenorhabditis elegans GN=nas-30 PE=3 SV=4}	{NA}	{CE24689; KOG3714 Meprin A metalloprotease O Posttranslational modification, protein turnover, chaperones ;}	{GO:0006508; proteolysis; biological_process GO:0031012; extracellular matrix; cellular_component GO:0008270; zinc ion binding; molecular_function GO:0004222; metalloendopeptidase activity; molecular_function GO:0016020; membrane; cellular_component}	{NA}	{PF00629:MAM domain, meprin/A5/mu PF01400:Astacin (Peptidase family M12A) PF00413:Matrixin}
transcript_HQ_Ha_transcript4022/f4p0/3098	{JAT54843.1; High choriolytic enzyme 1 [Anthurium amnicola]}	{sp|Q9N2V2|NAS30_CAEEL; Zinc metalloproteinase nas-30 OS=Caenorhabditis elegans GN=nas-30 PE=3 SV=4}	{NA}	{CE24689; KOG3714 Meprin A metalloprotease O Posttranslational modification, protein turnover, chaperones ;}	{GO:0006508; proteolysis; biological_process GO:0004222; metalloendopeptidase activity; molecular_function GO:0016020; membrane; cellular_component}	{NA}	{PF00629:MAM domain, meprin/A5/mu PF01400:Astacin (Peptidase family M12A)}
transcript_HQ_Ha_transcript5228/f2p0/2829	{JAT54843.1; High choriolytic enzyme 1 [Anthurium amnicola]}	{sp|Q9N2V2|NAS30_CAEEL; Zinc metalloproteinase nas-30 OS=Caenorhabditis elegans GN=nas-30 PE=3 SV=4}	{NA}	{CE24689; KOG3714 Meprin A metalloprotease O Posttranslational modification, protein turnover, chaperones ;}	{GO:0016020; membrane; cellular_component GO:0004222; metalloendopeptidase activity; molecular_function GO:0006508; proteolysis; biological_process}	{NA}	{PF00629:MAM domain, meprin/A5/mu PF01400:Astacin (Peptidase family M12A)}
transcript_HQ_Ha_transcript5273/f11p0/2857	{NA}	{sp|Q9N2V2|NAS30_CAEEL; Zinc metalloproteinase nas-30 OS=Caenorhabditis elegans GN=nas-30 PE=3 SV=4}	{NA}	{CE24689; KOG3714 Meprin A metalloprotease O Posttranslational modification, protein turnover, chaperones ;}	{GO:0004222; metalloendopeptidase activity; molecular_function GO:0016020; membrane; cellular_component GO:0006508; proteolysis; biological_process}	{NA}	{PF01400:Astacin (Peptidase family M12A) PF00629:MAM domain, meprin/A5/mu}
transcript_HQ_Ha_transcript12808/f2p0/2003	{XP_007510460.1; alpha-1,4-galactosyltransferase [Bathycoccus prasinos]}	{sp|Q9N291|A4GAT_PANTR; Lactosylceramide 4-alpha-galactosyltransferase OS=Pan troglodytes GN=A4GALT PE=3 SV=1}	{bpg:Bathy10g03590; K01988 A4GALT lactosylceramide 4-alpha-galactosyltransferase 2.4.1.228 ko00601; Metabolism; Glycan biosynthesis and metabolism; Glycosphingolipid biosynthesis - lacto and neolacto series | ko00603; Metabolism; Glycan biosynthesis and metabolism; Glycosphingolipid biosynthesis - globo and isoglobo series}	{Hs8392830; KOG1928 Alpha-1,4-N-acetylglucosaminyltransferase G Carbohydrate transport and metabolism ;}	{NA}	{NA}	{NA}
transcript_HQ_Ha_transcript27288/f2p0/821	{XP_003056182.1; thioredoxin-disufide reductase [Micromonas pusilla CCMP1545]}	{sp|Q9MYY8|TRXR1_PIG; Thioredoxin reductase 1, cytoplasmic OS=Sus scrofa GN=TXNRD1 PE=2 SV=3}	{mpp:MICPUCDRAFT_70201; K00384 trxB thioredoxin reductase (NADPH) 1.8.1.9 ko00240; Metabolism; Nucleotide metabolism; Pyrimidine metabolism | ko00450; Metabolism; Metabolism of other amino acids; Selenocompound metabolism}	{Hs4507747; KOG4716 Thioredoxin reductase O Posttranslational modification, protein turnover, chaperones ;}	{GO:0045454; cell redox homeostasis; biological_process GO:0055114; oxidation-reduction process; biological_process}	{NA}	{PF02852:Pyridine nucleotide-disulphide oxidoreductase, dimerisation domain}
transcript_HQ_Ha_transcript43904/f6p0/249	{YP_009106078.1; apocytochrome b6 of cytochrome b6/f complex (chloroplast) [Choricystis parasitica]}	{sp|Q9MUV3|CYB6_MESVI; Cytochrome b6 OS=Mesostigma viride GN=petB PE=3 SV=1}	{crb:CARUB_v10003666mg; K02635 petB cytochrome b6 - ko00195; Metabolism; Energy metabolism; Photosynthesis}	{AtCh052; KOG4663 Cytochrome b C Energy production and conversion ;}	{GO:0016020; membrane; cellular_component GO:0016491; oxidoreductase activity; molecular_function GO:0009055; NA}	{KT184325.1; Ulva flexuosa cytochrome b6 (petB) gene, complete cds; chloroplast}	{PF13631:Cytochrome b(N-terminal)/b6/petB PF00033:Cytochrome b/b6/petB}
transcript_HQ_Ha_transcript1102/f2p0/4721	{XP_002952407.1; flagellar inner arm dynein 1 heavy chain beta [Volvox carteri f. nagariensis]}	{sp|Q9MBF8|DYH1B_CHLRE; Dynein-1-beta heavy chain, flagellar inner arm I1 complex OS=Chlamydomonas reinhardtii GN=DHC10 PE=1 SV=1}	{cre:CHLREDRAFT_137221; K10408 DNAH dynein heavy chain, axonemal - ko05016; Human Diseases; Neurodegenerative diseases; Huntington's disease}	{Hs17864092; KOG3595 Dyneins, heavy chain Z Cytoskeleton ;}	{GO:0048029; monosaccharide binding; molecular_function GO:0003777; microtubule motor activity; molecular_function GO:0030286; dynein complex; cellular_component GO:0008092; cytoskeletal protein binding; molecular_function GO:0005801; cis-Golgi network; cellular_component GO:0005996; monosaccharide metabolic process; biological_process GO:0071988; protein localization to spindle pole body; biolog…	{NA}	{PF05025:RbsD / FucU transport protein family PF00769:Ezrin/radixin/moesin family PF17060:Monopolar spindle protein 2 PF04136:Sec34-like family PF03028:Dynein heavy chain and region D6 of dynein motor}
transcript_HQ_Ha_transcript180/f3p0/7495	{KXZ49103.1; hypothetical protein GPECTOR_23g34 [Gonium pectorale]}	{sp|Q9MBF8|DYH1B_CHLRE; Dynein-1-beta heavy chain, flagellar inner arm I1 complex OS=Chlamydomonas reinhardtii GN=DHC10 PE=1 SV=1}	{cre:CHLREDRAFT_137221; K10408 DNAH dynein heavy chain, axonemal - ko05016; Human Diseases; Neurodegenerative diseases; Huntington's disease}	{Hs17864092; KOG3595 Dyneins, heavy chain Z Cytoskeleton ;}	{GO:0003777; microtubule motor activity; molecular_function GO:0048029; monosaccharide binding; molecular_function GO:0030286; dynein complex; cellular_component GO:0005996; monosaccharide metabolic process; biological_process GO:0016853; isomerase activity; molecular_function GO:0007018; microtubule-based movement; biological_process}	{NA}	{PF03028:Dynein heavy chain and region D6 of dynein motor PF05025:RbsD / FucU transport protein family}
transcript_HQ_Ha_transcript602/f2p0/5709	{KXZ49103.1; hypothetical protein GPECTOR_23g34 [Gonium pectorale]}	{sp|Q9MBF8|DYH1B_CHLRE; Dynein-1-beta heavy chain, flagellar inner arm I1 complex OS=Chlamydomonas reinhardtii GN=DHC10 PE=1 SV=1}	{cre:CHLREDRAFT_137221; K10408 DNAH dynein heavy chain, axonemal - ko05016; Human Diseases; Neurodegenerative diseases; Huntington's disease}	{Hs17864092; KOG3595 Dyneins, heavy chain Z Cytoskeleton ;}	{GO:0003777; microtubule motor activity; molecular_function GO:0030286; dynein complex; cellular_component GO:0007018; microtubule-based movement; biological_process}	{NA}	{PF03028:Dynein heavy chain and region D6 of dynein motor}
transcript_HQ_Ha_transcript10211/f3p0/2238	{GAQ86363.1; 6-phosphofructo-2-kinase / fructose-2,6-bisphosphatase:PFKFB [Klebsormidium flaccidum]}	{sp|Q9MB58|F26_ARATH; 6-phosphofructo-2-kinase/fructose-2,6-bisphosphatase OS=Arabidopsis thaliana GN=FKFBP PE=1 SV=1}	{smo:SELMODRAFT_132820; K01103 PFKFB3 6-phosphofructo-2-kinase / fructose-2,6-biphosphatase 3&#160 2.7.1.105,3.1.3.46 ko00051; Metabolism; Carbohydrate metabolism; Fructose and mannose metabolism | ko04066; Environmental Information Processing; Signal transduction; HIF-1 signaling pathway | ko04152; Environmental Information Processing; Signal transduction; AMPK signaling pathway}	{At1g07110; KOG0234 Fructose-6-phosphate 2-kinase/fructose-2,6-biphosphatase G Carbohydrate transport and metabolism ;}	{GO:0003873; 6-phosphofructo-2-kinase activity; molecular_function GO:0006000; fructose metabolic process; biological_process GO:0005524; ATP binding; molecular_function}	{NA}	{PF01591:6-phosphofructo-2-kinase}
transcript_HQ_Ha_transcript11430/f2p0/2136	{KQK22139.1; hypothetical protein BRADI_1g65420 [Brachypodium distachyon]}	{sp|Q9MB58|F26_ARATH; 6-phosphofructo-2-kinase/fructose-2,6-bisphosphatase OS=Arabidopsis thaliana GN=FKFBP PE=1 SV=1}	{bdi:100828124; - - - - -}	{At1g07110; KOG0234 Fructose-6-phosphate 2-kinase/fructose-2,6-biphosphatase G Carbohydrate transport and metabolism ;}	{GO:0005524; ATP binding; molecular_function GO:0016887; ATPase activity; molecular_function GO:0003873; 6-phosphofructo-2-kinase activity; molecular_function GO:0006000; fructose metabolic process; biological_process}	{NA}	{PF07728:AAA domain (dynein-related subfamily) PF01591:6-phosphofructo-2-kinase PF00004:ATPase family associated with various cellular activities (AAA)}
transcript_HQ_Ha_transcript26069/f2p0/895	{KXZ55305.1; hypothetical protein GPECTOR_3g44 [Gonium pectorale]}	{sp|Q9MAH3|DJ1B_ARATH; Protein DJ-1 homolog B OS=Arabidopsis thaliana GN=DJ1B PE=1 SV=1}	{gsl:Gasu_00530; K03152 thiJ 4-methyl-5(b-hydroxyethyl)-thiazole monophosphate biosynthesis - -}	{At1g53280; KOG2764 Putative transcriptional regulator DJ-1 RV General function prediction only ; Defense mechanisms ;}	{NA}	{NA}	{NA}
transcript_HQ_Ha_transcript15772/f4p0/1752	{OAE33213.1; hypothetical protein AXG93_3105s1200 [Marchantia polymorpha subsp. polymorpha]}	{sp|Q9MAB3|NOP5B_ARATH; Probable nucleolar protein 5-2 OS=Arabidopsis thaliana GN=NOP5-2 PE=1 SV=1}	{ppp:PHYPADRAFT_105017; K14565 NOP58 nucleolar protein 58 - ko03008; Genetic Information Processing; Translation; Ribosome biogenesis in eukaryotes}	{At3g05060; KOG2572 Ribosome biogenesis protein - Nop58p/Nop5p AJ RNA processing and modification ; Translation, ribosomal structure and biogenesis ;}	{GO:0006270; DNA-dependent DNA replication initiation; biological_process GO:0005219; ryanodine-sensitive calcium-release channel activity; molecular_function GO:0016021; integral to membrane; cellular_component GO:0006874; cellular calcium ion homeostasis; biological_process}	{XM_005850100.1; Chlorella variabilis hypothetical protein (CHLNCDRAFT_57124) mRNA, complete cds}	{PF06459:Ryanodine Receptor TM 4-6 PF02724:CDC45-like protein}
transcript_HQ_Ha_transcript11868/f2p0/2069	{XP_006829094.1; PREDICTED: phosphoglycerate mutase-like protein AT74H [Amborella trichopoda]}	{sp|Q9MAA2|AT74_ARATH; Phosphoglycerate mutase-like protein AT74 OS=Arabidopsis thaliana GN=At3g05170 PE=2 SV=1}	{mus:103973009; - - - - -}	{NA}	{NA}	{NA}	{NA}
transcript_HQ_Ha_transcript15287/f2p0/1803	{XP_008796902.1; PREDICTED: phosphoglycerate mutase-like protein AT74 isoform X2 [Phoenix dactylifera]}	{sp|Q9MAA2|AT74_ARATH; Phosphoglycerate mutase-like protein AT74 OS=Arabidopsis thaliana GN=At3g05170 PE=2 SV=1}	{mus:103973009; - - - - -}	{NA}	{NA}	{NA}	{NA}
transcript_HQ_Ha_transcript20685/f2p0/1304	{XP_008796901.1; PREDICTED: phosphoglycerate mutase-like protein AT74H isoform X1 [Phoenix dactylifera]}	{sp|Q9MAA2|AT74_ARATH; Phosphoglycerate mutase-like protein AT74 OS=Arabidopsis thaliana GN=At3g05170 PE=2 SV=1}	{mus:103973009; - - - - -}	{NA}	{NA}	{NA}	{NA}
transcript_HQ_Ha_transcript13539/f2p0/1934	{OMP09375.1; Kelch-type beta propeller [Corchorus olitorius]}	{sp|Q9MA55|ACBP4_ARATH; Acyl-CoA-binding domain-containing protein 4 OS=Arabidopsis thaliana GN=ACBP4 PE=1 SV=1}	{vvi:100254622; K20285 RABEPK Rab9 effector protein with kelch motifs - -}	{At1g74150; KOG0379 Kelch repeat-containing proteins R General function prediction only ;}	{GO:0005515; protein binding; molecular_function}	{NA}	{PF01344:Kelch motif PF07646:Kelch motif}
transcript_HQ_Ha_transcript15942/f10p0/1757	{OMP09375.1; Kelch-type beta propeller [Corchorus olitorius]}	{sp|Q9MA55|ACBP4_ARATH; Acyl-CoA-binding domain-containing protein 4 OS=Arabidopsis thaliana GN=ACBP4 PE=1 SV=1}	{vvi:100254622; K20285 RABEPK Rab9 effector protein with kelch motifs - -}	{At1g74150; KOG0379 Kelch repeat-containing proteins R General function prediction only ;}	{GO:0005515; protein binding; molecular_function}	{NA}	{PF07646:Kelch motif PF01344:Kelch motif}
transcript_HQ_Ha_transcript16568/f4p0/1687	{XP_019264600.1; PREDICTED: host cell factor 2-like [Nicotiana attenuata]}	{sp|Q9MA55|ACBP4_ARATH; Acyl-CoA-binding domain-containing protein 4 OS=Arabidopsis thaliana GN=ACBP4 PE=1 SV=1}	{nta:107775779; - - - - -}	{At5g50310; KOG1230 Protein containing repeated kelch motifs R General function prediction only ;}	{GO:0005515; protein binding; molecular_function}	{NA}	{PF07646:Kelch motif PF01344:Kelch motif}
transcript_HQ_Ha_transcript25483/f2p0/935	{XP_017233272.1; PREDICTED: signal peptide peptidase-like 5 [Daucus carota subsp. sativus]}	{sp|Q9MA44|SIPL5_ARATH; Signal peptide peptidase-like 5 OS=Arabidopsis thaliana GN=SPPL5 PE=2 SV=1}	{mtr:MTR_7g405780; K09597 SPPL2B signal peptide peptidase-like 2B 3.4.23.- -}	{At1g01650; KOG2442 Uncharacterized conserved protein, contains PA domain R General function prediction only ;}	{GO:0016021; integral to membrane; cellular_component GO:0004190; aspartic-type endopeptidase activity; molecular_function}	{NA}	{PF04258:Signal peptide peptidase}
transcript_HQ_Ha_transcript36146/f2p0/417	{XP_016729623.1; PREDICTED: probable thylakoidal processing peptidase 2, chloroplastic [Gossypium hirsutum]}	{sp|Q9M9Z2|TPP2_ARATH; Probable thylakoidal processing peptidase 2, chloroplastic OS=Arabidopsis thaliana GN=TPP2 PE=2 SV=1}	{cit:102630129; K03100 lepB, TPP signal peptidase I 3.4.21.89 ko03060; Genetic Information Processing; Folding, sorting and degradation; Protein export | ko02024; Cellular Processes; Cellular community - prokaryotes; Quorum sensing}	{At1g06870; KOG0171 Mitochondrial inner membrane protease, subunit IMP1 O Posttranslational modification, protein turnover, chaperones ;}	{NA}	{NA}	{NA}
transcript_HQ_Ha_transcript14437/f5p0/1817	{NA}	{sp|Q9M9U9|RKD1_ARATH; Protein RKD1 OS=Arabidopsis thaliana GN=RKD1 PE=3 SV=1}	{ini:109177594; - - - - -}	{NA}	{NA}	{NA}	{NA}
transcript_HQ_Ha_transcript16106/f22p0/1702	{XP_010527164.1; PREDICTED: protein RKD5 [Tarenaya hassleriana]}	{sp|Q9M9U9|RKD1_ARATH; Protein RKD1 OS=Arabidopsis thaliana GN=RKD1 PE=3 SV=1}	{thj:104804550; - - - - -}	{NA}	{NA}	{NA}	{NA}
transcript_HQ_Ha_transcript2720/f2p0/3542	{XP_007039825.2; PREDICTED: uncharacterized protein LOC18606248 [Theobroma cacao]}	{sp|Q9M9U9|RKD1_ARATH; Protein RKD1 OS=Arabidopsis thaliana GN=RKD1 PE=3 SV=1}	{ini:109177594; - - - - -}	{NA}	{GO:1900192; NA}	{NA}	{PF08181:DegQ (SacQ) family}
transcript_HQ_Ha_transcript3260/f2p0/3356	{EOY24326.1; Uncharacterized protein TCM_015956 [Theobroma cacao]}	{sp|Q9M9U9|RKD1_ARATH; Protein RKD1 OS=Arabidopsis thaliana GN=RKD1 PE=3 SV=1}	{gsl:Gasu_39550; - - - - -}	{NA}	{NA}	{NA}	{NA}
transcript_HQ_Ha_transcript4488/f2p0/2960	{XP_007039825.2; PREDICTED: uncharacterized protein LOC18606248 [Theobroma cacao]}	{sp|Q9M9U9|RKD1_ARATH; Protein RKD1 OS=Arabidopsis thaliana GN=RKD1 PE=3 SV=1}	{gsl:Gasu_39550; - - - - -}	{NA}	{NA}	{NA}	{NA}
transcript_HQ_Ha_transcript23155/f3p0/1193	{XP_013904367.1; hypothetical protein MNEG_2610 [Monoraphidium neglectum]}	{sp|Q9M9S6|UTR3_ARATH; UDP-galactose/UDP-glucose transporter 3 OS=Arabidopsis thaliana GN=UTR3 PE=1 SV=1}	{cre:CHLREDRAFT_189914; K15275 SLC35B1 solute carrier family 35 (UDP-galactose transporter), member B1 - -}	{At1g14360; KOG1581 UDP-galactose transporter related protein G Carbohydrate transport and metabolism ;}	{GO:0016020; membrane; cellular_component GO:0055085; transmembrane transport; biological_process GO:0004190; aspartic-type endopeptidase activity; molecular_function GO:0016021; integral to membrane; cellular_component GO:0006508; proteolysis; biological_process GO:0006810; transport; biological_process}	{NA}	{PF08449:UAA transporter family PF01252:Signal peptidase (SPase) II PF00892:EamA-like transporter family PF12679:ABC-2 family transporter protein}
transcript_HQ_Ha_transcript25293/f2p0/945	{GAQ81627.1; NADH dehydrogenase (ubiquinone) 1 alpha subcomplex 12 [Klebsormidium flaccidum]}	{sp|Q9M9M9|NDUAC_ARATH; Probable NADH dehydrogenase [ubiquinone] 1 alpha subcomplex subunit 12 OS=Arabidopsis thaliana GN=At3g03100 PE=1 SV=1}	{egu:105043983; K11352 NDUFA12 NADH dehydrogenase (ubiquinone) 1 alpha subcomplex subunit 12 - ko00190; Metabolism; Energy metabolism; Oxidative phosphorylation | ko05010; Human Diseases; Neurodegenerative diseases; Alzheimer's disease | ko05012; Human Diseases; Neurodegenerative diseases; Parkinson's disease | ko05016; Human Diseases; Neurodegenerative diseases; Huntington's disease | ko04932; H…	{At3g03100; KOG3382 NADH:ubiquinone oxidoreductase, B17.2 subunit C Energy production and conversion ;}	{GO:0016020; membrane; cellular_component GO:0009055; NA GO:0008137; NADH dehydrogenase (ubiquinone) activity; molecular_function}	{NA}	{PF05071:NADH ubiquinone oxidoreductase subunit NDUFA12}
transcript_HQ_Ha_transcript31012/f3p0/639	{XP_010668770.1; PREDICTED: NADH dehydrogenase [ubiquinone] iron-sulfur protein 6, mitochondrial-like [Beta vulgaris subsp. vulgaris]}	{sp|Q9M9M6|NDUS6_ARATH; NADH dehydrogenase [ubiquinone] iron-sulfur protein 6, mitochondrial OS=Arabidopsis thaliana GN=At3g03070 PE=3 SV=1}	{ccp:CHC_T00009546001; K03939 NDUFS6 NADH dehydrogenase (ubiquinone) Fe-S protein 6 - ko00190; Metabolism; Energy metabolism; Oxidative phosphorylation | ko05010; Human Diseases; Neurodegenerative diseases; Alzheimer's disease | ko05012; Human Diseases; Neurodegenerative diseases; Parkinson's disease | ko05016; Human Diseases; Neurodegenerative diseases; Huntington's disease | ko04932; Human Dise…	{At3g03070; KOG3456 NADH:ubiquinone oxidoreductase, NDUFS6/13 kDa subunit C Energy production and conversion ;}	{GO:0043130; ubiquitin binding; molecular_function}	{NA}	{PF15750:Ubiquitin-binding zinc-finger}
transcript_HQ_Ha_transcript28285/f2p0/757	{XP_015629137.1; PREDICTED: anaphase-promoting complex subunit 11 [Oryza sativa Japonica Group]}	{sp|Q9M9L0|APC11_ARATH; Anaphase-promoting complex subunit 11 OS=Arabidopsis thaliana GN=APC11 PE=1 SV=3}	{osa:4332583; K03358 APC11 anaphase-promoting complex subunit 11 - ko04120; Genetic Information Processing; Folding, sorting and degradation; Ubiquitin mediated proteolysis | ko04110; Cellular Processes; Cell growth and death; Cell cycle | ko04111; Cellular Processes; Cell growth and death; Cell cycle - yeast | ko04113; Cellular Processes; Cell growth and death; Meiosis - yeast | ko04114; Cellula…	{SPAC343.03; KOG1493 Anaphase-promoting complex (APC), subunit 11 DO Cell cycle control, cell division, chromosome partitioning ; Posttranslational modification, protein turnover, chaperones ;}	{GO:0008270; zinc ion binding; molecular_function GO:0005515; protein binding; molecular_function GO:0005680; anaphase-promoting complex; cellular_component GO:0046872; metal ion binding; molecular_function GO:0004842; ubiquitin-protein ligase activity; molecular_function}	{NA}	{PF14634:zinc-RING finger domain PF00097:Zinc finger, C3HC4 type (RING finger) PF13639:Ring finger domain PF12861:Anaphase-promoting complex subunit 11 RING-H2 finger PF12678:RING-H2 zinc finger domain PF12906:RING-variant domain}
transcript_HQ_Ha_transcript13915/f2p0/1900	{XP_002957081.1; hypothetical protein VOLCADRAFT_98115 [Volvox carteri f. nagariensis]}	{sp|Q9M8Y0|SEC_ARATH; Probable UDP-N-acetylglucosamine--peptide N-acetylglucosaminyltransferase SEC OS=Arabidopsis thaliana GN=SEC PE=2 SV=1}	{vcn:VOLCADRAFT_98115; - - - - -}	{At3g04240; KOG4626 O-linked N-acetylglucosamine transferase OGT GOT Carbohydrate transport and metabolism ; Posttranslational modification, protein turnover, chaperones ; Signal transduction mechanisms ;}	{GO:0009877; nodulation; biological_process GO:0005515; protein binding; molecular_function GO:0008757; S-adenosylmethionine-dependent methyltransferase activity; molecular_function GO:0009312; oligosaccharide biosynthetic process; biological_process GO:0008152; NA GO:0008168; methyltransferase activity; molecular_function}	{NA}	{PF05175:Methyltransferase small domain PF00515:Tetratricopeptide repeat PF13176:Tetratricopeptide repeat PF13181:Tetratricopeptide repeat PF05401:Nodulation protein S (NodS) PF13371:Tetratricopeptide repeat PF13174:Tetratricopeptide repeat PF13414:TPR repeat PF13374:Tetratricopeptide repeat PF08241:Methyltransferase domain}
transcript_HQ_Ha_transcript14271/f3p0/1878	{XP_004516295.1; PREDICTED: probable UDP-N-acetylglucosamine--peptide N-acetylglucosaminyltransferase SPINDLY [Cicer arietinum]}	{sp|Q9M8Y0|SEC_ARATH; Probable UDP-N-acetylglucosamine--peptide N-acetylglucosaminyltransferase SEC OS=Arabidopsis thaliana GN=SEC PE=2 SV=1}	{gsl:Gasu_41290; - - - - -}	{At3g04240; KOG4626 O-linked N-acetylglucosamine transferase OGT GOT Carbohydrate transport and metabolism ; Posttranslational modification, protein turnover, chaperones ; Signal transduction mechanisms ;}	{GO:0005515; protein binding; molecular_function GO:0005742; mitochondrial outer membrane translocase complex; cellular_component GO:0045040; protein import into mitochondrial outer membrane; biological_process}	{NA}	{PF00515:Tetratricopeptide repeat PF13176:Tetratricopeptide repeat PF13181:Tetratricopeptide repeat PF13371:Tetratricopeptide repeat PF13174:Tetratricopeptide repeat PF13374:Tetratricopeptide repeat PF06552:Plant specific mitochondrial import receptor subunit TOM20 PF13414:TPR repeat}
transcript_HQ_Ha_transcript16765/f4p0/1703	{XP_004516295.1; PREDICTED: probable UDP-N-acetylglucosamine--peptide N-acetylglucosaminyltransferase SPINDLY [Cicer arietinum]}	{sp|Q9M8Y0|SEC_ARATH; Probable UDP-N-acetylglucosamine--peptide N-acetylglucosaminyltransferase SEC OS=Arabidopsis thaliana GN=SEC PE=2 SV=1}	{gsl:Gasu_41290; - - - - -}	{At3g04240; KOG4626 O-linked N-acetylglucosamine transferase OGT GOT Carbohydrate transport and metabolism ; Posttranslational modification, protein turnover, chaperones ; Signal transduction mechanisms ;}	{GO:0005515; protein binding; molecular_function GO:0045040; protein import into mitochondrial outer membrane; biological_process GO:0005742; mitochondrial outer membrane translocase complex; cellular_component}	{NA}	{PF13181:Tetratricopeptide repeat PF13371:Tetratricopeptide repeat PF00515:Tetratricopeptide repeat PF13176:Tetratricopeptide repeat PF06552:Plant specific mitochondrial import receptor subunit TOM20 PF13374:Tetratricopeptide repeat PF13414:TPR repeat PF13174:Tetratricopeptide repeat}
transcript_HQ_Ha_transcript1879/f13p0/3901	{GAQ92204.1; hypothetical protein KFL_009450020 [Klebsormidium flaccidum]}	{sp|Q9M8Y0|SEC_ARATH; Probable UDP-N-acetylglucosamine--peptide N-acetylglucosaminyltransferase SEC OS=Arabidopsis thaliana GN=SEC PE=2 SV=1}	{ini:109175194; K09667 OGT protein O-GlcNAc transferase 2.4.1.255 ko00514; Metabolism; Glycan biosynthesis and metabolism; Other types of O-glycan biosynthesis | ko04931; Human Diseases; Endocrine and metabolic diseases; Insulin resistance}	{At3g04240; KOG4626 O-linked N-acetylglucosamine transferase OGT GOT Carbohydrate transport and metabolism ; Posttranslational modification, protein turnover, chaperones ; Signal transduction mechanisms ;}	{GO:0005515; protein binding; molecular_function GO:0042802; identical protein binding; molecular_function}	{NA}	{PF02259:FAT domain PF13181:Tetratricopeptide repeat PF13371:Tetratricopeptide repeat PF00515:Tetratricopeptide repeat PF13176:Tetratricopeptide repeat PF13374:Tetratricopeptide repeat PF13414:TPR repeat PF13174:Tetratricopeptide repeat PF07721:Tetratricopeptide repeat}
transcript_HQ_Ha_transcript21193/f6p0/1278	{XP_016573665.1; PREDICTED: probable UDP-N-acetylglucosamine--peptide N-acetylglucosaminyltransferase SEC [Capsicum annuum]}	{sp|Q9M8Y0|SEC_ARATH; Probable UDP-N-acetylglucosamine--peptide N-acetylglucosaminyltransferase SEC OS=Arabidopsis thaliana GN=SEC PE=2 SV=1}	{egu:105038885; K09667 OGT protein O-GlcNAc transferase 2.4.1.255 ko00514; Metabolism; Glycan biosynthesis and metabolism; Other types of O-glycan biosynthesis | ko04931; Human Diseases; Endocrine and metabolic diseases; Insulin resistance}	{At3g04240; KOG4626 O-linked N-acetylglucosamine transferase OGT GOT Carbohydrate transport and metabolism ; Posttranslational modification, protein turnover, chaperones ; Signal transduction mechanisms ;}	{GO:0045040; protein import into mitochondrial outer membrane; biological_process GO:0042802; identical protein binding; molecular_function GO:0005742; mitochondrial outer membrane translocase complex; cellular_component GO:0005515; protein binding; molecular_function}	{NA}	{PF02259:FAT domain PF13181:Tetratricopeptide repeat PF13371:Tetratricopeptide repeat PF00515:Tetratricopeptide repeat PF13176:Tetratricopeptide repeat PF13374:Tetratricopeptide repeat PF06552:Plant specific mitochondrial import receptor subunit TOM20 PF13414:TPR repeat PF13174:Tetratricopeptide repeat PF07721:Tetratricopeptide repeat}
transcript_HQ_Ha_transcript22715/f2p0/1138	{XP_008792947.1; PREDICTED: probable UDP-N-acetylglucosamine--peptide N-acetylglucosaminyltransferase SEC [Phoenix dactylifera]}	{sp|Q9M8Y0|SEC_ARATH; Probable UDP-N-acetylglucosamine--peptide N-acetylglucosaminyltransferase SEC OS=Arabidopsis thaliana GN=SEC PE=2 SV=1}	{mus:103983538; K09667 OGT protein O-GlcNAc transferase 2.4.1.255 ko00514; Metabolism; Glycan biosynthesis and metabolism; Other types of O-glycan biosynthesis | ko04931; Human Diseases; Endocrine and metabolic diseases; Insulin resistance}	{At3g04240; KOG4626 O-linked N-acetylglucosamine transferase OGT GOT Carbohydrate transport and metabolism ; Posttranslational modification, protein turnover, chaperones ; Signal transduction mechanisms ;}	{GO:0005515; protein binding; molecular_function GO:0042802; identical protein binding; molecular_function}	{NA}	{PF13374:Tetratricopeptide repeat PF13414:TPR repeat PF13174:Tetratricopeptide repeat PF07721:Tetratricopeptide repeat PF13371:Tetratricopeptide repeat PF02259:FAT domain PF13181:Tetratricopeptide repeat PF13176:Tetratricopeptide repeat PF00515:Tetratricopeptide repeat}
transcript_HQ_Ha_transcript22932/f2p0/1146	{OAY41995.1; hypothetical protein MANES_09G145400 [Manihot esculenta]}	{sp|Q9M8Y0|SEC_ARATH; Probable UDP-N-acetylglucosamine--peptide N-acetylglucosaminyltransferase SEC OS=Arabidopsis thaliana GN=SEC PE=2 SV=1}	{bvg:104890428; K09667 OGT protein O-GlcNAc transferase 2.4.1.255 ko00514; Metabolism; Glycan biosynthesis and metabolism; Other types of O-glycan biosynthesis | ko04931; Human Diseases; Endocrine and metabolic diseases; Insulin resistance}	{At3g04240; KOG4626 O-linked N-acetylglucosamine transferase OGT GOT Carbohydrate transport and metabolism ; Posttranslational modification, protein turnover, chaperones ; Signal transduction mechanisms ;}	{GO:0005742; mitochondrial outer membrane translocase complex; cellular_component GO:0045040; protein import into mitochondrial outer membrane; biological_process GO:0042802; identical protein binding; molecular_function GO:0005515; protein binding; molecular_function}	{NA}	{PF13181:Tetratricopeptide repeat PF13371:Tetratricopeptide repeat PF00515:Tetratricopeptide repeat PF13176:Tetratricopeptide repeat PF13414:TPR repeat PF13374:Tetratricopeptide repeat PF06552:Plant specific mitochondrial import receptor subunit TOM20 PF07721:Tetratricopeptide repeat PF13174:Tetratricopeptide repeat}
transcript_HQ_Ha_transcript23700/f2p0/1067	{XP_008777511.1; PREDICTED: probable UDP-N-acetylglucosamine--peptide N-acetylglucosaminyltransferase SEC isoform X1 [Phoenix dactylifera]}	{sp|Q9M8Y0|SEC_ARATH; Probable UDP-N-acetylglucosamine--peptide N-acetylglucosaminyltransferase SEC OS=Arabidopsis thaliana GN=SEC PE=2 SV=1}	{egu:105038885; K09667 OGT protein O-GlcNAc transferase 2.4.1.255 ko00514; Metabolism; Glycan biosynthesis and metabolism; Other types of O-glycan biosynthesis | ko04931; Human Diseases; Endocrine and metabolic diseases; Insulin resistance}	{At3g04240; KOG4626 O-linked N-acetylglucosamine transferase OGT GOT Carbohydrate transport and metabolism ; Posttranslational modification, protein turnover, chaperones ; Signal transduction mechanisms ;}	{GO:0042802; identical protein binding; molecular_function GO:0045040; protein import into mitochondrial outer membrane; biological_process GO:0005742; mitochondrial outer membrane translocase complex; cellular_component GO:0005515; protein binding; molecular_function}	{NA}	{PF13176:Tetratricopeptide repeat PF00515:Tetratricopeptide repeat PF13371:Tetratricopeptide repeat PF13181:Tetratricopeptide repeat PF13174:Tetratricopeptide repeat PF07721:Tetratricopeptide repeat PF13374:Tetratricopeptide repeat PF06552:Plant specific mitochondrial import receptor subunit TOM20 PF13414:TPR repeat}
transcript_HQ_Ha_transcript23968/f4p0/1043	{OAY41995.1; hypothetical protein MANES_09G145400 [Manihot esculenta]}	{sp|Q9M8Y0|SEC_ARATH; Probable UDP-N-acetylglucosamine--peptide N-acetylglucosaminyltransferase SEC OS=Arabidopsis thaliana GN=SEC PE=2 SV=1}	{bvg:104890428; K09667 OGT protein O-GlcNAc transferase 2.4.1.255 ko00514; Metabolism; Glycan biosynthesis and metabolism; Other types of O-glycan biosynthesis | ko04931; Human Diseases; Endocrine and metabolic diseases; Insulin resistance}	{At3g04240; KOG4626 O-linked N-acetylglucosamine transferase OGT GOT Carbohydrate transport and metabolism ; Posttranslational modification, protein turnover, chaperones ; Signal transduction mechanisms ;}	{GO:0005515; protein binding; molecular_function GO:0045040; protein import into mitochondrial outer membrane; biological_process GO:0042802; identical protein binding; molecular_function GO:0005742; mitochondrial outer membrane translocase complex; cellular_component}	{NA}	{PF06552:Plant specific mitochondrial import receptor subunit TOM20 PF13374:Tetratricopeptide repeat PF13414:TPR repeat PF13174:Tetratricopeptide repeat PF07721:Tetratricopeptide repeat PF13181:Tetratricopeptide repeat PF13371:Tetratricopeptide repeat PF00515:Tetratricopeptide repeat PF13176:Tetratricopeptide repeat}
transcript_HQ_Ha_transcript24181/f2p0/1011	{AAY32335.1; SPY, partial [Phyllostachys praecox]}	{sp|Q9M8Y0|SEC_ARATH; Probable UDP-N-acetylglucosamine--peptide N-acetylglucosaminyltransferase SEC OS=Arabidopsis thaliana GN=SEC PE=2 SV=1}	{mdm:103451095; K09667 OGT protein O-GlcNAc transferase 2.4.1.255 ko00514; Metabolism; Glycan biosynthesis and metabolism; Other types of O-glycan biosynthesis | ko04931; Human Diseases; Endocrine and metabolic diseases; Insulin resistance}	{At3g04240; KOG4626 O-linked N-acetylglucosamine transferase OGT GOT Carbohydrate transport and metabolism ; Posttranslational modification, protein turnover, chaperones ; Signal transduction mechanisms ;}	{GO:0005742; mitochondrial outer membrane translocase complex; cellular_component GO:0045040; protein import into mitochondrial outer membrane; biological_process GO:0042802; identical protein binding; molecular_function GO:0005515; protein binding; molecular_function}	{NA}	{PF00515:Tetratricopeptide repeat PF13176:Tetratricopeptide repeat PF02259:FAT domain PF13181:Tetratricopeptide repeat PF13371:Tetratricopeptide repeat PF13174:Tetratricopeptide repeat PF07721:Tetratricopeptide repeat PF13374:Tetratricopeptide repeat PF06552:Plant specific mitochondrial import receptor subunit TOM20 PF13414:TPR repeat}
transcript_HQ_Ha_transcript24667/f11p0/1004	{XP_002966194.1; peptide-N-acetylglucosaminyltransferase [Selaginella moellendorffii]}	{sp|Q9M8Y0|SEC_ARATH; Probable UDP-N-acetylglucosamine--peptide N-acetylglucosaminyltransferase SEC OS=Arabidopsis thaliana GN=SEC PE=2 SV=1}	{egu:105038885; K09667 OGT protein O-GlcNAc transferase 2.4.1.255 ko00514; Metabolism; Glycan biosynthesis and metabolism; Other types of O-glycan biosynthesis | ko04931; Human Diseases; Endocrine and metabolic diseases; Insulin resistance}	{At3g04240; KOG4626 O-linked N-acetylglucosamine transferase OGT GOT Carbohydrate transport and metabolism ; Posttranslational modification, protein turnover, chaperones ; Signal transduction mechanisms ;}	{GO:0042802; identical protein binding; molecular_function GO:0008855; exodeoxyribonuclease VII activity; molecular_function GO:0051321; meiotic cell cycle; biological_process GO:0005742; mitochondrial outer membrane translocase complex; cellular_component GO:0009318; exodeoxyribonuclease VII complex; cellular_component GO:0045040; protein import into mitochondrial outer membrane; biological_proc…	{NA}	{PF07721:Tetratricopeptide repeat PF13174:Tetratricopeptide repeat PF02609:Exonuclease VII small subunit PF13414:TPR repeat PF06552:Plant specific mitochondrial import receptor subunit TOM20 PF13374:Tetratricopeptide repeat PF00515:Tetratricopeptide repeat PF08631:Meiosis protein SPO22/ZIP4 like PF13176:Tetratricopeptide repeat PF13181:Tetratricopeptide repeat PF02259:FAT domain PF13371:Tetratric…
transcript_HQ_Ha_transcript21839/f2p0/1212	{XP_007514898.1; hypothetical protein Bathy02g05720 [Bathycoccus prasinos]}	{sp|Q9M8S6|SKOR_ARATH; Potassium channel SKOR OS=Arabidopsis thaliana GN=SKOR PE=1 SV=1}	{bpg:Bathy02g05720; - - - - -}	{At3g02850; KOG0498 K+-channel ERG and related proteins, contain PAS/PAC sensor domain PT Inorganic ion transport and metabolism ; Signal transduction mechanisms ;}	{GO:0005216; ion channel activity; molecular_function GO:0055085; transmembrane transport; biological_process GO:0016020; membrane; cellular_component GO:0006811; ion transport; biological_process}	{NA}	{PF00520:Ion transport protein}
transcript_HQ_Ha_transcript5976/f3p0/2692	{XP_003059450.1; voltage-gated ion channel superfamily [Micromonas pusilla CCMP1545]}	{sp|Q9M8S6|SKOR_ARATH; Potassium channel SKOR OS=Arabidopsis thaliana GN=SKOR PE=1 SV=1}	{mpp:MICPUCDRAFT_40155; - - - - -}	{At3g02850; KOG0498 K+-channel ERG and related proteins, contain PAS/PAC sensor domain PT Inorganic ion transport and metabolism ; Signal transduction mechanisms ;}	{GO:0006811; ion transport; biological_process GO:0016020; membrane; cellular_component GO:0045893; positive regulation of transcription, DNA-dependent; biological_process GO:0055085; transmembrane transport; biological_process GO:0042025; host cell nucleus; cellular_component GO:0005216; ion channel activity; molecular_function}	{NA}	{PF00520:Ion transport protein PF03584:Herpesvirus ICP4-like protein N-terminal region}
transcript_HQ_Ha_transcript18184/f3p0/1543	{XP_001772057.1; predicted protein [Physcomitrella patens]}	{sp|Q9M8R4|DJ1D_ARATH; Protein DJ-1 homolog D OS=Arabidopsis thaliana GN=DJ1D PE=1 SV=1}	{sita:101752662; K18881 DJ1D D-lactate dehydratase 4.2.1.130 ko00620; Metabolism; Carbohydrate metabolism; Pyruvate metabolism}	{At3g02720; KOG2764 Putative transcriptional regulator DJ-1 RV General function prediction only ; Defense mechanisms ;}	{GO:0006541; glutamine metabolic process; biological_process GO:0016787; hydrolase activity; molecular_function}	{XM_003553072.3; PREDICTED: Glycine max protein DJ-1 homolog D-like (LOC100795300), mRNA}	{PF07722:Peptidase C26}
transcript_HQ_Ha_transcript19001/f3p0/1473	{GAQ78209.1; putative DJ-1 family protein [Klebsormidium flaccidum]}	{sp|Q9M8R4|DJ1D_ARATH; Protein DJ-1 homolog D OS=Arabidopsis thaliana GN=DJ1D PE=1 SV=1}	{obr:102700620; K18881 DJ1D D-lactate dehydratase 4.2.1.130 ko00620; Metabolism; Carbohydrate metabolism; Pyruvate metabolism}	{At3g02720; KOG2764 Putative transcriptional regulator DJ-1 RV General function prediction only ; Defense mechanisms ;}	{GO:0006541; glutamine metabolic process; biological_process GO:0016787; hydrolase activity; molecular_function GO:0045095; keratin filament; cellular_component}	{NA}	{PF07722:Peptidase C26 PF01500:Keratin, high sulfur B2 protein}
transcript_HQ_Ha_transcript7513/f3p0/2484	{GAQ78209.1; putative DJ-1 family protein [Klebsormidium flaccidum]}	{sp|Q9M8R4|DJ1D_ARATH; Protein DJ-1 homolog D OS=Arabidopsis thaliana GN=DJ1D PE=1 SV=1}	{obr:102700620; K18881 DJ1D D-lactate dehydratase 4.2.1.130 ko00620; Metabolism; Carbohydrate metabolism; Pyruvate metabolism}	{At3g02720; KOG2764 Putative transcriptional regulator DJ-1 RV General function prediction only ; Defense mechanisms ;}	{GO:0016787; hydrolase activity; molecular_function GO:0006541; glutamine metabolic process; biological_process}	{NA}	{PF07722:Peptidase C26}
transcript_HQ_Ha_transcript1387/f4p0/4370	{XP_005648260.1; AIR synthase-related protein [Coccomyxa subellipsoidea C-169]}	{sp|Q9M8D3|PUR4_ARATH; Probable phosphoribosylformylglycinamidine synthase, chloroplastic/mitochondrial OS=Arabidopsis thaliana GN=At1g74260 PE=2 SV=3}	{csl:COCSUDRAFT_53438; K01952 purL, PFAS phosphoribosylformylglycinamidine synthase 6.3.5.3 ko00230; Metabolism; Nucleotide metabolism; Purine metabolism}	{At1g74260; KOG1907 Phosphoribosylformylglycinamidine synthase F Nucleotide transport and metabolism ;}	{NA}	{XM_001695987.1; Chlamydomonas reinhardtii strain CC-503 cw92 mt+}	{NA}
transcript_HQ_Ha_transcript12641/f2p0/2001	{GAQ84120.1; TCP-1/cpn60 chaperonin family protein [Klebsormidium flaccidum]}	{sp|Q9M888|TCPZA_ARATH; T-complex protein 1 subunit zeta 1 OS=Arabidopsis thaliana GN=CCT6A PE=1 SV=1}	{cam:101502702; K09498 CCT6 T-complex protein 1 subunit zeta - -}	{At3g02530; KOG0359 Chaperonin complex component, TCP-1 zeta subunit (CCT6) O Posttranslational modification, protein turnover, chaperones ;}	{GO:0005524; ATP binding; molecular_function}	{XM_005848653.1; Chlorella variabilis hypothetical protein (CHLNCDRAFT_22097) mRNA, complete cds}	{PF00118:TCP-1/cpn60 chaperonin family}
transcript_HQ_Ha_transcript21045/f4p0/1288	{XP_006842360.1; PREDICTED: delta(7)-sterol-C5(6)-desaturase [Amborella trichopoda]}	{sp|Q9M883|SC5D2_ARATH; Putative Delta(7)-sterol-C5(6)-desaturase 2 OS=Arabidopsis thaliana GN=HDF7 PE=3 SV=1}	{ini:109174285; K00227 SC5DL, ERG3 Delta7-sterol 5-desaturase 1.14.19.20 ko00100; Metabolism; Lipid metabolism; Steroid biosynthesis}	{At3g02590; KOG0872 Sterol C5 desaturase I Lipid transport and metabolism ;}	{GO:0005506; iron ion binding; molecular_function GO:0055114; oxidation-reduction process; biological_process GO:0016491; oxidoreductase activity; molecular_function GO:0006633; fatty acid biosynthetic process; biological_process}	{NA}	{PF04116:Fatty acid hydroxylase superfamily}
transcript_HQ_Ha_transcript36495/f17p0/418	{KJB72799.1; hypothetical protein B456_011G198800 [Gossypium raimondii]}	{sp|Q9M7X7|RL291_ARATH; 60S ribosomal protein L29-1 OS=Arabidopsis thaliana GN=RPL29A PE=1 SV=1}	{smo:SELMODRAFT_228166; K02905 RP-L29e, RPL29 large subunit ribosomal protein L29e - ko03010; Genetic Information Processing; Translation; Ribosome}	{At3g06680; KOG3504 60S ribosomal protein L29 J Translation, ribosomal structure and biogenesis ;}	{GO:0005622; intracellular; cellular_component GO:0006412; translation; biological_process GO:0005840; ribosome; cellular_component GO:0003735; structural constituent of ribosome; molecular_function}	{NA}	{PF01779:Ribosomal L29e protein family}
transcript_HQ_Ha_transcript14251/f3p0/1888	{XP_001767995.1; predicted protein [Physcomitrella patens]}	{sp|Q9M5K3|DLDH1_ARATH; Dihydrolipoyl dehydrogenase 1, mitochondrial OS=Arabidopsis thaliana GN=LPD1 PE=1 SV=2}	{ccp:CHC_T00010287001; K00382 DLD, lpd, pdhD dihydrolipoamide dehydrogenase 1.8.1.4 ko01200; Metabolism; Global and overview maps; Carbon metabolism | ko00010; Metabolism; Carbohydrate metabolism; Glycolysis / Gluconeogenesis | ko00020; Metabolism; Carbohydrate metabolism; Citrate cycle (TCA cycle) | ko00620; Metabolism; Carbohydrate metabolism; Pyruvate metabolism | ko00630; Metabolism; Carbohyd…	{At1g48030; KOG1335 Dihydrolipoamide dehydrogenase C Energy production and conversion ;}	{GO:0003857; 3-hydroxyacyl-CoA dehydrogenase activity; molecular_function GO:0050660; flavin adenine dinucleotide binding; molecular_function GO:0055114; oxidation-reduction process; biological_process GO:0006631; fatty acid metabolic process; biological_process GO:0071949; FAD binding; molecular_function GO:0051287; NAD binding; molecular_function GO:0016616; oxidoreductase activity, acting on t…	{NA}	{PF07992:Pyridine nucleotide-disulphide oxidoreductase PF00070:Pyridine nucleotide-disulphide oxidoreductase PF03721:UDP-glucose/GDP-mannose dehydrogenase family, NAD binding domain PF12831:FAD dependent oxidoreductase PF01134:Glucose inhibited division protein A PF02852:Pyridine nucleotide-disulphide oxidoreductase, dimerisation domain PF01494:FAD binding domain PF02737:3-hydroxyacyl-CoA dehydro…
transcript_HQ_Ha_transcript10785/f2p0/2150	{XP_009408271.1; PREDICTED: glucose-6-phosphate/phosphate translocator 2, chloroplastic-like [Musa acuminata subsp. malaccensis]}	{sp|Q9M5A9|GPT1_ARATH; Glucose-6-phosphate/phosphate translocator 1, chloroplastic OS=Arabidopsis thaliana GN=GPT1 PE=2 SV=1}	{gsl:Gasu_21660; K15283 SLC35E1 solute carrier family 35, member E1 - -; gsl:Gasu_21660; K15283 SLC35E1 solute carrier family 35, member E1 - -}	{At5g54800; KOG1441 Glucose-6-phosphate/phosphate and phosphoenolpyruvate/phosphate antiporter GE Carbohydrate transport and metabolism ; Amino acid transport and metabolism ;}	{GO:0016020; membrane; cellular_component GO:0055085; transmembrane transport; biological_process GO:0016021; integral to membrane; cellular_component GO:0007275; multicellular organismal development; biological_process}	{NA}	{PF08449:UAA transporter family PF00892:EamA-like transporter family PF15221:Lens epithelial cell protein LEP503}
transcript_HQ_Ha_transcript13458/f4p0/1975	{XP_010482887.1; PREDICTED: glucose-6-phosphate/phosphate translocator 1, chloroplastic-like [Camelina sativa]}	{sp|Q9M5A9|GPT1_ARATH; Glucose-6-phosphate/phosphate translocator 1, chloroplastic OS=Arabidopsis thaliana GN=GPT1 PE=2 SV=1}	{cme:CYME_CMK114C; K15283 SLC35E1 solute carrier family 35, member E1 - -}	{At5g54800; KOG1441 Glucose-6-phosphate/phosphate and phosphoenolpyruvate/phosphate antiporter GE Carbohydrate transport and metabolism ; Amino acid transport and metabolism ;}	{GO:0055085; transmembrane transport; biological_process GO:0016020; membrane; cellular_component GO:0016021; integral to membrane; cellular_component}	{NA}	{PF00892:EamA-like transporter family PF08449:UAA transporter family}
transcript_HQ_Ha_transcript13464/f2p0/1990	{KDD73011.1; triose-phosphate transporter [Helicosporidium sp. ATCC 50920]}	{sp|Q9M5A9|GPT1_ARATH; Glucose-6-phosphate/phosphate translocator 1, chloroplastic OS=Arabidopsis thaliana GN=GPT1 PE=2 SV=1}	{gsl:Gasu_21660; K15283 SLC35E1 solute carrier family 35, member E1 - -; gsl:Gasu_21660; K15283 SLC35E1 solute carrier family 35, member E1 - -}	{At5g54800; KOG1441 Glucose-6-phosphate/phosphate and phosphoenolpyruvate/phosphate antiporter GE Carbohydrate transport and metabolism ; Amino acid transport and metabolism ;}	{GO:0016021; integral to membrane; cellular_component GO:0007275; multicellular organismal development; biological_process GO:0016020; membrane; cellular_component GO:0055085; transmembrane transport; biological_process}	{NA}	{PF08449:UAA transporter family PF00892:EamA-like transporter family PF15221:Lens epithelial cell protein LEP503}
transcript_HQ_Ha_transcript15972/f7p0/1727	{XP_010482887.1; PREDICTED: glucose-6-phosphate/phosphate translocator 1, chloroplastic-like [Camelina sativa]}	{sp|Q9M5A9|GPT1_ARATH; Glucose-6-phosphate/phosphate translocator 1, chloroplastic OS=Arabidopsis thaliana GN=GPT1 PE=2 SV=1}	{gsl:Gasu_21660; K15283 SLC35E1 solute carrier family 35, member E1 - -; gsl:Gasu_21660; K15283 SLC35E1 solute carrier family 35, member E1 - -}	{At5g54800; KOG1441 Glucose-6-phosphate/phosphate and phosphoenolpyruvate/phosphate antiporter GE Carbohydrate transport and metabolism ; Amino acid transport and metabolism ;}	{GO:0016021; integral to membrane; cellular_component GO:0016020; membrane; cellular_component GO:0055085; transmembrane transport; biological_process}	{NA}	{PF08449:UAA transporter family PF00892:EamA-like transporter family}
transcript_HQ_Ha_transcript17455/f3p0/1619	{XP_013666736.1; PREDICTED: glucose-6-phosphate/phosphate translocator 1, chloroplastic-like [Brassica napus]}	{sp|Q9M5A9|GPT1_ARATH; Glucose-6-phosphate/phosphate translocator 1, chloroplastic OS=Arabidopsis thaliana GN=GPT1 PE=2 SV=1}	{gsl:Gasu_21660; K15283 SLC35E1 solute carrier family 35, member E1 - -; gsl:Gasu_21660; K15283 SLC35E1 solute carrier family 35, member E1 - -}	{At5g54800; KOG1441 Glucose-6-phosphate/phosphate and phosphoenolpyruvate/phosphate antiporter GE Carbohydrate transport and metabolism ; Amino acid transport and metabolism ;}	{GO:0016020; membrane; cellular_component GO:0016021; integral to membrane; cellular_component}	{NA}	{PF00892:EamA-like transporter family}
transcript_HQ_Ha_transcript20942/f2p0/1286	{KDD73011.1; triose-phosphate transporter [Helicosporidium sp. ATCC 50920]}	{sp|Q9M5A9|GPT1_ARATH; Glucose-6-phosphate/phosphate translocator 1, chloroplastic OS=Arabidopsis thaliana GN=GPT1 PE=2 SV=1}	{gsl:Gasu_21660; K15283 SLC35E1 solute carrier family 35, member E1 - -; gsl:Gasu_21660; K15283 SLC35E1 solute carrier family 35, member E1 - -}	{At5g54800; KOG1441 Glucose-6-phosphate/phosphate and phosphoenolpyruvate/phosphate antiporter GE Carbohydrate transport and metabolism ; Amino acid transport and metabolism ;}	{GO:0016020; membrane; cellular_component GO:0055085; transmembrane transport; biological_process GO:0007275; multicellular organismal development; biological_process GO:0016021; integral to membrane; cellular_component}	{NA}	{PF08449:UAA transporter family PF00892:EamA-like transporter family PF15221:Lens epithelial cell protein LEP503}
transcript_HQ_Ha_transcript21243/f2p0/1283	{XP_010276000.1; PREDICTED: glucose-6-phosphate/phosphate translocator 2, chloroplastic-like [Nelumbo nucifera]}	{sp|Q9M5A9|GPT1_ARATH; Glucose-6-phosphate/phosphate translocator 1, chloroplastic OS=Arabidopsis thaliana GN=GPT1 PE=2 SV=1}	{gsl:Gasu_21660; K15283 SLC35E1 solute carrier family 35, member E1 - -; gsl:Gasu_21660; K15283 SLC35E1 solute carrier family 35, member E1 - -}	{At5g54800; KOG1441 Glucose-6-phosphate/phosphate and phosphoenolpyruvate/phosphate antiporter GE Carbohydrate transport and metabolism ; Amino acid transport and metabolism ;}	{GO:0016021; integral to membrane; cellular_component GO:0055085; transmembrane transport; biological_process GO:0016020; membrane; cellular_component}	{NA}	{PF08449:UAA transporter family PF00892:EamA-like transporter family}
transcript_HQ_Ha_transcript41845/f3p0/291	{GAQ90364.1; chlorophyll synthase [Klebsormidium flaccidum]}	{sp|Q9M3W5|CHLG_AVESA; Chlorophyll synthase, chloroplastic OS=Avena sativa GN=CHLG PE=1 SV=1}	{csl:COCSUDRAFT_27450; K04040 chlG, bchG chlorophyll/bacteriochlorophyll a synthase [EC:2.5.1.62 2.5.1.133] 2.5.1.62,2.5.1.133 ko00860; Metabolism; Metabolism of cofactors and vitamins; Porphyrin and chlorophyll metabolism}	{NA}	{NA}	{XM_005849224.1; Chlorella variabilis hypothetical protein (CHLNCDRAFT_34863) mRNA, complete cds}	{NA}
transcript_HQ_Ha_transcript33672/f3p0/525	{XP_003060837.1; predicted protein [Micromonas pusilla CCMP1545]}	{sp|Q9M2F1|RS272_ARATH; 40S ribosomal protein S27-2 OS=Arabidopsis thaliana GN=RPS27B PE=2 SV=2}	{mpp:MICPUCDRAFT_28127; K02978 RP-S27e, RPS27 small subunit ribosomal protein S27e - ko03010; Genetic Information Processing; Translation; Ribosome}	{At3g61110; KOG1779 40s ribosomal protein S27 J Translation, ribosomal structure and biogenesis ;}	{GO:0005840; ribosome; cellular_component GO:0006412; translation; biological_process GO:0003735; structural constituent of ribosome; molecular_function GO:0005622; intracellular; cellular_component}	{NA}	{PF01667:Ribosomal protein S27}
transcript_HQ_Ha_transcript23829/f8p0/1070	{XP_019182292.1; PREDICTED: (+)-neomenthol dehydrogenase-like isoform X2 [Ipomoea nil]}	{sp|Q9M2E2|SDR1_ARATH; (+)-neomenthol dehydrogenase OS=Arabidopsis thaliana GN=SDR1 PE=1 SV=1}	{ini:109177386; K15095 E1.1.1.208 (+)-neomenthol dehydrogenase 1.1.1.208 ko00902; Metabolism; Metabolism of terpenoids and polyketides; Monoterpenoid biosynthesis}	{At1g01800; KOG1208 Dehydrogenases with different specificities (related to short-chain alcohol dehydrogenases) Q Secondary metabolites biosynthesis, transport and catabolism ;}	{GO:0006694; steroid biosynthetic process; biological_process GO:0003854; 3-beta-hydroxy-delta5-steroid dehydrogenase activity; molecular_function GO:0055114; oxidation-reduction process; biological_process GO:0050662; coenzyme binding; molecular_function GO:0016616; oxidoreductase activity, acting on the CH-OH group of donors, NAD or NADP as acceptor; molecular_function GO:0003824; NA}	{NA}	{PF01073:3-beta hydroxysteroid dehydrogenase/isomerase family PF01370:NAD dependent epimerase/dehydratase family}
transcript_HQ_Ha_transcript16722/f2p0/1663	{XP_003059798.1; predicted protein [Micromonas pusilla CCMP1545]}	{sp|Q9M2D2|YU88_ARATH; UPF0187 protein At3g61320, chloroplastic OS=Arabidopsis thaliana GN=At3g61320 PE=2 SV=2}	{mpp:MICPUCDRAFT_18591; - - - - -}	{NA}	{GO:0016021; integral to membrane; cellular_component}	{XM_005849176.1; Chlorella variabilis hypothetical protein (CHLNCDRAFT_34835) mRNA, complete cds}	{PF03124:EXS family}
transcript_HQ_Ha_transcript17134/f15p0/1586	{XP_005643731.1; UPF0187-domain-containing protein [Coccomyxa subellipsoidea C-169]}	{sp|Q9M2D2|YU88_ARATH; UPF0187 protein At3g61320, chloroplastic OS=Arabidopsis thaliana GN=At3g61320 PE=2 SV=2}	{csl:COCSUDRAFT_31392; - - - - -}	{NA}	{NA}	{NA}	{NA}
transcript_HQ_Ha_transcript17172/f19p0/1599	{XP_003059798.1; predicted protein [Micromonas pusilla CCMP1545]}	{sp|Q9M2D2|YU88_ARATH; UPF0187 protein At3g61320, chloroplastic OS=Arabidopsis thaliana GN=At3g61320 PE=2 SV=2}	{mpp:MICPUCDRAFT_18591; - - - - -}	{NA}	{GO:0016021; integral to membrane; cellular_component}	{XM_005849176.1; Chlorella variabilis hypothetical protein (CHLNCDRAFT_34835) mRNA, complete cds}	{PF03124:EXS family}
transcript_HQ_Ha_transcript17194/f3p0/1622	{XP_003059798.1; predicted protein [Micromonas pusilla CCMP1545]}	{sp|Q9M2D2|YU88_ARATH; UPF0187 protein At3g61320, chloroplastic OS=Arabidopsis thaliana GN=At3g61320 PE=2 SV=2}	{mpp:MICPUCDRAFT_18591; - - - - -}	{NA}	{GO:0016021; integral to membrane; cellular_component}	{XM_005849176.1; Chlorella variabilis hypothetical protein (CHLNCDRAFT_34835) mRNA, complete cds}	{PF03124:EXS family}
transcript_HQ_Ha_transcript17207/f6p0/1628	{XP_003059798.1; predicted protein [Micromonas pusilla CCMP1545]}	{sp|Q9M2D2|YU88_ARATH; UPF0187 protein At3g61320, chloroplastic OS=Arabidopsis thaliana GN=At3g61320 PE=2 SV=2}	{mpp:MICPUCDRAFT_18591; - - - - -}	{NA}	{NA}	{NA}	{NA}
transcript_HQ_Ha_transcript17991/f3p0/1569	{XP_003059798.1; predicted protein [Micromonas pusilla CCMP1545]}	{sp|Q9M2D2|YU88_ARATH; UPF0187 protein At3g61320, chloroplastic OS=Arabidopsis thaliana GN=At3g61320 PE=2 SV=2}	{mpp:MICPUCDRAFT_18591; - - - - -}	{NA}	{NA}	{NA}	{NA}
transcript_HQ_Ha_transcript19294/f2p0/1440	{XP_005643731.1; UPF0187-domain-containing protein [Coccomyxa subellipsoidea C-169]}	{sp|Q9M2D2|YU88_ARATH; UPF0187 protein At3g61320, chloroplastic OS=Arabidopsis thaliana GN=At3g61320 PE=2 SV=2}	{csl:COCSUDRAFT_31392; - - - - -}	{NA}	{NA}	{NA}	{NA}
transcript_HQ_Ha_transcript25720/f2p0/913	{XP_013894595.1; hypothetical protein MNEG_12386 [Monoraphidium neglectum]}	{sp|Q9M2D2|YU88_ARATH; UPF0187 protein At3g61320, chloroplastic OS=Arabidopsis thaliana GN=At3g61320 PE=2 SV=2}	{vcn:VOLCADRAFT_104839; - - - - -}	{NA}	{NA}	{NA}	{NA}
transcript_HQ_Ha_transcript8856/f2p0/2322	{XP_003059798.1; predicted protein [Micromonas pusilla CCMP1545]}	{sp|Q9M2D2|YU88_ARATH; UPF0187 protein At3g61320, chloroplastic OS=Arabidopsis thaliana GN=At3g61320 PE=2 SV=2}	{mpp:MICPUCDRAFT_18591; - - - - -}	{NA}	{NA}	{XM_005849176.1; Chlorella variabilis hypothetical protein (CHLNCDRAFT_34835) mRNA, complete cds}	{NA}
transcript_HQ_Ha_transcript29759/f2p0/678	{XP_015887325.1; PREDICTED: SKP1-like protein 1B [Ziziphus jujuba]}	{sp|Q9M1X5|ASK13_ARATH; SKP1-like protein 13 OS=Arabidopsis thaliana GN=ASK13 PE=1 SV=1}	{pmum:103343934; K03094 SKP1, CBF3D S-phase kinase-associated protein 1 - ko04141; Genetic Information Processing; Folding, sorting and degradation; Protein processing in endoplasmic reticulum | ko04120; Genetic Information Processing; Folding, sorting and degradation; Ubiquitin mediated proteolysis | ko04310; Environmental Information Processing; Signal transduction; Wnt signaling pathway | ko04…	{At3g60010; KOG1724 SCF ubiquitin ligase, Skp1 component O Posttranslational modification, protein turnover, chaperones ;}	{GO:0006511; ubiquitin-dependent protein catabolic process; biological_process}	{XM_013594210.1; Medicago truncatula SCF ubiquitin ligase, SKP1 component partial mRNA}	{PF01466:Skp1 family, dimerisation domain}
transcript_HQ_Ha_transcript14969/f2p0/1826	{XP_001418241.1; predicted protein [Ostreococcus lucimarinus CCE9901]}	{sp|Q9M1R2|SYPC_ARATH; Proline--tRNA ligase, cytoplasmic OS=Arabidopsis thaliana GN=At3g62120 PE=1 SV=1}	{olu:OSTLU_19561; K01881 PARS, proS prolyl-tRNA synthetase 6.1.1.15 ko00970; Genetic Information Processing; Translation; Aminoacyl-tRNA biosynthesis}	{At3g62120; KOG4163 Prolyl-tRNA synthetase J Translation, ribosomal structure and biogenesis ;}	{GO:0005737; cytoplasm; cellular_component GO:0006418; tRNA aminoacylation for protein translation; biological_process GO:0000166; nucleotide binding; molecular_function GO:0004812; aminoacyl-tRNA ligase activity; molecular_function GO:0005524; ATP binding; molecular_function GO:0004827; proline-tRNA ligase activity; molecular_function GO:0006433; prolyl-tRNA aminoacylation; biological_process}	{XM_014044381.1; Monoraphidium neglectum prolyl-tRNA synthetase mRNA}	{PF00587:tRNA synthetase class II core domain (G, H, P, S and T) PF09180:Prolyl-tRNA synthetase, C-terminal}
transcript_HQ_Ha_transcript20171/f2p0/1362	{CEF98378.1; Proline-tRNA ligase, class IIa [Ostreococcus tauri]}	{sp|Q9M1R2|SYPC_ARATH; Proline--tRNA ligase, cytoplasmic OS=Arabidopsis thaliana GN=At3g62120 PE=1 SV=1}	{olu:OSTLU_19561; K01881 PARS, proS prolyl-tRNA synthetase 6.1.1.15 ko00970; Genetic Information Processing; Translation; Aminoacyl-tRNA biosynthesis}	{At3g62120; KOG4163 Prolyl-tRNA synthetase J Translation, ribosomal structure and biogenesis ;}	{NA}	{XM_014044381.1; Monoraphidium neglectum prolyl-tRNA synthetase mRNA}	{NA}
transcript_HQ_Ha_transcript3982/f5p0/3131	{XP_006422669.1; hypothetical protein CICLE_v10027852mg [Citrus clementina]}	{sp|Q9M0Z3|KEA3_ARATH; K(+) efflux antiporter 3, chloroplastic OS=Arabidopsis thaliana GN=KEA3 PE=1 SV=2}	{cic:CICLE_v10027852mg; - - - - -}	{At4g04850; KOG1650 Predicted K+/H+-antiporter P Inorganic ion transport and metabolism ;}	{GO:0055085; transmembrane transport; biological_process GO:0006812; cation transport; biological_process GO:0006813; potassium ion transport; biological_process GO:0015299; solute:hydrogen antiporter activity; molecular_function GO:0016021; integral to membrane; cellular_component}	{NA}	{PF02254:TrkA-N domain PF00999:Sodium/hydrogen exchanger family}
transcript_HQ_Ha_transcript19535/f2p0/1414	{GAQ85859.1; vesicle-fusing ATPase [Klebsormidium flaccidum]}	{sp|Q9M0Y8|NSF_ARATH; Vesicle-fusing ATPase OS=Arabidopsis thaliana GN=NSF PE=2 SV=2}	{cvr:CHLNCDRAFT_29882; K06027 NSF, SEC18 vesicle-fusing ATPase 3.6.4.6 ko04138; Cellular Processes; Transport and catabolism; Autophagy - yeast | ko04962; Organismal Systems; Excretory system; Vasopressin-regulated water reabsorption | ko04727; Organismal Systems; Nervous system; GABAergic synapse | ko04721; Organismal Systems; Nervous system; Synaptic vesicle cycle}	{At4g04910; KOG0741 AAA+-type ATPase O Posttranslational modification, protein turnover, chaperones ;}	{GO:0004161; dimethylallyltranstransferase activity; molecular_function GO:0005524; ATP binding; molecular_function GO:0009058; biosynthetic process; biological_process}	{NA}	{PF01745:Isopentenyl transferase PF00004:ATPase family associated with various cellular activities (AAA)}
transcript_HQ_Ha_transcript7253/f22p0/2515	{GAQ85859.1; vesicle-fusing ATPase [Klebsormidium flaccidum]}	{sp|Q9M0Y8|NSF_ARATH; Vesicle-fusing ATPase OS=Arabidopsis thaliana GN=NSF PE=2 SV=2}	{cvr:CHLNCDRAFT_29882; K06027 NSF, SEC18 vesicle-fusing ATPase 3.6.4.6 ko04138; Cellular Processes; Transport and catabolism; Autophagy - yeast | ko04962; Organismal Systems; Excretory system; Vasopressin-regulated water reabsorption | ko04727; Organismal Systems; Nervous system; GABAergic synapse | ko04721; Organismal Systems; Nervous system; Synaptic vesicle cycle}	{At4g04910; KOG0741 AAA+-type ATPase O Posttranslational modification, protein turnover, chaperones ;}	{GO:0009058; biosynthetic process; biological_process GO:0006310; DNA recombination; biological_process GO:0003678; DNA helicase activity; molecular_function GO:0004161; dimethylallyltranstransferase activity; molecular_function GO:0016887; ATPase activity; molecular_function GO:0009378; four-way junction helicase activity; molecular_function GO:0005524; ATP binding; molecular_function GO:0006281…	{NA}	{PF00004:ATPase family associated with various cellular activities (AAA) PF02367:Threonylcarbamoyl adenosine biosynthesis protein TsaE PF07724:AAA domain (Cdc48 subfamily) PF00910:RNA helicase PF00005:ABC transporter PF01745:Isopentenyl transferase PF01695:IstB-like ATP binding protein PF06068:TIP49 C-terminus PF05496:Holliday junction DNA helicase ruvB N-terminus PF07726:ATPase family associated…
transcript_HQ_Ha_transcript32653/f66p0/523	{XP_001767975.1; predicted protein [Physcomitrella patens]}	{sp|Q9M0E2|RL282_ARATH; 60S ribosomal protein L28-2 OS=Arabidopsis thaliana GN=RPL28C PE=2 SV=1}	{ppp:PHYPADRAFT_53881; K02903 RP-L28e, RPL28 large subunit ribosomal protein L28e - ko03010; Genetic Information Processing; Translation; Ribosome}	{At4g29410; KOG3412 60S ribosomal protein L28 J Translation, ribosomal structure and biogenesis ;}	{NA}	{NA}	{NA}
transcript_HQ_Ha_transcript12908/f6p0/1971	{XP_010244403.1; PREDICTED: ATP-dependent 6-phosphofructokinase 3-like [Nelumbo nucifera]}	{sp|Q9M076|PFKA6_ARATH; ATP-dependent 6-phosphofructokinase 6 OS=Arabidopsis thaliana GN=PFK6 PE=1 SV=1}	{cme:CYME_CMM196C; K00850 pfkA, PFK 6-phosphofructokinase 1 2.7.1.11 ko01200; Metabolism; Global and overview maps; Carbon metabolism | ko01230; Metabolism; Global and overview maps; Biosynthesis of amino acids | ko00010; Metabolism; Carbohydrate metabolism; Glycolysis / Gluconeogenesis | ko00030; Metabolism; Carbohydrate metabolism; Pentose phosphate pathway | ko00051; Metabolism; Carbohydrate m…	{At4g32840; KOG2440 Pyrophosphate-dependent phosphofructo-1-kinase G Carbohydrate transport and metabolism ;}	{GO:0003872; 6-phosphofructokinase activity; molecular_function GO:0006096; glycolysis; biological_process GO:0016301; kinase activity; molecular_function}	{XM_003566408.3; PREDICTED: Brachypodium distachyon ATP-dependent 6-phosphofructokinase 6 (LOC100844561), mRNA}	{PF00781:Diacylglycerol kinase catalytic domain PF00365:Phosphofructokinase}
transcript_HQ_Ha_transcript34569/f2p0/484	{ONK62486.1; uncharacterized protein A4U43_C07F4430 [Asparagus officinalis]}	{sp|Q9M038|SFC1_ARATH; Mitochondrial succinate-fumarate transporter 1 OS=Arabidopsis thaliana GN=SFC1 PE=2 SV=1}	{rcu:8283149; K15100 SLC25A1, CTP solute carrier family 25 (mitochondrial citrate transporter), member 1 - -}	{At5g01340; KOG0756 Mitochondrial tricarboxylate/dicarboxylate carrier proteins C Energy production and conversion ;}	{NA}	{NA}	{NA}
transcript_HQ_Ha_transcript23309/f2p0/1101	{ADE76902.1; unknown [Picea sitchensis]}	{sp|Q9M028|LMBD2_ARATH; LIMR family protein At5g01460 OS=Arabidopsis thaliana GN=At5g01460 PE=2 SV=1}	{atr:18437962; K14617 LMBRD1 LMBR1 domain-containing protein 1 - ko04977; Organismal Systems; Digestive system; Vitamin digestion and absorption}	{NA}	{NA}	{NA}	{NA}
transcript_HQ_Ha_transcript27507/f2p0/799	{XP_008388315.1; PREDICTED: protein LURP-one-related 15-like [Malus domestica]}	{sp|Q9LZX1|LOR15_ARATH; Protein LURP-one-related 15 OS=Arabidopsis thaliana GN=At5g01750 PE=1 SV=1}	{mdm:103450719; - - - - -}	{NA}	{NA}	{XM_008368573.2; PREDICTED: Malus x domestica protein LURP-one-related 15-like (LOC103430437), mRNA}	{NA}
transcript_HQ_Ha_transcript21291/f2p0/1270	{XP_019190830.1; PREDICTED: E3 ubiquitin-protein ligase Os04g0590900-like [Ipomoea nil]}	{sp|Q9LZV8|ATL74_ARATH; RING-H2 finger protein ATL74 OS=Arabidopsis thaliana GN=ATL74 PE=2 SV=1}	{egu:105045977; - - - - -}	{At5g01880; KOG0800 FOG: Predicted E3 ubiquitin ligase O Posttranslational modification, protein turnover, chaperones ;}	{GO:0005680; anaphase-promoting complex; cellular_component GO:0046872; metal ion binding; molecular_function GO:0004842; ubiquitin-protein ligase activity; molecular_function GO:0019087; transformation of host cell by virus; biological_process GO:0005515; protein binding; molecular_function GO:0016021; integral to membrane; cellular_component GO:0008270; zinc ion binding; molecular_function}	{NA}	{PF05297:Herpesvirus latent membrane protein 1 (LMP1) PF00628:PHD-finger PF12861:Anaphase-promoting complex subunit 11 RING-H2 finger PF00097:Zinc finger, C3HC4 type (RING finger) PF14634:zinc-RING finger domain PF17123:RING-like zinc finger PF13639:Ring finger domain PF12906:RING-variant domain PF12678:RING-H2 zinc finger domain}
transcript_HQ_Ha_transcript20897/f12p0/1295	{XP_002981515.1; hypothetical protein SELMODRAFT_154567 [Selaginella moellendorffii]}	{sp|Q9LZG0|ADK2_ARATH; Adenosine kinase 2 OS=Arabidopsis thaliana GN=ADK2 PE=1 SV=1}	{vvi:100241094; K00856 E2.7.1.20, ADK adenosine kinase 2.7.1.20 ko00230; Metabolism; Nucleotide metabolism; Purine metabolism}	{At5g03300; KOG2854 Possible pfkB family carbohydrate kinase G Carbohydrate transport and metabolism ;}	{NA}	{XM_005845322.1; Chlorella variabilis hypothetical protein (CHLNCDRAFT_48281) mRNA, complete cds}	{NA}
transcript_HQ_Ha_transcript5052/f5p0/2842	{GAQ90153.1; AAA family ATPase [Klebsormidium flaccidum]}	{sp|Q9LZF6|CD48E_ARATH; Cell division control protein 48 homolog E OS=Arabidopsis thaliana GN=CDC48E PE=2 SV=2}	{mdm:103447912; K13525 VCP, CDC48 transitional endoplasmic reticulum ATPase - ko04141; Genetic Information Processing; Folding, sorting and degradation; Protein processing in endoplasmic reticulum | ko05134; Human Diseases; Infectious diseases: Bacterial; Legionellosis}	{At5g03340; KOG0730 AAA+-type ATPase O Posttranslational modification, protein turnover, chaperones ;}	{GO:0016301; kinase activity; molecular_function GO:0055114; oxidation-reduction process; biological_process GO:0003678; DNA helicase activity; molecular_function GO:0030151; molybdenum ion binding; molecular_function GO:0043531; ADP binding; molecular_function GO:0008134; transcription factor binding; molecular_function GO:0016491; oxidoreductase activity; molecular_function GO:0003724; RNA heli…	{XM_001696451.1; Chlamydomonas reinhardtii strain CC-503 cw92 mt+}	{PF07726:ATPase family associated with various cellular activities (AAA) PF01695:IstB-like ATP binding protein PF14532:Sigma-54 interaction domain PF05496:Holliday junction DNA helicase ruvB N-terminus PF06068:TIP49 C-terminus PF01057:Parvovirus non-structural protein NS1 PF01568:Molydopterin dinucleotide binding domain PF01443:Viral (Superfamily 1) RNA helicase PF03152:Ubiquitin fusion degradati…
transcript_HQ_Ha_transcript5491/f43p0/2759	{GAQ90153.1; AAA family ATPase [Klebsormidium flaccidum]}	{sp|Q9LZF6|CD48E_ARATH; Cell division control protein 48 homolog E OS=Arabidopsis thaliana GN=CDC48E PE=2 SV=2}	{mdm:103447912; K13525 VCP, CDC48 transitional endoplasmic reticulum ATPase - ko04141; Genetic Information Processing; Folding, sorting and degradation; Protein processing in endoplasmic reticulum | ko05134; Human Diseases; Infectious diseases: Bacterial; Legionellosis}	{At5g03340; KOG0730 AAA+-type ATPase O Posttranslational modification, protein turnover, chaperones ;}	{GO:0009378; four-way junction helicase activity; molecular_function GO:0003724; RNA helicase activity; molecular_function GO:0043531; ADP binding; molecular_function GO:0016491; oxidoreductase activity; molecular_function GO:0008134; transcription factor binding; molecular_function GO:0030151; molybdenum ion binding; molecular_function GO:0016301; kinase activity; molecular_function GO:0003678; …	{XM_014049670.1; Monoraphidium neglectum transitional endoplasmic reticulum ATPase partial mRNA}	{PF00004:ATPase family associated with various cellular activities (AAA) PF02367:Threonylcarbamoyl adenosine biosynthesis protein TsaE PF07724:AAA domain (Cdc48 subfamily) PF01637:ATPase domain predominantly from Archaea PF00931:NB-ARC domain PF00005:ABC transporter PF07728:AAA domain (dynein-related subfamily) PF00158:Sigma-54 interaction domain PF02562:PhoH-like protein PF04851:Type III restric…
transcript_HQ_Ha_transcript25623/f2p0/925	{GAQ85624.1; Rab family GTPase [Klebsormidium flaccidum]}	{sp|Q9LZD4|RAE1D_ARATH; Ras-related protein RABE1d OS=Arabidopsis thaliana GN=RABE1D PE=1 SV=1}	{olu:OSTLU_38767; K07901 RAB8A, MEL Ras-related protein Rab-8A - ko04152; Environmental Information Processing; Signal transduction; AMPK signaling pathway | ko04144; Cellular Processes; Transport and catabolism; Endocytosis | ko04530; Cellular Processes; Cellular community - eukaryotes; Tight junction | ko04972; Organismal Systems; Digestive system; Pancreatic secretion}	{At5g03520; KOG0078 GTP-binding protein SEC4, small G protein superfamily, and related Ras family GTP-binding proteins TU Signal transduction mechanisms ; Intracellular trafficking, secretion, and vesicular transport ;}	{GO:0003723; RNA binding; molecular_function GO:0007264; small GTPase mediated signal transduction; biological_process GO:0005525; GTP binding; molecular_function}	{NA}	{PF00025:ADP-ribosylation factor family PF00071:Ras family PF08477:Ras of Complex, Roc, domain of DAPkinase PF04146:YT521-B-like domain}
transcript_HQ_Ha_transcript16691/f5p0/1677	{XP_014513606.1; PREDICTED: ABC transporter I family member 20 [Vigna radiata var. radiata]}	{sp|Q9LZ98|AB20I_ARATH; ABC transporter I family member 20 OS=Arabidopsis thaliana GN=ABCI20 PE=2 SV=1}	{bdi:100822673; K12608 CAF16 CCR4-NOT complex subunit CAF16 - ko03018; Genetic Information Processing; Folding, sorting and degradation; RNA degradation}	{At5g02270; KOG2355 Predicted ABC-type transport, ATPase component/CCR4 associated factor RK General function prediction only ; Transcription ;}	{GO:0007186; G-protein coupled receptor protein signaling pathway; biological_process GO:0003924; GTPase activity; molecular_function GO:0016887; ATPase activity; molecular_function GO:0005525; GTP binding; molecular_function GO:0005524; ATP binding; molecular_function GO:0031683; G-protein beta/gamma-subunit complex binding; molecular_function GO:0004871; signal transducer activity; molecular_fu…	{NA}	{PF13304:AAA domain, putative AbiEii toxin, Type IV TA system PF03193:Protein of unknown function, DUF258 PF00005:ABC transporter PF00503:G-protein alpha subunit PF01580:FtsK/SpoIIIE family}
transcript_HQ_Ha_transcript5232/f3p0/2872	{NP_196063.1; binding to TOMV RNA 1L (long form) [Arabidopsis thaliana]}	{sp|Q9LZ82|BTR1_ARATH; Protein BTR1 OS=Arabidopsis thaliana GN=BTR1 PE=1 SV=1}	{smo:SELMODRAFT_179092; K14944 NOVA RNA-binding protein Nova - -}	{CE05266; KOG1676 K-homology type RNA binding proteins A RNA processing and modification ;}	{GO:0008270; zinc ion binding; molecular_function GO:0003676; nucleic acid binding; molecular_function GO:0003723; RNA binding; molecular_function}	{NA}	{PF07650:KH domain PF00098:Zinc knuckle PF00013:KH domain PF13184:NusA-like KH domain}
transcript_HQ_Ha_transcript6082/f2p0/2695	{XP_002981778.1; hypothetical protein SELMODRAFT_179092 [Selaginella moellendorffii]}	{sp|Q9LZ82|BTR1_ARATH; Protein BTR1 OS=Arabidopsis thaliana GN=BTR1 PE=1 SV=1}	{smo:SELMODRAFT_179092; K14944 NOVA RNA-binding protein Nova - -}	{CE05267; KOG1676 K-homology type RNA binding proteins A RNA processing and modification ;}	{GO:0003676; nucleic acid binding; molecular_function GO:0003723; RNA binding; molecular_function GO:0008270; zinc ion binding; molecular_function}	{NA}	{PF07650:KH domain PF00098:Zinc knuckle PF00013:KH domain PF13184:NusA-like KH domain}
transcript_HQ_Ha_transcript9707/f2p0/2239	{XP_002981778.1; hypothetical protein SELMODRAFT_179092 [Selaginella moellendorffii]}	{sp|Q9LZ82|BTR1_ARATH; Protein BTR1 OS=Arabidopsis thaliana GN=BTR1 PE=1 SV=1}	{smo:SELMODRAFT_179092; K14944 NOVA RNA-binding protein Nova - -}	{CE05266; KOG1676 K-homology type RNA binding proteins A RNA processing and modification ;}	{GO:0003723; RNA binding; molecular_function}	{NA}	{PF07650:KH domain PF13184:NusA-like KH domain PF00013:KH domain}
transcript_HQ_Ha_transcript14126/f2p0/1903	{GAQ77576.1; Topoisomerase 6 subunit A homolog 3 [Klebsormidium flaccidum]}	{sp|Q9LZ03|TOP6A_ARATH; DNA topoisomerase 6 subunit A OS=Arabidopsis thaliana GN=TOP6A PE=1 SV=1}	{ccp:CHC_T00006880001; K10878 SPO11 meiotic recombination protein SPO11 - ko04113; Cellular Processes; Cell growth and death; Meiosis - yeast}	{At5g02820; KOG2795 Catalytic subunit of the meiotic double strand break transesterase L Replication, recombination and repair ;}	{GO:0005524; ATP binding; molecular_function GO:0006259; DNA metabolic process; biological_process GO:0005694; chromosome; cellular_component GO:0003824; NA GO:0003677; DNA binding; molecular_function}	{XM_005846684.1; Chlorella variabilis hypothetical protein (CHLNCDRAFT_31596) mRNA, complete cds}	{PF04406:Type IIB DNA topoisomerase}
transcript_HQ_Ha_transcript41167/f3p0/308	{XP_008373789.1; PREDICTED: DNA topoisomerase 6 subunit A [Malus domestica]}	{sp|Q9LZ03|TOP6A_ARATH; DNA topoisomerase 6 subunit A OS=Arabidopsis thaliana GN=TOP6A PE=1 SV=1}	{ccp:CHC_T00006880001; K10878 SPO11 meiotic recombination protein SPO11 - ko04113; Cellular Processes; Cell growth and death; Meiosis - yeast}	{At5g02820; KOG2795 Catalytic subunit of the meiotic double strand break transesterase L Replication, recombination and repair ;}	{NA}	{NA}	{NA}
transcript_HQ_Ha_transcript10653/f2p0/2158	{XP_006838107.1; PREDICTED: pentatricopeptide repeat-containing protein At5g61990, mitochondrial [Amborella trichopoda]}	{sp|Q9LYZ9|PP362_ARATH; Pentatricopeptide repeat-containing protein At5g02860 OS=Arabidopsis thaliana GN=At5g02860 PE=2 SV=1}	{mus:103972771; - - - - -}	{At5g02860; KOG4197 FOG: PPR repeat R General function prediction only ;}	{NA}	{NA}	{NA}
transcript_HQ_Ha_transcript3976/f2p0/3127	{XP_001777347.1; predicted protein [Physcomitrella patens]}	{sp|Q9LYZ9|PP362_ARATH; Pentatricopeptide repeat-containing protein At5g02860 OS=Arabidopsis thaliana GN=At5g02860 PE=2 SV=1}	{jcu:105629558; - - - - -}	{At5g02860; KOG4197 FOG: PPR repeat R General function prediction only ;}	{GO:0006886; intracellular protein transport; biological_process GO:0016192; vesicle-mediated transport; biological_process}	{NA}	{PF00637:Region in Clathrin and VPS}
transcript_HQ_Ha_transcript6709/f3p0/2584	{EEC71596.1; hypothetical protein OsI_03980 [Oryza sativa Indica Group]}	{sp|Q9LYW0|Y5325_ARATH; BTB/POZ domain-containing protein At5g03250 OS=Arabidopsis thaliana GN=At5g03250 PE=2 SV=1}	{dosa:Os01t0780600-01; - - - - -}	{NA}	{GO:0005515; protein binding; molecular_function}	{NA}	{PF00023:Ankyrin repeat PF13606:Ankyrin repeat}
transcript_HQ_Ha_transcript21383/f3p0/1243	{XP_015644842.1; PREDICTED: peptidyl-prolyl cis-trans isomerase FKBP19, chloroplastic [Oryza sativa Japonica Group]}	{sp|Q9LYR5|FKB19_ARATH; Peptidyl-prolyl cis-trans isomerase FKBP19, chloroplastic OS=Arabidopsis thaliana GN=FKBP19 PE=1 SV=1}	{cme:CYME_CMS108C; - - - - -}	{At5g13410; KOG0552 FKBP-type peptidyl-prolyl cis-trans isomerase O Posttranslational modification, protein turnover, chaperones ;}	{NA}	{NA}	{NA}
transcript_HQ_Ha_transcript22939/f4p0/1133	{XP_006853345.1; PREDICTED: peptidyl-prolyl cis-trans isomerase FKBP17-1, chloroplastic isoform X1 [Amborella trichopoda]}	{sp|Q9LYR5|FKB19_ARATH; Peptidyl-prolyl cis-trans isomerase FKBP19, chloroplastic OS=Arabidopsis thaliana GN=FKBP19 PE=1 SV=1}	{atr:18443083; - - - - -}	{At5g13410; KOG0552 FKBP-type peptidyl-prolyl cis-trans isomerase O Posttranslational modification, protein turnover, chaperones ;}	{NA}	{NA}	{NA}
transcript_HQ_Ha_transcript27859/f2p0/682	{XP_012848119.1; PREDICTED: peptidyl-prolyl cis-trans isomerase FKBP19, chloroplastic [Erythranthe guttata]}	{sp|Q9LYR5|FKB19_ARATH; Peptidyl-prolyl cis-trans isomerase FKBP19, chloroplastic OS=Arabidopsis thaliana GN=FKBP19 PE=1 SV=1}	{cme:CYME_CMS108C; - - - - -}	{At5g13410; KOG0552 FKBP-type peptidyl-prolyl cis-trans isomerase O Posttranslational modification, protein turnover, chaperones ;}	{NA}	{NA}	{NA}
transcript_HQ_Ha_transcript12435/f6p0/2015	{XP_002966069.1; hypothetical protein SELMODRAFT_84059 [Selaginella moellendorffii]}	{sp|Q9LYP1|RBL3_ARATH; RHOMBOID-like protein 3 OS=Arabidopsis thaliana GN=RBL3 PE=2 SV=1}	{bdi:100834911; - - - - -}	{At5g07250; KOG2289 Rhomboid family proteins T Signal transduction mechanisms ;}	{GO:0004252; serine-type endopeptidase activity; molecular_function GO:0007275; multicellular organismal development; biological_process GO:0016021; integral to membrane; cellular_component}	{NA}	{PF04690:YABBY protein PF01694:Rhomboid family}
transcript_HQ_Ha_transcript12917/f2p0/1931	{OEL29859.1; RHOMBOID-like protein 2 [Dichanthelium oligosanthes]}	{sp|Q9LYP1|RBL3_ARATH; RHOMBOID-like protein 3 OS=Arabidopsis thaliana GN=RBL3 PE=2 SV=1}	{bdi:100834911; - - - - -}	{At5g07250; KOG2289 Rhomboid family proteins T Signal transduction mechanisms ;}	{GO:0004252; serine-type endopeptidase activity; molecular_function GO:0016021; integral to membrane; cellular_component GO:0007275; multicellular organismal development; biological_process}	{NA}	{PF04690:YABBY protein PF01694:Rhomboid family}
transcript_HQ_Ha_transcript18101/f2p0/1552	{AAP53844.2; transposon protein, putative, CACTA, En/Spm sub-class [Oryza sativa Japonica Group]}	{sp|Q9LYL9|Y3623_ARATH; BTB/POZ domain-containing protein At3g56230 OS=Arabidopsis thaliana GN=At3g56230 PE=2 SV=1}	{dosa:Os02t0311150-00; K10523 SPOP speckle-type POZ protein - ko04340; Environmental Information Processing; Signal transduction; Hedgehog signaling pathway | ko04341; Environmental Information Processing; Signal transduction; Hedgehog signaling pathway - fly}	{At3g56230; KOG1987 Speckle-type POZ protein SPOP and related proteins with TRAF, MATH and BTB/POZ domains DR Cell cycle control, cell division, chromosome partitioning ; General function prediction only ;}	{GO:0005515; protein binding; molecular_function}	{NA}	{PF00023:Ankyrin repeat PF00651:BTB/POZ domain}
transcript_HQ_Ha_transcript15273/f4p0/1819	{XP_001763312.1; predicted protein [Physcomitrella patens]}	{sp|Q9LYC2|NPL41_ARATH; NPL4-like protein 1 OS=Arabidopsis thaliana GN=At3g63000 PE=1 SV=1}	{gsl:Gasu_19810; K14015 NPLOC4, NPL4 nuclear protein localization protein 4 homolog - ko04141; Genetic Information Processing; Folding, sorting and degradation; Protein processing in endoplasmic reticulum}	{At3g63000; KOG2834 Nuclear pore complex, rNpl4 component (sc Npl4) YU Nuclear structure ; Intracellular trafficking, secretion, and vesicular transport ;}	{GO:0005515; protein binding; molecular_function}	{NA}	{PF01398:JAB1/Mov34/MPN/PAD-1 ubiquitin protease}
transcript_HQ_Ha_transcript19548/f3p0/1425	{XP_005843012.1; hypothetical protein CHLNCDRAFT_59377 [Chlorella variabilis]}	{sp|Q9LY77|ACA12_ARATH; Calcium-transporting ATPase 12, plasma membrane-type OS=Arabidopsis thaliana GN=ACA12 PE=2 SV=1}	{cvr:CHLNCDRAFT_59377; K01537 E3.6.3.8 Ca2+-transporting ATPase 3.6.3.8 -}	{CE25154; KOG0204 Calcium transporting ATPase P Inorganic ion transport and metabolism ;}	{NA}	{XM_004986550.1; PREDICTED: Setaria italica putative calcium-transporting ATPase 13, plasma membrane-type (LOC101763676), mRNA}	{NA}
transcript_HQ_Ha_transcript18772/f3p0/1485	{XP_010554651.1; PREDICTED: glycosyltransferase family 64 protein C4-like [Tarenaya hassleriana]}	{sp|Q9LY62|GT644_ARATH; Glycosyltransferase family 64 protein C4 OS=Arabidopsis thaliana GN=EPC1 PE=2 SV=1}	{pvu:PHAVU_008G225700g; K02367 EXT2 glucuronyl/N-acetylglucosaminyl transferase EXT2 [EC:2.4.1.224 2.4.1.225] 2.4.1.224,2.4.1.225 ko00534; Metabolism; Glycan biosynthesis and metabolism; Glycosaminoglycan biosynthesis - heparan sulfate / heparin}	{At3g55830; KOG1022 Acetylglucosaminyltransferase EXT2/exostosin 2 GMW Carbohydrate transport and metabolism ; Cell wall/membrane/envelope biogenesis ; Extracellular structures ;}	{GO:0015012; heparan sulfate proteoglycan biosynthetic process; biological_process GO:0016021; integral to membrane; cellular_component GO:0006024; glycosaminoglycan biosynthetic process; biological_process}	{NA}	{PF09258:Glycosyl transferase family 64 domain}
transcript_HQ_Ha_transcript17914/f34p0/1440	{ONI04531.1; hypothetical protein PRUPE_6G326500 [Prunus persica]}	{sp|Q9LY16|CCU42_ARATH; Cyclin-U4-2 OS=Arabidopsis thaliana GN=CYCU4-2 PE=1 SV=1}	{pper:PRUPE_ppa020960mg; - - - - -}	{At5g07450; KOG1674 Cyclin R General function prediction only ;}	{GO:0019901; protein kinase binding; molecular_function GO:0000079; regulation of cyclin-dependent protein kinase activity; biological_process}	{NA}	{PF08613:Cyclin}
[truncated: 16,078 more rows]
