# Supplementary material for: Full-Length Transcriptome Analysis of the Ichthyotoxic Harmful Alga Heterosigma akashiwo (Raphidophyceae) Using Single-Molecule Real-Time Sequencing
Source: Microorganisms. 2023 Feb 3;11(2):389. doi: 10.3390/microorganisms11020389 (PMC9959365; doi:10.3390/microorganisms11020389)
Supplement: Supplementary file 1 [file microorganisms-11-00389-s001.zip › Supplementary materials/Table S2.xlsx]

## Sheet: Table S2
Table S2 List of unigenes related nitrogen uptake and metabolism.
Gene_name_symbol	Gene_name	Gene_id
AAT	Amino acid transport	transcript_HQ_Ha_transcript16982/f3p0/1679
AMT	Ammonium transporter	transcript_HQ_Ha_transcript11603/f7p0/2082
ARG	Arginase	/
ASL	Argininosuccinate lyase	transcript_HQ_Ha_transcript17599/f3p0/1623
ASSY	Argininosuccinate synthase	/
CPS1	Carbamoyl-phosphate synthase	transcript_HQ_Ha_transcript922/f4p0/4978
DUR3	Urea-proton symporter DUR3	transcript_HQ_Ha_transcript31706/f2p0/605
GDH	NADP-specific glutamate dehydrogenase	transcript_HQ_Ha_transcript12616/f2p0/2009
GLNA	Glutamine synthetase	transcript_HQ_Ha_transcript20251/f3p0/1376
GLT1	Glutamate synthase [NADH]	transcript_HQ_Ha_transcript3563/f2p0/3238
GLT2	Ferredoxin-dependent glutamate synthase	transcript_HQ_Ha_transcript1166/f2p0/4682
GLTD	Glutamate synthase	transcript_HQ_Ha_transcript12287/f2p0/2034
NIRA	Ferredoxin-nitrite reductase	transcript_HQ_Ha_transcript11765/f3p0/2012
NR	Nitrate reductase [NADH] 1	transcript_HQ_Ha_transcript3698/f4p0/3179
NRT	High affinity nitrate transporter 2.5	transcript_HQ_Ha_transcript10907/f5p0/2138
OTC	Ornithine carbamoyltranferase	transcript_HQ_Ha_transcript20075/f6p0/1386
URE	Urease	transcript_HQ_Ha_transcript22479/f2p0/1159
Note: If multiple unigenes were annotated as the same gene, only one was listed here
