# Supplementary material for: Full-Length Transcriptome Analysis of the Ichthyotoxic Harmful Alga Heterosigma akashiwo (Raphidophyceae) Using Single-Molecule Real-Time Sequencing
Source: Microorganisms. 2023 Feb 3;11(2):389. doi: 10.3390/microorganisms11020389 (PMC9959365; doi:10.3390/microorganisms11020389)
Supplement: Supplementary file 1 [file microorganisms-11-00389-s001.zip › Supplementary materials/Table S3.xlsx]

## Sheet: Table S3
Table S3 List of unigenes related phosphorus uptake and metabolism.
Gene_name_symbol	Gene_name	Gene_id
ACP	Tartrate-resistant acid phosphatase type 5	transcript_HQ_Ha_transcript28165/f2p0/763
AP	Alkaline phosphatase	/
ARS	Glutaredoxin arsenate reductase	transcript_HQ_Ha_transcript29949/f2p0/675
ATA	arsenite translocating ATPase	transcript_HQ_Ha_transcript34526/f2p0/492
FGS	Ferredoxin-dependent glutamate synthase	transcript_HQ_Ha_transcript752/f6p0/5329
GST	glutathione S-transferase	transcript_HQ_Ha_transcript23135/f8p0/1114
NTD	5'-nucleotidase	/
PPR	Phosphoadenosine phosphosulfate reductase	transcript_HQ_Ha_transcript21260/f22p0/1237
PYK	Pyruvate kinase	transcript_HQ_Ha_transcript13632/f8p0/1885
SPT-1	Sodium-dependent phosphate transporter	high affinity phosphate transporter
SQD1	sulfoquinovose synthase	transcript_HQ_Ha_transcript14371/f2p0/1866
SUR	sulfate reductase	/
SUT	Sulfate transporter	transcript_HQ_Ha_transcript10377/f2p0/2211
VTC	vacuolar transporter chaperone 4	transcript_HQ_Ha_transcript7517/f7p0/2494
Note: If multiple unigenes were annotated as the same gene, only one was listed here
