# Supplementary material for: Full-Length Transcriptome Analysis of the Ichthyotoxic Harmful Alga Heterosigma akashiwo (Raphidophyceae) Using Single-Molecule Real-Time Sequencing
Source: Microorganisms. 2023 Feb 3;11(2):389. doi: 10.3390/microorganisms11020389 (PMC9959365; doi:10.3390/microorganisms11020389)
Supplement: Supplementary file 1 [file microorganisms-11-00389-s001.zip › Supplementary materials/Table S4.xlsx]

## Sheet: Table S4
Table S4 List of identified transcription factors of Heterosigma akashiwo.
TF_ID	Family	Type
transcript_HQ_Ha_transcript5084/f4p0/2850-2F	zn-clus	TF
transcript_HQ_Ha_transcript5458/f2p0/2486-1F	zn-clus	TF
transcript_HQ_Ha_transcript5652/f38p0/2681-1F	MYB	TF
transcript_HQ_Ha_transcript5856/f6p0/2663-2F	MYB-related	TF
transcript_HQ_Ha_transcript5922/f6p0/2701-0F	C3H	TF
transcript_HQ_Ha_transcript5995/f6p0/2623-1F	mTERF	TR
transcript_HQ_Ha_transcript6467/f3p0/2624-1F	CSD	TF
transcript_HQ_Ha_transcript6477/f2p0/2585-0F	zn-clus	TF
transcript_HQ_Ha_transcript6521/f7p0/2621-2F	TRAF	TR
transcript_HQ_Ha_transcript6611/f8p0/2362-0F	C3H	TF
transcript_HQ_Ha_transcript6642/f9p0/2601-2F	zn-clus	TF
transcript_HQ_Ha_transcript6715/f2p0/2558-0F	TRAF	TR
transcript_HQ_Ha_transcript6772/f6p0/2568-1F	zn-clus	TF
transcript_HQ_Ha_transcript6924/f2p0/2564-0F	mTERF	TR
transcript_HQ_Ha_transcript7394/f3p0/2494-2F	TRAF	TR
transcript_HQ_Ha_transcript7549/f4p0/2470-2F	HB-other	TF
transcript_HQ_Ha_transcript7608/f3p0/2470-0F	Jumonji	TR
transcript_HQ_Ha_transcript7791/f4p0/2458-2F	TRAF	TR
transcript_HQ_Ha_transcript7808/f2p0/2467-2F	zn-clus	TF
transcript_HQ_Ha_transcript8137/f2p0/2436-2F	TRAF	TR
transcript_HQ_Ha_transcript8498/f3p0/2365-1F	C2H2	TF
transcript_HQ_Ha_transcript8583/f2p0/2344-1F	TRAF	TR
transcript_HQ_Ha_transcript8629/f6p0/2372-1F	mTERF	TR
transcript_HQ_Ha_transcript9110/f2p0/2312-0F	GRAS	TF
transcript_HQ_Ha_transcript9110/f2p0/2312-1F	GRAS	TF
transcript_HQ_Ha_transcript9274/f3p0/2383-1F	zn-clus	TF
transcript_HQ_Ha_transcript9280/f8p0/2287-2F	C3H	TF
transcript_HQ_Ha_transcript9327/f2p0/2305-2F	HMG	TR
transcript_HQ_Ha_transcript9367/f2p0/2295-2F	mTERF	TR
transcript_HQ_Ha_transcript9396/f5p0/2230-2F	HSF	TF
transcript_HQ_Ha_transcript9454/f6p0/2293-0F	TRAF	TR
transcript_HQ_Ha_transcript9469/f5p0/2268-1F	mTERF	TR
transcript_HQ_Ha_transcript954/f2p0/4921-2F	CPP	TF
transcript_HQ_Ha_transcript9606/f3p0/2299-0F	zn-clus	TF
transcript_HQ_Ha_transcript9639/f12p0/2267-1F	mTERF	TR
transcript_HQ_Ha_transcript9639/f12p0/2267-2F	mTERF	TR
transcript_HQ_Ha_transcript9812/f2p0/2246-0F	Others	TR
transcript_LQ_Ha_transcript8656/f2p0/2387-2F	PHD	TR
transcript_HQ_Ha_transcript10229/f13p0/2174-0F	mTERF	TR
transcript_HQ_Ha_transcript10235/f3p0/2196-0F	zn-clus	TF
transcript_HQ_Ha_transcript10248/f5p0/2208-2F	Others	TR
transcript_HQ_Ha_transcript10301/f9p0/2198-1F	SWI/SNF-BAF60b	TR
transcript_HQ_Ha_transcript10433/f4p0/2191-1F	CPP	TF
transcript_HQ_Ha_transcript10997/f2p0/2166-0F	GNAT	TR
transcript_HQ_Ha_transcript11014/f3p0/2137-1F	TRAF	TR
transcript_HQ_Ha_transcript11101/f27p0/2034-2F	C3H	TF
transcript_HQ_Ha_transcript11174/f3p0/2153-1F	mTERF	TR
transcript_HQ_Ha_transcript11174/f3p0/2153-2F	mTERF	TR
transcript_HQ_Ha_transcript11194/f2p0/2170-1F	SET	TR
transcript_HQ_Ha_transcript11312/f2p0/2097-0F	C3H	TF
transcript_HQ_Ha_transcript11327/f3p0/2102-0F	mTERF	TR
transcript_HQ_Ha_transcript11328/f2p0/2114-2F	HSF	TF
transcript_HQ_Ha_transcript11350/f3p0/2114-2F	TRAF	TR
transcript_HQ_Ha_transcript11391/f17p0/2114-2F	HSF	TF
transcript_HQ_Ha_transcript11559/f11p0/2086-2F	SET	TR
transcript_HQ_Ha_transcript11925/f2p0/2057-1F	SET	TR
transcript_HQ_Ha_transcript11947/f7p0/2009-0F	SET	TR
transcript_HQ_Ha_transcript12034/f4p0/2054-1F	TRAF	TR
transcript_HQ_Ha_transcript12038/f2p0/2041-0F	PHD	TR
transcript_HQ_Ha_transcript12163/f2p0/2043-2F	CPP	TF
transcript_HQ_Ha_transcript12165/f2p0/2021-1F	CPP	TF
transcript_HQ_Ha_transcript12208/f3p0/2038-0F	mTERF	TR
transcript_HQ_Ha_transcript1231/f2p0/4528-1F	PHD	TR
transcript_HQ_Ha_transcript12322/f2p0/2027-0F	Others	TR
transcript_HQ_Ha_transcript12386/f2p0/2031-0F	SET	TR
transcript_HQ_Ha_transcript12457/f3p0/2038-0F	CPP	TF
transcript_HQ_Ha_transcript12468/f2p0/2024-2F	mTERF	TR
transcript_HQ_Ha_transcript12720/f2p0/1992-0F	TRAF	TR
transcript_HQ_Ha_transcript1279/f6p0/4508-1F	PHD	TR
transcript_HQ_Ha_transcript12862/f2p0/1990-0F	C2H2	TF
transcript_HQ_Ha_transcript12981/f3p0/1991-1F	SET	TR
transcript_HQ_Ha_transcript1304/f4p0/4520-0F	C3H	TF
transcript_HQ_Ha_transcript13125/f2p0/1957-1F	HSF	TF
transcript_HQ_Ha_transcript13158/f19p0/1935-1F	HSF	TF
transcript_HQ_Ha_transcript13166/f3p0/1962-0F	HSF	TF
transcript_HQ_Ha_transcript13176/f2p0/1960-0F	TRAF	TR
transcript_HQ_Ha_transcript13283/f6p0/1943-0F	Jumonji	TR
transcript_HQ_Ha_transcript13652/f4p0/1912-2F	SET	TR
transcript_HQ_Ha_transcript13762/f6p0/1925-1F	zn-clus	TF
transcript_HQ_Ha_transcript14000/f7p0/1891-1F	HSF	TF
transcript_HQ_Ha_transcript14009/f3p0/1905-2F	SET	TR
transcript_HQ_Ha_transcript14026/f2p0/1886-1F	RWP-RK	TF
transcript_HQ_Ha_transcript14184/f24p0/1831-2F	SET	TR
transcript_HQ_Ha_transcript14215/f12p0/1873-1F	HSF	TF
transcript_HQ_Ha_transcript14624/f3p0/1823-1F	C2H2	TF
transcript_HQ_Ha_transcript14679/f2p0/1827-0F	SNF2	TR
transcript_HQ_Ha_transcript14688/f2p0/1840-0F	TRAF	TR
transcript_HQ_Ha_transcript14700/f2p0/1857-1F	GNAT	TR
transcript_HQ_Ha_transcript14705/f6p0/1841-2F	HSF	TF
transcript_HQ_Ha_transcript1494/f6p0/4264-1F	CPP	TF
transcript_HQ_Ha_transcript15002/f3p0/1821-2F	HB-other	TF
transcript_HQ_Ha_transcript15041/f2p0/1801-1F	Jumonji	TR
transcript_HQ_Ha_transcript15109/f3p0/1809-1F	bZIP	TF
transcript_HQ_Ha_transcript15114/f7p0/1795-1F	C3H	TF
transcript_HQ_Ha_transcript15141/f2p0/1803-0F	HSF	TF
transcript_HQ_Ha_transcript15204/f4p0/1800-1F	SET	TR
transcript_HQ_Ha_transcript15221/f3p0/1802-2F	TRAF	TR
transcript_HQ_Ha_transcript15297/f4p0/1783-0F	C2H2	TF
transcript_HQ_Ha_transcript15400/f2p0/1778-1F	SET	TR
transcript_HQ_Ha_transcript15421/f4p0/1795-1F	Others	TR
transcript_HQ_Ha_transcript10619/f4p0/2171-0F	C3H	TF
transcript_HQ_Ha_transcript10687/f7p0/2185-0F	TRAF	TR
transcript_HQ_Ha_transcript10692/f9p0/2178-0F	mTERF	TR
transcript_HQ_Ha_transcript10696/f2p0/2185-1F	SET	TR
transcript_HQ_Ha_transcript11655/f6p0/2083-1F	C3H	TF
transcript_HQ_Ha_transcript1172/f2p0/4620-0F	C3H	TF
transcript_HQ_Ha_transcript12688/f4p0/1945-2F	mTERF	TR
transcript_HQ_Ha_transcript13335/f18p0/1955-1F	bZIP	TF
transcript_HQ_Ha_transcript13426/f6p0/1959-2F	HSF	TF
transcript_HQ_Ha_transcript13445/f11p0/1943-1F	mTERF	TR
transcript_HQ_Ha_transcript13496/f4p0/1955-2F	TRAF	TR
transcript_HQ_Ha_transcript13497/f3p0/1932-1F	HSF	TF
transcript_HQ_Ha_transcript13497/f3p0/1932-2F	HSF	TF
transcript_HQ_Ha_transcript13519/f2p0/1984-2F	MYB-related	TF
transcript_HQ_Ha_transcript14370/f2p0/1856-2F	CSD	TF
transcript_HQ_Ha_transcript14437/f5p0/1817-2F	RWP-RK	TF
transcript_HQ_Ha_transcript14511/f2p0/1860-2F	SET	TR
transcript_HQ_Ha_transcript15547/f13p0/1779-0F	HSF	TF
transcript_HQ_Ha_transcript15602/f4p0/1755-1F	HSF	TF
transcript_HQ_Ha_transcript15721/f4p0/1751-0F	HSF	TF
transcript_HQ_Ha_transcript15736/f3p0/1748-0F	HSF	TF
transcript_HQ_Ha_transcript15778/f2p0/1778-2F	mTERF	TR
transcript_HQ_Ha_transcript15874/f3p0/1736-2F	TRAF	TR
transcript_HQ_Ha_transcript15895/f5p0/1763-1F	Others	TR
transcript_HQ_Ha_transcript15918/f3p0/1748-1F	AP2/ERF-ERF	TF
transcript_HQ_Ha_transcript16055/f2p0/1749-2F	Others	TR
transcript_HQ_Ha_transcript16079/f2p0/1742-1F	CPP	TF
transcript_HQ_Ha_transcript16106/f22p0/1702-1F	RWP-RK	TF
transcript_HQ_Ha_transcript16156/f2p0/1716-1F	mTERF	TR
transcript_HQ_Ha_transcript16405/f2p0/1705-2F	SNF2	TR
transcript_HQ_Ha_transcript16484/f3p0/1680-0F	bZIP	TF
transcript_HQ_Ha_transcript16487/f3p0/1704-2F	bZIP	TF
transcript_HQ_Ha_transcript16494/f21p0/1681-1F	HSF	TF
transcript_HQ_Ha_transcript16522/f9p0/1683-0F	zn-clus	TF
transcript_HQ_Ha_transcript16694/f2p0/1662-1F	GNAT	TR
transcript_HQ_Ha_transcript16717/f4p0/1685-1F	GNAT	TR
transcript_HQ_Ha_transcript1725/f4p0/4089-1F	MYB-related	TF
transcript_HQ_Ha_transcript17284/f3p0/1621-1F	SET	TR
transcript_HQ_Ha_transcript17291/f3p0/1627-2F	TRAF	TR
transcript_HQ_Ha_transcript17312/f5p0/1624-0F	SWI/SNF-BAF60b	TR
transcript_HQ_Ha_transcript17352/f2p0/1622-1F	GNAT	TR
transcript_HQ_Ha_transcript17430/f3p0/1603-1F	mTERF	TR
transcript_HQ_Ha_transcript17460/f15p0/1538-2F	HSF	TF
transcript_HQ_Ha_transcript17616/f3p0/1588-1F	HSF	TF
transcript_HQ_Ha_transcript17624/f3p0/1585-0F	GNAT	TR
transcript_HQ_Ha_transcript17625/f3p0/1585-1F	zn-clus	TF
transcript_HQ_Ha_transcript17655/f2p0/1597-0F	TRAF	TR
transcript_HQ_Ha_transcript18193/f2p0/1537-0F	MYB-related	TF
transcript_HQ_Ha_transcript18211/f4p0/1534-2F	HSF	TF
transcript_HQ_Ha_transcript18220/f3p0/1553-2F	zn-clus	TF
transcript_HQ_Ha_transcript18282/f6p0/1549-1F	HB-other	TF
transcript_HQ_Ha_transcript18489/f5p0/1512-2F	MYB-related	TF
transcript_HQ_Ha_transcript1849/f2p0/3988-2F	Others	TR
transcript_HQ_Ha_transcript18580/f4p0/1494-1F	MYB-related	TF
transcript_HQ_Ha_transcript19109/f3p0/1438-1F	bZIP	TF
transcript_HQ_Ha_transcript19202/f2p0/1444-2F	SET	TR
transcript_HQ_Ha_transcript19243/f4p0/1445-0F	TRAF	TR
transcript_HQ_Ha_transcript19367/f7p0/1461-0F	bZIP	TF
transcript_HQ_Ha_transcript19407/f4p0/1445-0F	GNAT	TR
transcript_HQ_Ha_transcript20105/f9p0/1381-1F	bZIP	TF
transcript_HQ_Ha_transcript16236/f3p0/1709-0F	HMG	TR
transcript_HQ_Ha_transcript16973/f2p0/1654-1F	GNAT	TR
transcript_HQ_Ha_transcript17077/f2p0/1630-2F	TRAF	TR
transcript_HQ_Ha_transcript17169/f31p0/1591-1F	HB-other	TF
transcript_HQ_Ha_transcript17778/f2p0/1568-2F	NF-YA	TF
transcript_HQ_Ha_transcript17915/f2p0/1565-0F	SET	TR
transcript_HQ_Ha_transcript17960/f2p0/1552-2F	TRAF	TR
transcript_HQ_Ha_transcript17998/f2p0/1557-2F	HSF	TF
transcript_HQ_Ha_transcript18017/f5p0/1563-1F	bZIP	TF
transcript_HQ_Ha_transcript18052/f5p0/1616-0F	bZIP	TF
transcript_HQ_Ha_transcript18101/f2p0/1552-1F	TRAF	TR
transcript_HQ_Ha_transcript18114/f2p0/1541-2F	HSF	TF
transcript_HQ_Ha_transcript18126/f2p0/1540-2F	C3H	TF
transcript_HQ_Ha_transcript18622/f2p0/1509-2F	HSF	TF
transcript_HQ_Ha_transcript18836/f2p0/1477-0F	TRAF	TR
transcript_HQ_Ha_transcript19008/f2p0/1466-0F	GNAT	TR
transcript_HQ_Ha_transcript19037/f50p0/1410-0F	MYB-related	TF
transcript_HQ_Ha_transcript19039/f3p0/1470-0F	zn-clus	TF
transcript_HQ_Ha_transcript19043/f16p0/1437-1F	MYB-related	TF
transcript_HQ_Ha_transcript19048/f3p0/1462-1F	E2F-DP	TF
transcript_HQ_Ha_transcript19470/f3p0/1414-1F	MYB-related	TF
transcript_HQ_Ha_transcript19552/f2p0/1431-2F	MYB-related	TF
transcript_HQ_Ha_transcript19680/f2p0/1426-1F	TRAF	TR
transcript_HQ_Ha_transcript19729/f2p0/1395-1F	SET	TR
transcript_HQ_Ha_transcript19823/f2p0/1393-1F	HMG	TR
transcript_HQ_Ha_transcript19878/f3p0/1406-0F	GNAT	TR
transcript_HQ_Ha_transcript19935/f13p0/1382-0F	C3H	TF
transcript_HQ_Ha_transcript20664/f5p0/1323-1F	MYB-related	TF
transcript_HQ_Ha_transcript20671/f13p0/1323-2F	MYB-related	TF
transcript_HQ_Ha_transcript20709/f2p0/1339-0F	mTERF	TR
transcript_HQ_Ha_transcript20726/f4p0/1328-2F	NF-YC	TF
transcript_HQ_Ha_transcript20744/f2p0/1325-2F	C3H	TF
transcript_HQ_Ha_transcript20793/f3p0/1291-1F	HSF	TF
transcript_HQ_Ha_transcript20941/f3p0/1299-1F	mTERF	TR
transcript_HQ_Ha_transcript21041/f44p0/1248-2F	HSF	TF
transcript_HQ_Ha_transcript21185/f2p0/1270-1F	zn-clus	TF
transcript_HQ_Ha_transcript21255/f2p0/1271-0F	Tify	TF
transcript_HQ_Ha_transcript21793/f2p0/1218-0F	GNAT	TR
transcript_HQ_Ha_transcript22671/f9p0/1166-2F	C3H	TF
transcript_HQ_Ha_transcript22781/f9p0/1136-1F	C3H	TF
transcript_HQ_Ha_transcript22878/f2p0/1150-2F	HSF	TF
transcript_HQ_Ha_transcript23723/f2p0/1064-2F	HMG	TR
transcript_HQ_Ha_transcript24536/f2p0/1025-0F	PHD	TR
transcript_HQ_Ha_transcript21487/f20p0/1231-1F	HSF	TF
transcript_HQ_Ha_transcript21572/f5p0/1207-2F	HMG	TR
transcript_HQ_Ha_transcript21625/f2p0/1247-0F	GNAT	TR
transcript_HQ_Ha_transcript2167/f2p0/3722-1F	C3H	TF
transcript_HQ_Ha_transcript22072/f2p0/1214-1F	SET	TR
transcript_HQ_Ha_transcript22189/f5p0/1166-0F	TRAF	TR
transcript_HQ_Ha_transcript22233/f2p0/1176-2F	MYB-related	TF
transcript_HQ_Ha_transcript22310/f2p0/1181-0F	MYB-related	TF
transcript_HQ_Ha_transcript22461/f2p0/1160-0F	bZIP	TF
transcript_HQ_Ha_transcript23332/f2p0/1080-0F	HSF	TF
transcript_HQ_Ha_transcript23845/f16p0/1060-0F	C3H	TF
transcript_HQ_Ha_transcript23885/f2p0/1050-2F	SET	TR
transcript_HQ_Ha_transcript23904/f2p0/1044-0F	TRAF	TR
transcript_HQ_Ha_transcript23926/f2p0/1049-0F	C3H	TF
transcript_HQ_Ha_transcript23988/f2p0/1057-0F	GNAT	TR
transcript_HQ_Ha_transcript24007/f7p0/1028-0F	RWP-RK	TF
transcript_HQ_Ha_transcript24177/f2p0/1047-2F	GNAT	TR
transcript_HQ_Ha_transcript24417/f2p0/1013-0F	zn-clus	TF
transcript_HQ_Ha_transcript24685/f3p0/990-0F	RWP-RK	TF
transcript_HQ_Ha_transcript24848/f2p0/986-2F	C3H	TF
transcript_HQ_Ha_transcript25107/f5p0/955-0F	SWI/SNF-BAF60b	TR
transcript_HQ_Ha_transcript25169/f13p0/963-0F	C3H	TF
transcript_HQ_Ha_transcript25547/f3p0/997-0F	Coactivator p15	TR
transcript_HQ_Ha_transcript25794/f2p0/905-2F	GNAT	TR
transcript_HQ_Ha_transcript25831/f2p0/904-1F	C2H2	TF
transcript_HQ_Ha_transcript26031/f3p0/926-2F	GNAT	TR
transcript_HQ_Ha_transcript26162/f5p0/892-2F	GNAT	TR
transcript_HQ_Ha_transcript26415/f9p0/870-2F	RWP-RK	TF
transcript_HQ_Ha_transcript26466/f3p0/840-2F	bZIP	TF
transcript_HQ_Ha_transcript26636/f9p0/858-0F	CSD	TF
transcript_HQ_Ha_transcript2719/f3p0/3511-0F	Others	TR
transcript_HQ_Ha_transcript2720/f2p0/3542-2F	RWP-RK	TF
transcript_HQ_Ha_transcript22648/f6p0/1134-0F	HSF	TF
transcript_HQ_Ha_transcript27055/f2p0/853-2F	MBF1	TR
transcript_HQ_Ha_transcript27079/f2p0/882-0F	HMG	TR
transcript_HQ_Ha_transcript27079/f2p0/882-2F	HMG	TR
transcript_HQ_Ha_transcript27172/f2p0/821-1F	PHD	TR
transcript_HQ_Ha_transcript27361/f3p0/859-0F	C3H	TF
transcript_HQ_Ha_transcript27524/f3p0/810-2F	SWI/SNF-BAF60b	TR
transcript_HQ_Ha_transcript27567/f3p0/794-0F	MED7	TR
transcript_HQ_Ha_transcript27856/f2p0/792-0F	TUB	TF
transcript_HQ_Ha_transcript27990/f2p0/771-2F	GNAT	TR
transcript_HQ_Ha_transcript28184/f2p0/765-0F	zn-clus	TF
transcript_HQ_Ha_transcript28368/f13p0/755-1F	SWI/SNF-BAF60b	TR
transcript_HQ_Ha_transcript28704/f3p0/737-1F	MBF1	TR
transcript_HQ_Ha_transcript28845/f2p0/800-1F	C3H	TF
transcript_HQ_Ha_transcript29013/f3p0/747-2F	Others	TR
transcript_HQ_Ha_transcript29146/f2p0/725-2F	C3H	TF
transcript_HQ_Ha_transcript29219/f2p0/706-2F	C3H	TF
transcript_HQ_Ha_transcript29540/f2p0/740-2F	MED6	TR
transcript_HQ_Ha_transcript30502/f2p0/644-2F	C3H	TF
transcript_HQ_Ha_transcript30525/f11p0/606-1F	Others	TR
transcript_HQ_Ha_transcript30827/f2p0/654-0F	GNAT	TR
transcript_HQ_Ha_transcript3123/f4p0/3287-0F	C2H2	TF
transcript_HQ_Ha_transcript28041/f2p0/782-2F	HMG	TR
transcript_HQ_Ha_transcript29776/f11p0/677-1F	SWI/SNF-BAF60b	TR
transcript_HQ_Ha_transcript32005/f3p0/604-1F	TUB	TF
transcript_HQ_Ha_transcript32210/f3p0/574-2F	CSD	TF
transcript_HQ_Ha_transcript32593/f3p0/566-2F	SWI/SNF-BAF60b	TR
transcript_HQ_Ha_transcript3260/f2p0/3356-0F	RWP-RK	TF
transcript_HQ_Ha_transcript32676/f2p0/563-0F	NF-YC	TF
transcript_HQ_Ha_transcript33197/f3p0/573-1F	Coactivator p15	TR
transcript_HQ_Ha_transcript34534/f2p0/521-2F	SWI/SNF-BAF60b	TR
transcript_HQ_Ha_transcript35417/f4p0/463-0F	IWS1	TR
transcript_HQ_Ha_transcript35480/f8p0/482-0F	C3H	TF
transcript_HQ_Ha_transcript36382/f3p0/440-0F	TUB	TF
transcript_HQ_Ha_transcript36396/f4p0/507-1F	HMG	TR
transcript_HQ_Ha_transcript33524/f2p0/529-0F	zn-clus	TF
transcript_HQ_Ha_transcript3595/f2p0/3207-1F	SNF2	TR
transcript_HQ_Ha_transcript35962/f2p0/450-2F	HMG	TR
transcript_HQ_Ha_transcript35997/f4p0/463-1F	SWI/SNF-BAF60b	TR
transcript_HQ_Ha_transcript36199/f3p0/444-2F	CSD	TF
transcript_HQ_Ha_transcript37504/f2p0/398-2F	C3H	TF
transcript_HQ_Ha_transcript37646/f2p0/410-1F	C3H	TF
transcript_HQ_Ha_transcript37763/f5p0/397-0F	Others	TR
transcript_HQ_Ha_transcript3805/f2p0/3144-2F	SOH1	TR
transcript_HQ_Ha_transcript41177/f2p0/312-0F	HMG	TR
transcript_HQ_Ha_transcript41244/f3p0/324-1F	TUB	TF
transcript_HQ_Ha_transcript40748/f5p0/317-1F	MYB-related	TF
transcript_HQ_Ha_transcript41656/f2p0/294-1F	HMG	TR
transcript_HQ_Ha_transcript4217/f2p0/3034-2F	CSD	TF
transcript_HQ_Ha_transcript4230/f3p0/2974-2F	zn-clus	TF
transcript_HQ_Ha_transcript44079/f2p0/229-0F	MYB-related	TF
transcript_HQ_Ha_transcript4488/f2p0/2960-2F	RWP-RK	TF
transcript_HQ_Ha_transcript4684/f2p0/2978-1F	C3H	TF
transcript_HQ_Ha_transcript4844/f17p0/2904-1F	MYB	TF
transcript_HQ_Ha_transcript5129/f2p0/2842-1F	zn-clus	TF
transcript_HQ_Ha_transcript5216/f3p0/2848-1F	Others	TR
transcript_HQ_Ha_transcript6093/f4p0/2690-0F	HSF	TF
transcript_HQ_Ha_transcript6110/f4p0/2678-2F	MYB-related	TF
transcript_HQ_Ha_transcript6234/f4p0/2643-2F	zn-clus	TF
transcript_HQ_Ha_transcript6984/f2p0/2585-1F	zn-clus	TF
transcript_HQ_Ha_transcript7005/f2p0/2558-2F	zn-clus	TF
transcript_HQ_Ha_transcript7922/f3p0/2460-1F	C3H	TF
transcript_HQ_Ha_transcript7986/f8p0/2423-1F	TUB	TF
transcript_HQ_Ha_transcript8006/f6p0/2429-0F	TRAF	TR
transcript_HQ_Ha_transcript8941/f2p0/2353-2F	C2H2	TF
Note: TF: transcription factor; TR: transcriptional regulator
