# Supplementary material for: Full-Length Transcriptome Analysis of the Ichthyotoxic Harmful Alga Heterosigma akashiwo (Raphidophyceae) Using Single-Molecule Real-Time Sequencing
Source: Microorganisms. 2023 Feb 3;11(2):389. doi: 10.3390/microorganisms11020389 (PMC9959365; doi:10.3390/microorganisms11020389)
Supplement: Supplementary file 1 [file microorganisms-11-00389-s001.zip › Supplementary materials/Table S5.xlsx]

## Sheet: Table S5
Table S5 List of the predicted long non-coding RNAs of Heterosigma akashiwo.
TranscriptID	cnci	cpc	pfam	plek
transcript_HQ_Ha_transcript0/f2p0/13741	Y	N	N	N
transcript_HQ_Ha_transcript10006/f2p0/2225	N	N	Y	N
transcript_HQ_Ha_transcript10009/f2p0/2244	N	N	N	Y
transcript_HQ_Ha_transcript10013/f28p0/2130	N	N	Y	N
transcript_HQ_Ha_transcript10019/f2p0/2225	N	Y	Y	N
transcript_HQ_Ha_transcript10022/f3p0/2220	N	N	Y	N
transcript_HQ_Ha_transcript10031/f4p0/2240	N	N	Y	N
transcript_HQ_Ha_transcript10032/f5p0/2224	N	N	Y	N
transcript_HQ_Ha_transcript10035/f6p0/2258	Y	Y	Y	Y
transcript_HQ_Ha_transcript10039/f2p0/2210	N	N	Y	N
transcript_HQ_Ha_transcript10049/f2p0/2230	Y	Y	Y	N
transcript_HQ_Ha_transcript10050/f2p0/2218	Y	N	Y	N
transcript_HQ_Ha_transcript10051/f6p0/2220	Y	Y	Y	N
transcript_HQ_Ha_transcript10057/f2p0/2226	Y	Y	Y	Y
transcript_HQ_Ha_transcript10063/f2p0/2234	N	N	Y	N
transcript_HQ_Ha_transcript10073/f3p0/2223	N	N	Y	N
transcript_HQ_Ha_transcript10079/f2p0/2242	Y	Y	Y	N
transcript_HQ_Ha_transcript10084/f10p0/2133	N	Y	N	N
transcript_HQ_Ha_transcript10085/f3p0/2243	Y	Y	Y	N
transcript_HQ_Ha_transcript10092/f2p0/2220	N	Y	Y	N
transcript_HQ_Ha_transcript10097/f7p0/2210	Y	Y	Y	N
transcript_HQ_Ha_transcript10103/f2p0/2224	Y	Y	Y	N
transcript_HQ_Ha_transcript10105/f3p0/2217	N	N	Y	N
transcript_HQ_Ha_transcript10106/f3p0/2215	N	N	Y	N
transcript_HQ_Ha_transcript10113/f4p0/2211	N	N	Y	N
transcript_HQ_Ha_transcript10126/f2p0/2222	N	N	Y	N
transcript_HQ_Ha_transcript10127/f2p0/2224	N	N	Y	N
transcript_HQ_Ha_transcript10136/f2p0/2211	N	N	Y	N
transcript_HQ_Ha_transcript10137/f23p0/2112	N	N	Y	N
transcript_HQ_Ha_transcript10143/f11p0/2211	N	N	Y	N
transcript_HQ_Ha_transcript10151/f7p0/2210	N	N	Y	N
transcript_HQ_Ha_transcript10155/f4p0/2227	N	N	Y	N
transcript_HQ_Ha_transcript10156/f2p0/2207	N	Y	Y	N
transcript_HQ_Ha_transcript10167/f2p0/2204	N	N	Y	N
transcript_HQ_Ha_transcript10168/f3p0/2289	N	N	Y	Y
transcript_HQ_Ha_transcript10171/f10p0/2214	N	N	Y	Y
transcript_HQ_Ha_transcript10174/f2p0/2203	N	N	Y	N
transcript_HQ_Ha_transcript1018/f2p0/4908	N	N	Y	N
transcript_HQ_Ha_transcript10181/f2p0/2216	Y	Y	Y	Y
transcript_HQ_Ha_transcript10190/f2p0/2203	N	N	N	Y
transcript_HQ_Ha_transcript10191/f3p0/2208	N	N	Y	Y
transcript_HQ_Ha_transcript10195/f2p0/2231	N	N	Y	N
transcript_HQ_Ha_transcript10198/f2p0/2229	N	N	Y	N
transcript_HQ_Ha_transcript10200/f2p0/2209	N	N	Y	N
transcript_HQ_Ha_transcript10203/f2p0/2197	N	N	Y	N
transcript_HQ_Ha_transcript10207/f2p0/2241	N	N	Y	N
transcript_HQ_Ha_transcript10208/f2p0/2206	N	N	Y	N
transcript_HQ_Ha_transcript10216/f6p0/2202	N	N	N	Y
transcript_HQ_Ha_transcript10219/f2p0/2210	N	Y	Y	Y
transcript_HQ_Ha_transcript10229/f13p0/2174	N	N	N	Y
transcript_HQ_Ha_transcript10231/f2p0/2218	N	Y	Y	N
transcript_HQ_Ha_transcript10238/f2p0/2204	Y	N	N	N
transcript_HQ_Ha_transcript10246/f4p0/2187	Y	N	N	Y
transcript_HQ_Ha_transcript10247/f2p0/2206	N	N	N	Y
transcript_HQ_Ha_transcript1025/f2p0/4817	N	N	Y	N
transcript_HQ_Ha_transcript10260/f4p0/2183	N	N	Y	Y
transcript_HQ_Ha_transcript10262/f3p0/2201	N	N	N	Y
transcript_HQ_Ha_transcript10267/f2p0/2202	N	Y	Y	N
transcript_HQ_Ha_transcript10279/f8p0/2205	N	N	Y	N
transcript_HQ_Ha_transcript10280/f2p0/2202	N	N	Y	N
transcript_HQ_Ha_transcript10282/f2p0/2202	N	N	Y	N
transcript_HQ_Ha_transcript10285/f4p0/2194	N	N	Y	N
transcript_HQ_Ha_transcript10286/f2p0/2209	N	N	Y	N
transcript_HQ_Ha_transcript10302/f2p0/2214	N	N	Y	N
transcript_HQ_Ha_transcript10306/f2p0/2150	N	N	N	Y
transcript_HQ_Ha_transcript10311/f2p0/2222	N	N	Y	N
transcript_HQ_Ha_transcript10312/f6p0/2187	N	Y	Y	N
transcript_HQ_Ha_transcript10315/f2p0/2196	N	N	N	Y
transcript_HQ_Ha_transcript10316/f4p0/2189	N	N	Y	N
transcript_HQ_Ha_transcript10320/f3p0/2192	N	N	Y	N
transcript_HQ_Ha_transcript10330/f13p0/2189	Y	Y	Y	N
transcript_HQ_Ha_transcript10331/f3p0/2191	N	N	Y	N
transcript_HQ_Ha_transcript10338/f3p0/2138	N	N	Y	N
transcript_HQ_Ha_transcript10349/f4p0/2192	N	N	Y	N
transcript_HQ_Ha_transcript10360/f3p0/2222	N	N	Y	N
transcript_HQ_Ha_transcript10365/f2p0/2202	N	N	N	Y
transcript_HQ_Ha_transcript10366/f2p0/2171	N	N	Y	N
transcript_HQ_Ha_transcript10383/f6p0/2164	N	N	Y	N
transcript_HQ_Ha_transcript10385/f2p0/2202	Y	Y	Y	N
transcript_HQ_Ha_transcript10386/f4p0/2192	N	N	Y	N
transcript_HQ_Ha_transcript10387/f8p0/2168	Y	N	N	N
transcript_HQ_Ha_transcript10393/f2p0/2243	N	Y	Y	N
transcript_HQ_Ha_transcript10394/f2p0/2199	N	N	N	Y
transcript_HQ_Ha_transcript10398/f2p0/2187	N	Y	Y	N
transcript_HQ_Ha_transcript10402/f2p0/2188	N	N	N	Y
transcript_HQ_Ha_transcript10413/f2p0/2221	Y	Y	Y	N
transcript_HQ_Ha_transcript10416/f3p0/2204	N	N	Y	N
transcript_HQ_Ha_transcript10418/f2p0/2192	N	N	Y	N
transcript_HQ_Ha_transcript10435/f2p0/2181	N	Y	Y	N
transcript_HQ_Ha_transcript10439/f2p0/2188	N	N	Y	N
transcript_HQ_Ha_transcript10447/f2p0/2179	N	Y	Y	N
transcript_HQ_Ha_transcript10449/f6p0/2169	N	N	Y	N
transcript_HQ_Ha_transcript10457/f2p0/2190	N	N	Y	N
transcript_HQ_Ha_transcript10468/f2p0/2174	Y	N	Y	Y
transcript_HQ_Ha_transcript10469/f6p0/2202	N	N	N	Y
transcript_HQ_Ha_transcript10477/f2p0/2190	N	N	Y	N
transcript_HQ_Ha_transcript10480/f2p0/2319	Y	N	Y	N
transcript_HQ_Ha_transcript10491/f2p0/2177	N	Y	Y	N
transcript_HQ_Ha_transcript10503/f11p0/2168	N	N	Y	N
transcript_HQ_Ha_transcript10507/f2p0/2175	Y	N	Y	N
transcript_HQ_Ha_transcript10509/f2p0/2174	N	N	Y	N
transcript_HQ_Ha_transcript10511/f8p0/2176	N	N	Y	N
transcript_HQ_Ha_transcript10514/f2p0/2174	N	Y	Y	N
transcript_HQ_Ha_transcript10517/f2p0/2180	N	N	Y	Y
transcript_HQ_Ha_transcript10521/f3p0/2183	N	N	Y	Y
transcript_HQ_Ha_transcript10524/f3p0/2184	N	N	Y	N
transcript_HQ_Ha_transcript10527/f2p0/2247	N	N	N	Y
transcript_HQ_Ha_transcript1053/f2p0/4775	Y	N	N	N
transcript_HQ_Ha_transcript10538/f7p0/2126	N	N	Y	N
transcript_HQ_Ha_transcript10539/f3p0/2182	N	N	Y	N
transcript_HQ_Ha_transcript10553/f2p0/2206	N	N	Y	N
transcript_HQ_Ha_transcript10557/f2p0/2178	N	N	N	Y
transcript_HQ_Ha_transcript10560/f2p0/2215	N	N	Y	Y
transcript_HQ_Ha_transcript10563/f2p0/2172	N	N	N	Y
transcript_HQ_Ha_transcript10583/f4p0/2167	N	N	Y	N
transcript_HQ_Ha_transcript10585/f2p0/2170	N	N	Y	Y
transcript_HQ_Ha_transcript10600/f5p0/2167	N	N	Y	Y
transcript_HQ_Ha_transcript10609/f2p0/2168	Y	N	N	N
transcript_HQ_Ha_transcript10613/f2p0/2142	N	N	Y	N
transcript_HQ_Ha_transcript10617/f3p0/2171	N	N	Y	N
transcript_HQ_Ha_transcript10619/f4p0/2171	N	Y	Y	N
transcript_HQ_Ha_transcript10628/f3p0/2175	N	N	Y	N
transcript_HQ_Ha_transcript10633/f3p0/2179	N	N	N	Y
transcript_HQ_Ha_transcript10639/f20p0/2161	N	N	Y	N
transcript_HQ_Ha_transcript10642/f3p0/2191	N	N	Y	N
transcript_HQ_Ha_transcript10653/f2p0/2158	N	N	N	Y
transcript_HQ_Ha_transcript10659/f2p0/2165	Y	Y	Y	N
transcript_HQ_Ha_transcript10662/f2p0/2207	N	N	Y	N
transcript_HQ_Ha_transcript10669/f2p0/2161	N	N	Y	N
transcript_HQ_Ha_transcript1067/f8p0/4779	Y	N	N	N
transcript_HQ_Ha_transcript10674/f2p0/2170	N	N	Y	N
transcript_HQ_Ha_transcript10691/f2p0/2170	N	N	Y	N
transcript_HQ_Ha_transcript107/f7p0/8124	Y	N	N	Y
transcript_HQ_Ha_transcript10713/f3p0/2160	N	N	Y	N
transcript_HQ_Ha_transcript10714/f2p0/2174	N	N	Y	N
transcript_HQ_Ha_transcript10717/f2p0/2166	N	N	Y	N
transcript_HQ_Ha_transcript10719/f2p0/2163	N	N	Y	N
transcript_HQ_Ha_transcript10727/f2p0/2134	N	N	N	Y
transcript_HQ_Ha_transcript10730/f2p0/2208	Y	N	Y	N
transcript_HQ_Ha_transcript10733/f2p0/2164	N	N	Y	N
transcript_HQ_Ha_transcript10734/f2p0/2186	N	N	Y	N
transcript_HQ_Ha_transcript10738/f2p0/2151	N	N	Y	N
transcript_HQ_Ha_transcript10744/f2p0/2161	N	N	Y	N
transcript_HQ_Ha_transcript10746/f4p0/2171	N	N	Y	N
transcript_HQ_Ha_transcript10747/f2p0/2163	Y	Y	Y	N
transcript_HQ_Ha_transcript10759/f2p0/2173	N	N	Y	N
transcript_HQ_Ha_transcript10762/f3p0/2164	N	Y	Y	N
transcript_HQ_Ha_transcript10771/f2p0/2187	Y	Y	N	N
transcript_HQ_Ha_transcript10772/f14p0/2156	Y	Y	Y	N
transcript_HQ_Ha_transcript10778/f5p0/2170	N	N	Y	Y
transcript_HQ_Ha_transcript10779/f2p0/2155	Y	N	N	Y
transcript_HQ_Ha_transcript108/f2p0/8160	Y	N	N	Y
transcript_HQ_Ha_transcript10804/f2p0/2167	N	N	Y	N
transcript_HQ_Ha_transcript10810/f2p0/2168	N	N	Y	N
transcript_HQ_Ha_transcript10812/f2p0/2153	N	N	Y	N
transcript_HQ_Ha_transcript10823/f4p0/2183	N	N	Y	N
transcript_HQ_Ha_transcript10825/f2p0/2203	N	N	N	Y
transcript_HQ_Ha_transcript10826/f3p0/2150	N	N	Y	N
transcript_HQ_Ha_transcript10829/f3p0/2182	N	N	N	Y
transcript_HQ_Ha_transcript10836/f4p0/2137	N	N	Y	N
transcript_HQ_Ha_transcript10840/f3p0/2155	N	Y	Y	N
transcript_HQ_Ha_transcript10850/f3p0/2167	N	N	Y	N
transcript_HQ_Ha_transcript10852/f2p0/2126	N	N	Y	Y
transcript_HQ_Ha_transcript10856/f3p0/2136	Y	Y	Y	N
transcript_HQ_Ha_transcript10858/f3p0/2161	N	N	Y	N
transcript_HQ_Ha_transcript10863/f6p0/2103	Y	Y	Y	N
transcript_HQ_Ha_transcript10866/f4p0/2167	Y	N	N	N
transcript_HQ_Ha_transcript10882/f2p0/2149	N	N	Y	N
transcript_HQ_Ha_transcript10886/f4p0/2168	N	N	Y	N
transcript_HQ_Ha_transcript10887/f11p0/2101	N	N	Y	N
transcript_HQ_Ha_transcript10888/f9p0/2154	N	Y	Y	N
transcript_HQ_Ha_transcript10893/f2p0/2149	N	N	Y	N
transcript_HQ_Ha_transcript10898/f4p0/2160	N	N	N	Y
transcript_HQ_Ha_transcript10902/f2p0/2146	N	N	Y	N
transcript_HQ_Ha_transcript10905/f2p0/2192	Y	Y	Y	N
transcript_HQ_Ha_transcript10922/f2p0/2140	N	N	Y	Y
transcript_HQ_Ha_transcript10930/f10p0/2153	Y	Y	Y	N
transcript_HQ_Ha_transcript10931/f2p0/2157	Y	Y	Y	N
transcript_HQ_Ha_transcript10938/f5p0/2147	N	Y	Y	Y
transcript_HQ_Ha_transcript10946/f2p0/2132	N	N	Y	N
transcript_HQ_Ha_transcript10950/f3p0/2146	N	N	Y	N
transcript_HQ_Ha_transcript10953/f6p0/2108	N	Y	Y	N
transcript_HQ_Ha_transcript10961/f2p0/2143	N	N	Y	N
transcript_HQ_Ha_transcript10966/f2p0/2133	N	Y	Y	N
transcript_HQ_Ha_transcript10973/f2p0/2155	N	N	Y	N
transcript_HQ_Ha_transcript10980/f2p0/2133	N	N	Y	N
transcript_HQ_Ha_transcript10983/f2p0/2146	N	Y	N	N
transcript_HQ_Ha_transcript10986/f15p0/2122	N	N	Y	N
transcript_HQ_Ha_transcript10991/f2p0/2129	N	N	Y	N
transcript_HQ_Ha_transcript10995/f2p0/2130	Y	Y	Y	N
transcript_HQ_Ha_transcript11001/f3p0/2150	N	N	Y	N
transcript_HQ_Ha_transcript11017/f2p0/2123	N	Y	Y	N
transcript_HQ_Ha_transcript11021/f2p0/2137	N	Y	Y	Y
transcript_HQ_Ha_transcript11025/f24p0/2121	N	Y	Y	N
transcript_HQ_Ha_transcript11026/f2p0/2175	N	N	Y	N
transcript_HQ_Ha_transcript11031/f5p0/2154	N	N	Y	Y
transcript_HQ_Ha_transcript11038/f4p0/2148	N	N	Y	N
transcript_HQ_Ha_transcript11041/f48p0/2112	Y	Y	Y	N
transcript_HQ_Ha_transcript11043/f3p0/2138	N	N	Y	N
transcript_HQ_Ha_transcript11044/f2p0/2152	N	N	Y	N
transcript_HQ_Ha_transcript11045/f2p0/2120	N	N	Y	N
transcript_HQ_Ha_transcript1105/f4p0/4756	N	N	Y	N
transcript_HQ_Ha_transcript11055/f2p0/2109	N	N	Y	Y
transcript_HQ_Ha_transcript11057/f2p0/2126	N	Y	N	N
transcript_HQ_Ha_transcript11063/f2p0/2071	Y	N	N	N
transcript_HQ_Ha_transcript11071/f4p0/2162	N	N	N	Y
transcript_HQ_Ha_transcript11078/f5p0/2135	N	N	Y	N
transcript_HQ_Ha_transcript1108/f2p0/4702	N	N	Y	N
transcript_HQ_Ha_transcript11080/f2p0/2127	N	N	Y	Y
transcript_HQ_Ha_transcript11083/f2p0/2119	N	N	Y	N
transcript_HQ_Ha_transcript11086/f2p0/2127	N	Y	Y	Y
transcript_HQ_Ha_transcript11091/f3p0/2128	Y	N	Y	N
transcript_HQ_Ha_transcript11100/f2p0/2125	N	N	Y	N
transcript_HQ_Ha_transcript11101/f27p0/2034	Y	Y	Y	N
transcript_HQ_Ha_transcript11105/f41p0/2103	N	Y	Y	N
transcript_HQ_Ha_transcript11110/f17p0/2094	N	N	Y	N
transcript_HQ_Ha_transcript11121/f3p0/2152	N	N	Y	N
transcript_HQ_Ha_transcript11127/f3p0/2113	Y	Y	Y	N
transcript_HQ_Ha_transcript11129/f2p0/2134	N	N	N	Y
transcript_HQ_Ha_transcript11135/f2p0/2203	N	N	Y	N
transcript_HQ_Ha_transcript11136/f2p0/2125	N	Y	Y	N
transcript_HQ_Ha_transcript11144/f3p0/2056	N	N	N	Y
transcript_HQ_Ha_transcript11152/f4p0/2134	N	N	Y	N
transcript_HQ_Ha_transcript11153/f3p0/2144	Y	Y	Y	N
transcript_HQ_Ha_transcript11156/f2p0/2134	Y	N	N	N
transcript_HQ_Ha_transcript11159/f2p0/2104	Y	Y	Y	N
transcript_HQ_Ha_transcript11162/f37p0/2133	Y	Y	Y	Y
transcript_HQ_Ha_transcript11168/f2p0/2128	N	N	Y	Y
transcript_HQ_Ha_transcript11171/f2p0/2137	Y	N	Y	N
transcript_HQ_Ha_transcript11174/f3p0/2153	N	N	Y	Y
transcript_HQ_Ha_transcript11180/f3p0/2075	N	N	Y	N
transcript_HQ_Ha_transcript11183/f4p0/2196	N	Y	Y	N
transcript_HQ_Ha_transcript11186/f11p0/2144	N	N	Y	N
transcript_HQ_Ha_transcript11196/f2p0/2124	Y	N	Y	N
transcript_HQ_Ha_transcript11210/f4p0/2115	N	Y	Y	N
transcript_HQ_Ha_transcript11213/f5p0/2131	N	N	Y	N
transcript_HQ_Ha_transcript11221/f3p0/2121	N	N	Y	N
transcript_HQ_Ha_transcript11225/f12p0/2108	N	N	Y	N
transcript_HQ_Ha_transcript11230/f9p0/2123	N	N	Y	N
transcript_HQ_Ha_transcript11233/f2p0/2113	Y	Y	Y	N
transcript_HQ_Ha_transcript11234/f3p0/2119	N	N	Y	N
transcript_HQ_Ha_transcript11243/f9p0/2123	N	N	Y	N
transcript_HQ_Ha_transcript11255/f5p0/2128	N	N	N	Y
transcript_HQ_Ha_transcript11256/f2p0/2123	N	N	Y	N
transcript_HQ_Ha_transcript11264/f2p0/2126	Y	N	Y	N
transcript_HQ_Ha_transcript11270/f8p0/2121	N	Y	Y	N
transcript_HQ_Ha_transcript11276/f4p0/2109	N	N	Y	N
transcript_HQ_Ha_transcript11279/f3p0/2103	N	Y	Y	N
transcript_HQ_Ha_transcript11281/f2p0/2130	N	N	Y	N
transcript_HQ_Ha_transcript11282/f2p0/2140	N	N	Y	N
transcript_HQ_Ha_transcript11284/f3p0/2107	N	N	Y	N
transcript_HQ_Ha_transcript11285/f6p0/2103	N	N	Y	N
transcript_HQ_Ha_transcript11309/f2p0/2117	N	N	Y	N
transcript_HQ_Ha_transcript11311/f2p0/2143	N	N	Y	N
transcript_HQ_Ha_transcript11315/f8p0/2098	N	N	Y	N
transcript_HQ_Ha_transcript11319/f2p0/2152	N	N	Y	N
transcript_HQ_Ha_transcript11326/f2p0/2105	N	N	Y	N
transcript_HQ_Ha_transcript11327/f3p0/2102	N	N	N	Y
transcript_HQ_Ha_transcript11328/f2p0/2114	N	N	Y	N
transcript_HQ_Ha_transcript11329/f3p0/2122	N	N	Y	N
transcript_HQ_Ha_transcript11330/f2p0/2128	Y	Y	Y	N
transcript_HQ_Ha_transcript11334/f4p0/2108	N	N	Y	N
transcript_HQ_Ha_transcript11345/f2p0/2117	N	N	Y	N
transcript_HQ_Ha_transcript11353/f2p0/2104	N	N	Y	N
transcript_HQ_Ha_transcript11359/f3p0/2115	N	N	N	Y
transcript_HQ_Ha_transcript11360/f3p0/2097	N	N	Y	N
transcript_HQ_Ha_transcript11369/f2p0/2107	N	N	Y	N
transcript_HQ_Ha_transcript1138/f2p0/4678	N	N	N	Y
transcript_HQ_Ha_transcript11383/f2p0/2101	N	N	N	Y
transcript_HQ_Ha_transcript11384/f5p0/2100	N	N	Y	N
transcript_HQ_Ha_transcript1139/f2p0/4634	N	N	Y	N
transcript_HQ_Ha_transcript11393/f2p0/2097	Y	N	Y	N
transcript_HQ_Ha_transcript11396/f2p0/2129	N	N	Y	N
transcript_HQ_Ha_transcript11399/f2p0/2150	N	Y	Y	N
transcript_HQ_Ha_transcript11401/f2p0/2100	N	N	Y	N
transcript_HQ_Ha_transcript11402/f3p0/2111	N	N	Y	N
transcript_HQ_Ha_transcript11411/f15p0/2097	Y	Y	Y	N
transcript_HQ_Ha_transcript11414/f2p0/2167	N	N	Y	N
transcript_HQ_Ha_transcript11421/f3p0/2123	N	Y	Y	N
transcript_HQ_Ha_transcript11428/f3p0/2073	N	N	Y	N
transcript_HQ_Ha_transcript11435/f10p0/1985	Y	N	N	N
transcript_HQ_Ha_transcript11450/f4p0/2099	N	Y	N	N
transcript_HQ_Ha_transcript11457/f2p0/2101	N	N	N	Y
transcript_HQ_Ha_transcript11467/f17p0/2091	N	Y	Y	N
transcript_HQ_Ha_transcript11468/f2p0/2132	N	N	Y	N
transcript_HQ_Ha_transcript11474/f5p0/2095	N	N	Y	N
transcript_HQ_Ha_transcript11477/f8p0/2058	Y	Y	Y	N
transcript_HQ_Ha_transcript11485/f4p0/2104	Y	Y	Y	N
transcript_HQ_Ha_transcript11489/f3p0/2125	N	Y	Y	N
transcript_HQ_Ha_transcript11494/f3p0/2108	N	Y	Y	N
transcript_HQ_Ha_transcript11495/f2p0/2088	N	N	Y	N
transcript_HQ_Ha_transcript11498/f2p0/2094	Y	Y	Y	N
transcript_HQ_Ha_transcript11499/f3p0/2095	N	N	Y	Y
transcript_HQ_Ha_transcript11517/f4p0/2094	N	N	Y	N
transcript_HQ_Ha_transcript11518/f10p0/2062	N	N	Y	N
transcript_HQ_Ha_transcript11520/f2p0/2093	Y	Y	N	N
transcript_HQ_Ha_transcript11529/f2p0/2148	N	N	Y	Y
transcript_HQ_Ha_transcript11530/f3p0/2094	Y	N	Y	N
transcript_HQ_Ha_transcript11534/f3p0/2117	N	N	Y	N
transcript_HQ_Ha_transcript11545/f2p0/2089	Y	N	Y	N
transcript_HQ_Ha_transcript11552/f2p0/2100	N	N	Y	N
transcript_HQ_Ha_transcript11560/f2p0/2088	N	Y	Y	N
transcript_HQ_Ha_transcript11562/f2p0/2110	N	N	Y	N
transcript_HQ_Ha_transcript11563/f5p0/2106	N	N	Y	N
transcript_HQ_Ha_transcript11573/f4p0/2106	N	Y	Y	N
transcript_HQ_Ha_transcript11582/f5p0/2116	N	N	Y	Y
transcript_HQ_Ha_transcript11594/f2p0/2096	N	Y	Y	N
transcript_HQ_Ha_transcript11595/f2p0/2059	N	N	Y	N
transcript_HQ_Ha_transcript11596/f3p0/2089	N	N	Y	N
transcript_HQ_Ha_transcript11606/f2p0/2160	N	N	Y	N
transcript_HQ_Ha_transcript11610/f2p0/2101	Y	Y	Y	N
transcript_HQ_Ha_transcript11615/f2p0/2084	N	N	Y	N
transcript_HQ_Ha_transcript11618/f3p0/2096	Y	Y	N	N
transcript_HQ_Ha_transcript11623/f2p0/2093	N	N	Y	N
transcript_HQ_Ha_transcript11625/f4p0/2048	N	N	Y	N
transcript_HQ_Ha_transcript11633/f2p0/2074	Y	N	N	N
transcript_HQ_Ha_transcript11638/f4p0/2092	N	N	Y	N
transcript_HQ_Ha_transcript11643/f2p0/2087	N	N	Y	N
transcript_HQ_Ha_transcript11647/f3p0/2088	N	N	Y	N
transcript_HQ_Ha_transcript11649/f2p0/2077	N	N	Y	N
transcript_HQ_Ha_transcript11657/f2p0/1974	N	N	Y	N
transcript_HQ_Ha_transcript11667/f4p0/2087	Y	Y	Y	N
transcript_HQ_Ha_transcript11669/f2p0/2123	N	N	Y	N
transcript_HQ_Ha_transcript11670/f5p0/2106	N	N	Y	N
transcript_HQ_Ha_transcript11681/f2p0/2098	Y	Y	Y	N
transcript_HQ_Ha_transcript11684/f11p0/2096	N	N	Y	N
transcript_HQ_Ha_transcript11689/f2p0/2093	N	N	Y	N
transcript_HQ_Ha_transcript11690/f30p0/2038	N	N	N	Y
transcript_HQ_Ha_transcript11695/f2p0/2115	N	N	N	Y
transcript_HQ_Ha_transcript117/f2p0/7952	Y	N	N	Y
transcript_HQ_Ha_transcript11713/f2p0/2089	N	N	Y	N
transcript_HQ_Ha_transcript1172/f2p0/4620	N	N	Y	N
transcript_HQ_Ha_transcript11721/f2p0/2066	N	N	Y	Y
transcript_HQ_Ha_transcript11725/f2p0/2065	N	N	Y	N
transcript_HQ_Ha_transcript11739/f2p0/2079	N	N	N	Y
transcript_HQ_Ha_transcript11742/f3p0/2070	N	Y	Y	N
transcript_HQ_Ha_transcript11747/f8p0/2102	N	N	Y	N
transcript_HQ_Ha_transcript11748/f2p0/2100	N	N	Y	N
transcript_HQ_Ha_transcript11749/f23p0/2059	Y	Y	Y	Y
transcript_HQ_Ha_transcript11750/f2p0/2040	N	N	Y	N
transcript_HQ_Ha_transcript11766/f2p0/2103	N	N	Y	N
transcript_HQ_Ha_transcript11767/f9p0/2085	N	N	Y	N
transcript_HQ_Ha_transcript11774/f2p0/2074	N	N	N	Y
transcript_HQ_Ha_transcript11784/f2p0/2095	N	N	Y	N
transcript_HQ_Ha_transcript11800/f3p0/2078	N	N	Y	N
transcript_HQ_Ha_transcript11812/f2p0/2068	N	N	Y	N
transcript_HQ_Ha_transcript11813/f3p0/2101	N	N	Y	N
transcript_HQ_Ha_transcript11818/f2p0/1984	Y	N	N	Y
transcript_HQ_Ha_transcript11821/f3p0/2086	N	N	Y	N
transcript_HQ_Ha_transcript11822/f3p0/2051	N	N	Y	N
transcript_HQ_Ha_transcript11823/f3p0/2142	N	N	Y	N
transcript_HQ_Ha_transcript11831/f2p0/2070	N	N	Y	N
transcript_HQ_Ha_transcript11835/f5p0/2068	N	N	Y	N
transcript_HQ_Ha_transcript11838/f2p0/2078	Y	Y	Y	N
transcript_HQ_Ha_transcript11844/f8p0/2106	Y	N	N	N
transcript_HQ_Ha_transcript11851/f2p0/2052	N	N	Y	N
transcript_HQ_Ha_transcript11873/f2p0/2102	N	N	Y	N
transcript_HQ_Ha_transcript11874/f2p0/2076	N	N	Y	Y
transcript_HQ_Ha_transcript11885/f3p0/2105	N	N	Y	Y
transcript_HQ_Ha_transcript11893/f2p0/2091	N	N	Y	N
transcript_HQ_Ha_transcript11911/f2p0/2068	N	Y	Y	N
transcript_HQ_Ha_transcript11912/f3p0/2009	N	N	N	Y
transcript_HQ_Ha_transcript11913/f3p0/2061	N	Y	Y	N
transcript_HQ_Ha_transcript11925/f2p0/2057	N	N	Y	N
transcript_HQ_Ha_transcript11929/f11p0/2040	N	N	Y	N
transcript_HQ_Ha_transcript11931/f2p0/2056	N	N	N	Y
transcript_HQ_Ha_transcript11933/f3p0/2053	N	N	Y	N
transcript_HQ_Ha_transcript11935/f4p0/2139	Y	Y	N	Y
transcript_HQ_Ha_transcript11937/f14p0/2052	N	N	Y	N
transcript_HQ_Ha_transcript11953/f2p0/2056	Y	Y	Y	N
transcript_HQ_Ha_transcript1196/f18p0/4582	Y	N	N	Y
transcript_HQ_Ha_transcript11961/f8p0/2055	Y	N	N	N
transcript_HQ_Ha_transcript11992/f21p0/2029	N	N	N	Y
transcript_HQ_Ha_transcript11993/f3p0/2087	N	N	Y	N
transcript_HQ_Ha_transcript11995/f2p0/2124	N	Y	Y	N
transcript_HQ_Ha_transcript11999/f4p0/2061	Y	Y	Y	N
transcript_HQ_Ha_transcript12/f2p0/11105	Y	N	Y	Y
transcript_HQ_Ha_transcript12005/f2p0/2064	N	N	Y	N
transcript_HQ_Ha_transcript12006/f2p0/2052	N	N	Y	N
transcript_HQ_Ha_transcript12007/f3p0/2083	N	N	Y	N
transcript_HQ_Ha_transcript12011/f3p0/2111	N	N	Y	N
transcript_HQ_Ha_transcript12012/f4p0/2046	N	N	Y	N
transcript_HQ_Ha_transcript12014/f2p0/2056	N	Y	Y	N
transcript_HQ_Ha_transcript12015/f3p0/2050	N	N	Y	Y
transcript_HQ_Ha_transcript12016/f3p0/2051	N	N	N	Y
transcript_HQ_Ha_transcript12018/f2p0/2054	N	N	Y	N
transcript_HQ_Ha_transcript12023/f3p0/2089	N	N	Y	N
transcript_HQ_Ha_transcript12030/f3p0/2066	N	Y	Y	N
transcript_HQ_Ha_transcript12044/f28p0/2036	N	Y	Y	N
transcript_HQ_Ha_transcript12046/f4p0/2052	N	N	Y	N
transcript_HQ_Ha_transcript12050/f2p0/2048	Y	Y	Y	N
transcript_HQ_Ha_transcript12051/f3p0/2056	N	N	N	Y
transcript_HQ_Ha_transcript12056/f2p0/2056	N	N	Y	Y
transcript_HQ_Ha_transcript12058/f3p0/2075	N	Y	Y	N
transcript_HQ_Ha_transcript12060/f4p0/2091	Y	Y	Y	N
transcript_HQ_Ha_transcript12061/f2p0/2062	N	N	Y	N
transcript_HQ_Ha_transcript12070/f2p0/2040	N	N	Y	N
transcript_HQ_Ha_transcript12073/f21p0/1966	N	N	Y	N
transcript_HQ_Ha_transcript12077/f2p0/2031	N	N	Y	N
transcript_HQ_Ha_transcript12078/f6p0/2056	N	N	Y	N
transcript_HQ_Ha_transcript12090/f2p0/2067	N	N	Y	N
transcript_HQ_Ha_transcript12105/f6p0/2061	N	N	Y	N
transcript_HQ_Ha_transcript12116/f2p0/2048	N	N	Y	N
transcript_HQ_Ha_transcript12121/f10p0/2062	N	N	Y	N
transcript_HQ_Ha_transcript12123/f3p0/2041	N	N	Y	N
transcript_HQ_Ha_transcript12126/f2p0/2055	N	Y	Y	N
transcript_HQ_Ha_transcript12127/f4p0/2067	N	Y	Y	Y
transcript_HQ_Ha_transcript12129/f2p0/2043	Y	Y	Y	Y
transcript_HQ_Ha_transcript12133/f3p0/2044	N	N	N	Y
transcript_HQ_Ha_transcript12134/f5p0/2052	N	N	Y	N
transcript_HQ_Ha_transcript12138/f2p0/2050	N	N	Y	N
transcript_HQ_Ha_transcript12149/f4p0/2056	N	N	Y	N
transcript_HQ_Ha_transcript12155/f4p0/2049	N	N	Y	N
transcript_HQ_Ha_transcript12158/f2p0/2030	N	N	Y	N
transcript_HQ_Ha_transcript12159/f9p0/2068	N	N	Y	N
transcript_HQ_Ha_transcript12161/f2p0/2031	N	N	Y	N
transcript_HQ_Ha_transcript12165/f2p0/2021	Y	N	N	N
transcript_HQ_Ha_transcript1217/f2p0/4547	Y	N	N	Y
transcript_HQ_Ha_transcript12173/f7p0/2044	N	N	Y	N
transcript_HQ_Ha_transcript12183/f2p0/2052	N	N	Y	N
transcript_HQ_Ha_transcript12184/f2p0/2018	Y	N	N	Y
transcript_HQ_Ha_transcript12194/f2p0/2039	N	N	Y	N
transcript_HQ_Ha_transcript12197/f4p0/2028	N	N	Y	N
transcript_HQ_Ha_transcript12207/f2p0/2037	N	N	Y	Y
transcript_HQ_Ha_transcript12210/f3p0/2037	N	N	Y	N
transcript_HQ_Ha_transcript12217/f2p0/2033	N	N	N	Y
transcript_HQ_Ha_transcript12218/f2p0/2049	N	N	Y	N
transcript_HQ_Ha_transcript12219/f2p0/2053	N	Y	Y	N
transcript_HQ_Ha_transcript12226/f2p0/2043	N	N	Y	Y
transcript_HQ_Ha_transcript12227/f2p0/2106	N	N	Y	N
transcript_HQ_Ha_transcript12232/f2p0/1992	N	N	Y	N
transcript_HQ_Ha_transcript12233/f2p0/2037	N	N	Y	Y
transcript_HQ_Ha_transcript12234/f3p0/2000	N	N	Y	N
transcript_HQ_Ha_transcript12240/f2p0/2033	N	N	Y	Y
transcript_HQ_Ha_transcript12241/f5p0/2028	Y	Y	Y	N
transcript_HQ_Ha_transcript12243/f3p0/2068	N	N	Y	N
transcript_HQ_Ha_transcript12246/f5p0/2044	N	N	Y	N
transcript_HQ_Ha_transcript12250/f2p0/2057	N	N	Y	N
transcript_HQ_Ha_transcript12253/f2p0/2025	N	N	Y	N
transcript_HQ_Ha_transcript12256/f2p0/2036	N	N	N	Y
transcript_HQ_Ha_transcript12258/f2p0/2059	N	N	Y	N
transcript_HQ_Ha_transcript12267/f3p0/2054	Y	N	Y	N
transcript_HQ_Ha_transcript12270/f4p0/2077	N	N	Y	N
transcript_HQ_Ha_transcript12283/f50p0/1979	Y	N	N	N
transcript_HQ_Ha_transcript12301/f7p0/2058	N	N	Y	N
transcript_HQ_Ha_transcript12305/f2p0/1900	N	N	Y	N
transcript_HQ_Ha_transcript12327/f2p0/2013	Y	N	N	Y
transcript_HQ_Ha_transcript12340/f2p0/2029	Y	Y	Y	N
transcript_HQ_Ha_transcript12342/f3p0/2031	Y	Y	Y	N
transcript_HQ_Ha_transcript12354/f2p0/2049	N	N	Y	N
transcript_HQ_Ha_transcript12361/f2p0/2021	N	Y	Y	Y
transcript_HQ_Ha_transcript12365/f4p0/2040	N	N	Y	N
transcript_HQ_Ha_transcript12368/f2p0/2098	N	N	Y	N
transcript_HQ_Ha_transcript12372/f2p0/2038	N	N	Y	N
transcript_HQ_Ha_transcript12374/f2p0/2066	Y	N	N	Y
transcript_HQ_Ha_transcript12385/f2p0/2027	N	N	Y	N
transcript_HQ_Ha_transcript12391/f62p0/1863	N	N	N	Y
transcript_HQ_Ha_transcript12393/f3p0/2020	N	N	Y	N
transcript_HQ_Ha_transcript12396/f4p0/2017	Y	Y	Y	N
transcript_HQ_Ha_transcript12399/f5p0/2024	N	N	Y	N
transcript_HQ_Ha_transcript12415/f2p0/2061	N	N	Y	N
transcript_HQ_Ha_transcript12417/f2p0/2031	N	N	Y	N
transcript_HQ_Ha_transcript12418/f2p0/2084	N	N	Y	N
transcript_HQ_Ha_transcript12431/f2p0/2030	N	N	Y	N
transcript_HQ_Ha_transcript12444/f3p0/2097	N	N	Y	N
transcript_HQ_Ha_transcript12447/f7p0/2027	N	Y	Y	N
transcript_HQ_Ha_transcript12449/f3p0/2044	N	N	Y	N
transcript_HQ_Ha_transcript12464/f3p0/2015	N	N	Y	N
transcript_HQ_Ha_transcript12468/f2p0/2024	N	N	N	Y
transcript_HQ_Ha_transcript1247/f2p0/4437	N	N	N	Y
transcript_HQ_Ha_transcript12478/f2p0/2017	Y	N	Y	N
transcript_HQ_Ha_transcript12502/f6p0/2014	N	N	Y	N
transcript_HQ_Ha_transcript12505/f2p0/2012	N	N	Y	N
transcript_HQ_Ha_transcript12509/f3p0/1990	N	N	Y	N
transcript_HQ_Ha_transcript12511/f2p0/2011	N	N	Y	N
transcript_HQ_Ha_transcript12512/f8p0/2010	N	N	Y	N
transcript_HQ_Ha_transcript12516/f2p0/2010	Y	Y	Y	N
transcript_HQ_Ha_transcript12523/f3p0/2080	Y	N	Y	Y
transcript_HQ_Ha_transcript12524/f2p0/2022	N	N	Y	N
transcript_HQ_Ha_transcript12525/f2p0/2023	Y	N	Y	N
transcript_HQ_Ha_transcript12527/f3p0/2039	N	N	Y	N
transcript_HQ_Ha_transcript12543/f2p0/2015	N	N	Y	N
transcript_HQ_Ha_transcript12546/f2p0/1999	N	Y	Y	N
transcript_HQ_Ha_transcript12548/f2p0/2011	N	N	Y	N
transcript_HQ_Ha_transcript12550/f2p0/2015	N	N	Y	N
transcript_HQ_Ha_transcript12551/f2p0/2064	N	N	Y	N
transcript_HQ_Ha_transcript12554/f4p0/2010	N	Y	N	N
transcript_HQ_Ha_transcript12562/f2p0/2008	Y	N	Y	N
transcript_HQ_Ha_transcript12565/f2p0/2008	N	Y	Y	N
transcript_HQ_Ha_transcript12569/f2p0/2000	N	N	Y	N
transcript_HQ_Ha_transcript12577/f4p0/2052	N	N	Y	N
transcript_HQ_Ha_transcript12582/f32p0/1996	Y	Y	Y	N
transcript_HQ_Ha_transcript12588/f14p0/2002	N	N	Y	N
transcript_HQ_Ha_transcript12591/f2p0/1999	N	Y	Y	N
transcript_HQ_Ha_transcript12598/f2p0/2007	N	N	Y	N
transcript_HQ_Ha_transcript12606/f4p0/2006	N	N	Y	N
transcript_HQ_Ha_transcript12607/f9p0/2012	N	N	Y	Y
transcript_HQ_Ha_transcript12617/f2p0/1981	N	Y	Y	Y
transcript_HQ_Ha_transcript12621/f6p0/1984	N	N	Y	N
transcript_HQ_Ha_transcript12624/f2p0/1495	N	N	N	Y
transcript_HQ_Ha_transcript12625/f2p0/2015	Y	Y	Y	N
transcript_HQ_Ha_transcript12629/f3p0/2018	N	N	Y	Y
transcript_HQ_Ha_transcript12631/f3p0/1993	N	Y	Y	N
transcript_HQ_Ha_transcript12637/f2p0/1990	N	N	Y	N
transcript_HQ_Ha_transcript12644/f2p0/2001	N	N	Y	N
transcript_HQ_Ha_transcript12645/f2p0/2011	N	N	Y	N
transcript_HQ_Ha_transcript12657/f4p0/2002	N	N	Y	N
transcript_HQ_Ha_transcript12660/f47p0/1965	N	N	Y	N
transcript_HQ_Ha_transcript12664/f2p0/2044	N	N	Y	N
transcript_HQ_Ha_transcript12665/f3p0/2001	N	N	N	Y
transcript_HQ_Ha_transcript12666/f7p0/1974	Y	N	N	N
transcript_HQ_Ha_transcript12668/f2p0/2038	N	N	N	Y
transcript_HQ_Ha_transcript12671/f3p0/2026	N	N	Y	N
transcript_HQ_Ha_transcript12672/f15p0/1994	N	N	Y	N
transcript_HQ_Ha_transcript12675/f2p0/1997	Y	Y	Y	N
transcript_HQ_Ha_transcript12676/f2p0/2006	N	Y	N	N
transcript_HQ_Ha_transcript12688/f4p0/1945	N	N	N	Y
transcript_HQ_Ha_transcript12689/f3p0/2010	N	N	N	Y
transcript_HQ_Ha_transcript12701/f2p0/1488	N	N	Y	N
transcript_HQ_Ha_transcript12715/f2p0/2035	N	N	Y	N
transcript_HQ_Ha_transcript12730/f2p0/2001	N	N	Y	N
transcript_HQ_Ha_transcript12732/f12p0/1952	N	N	Y	N
transcript_HQ_Ha_transcript12734/f2p0/2010	N	N	Y	N
transcript_HQ_Ha_transcript12736/f2p0/1933	N	N	Y	N
transcript_HQ_Ha_transcript12737/f2p0/1986	N	N	Y	N
transcript_HQ_Ha_transcript12742/f3p0/1998	Y	N	N	N
transcript_HQ_Ha_transcript1275/f2p0/4558	N	N	Y	N
transcript_HQ_Ha_transcript12752/f2p0/1991	N	Y	Y	N
transcript_HQ_Ha_transcript12759/f2p0/1994	N	N	Y	N
transcript_HQ_Ha_transcript1276/f4p0/4523	N	N	Y	N
transcript_HQ_Ha_transcript12772/f3p0/2009	N	N	Y	N
transcript_HQ_Ha_transcript12773/f2p0/1998	N	N	N	Y
transcript_HQ_Ha_transcript12792/f10p0/1996	N	N	Y	N
transcript_HQ_Ha_transcript12804/f10p0/1968	N	N	Y	N
transcript_HQ_Ha_transcript12810/f4p0/1997	N	N	Y	N
transcript_HQ_Ha_transcript12816/f2p0/1996	N	N	N	Y
transcript_HQ_Ha_transcript12824/f2p0/1995	Y	Y	Y	N
transcript_HQ_Ha_transcript1283/f2p0/4482	N	Y	Y	N
transcript_HQ_Ha_transcript12832/f2p0/2030	N	N	N	Y
transcript_HQ_Ha_transcript12856/f2p0/1932	N	N	Y	N
transcript_HQ_Ha_transcript12857/f4p0/1973	N	N	Y	N
transcript_HQ_Ha_transcript12862/f2p0/1990	N	N	Y	Y
transcript_HQ_Ha_transcript12866/f23p0/1896	N	N	N	Y
transcript_HQ_Ha_transcript12868/f5p0/1988	N	N	Y	N
transcript_HQ_Ha_transcript12870/f2p0/2008	N	N	N	Y
transcript_HQ_Ha_transcript12871/f2p0/1989	Y	Y	Y	N
transcript_HQ_Ha_transcript1288/f2p0/4480	Y	N	N	N
transcript_HQ_Ha_transcript12887/f2p0/2029	N	N	Y	N
transcript_HQ_Ha_transcript12888/f4p0/1990	N	N	Y	N
transcript_HQ_Ha_transcript12893/f2p0/1997	N	N	Y	Y
transcript_HQ_Ha_transcript12905/f2p0/1985	N	N	Y	N
transcript_HQ_Ha_transcript12911/f2p0/1980	N	N	Y	N
transcript_HQ_Ha_transcript12912/f2p0/1976	N	N	Y	N
transcript_HQ_Ha_transcript12926/f2p0/1967	N	N	N	Y
transcript_HQ_Ha_transcript12927/f2p0/1975	Y	N	Y	Y
transcript_HQ_Ha_transcript12930/f5p0/1976	Y	N	Y	N
transcript_HQ_Ha_transcript1294/f2p0/4473	N	Y	Y	N
transcript_HQ_Ha_transcript12940/f4p0/1983	N	N	Y	N
transcript_HQ_Ha_transcript12945/f2p0/2006	N	N	Y	N
transcript_HQ_Ha_transcript12951/f2p0/1984	N	N	Y	N
transcript_HQ_Ha_transcript12953/f4p0/1968	N	N	Y	N
transcript_HQ_Ha_transcript12964/f3p0/1947	N	N	N	Y
transcript_HQ_Ha_transcript12968/f4p0/2027	N	N	Y	N
transcript_HQ_Ha_transcript12980/f4p0/1994	N	N	Y	N
transcript_HQ_Ha_transcript12987/f2p0/1969	N	N	Y	N
transcript_HQ_Ha_transcript12989/f2p0/1970	N	Y	Y	N
transcript_HQ_Ha_transcript12991/f2p0/1971	Y	Y	Y	N
transcript_HQ_Ha_transcript12992/f2p0/2045	N	N	Y	N
transcript_HQ_Ha_transcript13013/f6p0/1981	N	N	Y	N
transcript_HQ_Ha_transcript13020/f10p0/1945	N	Y	N	Y
transcript_HQ_Ha_transcript13024/f2p0/1966	N	N	Y	N
transcript_HQ_Ha_transcript13026/f2p0/1992	N	Y	Y	N
transcript_HQ_Ha_transcript13027/f4p0/1977	N	N	Y	N
transcript_HQ_Ha_transcript13039/f2p0/1967	N	N	Y	N
transcript_HQ_Ha_transcript13040/f3p0/1964	Y	N	Y	N
transcript_HQ_Ha_transcript1305/f3p0/4424	N	N	Y	N
transcript_HQ_Ha_transcript13052/f4p0/1997	N	N	Y	N
transcript_HQ_Ha_transcript13055/f6p0/1973	N	N	Y	N
transcript_HQ_Ha_transcript13057/f2p0/1974	N	N	N	Y
transcript_HQ_Ha_transcript13058/f2p0/1943	Y	Y	Y	N
transcript_HQ_Ha_transcript13061/f2p0/1981	N	N	Y	N
transcript_HQ_Ha_transcript13086/f2p0/2027	N	Y	Y	Y
transcript_HQ_Ha_transcript13088/f2p0/1961	N	N	Y	N
transcript_HQ_Ha_transcript13089/f2p0/1984	Y	Y	Y	N
transcript_HQ_Ha_transcript13098/f2p0/1976	N	N	Y	N
transcript_HQ_Ha_transcript13100/f3p0/1958	N	N	Y	N
transcript_HQ_Ha_transcript13102/f2p0/2023	N	N	Y	N
transcript_HQ_Ha_transcript13107/f8p0/1935	N	N	N	Y
transcript_HQ_Ha_transcript13109/f16p0/1933	N	N	Y	N
transcript_HQ_Ha_transcript13111/f2p0/1954	Y	Y	Y	N
transcript_HQ_Ha_transcript13113/f5p0/1992	N	N	Y	N
transcript_HQ_Ha_transcript13115/f2p0/1966	N	N	Y	N
transcript_HQ_Ha_transcript13116/f2p0/1968	N	N	Y	N
transcript_HQ_Ha_transcript13118/f2p0/1981	N	N	Y	N
transcript_HQ_Ha_transcript13135/f6p0/1907	Y	Y	N	Y
transcript_HQ_Ha_transcript13145/f2p0/1956	N	N	Y	N
transcript_HQ_Ha_transcript13148/f2p0/1965	N	N	Y	N
transcript_HQ_Ha_transcript1315/f2p0/4443	N	N	Y	N
transcript_HQ_Ha_transcript13150/f3p0/1969	N	N	Y	N
transcript_HQ_Ha_transcript13157/f3p0/1967	N	N	Y	N
transcript_HQ_Ha_transcript13172/f2p0/1966	N	N	N	Y
transcript_HQ_Ha_transcript13177/f2p0/1948	Y	Y	Y	N
transcript_HQ_Ha_transcript13186/f37p0/1906	N	N	Y	N
transcript_HQ_Ha_transcript13187/f2p0/1966	N	N	N	Y
transcript_HQ_Ha_transcript13204/f2p0/1959	N	N	Y	N
transcript_HQ_Ha_transcript13207/f2p0/1964	N	N	Y	Y
transcript_HQ_Ha_transcript13211/f3p0/1959	N	N	Y	N
transcript_HQ_Ha_transcript13213/f5p0/1961	N	N	Y	N
transcript_HQ_Ha_transcript13216/f4p0/1944	N	N	Y	N
transcript_HQ_Ha_transcript13217/f28p0/1722	N	N	Y	N
transcript_HQ_Ha_transcript13233/f2p0/1966	N	N	N	Y
transcript_HQ_Ha_transcript1324/f2p0/4423	N	N	Y	N
transcript_HQ_Ha_transcript13252/f2p0/1980	N	N	Y	N
transcript_HQ_Ha_transcript13255/f4p0/1948	N	N	Y	N
transcript_HQ_Ha_transcript13268/f2p0/1951	N	N	Y	N
transcript_HQ_Ha_transcript13273/f2p0/1948	N	N	Y	N
transcript_HQ_Ha_transcript13291/f2p0/1952	N	Y	Y	N
transcript_HQ_Ha_transcript13293/f2p0/1949	N	N	Y	N
transcript_HQ_Ha_transcript13295/f2p0/1948	N	N	Y	N
transcript_HQ_Ha_transcript13296/f3p0/1941	N	N	N	Y
transcript_HQ_Ha_transcript13302/f28p0/1922	Y	Y	Y	Y
transcript_HQ_Ha_transcript13304/f9p0/1969	N	N	N	Y
transcript_HQ_Ha_transcript13308/f2p0/1945	N	N	N	Y
transcript_HQ_Ha_transcript13313/f2p0/1949	Y	Y	Y	N
transcript_HQ_Ha_transcript13326/f4p0/1970	N	N	Y	N
transcript_HQ_Ha_transcript13332/f2p0/1944	N	N	Y	N
transcript_HQ_Ha_transcript13333/f2p0/1975	N	N	Y	N
transcript_HQ_Ha_transcript13343/f3p0/1945	N	Y	Y	N
transcript_HQ_Ha_transcript13353/f3p0/2066	N	N	Y	N
transcript_HQ_Ha_transcript13356/f8p0/1942	N	N	Y	N
transcript_HQ_Ha_transcript13358/f2p0/1948	N	N	Y	N
transcript_HQ_Ha_transcript13359/f2p0/1970	N	Y	Y	N
transcript_HQ_Ha_transcript13361/f2p0/1965	N	N	Y	N
transcript_HQ_Ha_transcript13375/f6p0/1937	N	N	Y	N
transcript_HQ_Ha_transcript13376/f61p0/1751	Y	N	N	Y
transcript_HQ_Ha_transcript13386/f2p0/1940	Y	Y	N	Y
transcript_HQ_Ha_transcript13387/f2p0/1957	N	N	N	Y
transcript_HQ_Ha_transcript13396/f4p0/1937	N	N	Y	N
transcript_HQ_Ha_transcript13403/f9p0/1950	N	N	Y	N
transcript_HQ_Ha_transcript13406/f3p0/1946	N	N	Y	N
transcript_HQ_Ha_transcript13408/f2p0/1507	Y	N	Y	Y
transcript_HQ_Ha_transcript13409/f2p0/1967	N	N	Y	N
transcript_HQ_Ha_transcript13412/f5p0/1934	N	N	Y	N
transcript_HQ_Ha_transcript13434/f2p0/1953	N	N	Y	N
transcript_HQ_Ha_transcript13437/f2p0/1940	N	N	Y	N
transcript_HQ_Ha_transcript13443/f2p0/1938	N	N	Y	N
transcript_HQ_Ha_transcript13445/f11p0/1943	N	N	N	Y
transcript_HQ_Ha_transcript13448/f2p0/1941	N	N	Y	N
transcript_HQ_Ha_transcript13449/f5p0/1934	N	N	Y	N
transcript_HQ_Ha_transcript13450/f2p0/1989	N	N	N	Y
transcript_HQ_Ha_transcript13451/f2p0/1935	N	N	Y	Y
transcript_HQ_Ha_transcript13461/f2p0/1963	Y	Y	Y	N
transcript_HQ_Ha_transcript13483/f2p0/1930	Y	N	Y	N
transcript_HQ_Ha_transcript13484/f3p0/1934	N	N	Y	N
transcript_HQ_Ha_transcript13486/f2p0/1960	N	N	Y	N
transcript_HQ_Ha_transcript13491/f2p0/1939	N	N	Y	N
transcript_HQ_Ha_transcript13494/f3p0/1965	N	N	Y	N
transcript_HQ_Ha_transcript13495/f16p0/1959	N	N	Y	N
transcript_HQ_Ha_transcript13497/f3p0/1932	N	N	Y	N
transcript_HQ_Ha_transcript13498/f5p0/1921	Y	N	Y	N
transcript_HQ_Ha_transcript1350/f2p0/4401	N	Y	Y	N
transcript_HQ_Ha_transcript13510/f2p0/1936	N	N	Y	N
transcript_HQ_Ha_transcript13533/f2p0/1929	Y	N	N	Y
transcript_HQ_Ha_transcript13538/f3p0/1941	N	N	Y	Y
transcript_HQ_Ha_transcript13546/f6p0/1909	N	N	Y	N
transcript_HQ_Ha_transcript13550/f2p0/1943	N	N	Y	Y
transcript_HQ_Ha_transcript13552/f2p0/1937	N	N	Y	N
transcript_HQ_Ha_transcript13553/f4p0/1933	N	N	Y	N
transcript_HQ_Ha_transcript13559/f2p0/1978	N	N	Y	Y
transcript_HQ_Ha_transcript1356/f3p0/4444	N	Y	Y	N
transcript_HQ_Ha_transcript13586/f2p0/1881	N	N	Y	N
transcript_HQ_Ha_transcript13588/f2p0/1938	N	N	Y	N
transcript_HQ_Ha_transcript13598/f2p0/1904	Y	Y	Y	Y
transcript_HQ_Ha_transcript13601/f2p0/1922	N	N	Y	N
transcript_HQ_Ha_transcript13614/f2p0/1932	N	N	Y	N
transcript_HQ_Ha_transcript13615/f4p0/1933	Y	N	N	N
transcript_HQ_Ha_transcript13617/f5p0/1979	N	N	Y	N
transcript_HQ_Ha_transcript13619/f6p0/1925	Y	N	Y	N
transcript_HQ_Ha_transcript13620/f2p0/1930	N	N	Y	N
transcript_HQ_Ha_transcript13624/f3p0/1934	N	N	Y	Y
transcript_HQ_Ha_transcript13625/f2p0/1931	N	Y	Y	Y
transcript_HQ_Ha_transcript13631/f2p0/1959	N	N	Y	N
transcript_HQ_Ha_transcript13634/f3p0/1923	N	N	N	Y
transcript_HQ_Ha_transcript13636/f3p0/1934	N	N	Y	N
transcript_HQ_Ha_transcript13651/f7p0/1882	Y	N	N	Y
transcript_HQ_Ha_transcript13654/f2p0/1925	N	N	Y	N
transcript_HQ_Ha_transcript1366/f2p0/4395	N	N	Y	Y
transcript_HQ_Ha_transcript13662/f2p0/1924	N	N	Y	N
transcript_HQ_Ha_transcript13663/f2p0/1942	N	Y	Y	N
transcript_HQ_Ha_transcript13665/f3p0/1938	Y	N	N	N
transcript_HQ_Ha_transcript13668/f2p0/1916	N	N	Y	N
transcript_HQ_Ha_transcript1367/f2p0/3996	N	N	Y	N
transcript_HQ_Ha_transcript13670/f3p0/1934	N	N	Y	N
transcript_HQ_Ha_transcript13672/f2p0/1929	N	N	Y	N
transcript_HQ_Ha_transcript13673/f25p0/1880	N	N	Y	N
transcript_HQ_Ha_transcript13678/f3p0/1914	N	Y	N	N
transcript_HQ_Ha_transcript13688/f2p0/1940	N	N	Y	N
transcript_HQ_Ha_transcript13691/f3p0/1924	N	N	Y	N
transcript_HQ_Ha_transcript1371/f8p0/4365	N	N	Y	N
transcript_HQ_Ha_transcript13711/f2p0/1922	N	N	Y	N
transcript_HQ_Ha_transcript13719/f2p0/1921	N	N	Y	N
transcript_HQ_Ha_transcript13725/f2p0/1943	N	N	Y	N
transcript_HQ_Ha_transcript13728/f4p0/2017	N	N	Y	N
transcript_HQ_Ha_transcript13735/f2p0/1922	N	N	Y	N
transcript_HQ_Ha_transcript13739/f2p0/1919	N	N	Y	N
transcript_HQ_Ha_transcript13744/f6p0/1908	N	N	Y	N
transcript_HQ_Ha_transcript13758/f8p0/1930	N	N	Y	N
transcript_HQ_Ha_transcript13763/f2p0/1915	N	N	Y	N
transcript_HQ_Ha_transcript13765/f4p0/1884	N	N	N	Y
transcript_HQ_Ha_transcript13771/f6p0/1884	N	N	Y	N
transcript_HQ_Ha_transcript13773/f2p0/1952	N	N	Y	N
transcript_HQ_Ha_transcript13789/f2p0/1911	Y	N	Y	N
transcript_HQ_Ha_transcript13791/f4p0/1911	Y	N	N	Y
transcript_HQ_Ha_transcript13792/f3p0/1938	N	N	Y	N
transcript_HQ_Ha_transcript13795/f2p0/1910	Y	N	N	Y
transcript_HQ_Ha_transcript13799/f3p0/1910	N	N	Y	N
transcript_HQ_Ha_transcript13817/f7p0/1931	N	N	Y	N
transcript_HQ_Ha_transcript13842/f2p0/1904	Y	Y	Y	N
transcript_HQ_Ha_transcript13845/f2p0/1904	N	Y	Y	N
transcript_HQ_Ha_transcript13855/f4p0/1909	N	N	Y	N
transcript_HQ_Ha_transcript13856/f5p0/1920	N	N	N	Y
transcript_HQ_Ha_transcript13860/f2p0/1906	Y	Y	N	Y
transcript_HQ_Ha_transcript13864/f2p0/1901	N	N	Y	N
transcript_HQ_Ha_transcript13867/f2p0/1934	N	N	Y	N
transcript_HQ_Ha_transcript13876/f2p0/1944	N	N	Y	N
transcript_HQ_Ha_transcript13877/f15p0/1914	N	N	Y	N
transcript_HQ_Ha_transcript13878/f2p0/1929	N	N	N	Y
transcript_HQ_Ha_transcript13884/f17p0/1845	N	N	Y	Y
transcript_HQ_Ha_transcript139/f2p0/7933	N	Y	Y	N
transcript_HQ_Ha_transcript1391/f2p0/4351	N	N	Y	N
transcript_HQ_Ha_transcript13911/f4p0/1896	N	N	Y	N
transcript_HQ_Ha_transcript1392/f17p0/4321	N	Y	Y	N
transcript_HQ_Ha_transcript13920/f2p0/1907	N	N	Y	N
transcript_HQ_Ha_transcript13929/f3p0/1894	N	N	Y	N
transcript_HQ_Ha_transcript13937/f6p0/1882	N	N	Y	N
transcript_HQ_Ha_transcript13943/f2p0/1928	N	N	Y	Y
transcript_HQ_Ha_transcript13949/f2p0/1897	Y	N	Y	N
transcript_HQ_Ha_transcript13952/f2p0/1900	N	N	Y	N
transcript_HQ_Ha_transcript13955/f7p0/1895	N	N	Y	N
transcript_HQ_Ha_transcript13957/f3p0/1902	Y	N	Y	N
transcript_HQ_Ha_transcript13959/f9p0/1864	N	N	Y	N
transcript_HQ_Ha_transcript13963/f2p0/1901	N	N	Y	N
transcript_HQ_Ha_transcript13964/f2p0/1898	N	N	Y	N
transcript_HQ_Ha_transcript13977/f8p0/1922	N	N	Y	N
transcript_HQ_Ha_transcript13979/f2p0/1896	N	Y	Y	N
transcript_HQ_Ha_transcript13998/f3p0/1917	N	N	Y	N
transcript_HQ_Ha_transcript14000/f7p0/1891	N	N	Y	N
transcript_HQ_Ha_transcript14002/f6p0/1915	N	N	Y	Y
transcript_HQ_Ha_transcript14004/f5p0/1891	N	N	Y	N
transcript_HQ_Ha_transcript1401/f3p0/4360	N	N	Y	N
transcript_HQ_Ha_transcript14010/f26p0/1887	N	N	Y	N
transcript_HQ_Ha_transcript1402/f2p0/4331	Y	N	N	N
transcript_HQ_Ha_transcript14020/f2p0/1888	N	N	Y	N
transcript_HQ_Ha_transcript14026/f2p0/1886	N	N	Y	N
transcript_HQ_Ha_transcript14027/f2p0/1898	N	N	Y	N
transcript_HQ_Ha_transcript14049/f4p0/1864	N	N	Y	N
transcript_HQ_Ha_transcript14052/f4p0/1861	N	N	Y	N
transcript_HQ_Ha_transcript14059/f2p0/1901	N	N	Y	N
transcript_HQ_Ha_transcript1406/f2p0/4334	N	N	Y	N
transcript_HQ_Ha_transcript14074/f2p0/1893	Y	N	Y	N
transcript_HQ_Ha_transcript14076/f3p0/1893	N	N	Y	N
transcript_HQ_Ha_transcript14078/f2p0/1890	N	N	Y	N
transcript_HQ_Ha_transcript14079/f12p0/1879	N	N	Y	N
transcript_HQ_Ha_transcript14082/f26p0/1855	N	N	Y	N
transcript_HQ_Ha_transcript14084/f2p0/1951	N	N	Y	N
transcript_HQ_Ha_transcript14088/f3p0/1880	N	Y	Y	N
transcript_HQ_Ha_transcript14094/f3p0/1900	N	N	Y	N
transcript_HQ_Ha_transcript14102/f5p0/1879	N	Y	Y	N
transcript_HQ_Ha_transcript14114/f3p0/1888	Y	N	N	N
transcript_HQ_Ha_transcript14119/f4p0/1879	N	Y	Y	Y
transcript_HQ_Ha_transcript14125/f3p0/1876	N	N	Y	N
transcript_HQ_Ha_transcript14132/f5p0/1905	N	N	Y	N
transcript_HQ_Ha_transcript14140/f2p0/1880	Y	Y	Y	N
transcript_HQ_Ha_transcript14149/f8p0/1911	N	N	Y	N
transcript_HQ_Ha_transcript14162/f3p0/1926	N	Y	Y	Y
transcript_HQ_Ha_transcript14171/f5p0/1868	N	N	Y	N
transcript_HQ_Ha_transcript14175/f4p0/1871	N	N	Y	Y
transcript_HQ_Ha_transcript14178/f2p0/1892	N	N	Y	N
transcript_HQ_Ha_transcript14191/f2p0/1956	N	N	Y	N
transcript_HQ_Ha_transcript14198/f2p0/1881	N	N	Y	Y
transcript_HQ_Ha_transcript14204/f2p0/1857	N	N	Y	N
transcript_HQ_Ha_transcript14208/f2p0/1938	N	N	Y	N
transcript_HQ_Ha_transcript14211/f2p0/1887	N	N	Y	N
transcript_HQ_Ha_transcript14215/f12p0/1873	N	N	N	Y
transcript_HQ_Ha_transcript14222/f2p0/1879	N	N	Y	N
transcript_HQ_Ha_transcript14225/f10p0/1891	N	N	Y	N
transcript_HQ_Ha_transcript14234/f2p0/1894	Y	N	Y	N
transcript_HQ_Ha_transcript14235/f3p0/1842	N	N	Y	N
transcript_HQ_Ha_transcript14238/f2p0/1866	N	N	Y	N
transcript_HQ_Ha_transcript14241/f2p0/1885	N	N	Y	N
transcript_HQ_Ha_transcript14244/f2p0/1872	N	N	Y	N
transcript_HQ_Ha_transcript14245/f5p0/1864	N	N	Y	N
transcript_HQ_Ha_transcript14246/f2p0/1872	N	N	Y	N
transcript_HQ_Ha_transcript14248/f2p0/1875	N	N	Y	N
transcript_HQ_Ha_transcript14249/f4p0/1880	N	N	Y	N
transcript_HQ_Ha_transcript14261/f3p0/1868	N	N	Y	N
transcript_HQ_Ha_transcript14281/f2p0/1873	N	N	Y	N
transcript_HQ_Ha_transcript14289/f2p0/1870	N	N	Y	N
transcript_HQ_Ha_transcript14291/f4p0/1889	N	N	Y	N
transcript_HQ_Ha_transcript14301/f2p0/1880	N	N	Y	N
transcript_HQ_Ha_transcript14304/f2p0/1826	N	N	Y	N
transcript_HQ_Ha_transcript14315/f13p0/1869	N	N	Y	N
transcript_HQ_Ha_transcript14322/f2p0/1867	Y	Y	N	N
transcript_HQ_Ha_transcript14326/f3p0/1849	Y	N	Y	N
transcript_HQ_Ha_transcript14327/f4p0/1856	N	N	N	Y
transcript_HQ_Ha_transcript14328/f4p0/1856	N	N	Y	N
transcript_HQ_Ha_transcript14333/f2p0/1860	Y	N	Y	N
transcript_HQ_Ha_transcript14334/f5p0/1874	N	N	Y	N
transcript_HQ_Ha_transcript14340/f6p0/1857	N	N	Y	N
transcript_HQ_Ha_transcript14345/f3p0/1861	N	N	Y	N
transcript_HQ_Ha_transcript14348/f7p0/1866	N	N	Y	N
transcript_HQ_Ha_transcript14350/f2p0/1868	N	N	Y	N
transcript_HQ_Ha_transcript14352/f2p0/1887	N	N	Y	N
transcript_HQ_Ha_transcript14354/f4p0/1876	N	N	Y	N
transcript_HQ_Ha_transcript14358/f7p0/1879	N	N	Y	N
transcript_HQ_Ha_transcript14359/f2p0/1869	N	N	Y	N
transcript_HQ_Ha_transcript14365/f4p0/1880	N	Y	Y	N
transcript_HQ_Ha_transcript14367/f2p0/1892	N	N	Y	N
transcript_HQ_Ha_transcript14378/f12p0/1836	N	N	N	Y
transcript_HQ_Ha_transcript14381/f2p0/1874	N	N	Y	N
transcript_HQ_Ha_transcript14383/f20p0/1822	N	N	Y	N
transcript_HQ_Ha_transcript14390/f3p0/1893	N	N	Y	N
transcript_HQ_Ha_transcript14395/f3p0/1738	N	N	Y	N
transcript_HQ_Ha_transcript14403/f10p0/1822	N	N	Y	N
transcript_HQ_Ha_transcript14408/f3p0/1865	N	N	Y	N
transcript_HQ_Ha_transcript14422/f2p0/1895	N	Y	Y	N
transcript_HQ_Ha_transcript14423/f2p0/1855	N	N	N	Y
transcript_HQ_Ha_transcript14425/f2p0/1883	Y	Y	Y	N
transcript_HQ_Ha_transcript14426/f7p0/1857	N	Y	Y	N
transcript_HQ_Ha_transcript14435/f3p0/1851	N	N	Y	N
transcript_HQ_Ha_transcript14437/f5p0/1817	N	N	Y	N
transcript_HQ_Ha_transcript14440/f3p0/1840	N	N	N	Y
transcript_HQ_Ha_transcript14441/f2p0/1878	N	N	Y	N
transcript_HQ_Ha_transcript14448/f2p0/1861	Y	Y	Y	N
transcript_HQ_Ha_transcript14456/f2p0/1856	N	Y	Y	N
transcript_HQ_Ha_transcript14457/f5p0/1887	N	N	Y	N
transcript_HQ_Ha_transcript14461/f2p0/1878	N	N	N	Y
transcript_HQ_Ha_transcript14463/f2p0/1853	N	N	Y	N
transcript_HQ_Ha_transcript14464/f30p0/1825	N	N	Y	N
transcript_HQ_Ha_transcript14465/f3p0/1872	N	N	N	Y
transcript_HQ_Ha_transcript14467/f2p0/1860	N	N	Y	N
transcript_HQ_Ha_transcript14468/f2p0/1852	N	N	Y	N
transcript_HQ_Ha_transcript14472/f2p0/1858	Y	N	Y	N
transcript_HQ_Ha_transcript14477/f2p0/1847	Y	N	N	N
transcript_HQ_Ha_transcript14483/f3p0/1848	N	N	Y	N
transcript_HQ_Ha_transcript14485/f2p0/1883	N	N	Y	N
transcript_HQ_Ha_transcript1449/f6p0/4285	N	Y	Y	N
transcript_HQ_Ha_transcript14491/f4p0/1837	N	N	Y	N
transcript_HQ_Ha_transcript14512/f2p0/1847	N	N	N	Y
transcript_HQ_Ha_transcript14521/f4p0/1796	N	N	Y	N
transcript_HQ_Ha_transcript14526/f2p0/1846	N	N	Y	N
transcript_HQ_Ha_transcript14532/f3p0/1851	N	Y	Y	N
transcript_HQ_Ha_transcript14552/f2p0/1710	N	N	Y	N
transcript_HQ_Ha_transcript14561/f2p0/1862	N	N	N	Y
transcript_HQ_Ha_transcript14563/f2p0/1936	N	N	Y	N
transcript_HQ_Ha_transcript14565/f2p0/1856	N	Y	Y	N
transcript_HQ_Ha_transcript14569/f5p0/1856	Y	N	N	Y
transcript_HQ_Ha_transcript14571/f2p0/1835	N	N	Y	N
transcript_HQ_Ha_transcript14573/f2p0/1834	N	N	Y	N
transcript_HQ_Ha_transcript14574/f2p0/1856	N	N	Y	N
transcript_HQ_Ha_transcript14586/f2p0/1839	N	N	Y	N
transcript_HQ_Ha_transcript14589/f3p0/1844	Y	Y	Y	Y
transcript_HQ_Ha_transcript14596/f3p0/1847	Y	Y	Y	N
transcript_HQ_Ha_transcript14603/f2p0/1838	Y	N	N	Y
transcript_HQ_Ha_transcript14608/f2p0/1837	N	N	Y	N
transcript_HQ_Ha_transcript14624/f3p0/1823	N	N	Y	N
transcript_HQ_Ha_transcript14630/f2p0/1839	N	N	Y	N
transcript_HQ_Ha_transcript14649/f2p0/1849	N	N	Y	N
transcript_HQ_Ha_transcript14650/f2p0/1891	N	N	Y	Y
transcript_HQ_Ha_transcript14665/f2p0/1834	N	Y	Y	N
transcript_HQ_Ha_transcript14668/f4p0/1832	Y	Y	Y	N
transcript_HQ_Ha_transcript14670/f2p0/1842	N	N	Y	N
transcript_HQ_Ha_transcript14675/f11p0/1777	N	N	Y	N
transcript_HQ_Ha_transcript14680/f3p0/1845	N	N	Y	N
transcript_HQ_Ha_transcript14686/f13p0/1838	N	Y	Y	N
transcript_HQ_Ha_transcript14692/f3p0/1837	N	N	Y	N
transcript_HQ_Ha_transcript1470/f2p0/4298	N	N	Y	N
transcript_HQ_Ha_transcript14703/f2p0/1845	N	N	Y	Y
transcript_HQ_Ha_transcript14709/f7p0/1824	N	N	Y	N
transcript_HQ_Ha_transcript14715/f24p0/1774	N	N	Y	N
transcript_HQ_Ha_transcript14724/f3p0/1866	N	N	Y	N
transcript_HQ_Ha_transcript14728/f2p0/1863	N	N	Y	N
transcript_HQ_Ha_transcript14739/f2p0/1840	N	N	Y	N
transcript_HQ_Ha_transcript14743/f2p0/1857	N	N	Y	N
transcript_HQ_Ha_transcript14745/f2p0/1827	N	N	N	Y
transcript_HQ_Ha_transcript14747/f2p0/1812	N	N	Y	N
transcript_HQ_Ha_transcript14753/f2p0/1828	N	Y	Y	N
transcript_HQ_Ha_transcript14757/f3p0/1823	N	N	Y	N
transcript_HQ_Ha_transcript14758/f5p0/1841	N	N	Y	N
transcript_HQ_Ha_transcript14763/f3p0/1860	N	Y	Y	N
transcript_HQ_Ha_transcript14767/f11p0/1839	N	Y	Y	Y
transcript_HQ_Ha_transcript14773/f2p0/1841	N	N	Y	N
transcript_HQ_Ha_transcript14777/f4p0/1841	N	N	Y	N
transcript_HQ_Ha_transcript14778/f74p0/1624	N	N	N	Y
transcript_HQ_Ha_transcript14787/f3p0/1813	N	N	Y	N
transcript_HQ_Ha_transcript14790/f2p0/1870	N	N	Y	N
transcript_HQ_Ha_transcript14791/f6p0/1818	N	N	Y	N
transcript_HQ_Ha_transcript14807/f3p0/1877	Y	N	N	N
transcript_HQ_Ha_transcript14808/f2p0/1824	N	N	Y	N
transcript_HQ_Ha_transcript14814/f2p0/1849	N	N	N	Y
transcript_HQ_Ha_transcript14819/f10p0/1836	N	N	Y	N
transcript_HQ_Ha_transcript14823/f2p0/1821	N	N	Y	N
transcript_HQ_Ha_transcript14832/f4p0/1666	N	N	Y	N
transcript_HQ_Ha_transcript14838/f2p0/1830	N	N	Y	N
transcript_HQ_Ha_transcript14841/f10p0/1824	N	N	Y	N
transcript_HQ_Ha_transcript14843/f6p0/1825	N	N	Y	N
transcript_HQ_Ha_transcript14845/f3p0/1823	N	N	Y	N
transcript_HQ_Ha_transcript1485/f3p0/4268	N	N	Y	N
transcript_HQ_Ha_transcript14851/f2p0/1831	N	N	Y	N
transcript_HQ_Ha_transcript14856/f2p0/1821	N	N	Y	N
transcript_HQ_Ha_transcript1486/f2p0/4268	N	N	Y	N
transcript_HQ_Ha_transcript14860/f3p0/1825	N	N	Y	N
transcript_HQ_Ha_transcript14863/f2p0/1813	N	N	Y	Y
transcript_HQ_Ha_transcript14865/f4p0/1798	N	N	Y	N
transcript_HQ_Ha_transcript14874/f3p0/1812	N	N	Y	N
transcript_HQ_Ha_transcript14881/f4p0/1857	N	N	Y	N
transcript_HQ_Ha_transcript14882/f7p0/1819	N	N	Y	N
transcript_HQ_Ha_transcript14897/f2p0/1816	N	N	Y	N
transcript_HQ_Ha_transcript14901/f3p0/1885	N	N	Y	N
transcript_HQ_Ha_transcript14919/f2p0/1852	N	N	Y	N
transcript_HQ_Ha_transcript14927/f3p0/1803	N	N	Y	N
transcript_HQ_Ha_transcript14931/f2p0/1822	N	N	N	Y
transcript_HQ_Ha_transcript14950/f3p0/1815	N	N	Y	N
transcript_HQ_Ha_transcript14958/f10p0/1823	N	N	Y	N
transcript_HQ_Ha_transcript14961/f2p0/1807	N	N	Y	N
transcript_HQ_Ha_transcript14962/f2p0/1816	N	N	Y	N
transcript_HQ_Ha_transcript14965/f2p0/1813	N	N	Y	N
transcript_HQ_Ha_transcript14968/f2p0/1823	N	N	Y	N
transcript_HQ_Ha_transcript14983/f4p0/1811	N	N	N	Y
transcript_HQ_Ha_transcript14984/f15p0/1805	N	N	Y	N
transcript_HQ_Ha_transcript14985/f2p0/1826	N	N	Y	N
transcript_HQ_Ha_transcript14994/f2p0/1824	N	N	Y	N
transcript_HQ_Ha_transcript14999/f3p0/1807	N	N	N	Y
transcript_HQ_Ha_transcript15004/f2p0/1827	N	Y	Y	Y
transcript_HQ_Ha_transcript15007/f3p0/1800	N	N	Y	N
transcript_HQ_Ha_transcript15014/f2p0/1837	N	N	Y	N
transcript_HQ_Ha_transcript15015/f2p0/1823	N	N	N	Y
transcript_HQ_Ha_transcript15026/f5p0/1822	N	N	Y	N
transcript_HQ_Ha_transcript15034/f3p0/1805	N	N	Y	N
transcript_HQ_Ha_transcript15036/f39p0/1812	N	N	N	Y
transcript_HQ_Ha_transcript15037/f2p0/1804	N	N	Y	N
transcript_HQ_Ha_transcript15043/f3p0/1806	N	Y	Y	N
transcript_HQ_Ha_transcript15045/f2p0/1844	N	N	Y	Y
transcript_HQ_Ha_transcript15052/f7p0/1802	N	N	Y	N
transcript_HQ_Ha_transcript15054/f2p0/1820	N	N	Y	N
transcript_HQ_Ha_transcript15055/f2p0/1825	N	N	Y	N
transcript_HQ_Ha_transcript15065/f9p0/1777	N	N	N	Y
transcript_HQ_Ha_transcript15067/f2p0/1824	N	N	Y	Y
transcript_HQ_Ha_transcript15071/f2p0/1797	N	N	Y	N
transcript_HQ_Ha_transcript15078/f6p0/1812	N	N	Y	N
transcript_HQ_Ha_transcript15080/f2p0/1799	Y	Y	Y	N
transcript_HQ_Ha_transcript15088/f3p0/1801	N	N	Y	N
transcript_HQ_Ha_transcript15089/f3p0/1792	N	N	Y	N
transcript_HQ_Ha_transcript15092/f7p0/1818	N	N	Y	N
transcript_HQ_Ha_transcript15102/f6p0/1811	N	N	Y	N
transcript_HQ_Ha_transcript1511/f2p0/4249	N	N	Y	N
transcript_HQ_Ha_transcript15113/f2p0/1842	Y	Y	Y	Y
transcript_HQ_Ha_transcript15114/f7p0/1795	N	N	Y	N
transcript_HQ_Ha_transcript15118/f3p0/1795	N	N	Y	N
transcript_HQ_Ha_transcript15119/f8p0/1796	N	N	Y	N
transcript_HQ_Ha_transcript15121/f2p0/1814	N	N	Y	Y
transcript_HQ_Ha_transcript15123/f107p0/1720	N	N	Y	N
transcript_HQ_Ha_transcript15128/f10p0/1811	N	N	Y	N
transcript_HQ_Ha_transcript15129/f2p0/1820	N	N	N	Y
transcript_HQ_Ha_transcript15150/f3p0/1802	N	N	Y	N
transcript_HQ_Ha_transcript15153/f2p0/1795	N	N	Y	N
transcript_HQ_Ha_transcript15158/f2p0/1816	N	Y	Y	N
transcript_HQ_Ha_transcript15161/f9p0/1813	N	N	Y	N
transcript_HQ_Ha_transcript15163/f4p0/1788	N	N	Y	N
transcript_HQ_Ha_transcript15168/f4p0/1805	N	N	Y	N
transcript_HQ_Ha_transcript15171/f2p0/1802	N	N	Y	N
transcript_HQ_Ha_transcript15177/f3p0/1788	N	Y	Y	N
transcript_HQ_Ha_transcript15179/f3p0/1811	N	N	Y	N
transcript_HQ_Ha_transcript15180/f49p0/1784	N	N	Y	N
transcript_HQ_Ha_transcript15181/f3p0/1793	N	N	Y	N
transcript_HQ_Ha_transcript15184/f5p0/1795	N	N	Y	N
transcript_HQ_Ha_transcript15185/f2p0/1819	N	N	Y	N
transcript_HQ_Ha_transcript15191/f2p0/1835	N	N	Y	N
transcript_HQ_Ha_transcript15195/f6p0/1796	N	N	Y	N
transcript_HQ_Ha_transcript15198/f3p0/1794	N	N	Y	N
transcript_HQ_Ha_transcript15201/f3p0/1794	Y	Y	N	N
transcript_HQ_Ha_transcript15224/f5p0/1789	N	N	Y	N
transcript_HQ_Ha_transcript15228/f4p0/1804	N	N	Y	N
transcript_HQ_Ha_transcript15243/f6p0/1799	N	N	Y	N
transcript_HQ_Ha_transcript15245/f2p0/1832	N	N	Y	N
transcript_HQ_Ha_transcript15248/f5p0/1838	N	N	Y	N
transcript_HQ_Ha_transcript1526/f2p0/4279	N	N	Y	N
transcript_HQ_Ha_transcript15264/f2p0/1801	N	N	Y	N
transcript_HQ_Ha_transcript1527/f2p0/4251	N	Y	Y	N
transcript_HQ_Ha_transcript15272/f3p0/1817	N	N	Y	N
transcript_HQ_Ha_transcript15277/f2p0/1809	N	N	Y	N
transcript_HQ_Ha_transcript15284/f6p0/1796	N	N	Y	N
transcript_HQ_Ha_transcript15294/f4p0/1811	N	N	Y	N
transcript_HQ_Ha_transcript15297/f4p0/1783	N	N	Y	N
transcript_HQ_Ha_transcript15304/f2p0/1786	N	N	Y	N
transcript_HQ_Ha_transcript15310/f2p0/1788	N	Y	Y	Y
transcript_HQ_Ha_transcript15312/f2p0/1780	N	N	Y	N
transcript_HQ_Ha_transcript15313/f2p0/1783	N	Y	Y	N
transcript_HQ_Ha_transcript15323/f2p0/1786	N	N	N	Y
transcript_HQ_Ha_transcript15325/f2p0/1814	N	Y	Y	N
transcript_HQ_Ha_transcript15333/f3p0/1784	N	N	Y	N
transcript_HQ_Ha_transcript15339/f2p0/1788	N	N	Y	N
transcript_HQ_Ha_transcript15341/f2p0/1784	N	N	Y	N
transcript_HQ_Ha_transcript15356/f4p0/1800	N	N	Y	N
transcript_HQ_Ha_transcript15363/f3p0/1790	N	N	Y	N
transcript_HQ_Ha_transcript15366/f2p0/1609	N	N	Y	N
transcript_HQ_Ha_transcript15372/f2p0/1796	Y	N	Y	N
transcript_HQ_Ha_transcript15373/f2p0/1760	N	N	Y	N
transcript_HQ_Ha_transcript15378/f9p0/1753	N	N	Y	N
transcript_HQ_Ha_transcript15381/f3p0/1787	N	N	Y	N
transcript_HQ_Ha_transcript1539/f8p0/4313	Y	N	N	N
transcript_HQ_Ha_transcript15397/f2p0/1773	N	N	Y	N
transcript_HQ_Ha_transcript15399/f4p0/1783	N	Y	Y	N
transcript_HQ_Ha_transcript154/f2p0/7756	N	Y	Y	N
transcript_HQ_Ha_transcript15405/f4p0/1777	Y	N	N	Y
transcript_HQ_Ha_transcript15414/f2p0/1785	N	N	Y	Y
transcript_HQ_Ha_transcript15422/f3p0/1801	N	N	Y	N
transcript_HQ_Ha_transcript15427/f2p0/1780	N	Y	Y	N
transcript_HQ_Ha_transcript15434/f3p0/1765	N	N	Y	N
transcript_HQ_Ha_transcript15462/f4p0/1791	N	N	Y	N
transcript_HQ_Ha_transcript15465/f2p0/1776	N	N	Y	N
transcript_HQ_Ha_transcript15466/f16p0/1725	Y	Y	N	Y
transcript_HQ_Ha_transcript15467/f2p0/1770	N	N	Y	N
transcript_HQ_Ha_transcript15481/f6p0/1768	N	N	Y	N
transcript_HQ_Ha_transcript15482/f3p0/1762	N	N	Y	Y
transcript_HQ_Ha_transcript15487/f2p0/1774	Y	Y	Y	N
transcript_HQ_Ha_transcript15507/f3p0/1760	N	N	Y	N
transcript_HQ_Ha_transcript15512/f2p0/1770	N	N	Y	N
transcript_HQ_Ha_transcript15515/f3p0/1716	N	N	Y	N
transcript_HQ_Ha_transcript15519/f2p0/1779	N	N	N	Y
transcript_HQ_Ha_transcript15535/f2p0/1760	Y	N	Y	N
transcript_HQ_Ha_transcript15536/f3p0/1773	N	N	Y	N
transcript_HQ_Ha_transcript15541/f2p0/1793	N	N	Y	N
transcript_HQ_Ha_transcript15542/f2p0/1776	N	N	Y	N
transcript_HQ_Ha_transcript15543/f2p0/1767	Y	N	Y	N
transcript_HQ_Ha_transcript15544/f2p0/1784	N	N	Y	N
transcript_HQ_Ha_transcript15559/f2p0/1782	N	N	Y	N
transcript_HQ_Ha_transcript15562/f4p0/1771	Y	N	Y	N
transcript_HQ_Ha_transcript15578/f3p0/1797	N	N	Y	N
transcript_HQ_Ha_transcript1558/f2p0/4218	Y	N	N	N
transcript_HQ_Ha_transcript15580/f2p0/1778	N	N	Y	N
transcript_HQ_Ha_transcript15583/f2p0/1774	Y	Y	N	N
transcript_HQ_Ha_transcript15587/f4p0/1763	Y	Y	Y	Y
transcript_HQ_Ha_transcript1559/f2p0/4217	N	N	Y	Y
transcript_HQ_Ha_transcript15594/f8p0/1754	N	N	Y	N
transcript_HQ_Ha_transcript15599/f2p0/1759	N	Y	N	N
transcript_HQ_Ha_transcript15607/f2p0/1779	N	N	Y	N
transcript_HQ_Ha_transcript15622/f2p0/1774	N	N	Y	N
transcript_HQ_Ha_transcript15626/f10p0/1779	N	N	Y	Y
transcript_HQ_Ha_transcript15634/f3p0/1757	N	N	Y	N
transcript_HQ_Ha_transcript15642/f6p0/1759	N	N	Y	N
transcript_HQ_Ha_transcript15646/f2p0/1753	Y	N	Y	N
transcript_HQ_Ha_transcript15648/f2p0/1753	N	N	N	Y
transcript_HQ_Ha_transcript15649/f2p0/1756	N	N	Y	N
transcript_HQ_Ha_transcript15654/f3p0/1753	N	N	Y	N
transcript_HQ_Ha_transcript15684/f6p0/1753	Y	Y	Y	N
transcript_HQ_Ha_transcript15687/f3p0/1783	Y	N	N	N
transcript_HQ_Ha_transcript15692/f2p0/1750	N	N	Y	N
transcript_HQ_Ha_transcript15693/f3p0/1628	N	N	Y	N
transcript_HQ_Ha_transcript15707/f2p0/1755	Y	Y	Y	N
transcript_HQ_Ha_transcript15709/f7p0/1746	Y	N	N	N
transcript_HQ_Ha_transcript15718/f2p0/1748	N	N	Y	Y
transcript_HQ_Ha_transcript15729/f4p0/1748	N	N	Y	N
transcript_HQ_Ha_transcript15731/f2p0/1769	N	N	Y	N
transcript_HQ_Ha_transcript15732/f2p0/1766	N	N	Y	N
transcript_HQ_Ha_transcript15738/f2p0/1763	N	N	Y	N
transcript_HQ_Ha_transcript15745/f3p0/1744	N	N	N	Y
transcript_HQ_Ha_transcript15759/f12p0/1758	N	N	Y	N
transcript_HQ_Ha_transcript15768/f2p0/1744	N	N	N	Y
transcript_HQ_Ha_transcript15775/f2p0/1740	N	N	Y	N
transcript_HQ_Ha_transcript15777/f70p0/1726	N	N	Y	N
transcript_HQ_Ha_transcript15778/f2p0/1778	N	N	N	Y
transcript_HQ_Ha_transcript15779/f3p0/1739	N	N	Y	N
transcript_HQ_Ha_transcript15780/f2p0/1745	N	N	Y	N
transcript_HQ_Ha_transcript15781/f3p0/1685	N	N	Y	N
transcript_HQ_Ha_transcript15787/f2p0/1752	N	N	Y	N
transcript_HQ_Ha_transcript15789/f4p0/1739	Y	Y	Y	N
transcript_HQ_Ha_transcript1579/f5p0/4220	Y	N	Y	Y
transcript_HQ_Ha_transcript15794/f141p0/1653	N	N	Y	N
transcript_HQ_Ha_transcript15806/f5p0/1745	N	N	Y	N
transcript_HQ_Ha_transcript15808/f15p0/1717	N	N	Y	N
transcript_HQ_Ha_transcript15823/f3p0/1742	N	N	Y	N
transcript_HQ_Ha_transcript15825/f2p0/1732	Y	Y	Y	N
transcript_HQ_Ha_transcript15826/f3p0/1739	N	N	Y	N
transcript_HQ_Ha_transcript15827/f3p0/1750	N	N	Y	N
transcript_HQ_Ha_transcript15847/f6p0/1746	Y	N	Y	N
transcript_HQ_Ha_transcript15848/f27p0/1668	N	N	Y	N
transcript_HQ_Ha_transcript15850/f2p0/1767	N	N	Y	N
transcript_HQ_Ha_transcript15853/f2p0/1776	N	N	Y	N
transcript_HQ_Ha_transcript15855/f3p0/1738	N	Y	Y	N
transcript_HQ_Ha_transcript15858/f2p0/1744	N	N	Y	N
transcript_HQ_Ha_transcript15861/f17p0/1729	N	N	Y	N
transcript_HQ_Ha_transcript15862/f12p0/1759	N	Y	Y	N
transcript_HQ_Ha_transcript15866/f2p0/1758	N	N	Y	N
transcript_HQ_Ha_transcript15892/f2p0/1736	N	N	Y	N
transcript_HQ_Ha_transcript15901/f2p0/1701	Y	Y	Y	Y
transcript_HQ_Ha_transcript15902/f3p0/1737	N	N	Y	N
transcript_HQ_Ha_transcript15907/f2p0/1736	N	N	Y	N
transcript_HQ_Ha_transcript1592/f2p0/4205	N	N	Y	N
transcript_HQ_Ha_transcript15925/f3p0/1749	N	N	Y	N
transcript_HQ_Ha_transcript15932/f2p0/1752	N	N	Y	N
transcript_HQ_Ha_transcript15935/f2p0/1750	N	N	Y	N
transcript_HQ_Ha_transcript15949/f6p0/1719	Y	Y	Y	N
transcript_HQ_Ha_transcript15950/f5p0/1746	N	N	Y	N
transcript_HQ_Ha_transcript15958/f4p0/1744	N	N	N	Y
transcript_HQ_Ha_transcript15965/f16p0/1666	Y	Y	Y	N
transcript_HQ_Ha_transcript15967/f3p0/1753	N	N	Y	N
transcript_HQ_Ha_transcript15971/f2p0/1790	N	N	Y	N
transcript_HQ_Ha_transcript15978/f2p0/1725	N	N	Y	N
transcript_HQ_Ha_transcript15982/f2p0/1742	N	N	N	Y
transcript_HQ_Ha_transcript15985/f2p0/1749	N	N	Y	N
transcript_HQ_Ha_transcript15993/f2p0/1731	N	N	Y	N
transcript_HQ_Ha_transcript16001/f3p0/1743	N	N	Y	Y
transcript_HQ_Ha_transcript16002/f4p0/1741	N	N	Y	N
transcript_HQ_Ha_transcript16008/f7p0/1736	N	N	Y	N
transcript_HQ_Ha_transcript16010/f4p0/1738	N	N	Y	N
transcript_HQ_Ha_transcript16014/f2p0/1742	N	Y	Y	N
transcript_HQ_Ha_transcript16019/f3p0/1755	N	Y	Y	N
transcript_HQ_Ha_transcript16027/f5p0/1727	N	N	Y	N
transcript_HQ_Ha_transcript16032/f2p0/1731	N	N	Y	N
transcript_HQ_Ha_transcript16038/f2p0/1745	N	N	Y	N
transcript_HQ_Ha_transcript16039/f3p0/1719	N	Y	Y	N
transcript_HQ_Ha_transcript16046/f2p0/1727	N	Y	Y	Y
transcript_HQ_Ha_transcript16056/f4p0/1725	N	N	Y	N
transcript_HQ_Ha_transcript16061/f3p0/1729	N	N	Y	N
transcript_HQ_Ha_transcript16066/f10p0/1731	Y	N	Y	N
transcript_HQ_Ha_transcript16071/f3p0/1740	N	N	Y	N
transcript_HQ_Ha_transcript16077/f2p0/1715	N	Y	Y	N
transcript_HQ_Ha_transcript16082/f4p0/1723	Y	Y	Y	N
transcript_HQ_Ha_transcript16083/f2p0/1719	N	Y	Y	N
transcript_HQ_Ha_transcript16125/f2p0/1743	Y	Y	Y	N
transcript_HQ_Ha_transcript16126/f4p0/1723	N	N	Y	N
transcript_HQ_Ha_transcript16129/f2p0/1702	Y	N	Y	N
transcript_HQ_Ha_transcript16138/f2p0/1747	N	N	Y	N
transcript_HQ_Ha_transcript16143/f8p0/1710	Y	N	Y	N
transcript_HQ_Ha_transcript16154/f4p0/1742	N	N	Y	N
transcript_HQ_Ha_transcript16158/f3p0/1705	N	Y	Y	N
transcript_HQ_Ha_transcript16176/f7p0/1702	N	N	Y	N
transcript_HQ_Ha_transcript16180/f2p0/1732	N	Y	Y	N
transcript_HQ_Ha_transcript16181/f2p0/1656	N	N	Y	N
transcript_HQ_Ha_transcript16184/f2p0/1709	N	Y	Y	N
transcript_HQ_Ha_transcript162/f3p0/7571	Y	N	Y	N
transcript_HQ_Ha_transcript16200/f2p0/1734	N	N	Y	N
transcript_HQ_Ha_transcript16203/f3p0/1713	N	N	Y	Y
transcript_HQ_Ha_transcript16204/f3p0/1708	N	N	Y	N
transcript_HQ_Ha_transcript16210/f4p0/1718	N	N	Y	N
transcript_HQ_Ha_transcript16216/f2p0/1716	N	N	Y	N
transcript_HQ_Ha_transcript16223/f3p0/1719	N	N	Y	N
transcript_HQ_Ha_transcript16224/f2p0/1719	N	N	Y	N
transcript_HQ_Ha_transcript16229/f2p0/1705	N	N	Y	N
transcript_HQ_Ha_transcript16230/f2p0/1708	N	N	Y	N
transcript_HQ_Ha_transcript1624/f2p0/4184	N	N	Y	Y
transcript_HQ_Ha_transcript16246/f2p0/1740	N	N	Y	N
transcript_HQ_Ha_transcript16251/f24p0/1663	N	Y	Y	N
transcript_HQ_Ha_transcript16262/f2p0/1706	N	N	Y	N
transcript_HQ_Ha_transcript16266/f2p0/1714	Y	Y	Y	N
transcript_HQ_Ha_transcript16272/f7p0/1705	N	N	Y	N
transcript_HQ_Ha_transcript16275/f2p0/1691	N	N	Y	N
transcript_HQ_Ha_transcript16283/f2p0/1690	N	Y	Y	N
transcript_HQ_Ha_transcript16285/f2p0/1723	Y	N	Y	N
transcript_HQ_Ha_transcript16305/f5p0/1596	N	N	Y	N
transcript_HQ_Ha_transcript16306/f3p0/1712	Y	N	Y	Y
transcript_HQ_Ha_transcript16309/f16p0/1646	N	N	Y	N
transcript_HQ_Ha_transcript16317/f4p0/1688	N	N	Y	N
transcript_HQ_Ha_transcript16318/f2p0/1721	N	N	Y	Y
transcript_HQ_Ha_transcript16320/f2p0/1718	N	N	Y	N
transcript_HQ_Ha_transcript16322/f2p0/1722	N	N	Y	N
transcript_HQ_Ha_transcript16329/f4p0/1670	N	N	Y	N
transcript_HQ_Ha_transcript16333/f2p0/1702	Y	Y	Y	N
transcript_HQ_Ha_transcript16336/f5p0/1710	N	N	Y	N
transcript_HQ_Ha_transcript16339/f2p0/1696	N	N	Y	N
transcript_HQ_Ha_transcript16341/f2p0/1704	N	N	Y	N
transcript_HQ_Ha_transcript16344/f3p0/1712	N	N	Y	N
transcript_HQ_Ha_transcript16351/f2p0/1700	N	N	Y	Y
transcript_HQ_Ha_transcript16354/f17p0/1684	N	N	Y	N
transcript_HQ_Ha_transcript16357/f2p0/1708	N	N	Y	N
transcript_HQ_Ha_transcript16360/f3p0/1645	N	N	Y	N
transcript_HQ_Ha_transcript16363/f14p0/1681	N	N	Y	N
transcript_HQ_Ha_transcript16376/f2p0/1700	N	Y	Y	Y
transcript_HQ_Ha_transcript16379/f2p0/1741	N	N	Y	N
transcript_HQ_Ha_transcript16382/f5p0/1712	N	N	Y	N
transcript_HQ_Ha_transcript16384/f4p0/1729	N	Y	Y	N
transcript_HQ_Ha_transcript16387/f3p0/1685	N	N	N	Y
transcript_HQ_Ha_transcript16388/f2p0/1668	Y	N	Y	N
transcript_HQ_Ha_transcript16390/f2p0/1703	N	N	Y	N
transcript_HQ_Ha_transcript16392/f9p0/1708	N	N	Y	N
transcript_HQ_Ha_transcript16397/f3p0/1703	N	N	Y	N
transcript_HQ_Ha_transcript16409/f61p0/1675	N	N	Y	N
transcript_HQ_Ha_transcript16418/f2p0/1701	N	N	Y	N
transcript_HQ_Ha_transcript16441/f4p0/1696	N	Y	Y	Y
transcript_HQ_Ha_transcript16442/f5p0/1711	N	N	Y	N
transcript_HQ_Ha_transcript16449/f2p0/1709	N	N	Y	N
transcript_HQ_Ha_transcript16452/f3p0/1689	N	N	Y	N
transcript_HQ_Ha_transcript16453/f2p0/1697	N	N	Y	N
transcript_HQ_Ha_transcript16459/f2p0/1715	N	N	N	Y
transcript_HQ_Ha_transcript16466/f2p0/1697	Y	N	Y	N
transcript_HQ_Ha_transcript16468/f2p0/1695	N	N	Y	N
transcript_HQ_Ha_transcript16473/f2p0/1711	N	N	Y	N
transcript_HQ_Ha_transcript16477/f3p0/1713	N	N	Y	N
transcript_HQ_Ha_transcript16486/f2p0/1695	Y	N	Y	N
transcript_HQ_Ha_transcript16496/f3p0/1699	N	N	Y	N
transcript_HQ_Ha_transcript16513/f24p0/1669	N	N	Y	N
transcript_HQ_Ha_transcript16516/f4p0/1652	N	N	Y	N
transcript_HQ_Ha_transcript16518/f3p0/1696	N	N	Y	N
transcript_HQ_Ha_transcript16520/f7p0/1690	N	N	Y	N
transcript_HQ_Ha_transcript16529/f6p0/1700	N	N	Y	N
transcript_HQ_Ha_transcript16531/f2p0/1683	Y	N	Y	N
transcript_HQ_Ha_transcript16537/f3p0/1689	N	N	Y	N
transcript_HQ_Ha_transcript16539/f2p0/1762	N	Y	Y	N
transcript_HQ_Ha_transcript16540/f2p0/1686	N	N	Y	N
transcript_HQ_Ha_transcript16543/f2p0/1703	N	N	Y	N
transcript_HQ_Ha_transcript16546/f3p0/1692	Y	Y	Y	N
transcript_HQ_Ha_transcript16549/f3p0/1752	N	N	Y	N
transcript_HQ_Ha_transcript16557/f3p0/1688	N	N	Y	N
transcript_HQ_Ha_transcript16561/f2p0/1725	N	N	Y	N
transcript_HQ_Ha_transcript16565/f2p0/1692	Y	N	N	Y
transcript_HQ_Ha_transcript16568/f4p0/1687	N	N	N	Y
transcript_HQ_Ha_transcript16570/f20p0/1667	N	N	Y	N
transcript_HQ_Ha_transcript16586/f2p0/1686	N	N	Y	N
transcript_HQ_Ha_transcript16592/f7p0/1699	N	N	Y	N
transcript_HQ_Ha_transcript16596/f29p0/1672	N	N	Y	N
transcript_HQ_Ha_transcript16609/f2p0/1670	N	Y	Y	N
transcript_HQ_Ha_transcript16611/f4p0/1706	N	N	Y	N
transcript_HQ_Ha_transcript16621/f2p0/1678	N	Y	Y	N
transcript_HQ_Ha_transcript16624/f2p0/1672	N	N	Y	N
transcript_HQ_Ha_transcript16634/f2p0/1677	N	N	Y	N
transcript_HQ_Ha_transcript16635/f2p0/1671	N	N	N	Y
transcript_HQ_Ha_transcript16637/f6p0/1679	N	N	Y	N
transcript_HQ_Ha_transcript16639/f50p0/1673	N	N	Y	N
transcript_HQ_Ha_transcript16642/f2p0/1683	N	N	Y	N
transcript_HQ_Ha_transcript16647/f3p0/1707	N	N	Y	Y
transcript_HQ_Ha_transcript16649/f10p0/1679	N	N	Y	N
transcript_HQ_Ha_transcript16653/f5p0/1684	N	Y	Y	N
transcript_HQ_Ha_transcript16654/f31p0/1608	N	N	Y	N
transcript_HQ_Ha_transcript16660/f3p0/1692	N	N	Y	N
transcript_HQ_Ha_transcript16663/f3p0/1686	N	N	Y	N
transcript_HQ_Ha_transcript16669/f2p0/1738	N	Y	Y	Y
transcript_HQ_Ha_transcript1667/f3p0/4114	N	N	Y	N
transcript_HQ_Ha_transcript16670/f6p0/1674	Y	N	Y	Y
transcript_HQ_Ha_transcript16682/f5p0/1670	N	N	Y	N
transcript_HQ_Ha_transcript16683/f2p0/1686	N	N	Y	Y
transcript_HQ_Ha_transcript16685/f3p0/1693	Y	N	Y	Y
transcript_HQ_Ha_transcript16688/f4p0/1681	N	N	Y	N
transcript_HQ_Ha_transcript16689/f2p0/1549	N	N	N	Y
transcript_HQ_Ha_transcript16693/f3p0/1676	Y	N	Y	Y
transcript_HQ_Ha_transcript16702/f2p0/1664	N	N	Y	N
transcript_HQ_Ha_transcript16705/f3p0/1681	N	N	Y	N
transcript_HQ_Ha_transcript16712/f3p0/1674	N	N	Y	N
transcript_HQ_Ha_transcript1672/f21p0/4114	N	Y	Y	N
transcript_HQ_Ha_transcript16724/f5p0/1698	N	N	Y	N
transcript_HQ_Ha_transcript16729/f10p0/1666	N	N	Y	N
transcript_HQ_Ha_transcript16734/f5p0/1662	N	N	Y	Y
transcript_HQ_Ha_transcript16736/f4p0/1679	N	N	Y	N
transcript_HQ_Ha_transcript16747/f5p0/1668	N	N	Y	N
transcript_HQ_Ha_transcript16749/f2p0/1660	N	N	Y	N
transcript_HQ_Ha_transcript16751/f2p0/1636	N	N	Y	N
transcript_HQ_Ha_transcript16761/f24p0/1658	Y	Y	Y	Y
transcript_HQ_Ha_transcript16766/f3p0/1663	N	N	Y	N
transcript_HQ_Ha_transcript16770/f2p0/1659	N	N	Y	N
transcript_HQ_Ha_transcript16771/f6p0/1662	N	N	Y	N
transcript_HQ_Ha_transcript16775/f2p0/1664	N	N	Y	N
transcript_HQ_Ha_transcript16776/f2p0/1685	N	N	Y	N
transcript_HQ_Ha_transcript16778/f2p0/1656	N	N	Y	N
transcript_HQ_Ha_transcript16780/f2p0/1673	N	N	Y	N
transcript_HQ_Ha_transcript16781/f3p0/1658	N	N	Y	N
transcript_HQ_Ha_transcript16785/f4p0/1679	N	N	Y	N
transcript_HQ_Ha_transcript16787/f2p0/1673	N	N	Y	N
transcript_HQ_Ha_transcript16790/f2p0/1667	N	N	Y	N
transcript_HQ_Ha_transcript16797/f2p0/1660	N	N	Y	N
transcript_HQ_Ha_transcript16803/f4p0/1654	N	N	Y	N
transcript_HQ_Ha_transcript16811/f2p0/1653	N	N	Y	N
transcript_HQ_Ha_transcript16814/f11p0/1648	N	N	Y	N
transcript_HQ_Ha_transcript16819/f3p0/1656	N	N	Y	N
transcript_HQ_Ha_transcript16822/f2p0/1664	N	N	Y	Y
transcript_HQ_Ha_transcript16823/f2p0/1656	N	N	Y	N
transcript_HQ_Ha_transcript16839/f41p0/1637	N	N	Y	N
transcript_HQ_Ha_transcript16842/f4p0/1650	N	N	Y	N
transcript_HQ_Ha_transcript16845/f2p0/1653	N	N	Y	N
transcript_HQ_Ha_transcript16850/f3p0/1665	N	N	Y	N
transcript_HQ_Ha_transcript16857/f2p0/1658	N	N	N	Y
transcript_HQ_Ha_transcript16859/f3p0/1655	N	N	Y	Y
transcript_HQ_Ha_transcript16868/f2p0/1660	N	N	Y	N
transcript_HQ_Ha_transcript16879/f2p0/1653	N	N	Y	N
transcript_HQ_Ha_transcript16881/f100p0/1618	Y	Y	Y	N
transcript_HQ_Ha_transcript16889/f2p0/1659	N	Y	Y	N
transcript_HQ_Ha_transcript16897/f3p0/1697	N	N	Y	N
transcript_HQ_Ha_transcript16909/f2p0/1648	N	N	Y	N
transcript_HQ_Ha_transcript16919/f3p0/1638	N	N	Y	N
transcript_HQ_Ha_transcript16938/f3p0/1672	N	N	Y	N
transcript_HQ_Ha_transcript16939/f5p0/1638	N	N	Y	N
transcript_HQ_Ha_transcript1694/f2p0/4110	Y	N	N	N
transcript_HQ_Ha_transcript16942/f2p0/1661	N	N	Y	N
transcript_HQ_Ha_transcript16974/f2p0/1670	N	N	Y	N
transcript_HQ_Ha_transcript16977/f9p0/1409	Y	Y	Y	N
transcript_HQ_Ha_transcript16979/f10p0/1653	N	N	Y	N
transcript_HQ_Ha_transcript16984/f2p0/1666	Y	Y	Y	N
transcript_HQ_Ha_transcript16985/f2p0/1581	N	N	Y	N
transcript_HQ_Ha_transcript16986/f2p0/1662	N	N	Y	N
transcript_HQ_Ha_transcript17006/f6p0/1636	N	N	Y	N
transcript_HQ_Ha_transcript17007/f3p0/1646	N	N	Y	N
transcript_HQ_Ha_transcript17008/f3p0/1653	N	N	Y	N
transcript_HQ_Ha_transcript17009/f4p0/1671	N	N	Y	N
transcript_HQ_Ha_transcript17012/f2p0/1614	Y	Y	Y	Y
transcript_HQ_Ha_transcript17018/f2p0/1659	N	Y	Y	N
transcript_HQ_Ha_transcript17019/f6p0/1643	N	N	Y	N
transcript_HQ_Ha_transcript17020/f2p0/1638	N	N	Y	N
transcript_HQ_Ha_transcript17022/f2p0/1661	N	N	Y	N
transcript_HQ_Ha_transcript17028/f2p0/1648	N	N	Y	N
transcript_HQ_Ha_transcript17034/f39p0/1574	Y	Y	Y	N
transcript_HQ_Ha_transcript1704/f4p0/4072	N	N	Y	N
transcript_HQ_Ha_transcript17040/f2p0/1640	N	N	Y	N
transcript_HQ_Ha_transcript17045/f2p0/1646	N	Y	Y	N
transcript_HQ_Ha_transcript17046/f2p0/1639	N	N	Y	N
transcript_HQ_Ha_transcript17049/f2p0/1641	N	N	Y	N
transcript_HQ_Ha_transcript17053/f2p0/1649	N	N	Y	N
transcript_HQ_Ha_transcript17055/f19p0/1610	N	N	Y	N
transcript_HQ_Ha_transcript17064/f3p0/1643	N	N	Y	N
transcript_HQ_Ha_transcript17069/f3p0/1658	N	N	N	Y
transcript_HQ_Ha_transcript17074/f5p0/1629	N	N	Y	N
transcript_HQ_Ha_transcript17082/f2p0/1634	N	N	Y	N
transcript_HQ_Ha_transcript17083/f14p0/1619	Y	Y	Y	Y
transcript_HQ_Ha_transcript17090/f2p0/1629	N	N	Y	N
transcript_HQ_Ha_transcript17091/f5p0/1606	N	N	Y	N
transcript_HQ_Ha_transcript17100/f6p0/1632	N	N	Y	N
transcript_HQ_Ha_transcript17105/f2p0/1648	N	N	Y	N
transcript_HQ_Ha_transcript17106/f4p0/1637	N	N	Y	N
transcript_HQ_Ha_transcript17107/f3p0/1636	N	Y	Y	Y
transcript_HQ_Ha_transcript17112/f2p0/1631	N	N	Y	N
transcript_HQ_Ha_transcript17113/f14p0/1631	N	N	Y	N
transcript_HQ_Ha_transcript17117/f2p0/1657	N	N	Y	N
transcript_HQ_Ha_transcript17118/f11p0/1624	N	Y	Y	N
transcript_HQ_Ha_transcript17121/f2p0/1644	N	Y	Y	Y
transcript_HQ_Ha_transcript17128/f10p0/1644	Y	Y	Y	Y
transcript_HQ_Ha_transcript17132/f2p0/1635	N	N	Y	N
transcript_HQ_Ha_transcript17138/f2p0/1629	N	N	Y	N
transcript_HQ_Ha_transcript17144/f2p0/1625	N	N	Y	Y
transcript_HQ_Ha_transcript17150/f2p0/1660	Y	Y	Y	Y
transcript_HQ_Ha_transcript17154/f2p0/1653	N	N	Y	N
transcript_HQ_Ha_transcript17160/f5p0/1630	N	N	Y	N
transcript_HQ_Ha_transcript17162/f2p0/1619	N	N	Y	N
transcript_HQ_Ha_transcript17174/f5p0/1636	N	N	Y	N
transcript_HQ_Ha_transcript17176/f21p0/1612	N	N	Y	N
transcript_HQ_Ha_transcript17179/f2p0/1633	N	N	Y	N
transcript_HQ_Ha_transcript17184/f2p0/1635	N	N	Y	Y
transcript_HQ_Ha_transcript17189/f2p0/1629	N	N	Y	Y
transcript_HQ_Ha_transcript17191/f2p0/1638	N	N	Y	N
transcript_HQ_Ha_transcript17192/f4p0/1626	N	Y	Y	N
transcript_HQ_Ha_transcript17196/f30p0/1627	N	N	Y	N
transcript_HQ_Ha_transcript17198/f2p0/1620	N	N	N	Y
transcript_HQ_Ha_transcript17218/f6p0/1624	N	N	Y	Y
transcript_HQ_Ha_transcript17224/f13p0/1624	N	N	Y	N
transcript_HQ_Ha_transcript17233/f4p0/1622	N	N	Y	N
transcript_HQ_Ha_transcript17236/f2p0/1638	N	N	Y	N
transcript_HQ_Ha_transcript17242/f2p0/1620	N	N	Y	N
transcript_HQ_Ha_transcript17261/f17p0/1613	N	N	Y	N
transcript_HQ_Ha_transcript1727/f3p0/4097	N	N	Y	N
transcript_HQ_Ha_transcript17270/f2p0/1614	N	Y	Y	N
transcript_HQ_Ha_transcript17276/f2p0/1645	N	N	Y	N
transcript_HQ_Ha_transcript17279/f2p0/1667	N	N	N	Y
transcript_HQ_Ha_transcript17286/f2p0/1673	N	N	Y	N
transcript_HQ_Ha_transcript17292/f2p0/1694	Y	Y	N	N
transcript_HQ_Ha_transcript17295/f2p0/1621	N	N	Y	Y
transcript_HQ_Ha_transcript17296/f7p0/1629	N	N	Y	N
transcript_HQ_Ha_transcript17297/f3p0/1592	N	N	Y	N
transcript_HQ_Ha_transcript173/f2p0/7580	N	Y	Y	N
transcript_HQ_Ha_transcript17302/f4p0/1623	N	N	Y	N
transcript_HQ_Ha_transcript17305/f2p0/1615	N	N	Y	N
transcript_HQ_Ha_transcript17306/f2p0/1624	N	N	Y	N
transcript_HQ_Ha_transcript17320/f2p0/1623	N	N	Y	N
transcript_HQ_Ha_transcript17332/f2p0/1620	N	N	Y	N
transcript_HQ_Ha_transcript17334/f4p0/1647	N	N	Y	N
transcript_HQ_Ha_transcript17336/f2p0/1616	N	N	Y	N
transcript_HQ_Ha_transcript17348/f2p0/1615	N	N	Y	N
transcript_HQ_Ha_transcript17354/f3p0/1589	N	N	Y	N
transcript_HQ_Ha_transcript17358/f2p0/1592	N	N	Y	N
transcript_HQ_Ha_transcript17360/f2p0/1608	Y	N	Y	N
transcript_HQ_Ha_transcript17366/f2p0/1629	N	N	Y	Y
transcript_HQ_Ha_transcript17375/f2p0/1620	N	Y	Y	N
transcript_HQ_Ha_transcript17383/f3p0/1598	N	N	Y	Y
transcript_HQ_Ha_transcript17403/f2p0/1638	N	N	Y	N
transcript_HQ_Ha_transcript17405/f8p0/1609	Y	Y	Y	N
transcript_HQ_Ha_transcript17408/f16p0/1605	N	N	N	Y
transcript_HQ_Ha_transcript17434/f2p0/1633	N	N	Y	N
transcript_HQ_Ha_transcript1745/f9p0/4097	N	N	Y	N
transcript_HQ_Ha_transcript17451/f18p0/1578	N	N	Y	N
transcript_HQ_Ha_transcript17454/f2p0/1624	N	N	Y	N
transcript_HQ_Ha_transcript17461/f5p0/1563	N	Y	Y	N
transcript_HQ_Ha_transcript17462/f3p0/1610	N	N	Y	N
transcript_HQ_Ha_transcript17466/f18p0/1588	Y	N	Y	N
transcript_HQ_Ha_transcript17473/f2p0/1600	N	N	Y	N
transcript_HQ_Ha_transcript17475/f8p0/1613	Y	N	Y	N
transcript_HQ_Ha_transcript17489/f7p0/1612	N	N	Y	N
transcript_HQ_Ha_transcript17511/f2p0/1597	N	N	Y	N
transcript_HQ_Ha_transcript17518/f2p0/1614	N	N	Y	N
transcript_HQ_Ha_transcript17523/f45p0/1543	N	N	Y	N
transcript_HQ_Ha_transcript17528/f3p0/1593	N	Y	Y	N
transcript_HQ_Ha_transcript17539/f2p0/1591	Y	Y	Y	Y
transcript_HQ_Ha_transcript17546/f2p0/1606	N	N	Y	N
transcript_HQ_Ha_transcript17552/f2p0/1596	N	N	Y	N
transcript_HQ_Ha_transcript17556/f2p0/1586	N	N	Y	N
transcript_HQ_Ha_transcript17560/f2p0/1586	N	N	Y	N
transcript_HQ_Ha_transcript17565/f3p0/1592	N	N	Y	N
transcript_HQ_Ha_transcript17567/f2p0/1589	N	N	Y	N
transcript_HQ_Ha_transcript17573/f2p0/1582	N	Y	Y	N
transcript_HQ_Ha_transcript17574/f8p0/1593	N	N	Y	N
transcript_HQ_Ha_transcript17580/f2p0/1590	N	N	N	Y
transcript_HQ_Ha_transcript17594/f2p0/1587	N	N	Y	N
transcript_HQ_Ha_transcript17603/f7p0/1583	N	N	Y	N
transcript_HQ_Ha_transcript17604/f2p0/1584	N	N	N	Y
transcript_HQ_Ha_transcript17606/f2p0/1622	N	Y	Y	N
transcript_HQ_Ha_transcript17611/f8p0/1608	N	N	Y	N
transcript_HQ_Ha_transcript17612/f2p0/1599	Y	Y	Y	N
transcript_HQ_Ha_transcript17614/f2p0/1584	N	N	Y	N
transcript_HQ_Ha_transcript17621/f4p0/1578	N	N	Y	N
transcript_HQ_Ha_transcript17625/f3p0/1585	Y	Y	N	N
transcript_HQ_Ha_transcript17630/f2p0/1597	N	N	Y	N
transcript_HQ_Ha_transcript17657/f2p0/1594	N	N	Y	N
transcript_HQ_Ha_transcript17659/f3p0/1587	N	N	Y	N
transcript_HQ_Ha_transcript17660/f2p0/1599	N	N	Y	N
transcript_HQ_Ha_transcript17661/f73p0/1569	N	N	Y	N
transcript_HQ_Ha_transcript17662/f3p0/1594	N	N	Y	N
transcript_HQ_Ha_transcript17664/f3p0/1576	N	N	Y	N
transcript_HQ_Ha_transcript17678/f2p0/1584	N	N	Y	N
transcript_HQ_Ha_transcript17682/f4p0/1575	N	N	Y	N
transcript_HQ_Ha_transcript17691/f2p0/1591	N	N	Y	N
transcript_HQ_Ha_transcript17694/f3p0/1566	N	Y	Y	N
transcript_HQ_Ha_transcript17704/f2p0/1600	N	N	Y	N
transcript_HQ_Ha_transcript17710/f2p0/1582	Y	N	N	N
transcript_HQ_Ha_transcript17736/f7p0/1594	Y	Y	Y	N
transcript_HQ_Ha_transcript17737/f3p0/1550	N	N	Y	N
transcript_HQ_Ha_transcript17742/f15p0/1590	N	N	Y	N
transcript_HQ_Ha_transcript17750/f2p0/1553	Y	N	Y	N
transcript_HQ_Ha_transcript17751/f6p0/1599	N	N	Y	N
transcript_HQ_Ha_transcript17752/f2p0/1573	N	N	N	Y
transcript_HQ_Ha_transcript17764/f6p0/1601	N	N	Y	N
transcript_HQ_Ha_transcript17766/f2p0/1571	N	Y	Y	N
transcript_HQ_Ha_transcript17776/f2p0/1581	N	N	Y	N
transcript_HQ_Ha_transcript17779/f2p0/1564	N	N	Y	N
transcript_HQ_Ha_transcript17781/f30p0/1501	N	N	Y	N
transcript_HQ_Ha_transcript17788/f3p0/1563	N	N	Y	N
transcript_HQ_Ha_transcript17797/f4p0/1601	N	N	Y	N
transcript_HQ_Ha_transcript17803/f2p0/1601	N	N	Y	N
transcript_HQ_Ha_transcript17814/f4p0/1568	N	N	Y	N
transcript_HQ_Ha_transcript17822/f3p0/1549	N	N	Y	N
transcript_HQ_Ha_transcript17828/f3p0/1577	Y	Y	Y	N
transcript_HQ_Ha_transcript17830/f2p0/1574	N	N	Y	N
transcript_HQ_Ha_transcript17831/f3p0/1595	N	N	Y	N
transcript_HQ_Ha_transcript17832/f2p0/1566	N	Y	Y	N
transcript_HQ_Ha_transcript17840/f6p0/1562	Y	N	N	N
transcript_HQ_Ha_transcript17842/f2p0/1578	N	N	N	Y
transcript_HQ_Ha_transcript17846/f2p0/1598	N	N	Y	N
transcript_HQ_Ha_transcript17847/f2p0/1571	N	N	Y	N
transcript_HQ_Ha_transcript17854/f3p0/1568	N	N	Y	N
transcript_HQ_Ha_transcript17861/f16p0/1546	N	N	Y	Y
transcript_HQ_Ha_transcript17866/f2p0/1592	N	N	Y	N
transcript_HQ_Ha_transcript17869/f2p0/1564	Y	N	Y	Y
transcript_HQ_Ha_transcript17874/f29p0/1560	Y	Y	Y	N
transcript_HQ_Ha_transcript17896/f4p0/1559	N	N	Y	N
transcript_HQ_Ha_transcript17899/f73p0/1528	N	N	Y	N
transcript_HQ_Ha_transcript1792/f2p0/4066	N	Y	Y	N
transcript_HQ_Ha_transcript17929/f3p0/1576	Y	N	Y	N
transcript_HQ_Ha_transcript17939/f15p0/1535	Y	Y	Y	N
transcript_HQ_Ha_transcript17947/f2p0/1565	N	N	Y	N
transcript_HQ_Ha_transcript17948/f9p0/1573	N	Y	Y	N
transcript_HQ_Ha_transcript17949/f2p0/1557	N	N	Y	N
transcript_HQ_Ha_transcript17952/f8p0/1555	N	N	N	Y
transcript_HQ_Ha_transcript17953/f13p0/1527	N	Y	Y	N
transcript_HQ_Ha_transcript17954/f2p0/1554	N	N	Y	N
transcript_HQ_Ha_transcript17956/f3p0/1561	Y	Y	N	N
transcript_HQ_Ha_transcript17959/f14p0/1557	N	N	Y	N
transcript_HQ_Ha_transcript17965/f10p0/1555	N	N	N	Y
transcript_HQ_Ha_transcript17968/f3p0/1553	Y	Y	Y	N
transcript_HQ_Ha_transcript17969/f2p0/1555	N	N	Y	N
transcript_HQ_Ha_transcript1797/f2p0/4006	N	N	Y	N
transcript_HQ_Ha_transcript17977/f2p0/1559	N	N	Y	Y
transcript_HQ_Ha_transcript17978/f4p0/1619	N	N	Y	N
transcript_HQ_Ha_transcript17979/f2p0/1548	N	N	Y	Y
transcript_HQ_Ha_transcript17992/f2p0/1558	N	N	Y	N
transcript_HQ_Ha_transcript17994/f2p0/1548	N	N	Y	N
transcript_HQ_Ha_transcript17995/f3p0/1554	N	N	Y	N
transcript_HQ_Ha_transcript17996/f3p0/1564	N	N	Y	N
transcript_HQ_Ha_transcript17999/f4p0/1544	N	N	Y	N
transcript_HQ_Ha_transcript18/f4p0/10577	Y	N	N	N
transcript_HQ_Ha_transcript18015/f4p0/1564	N	N	Y	N
transcript_HQ_Ha_transcript18019/f4p0/1561	N	N	N	Y
transcript_HQ_Ha_transcript18039/f14p0/1564	Y	Y	Y	Y
transcript_HQ_Ha_transcript18046/f2p0/1581	Y	N	N	Y
transcript_HQ_Ha_transcript18049/f3p0/1546	N	N	Y	N
transcript_HQ_Ha_transcript18068/f2p0/1559	N	N	Y	N
transcript_HQ_Ha_transcript18070/f2p0/1554	N	N	Y	Y
transcript_HQ_Ha_transcript18071/f2p0/1548	Y	N	N	N
transcript_HQ_Ha_transcript18094/f2p0/1542	Y	Y	Y	N
transcript_HQ_Ha_transcript18104/f4p0/1557	N	Y	Y	N
transcript_HQ_Ha_transcript18108/f3p0/1562	N	N	Y	N
transcript_HQ_Ha_transcript18110/f2p0/1567	Y	Y	Y	N
transcript_HQ_Ha_transcript18113/f3p0/1547	N	Y	Y	N
transcript_HQ_Ha_transcript18126/f2p0/1540	N	N	Y	Y
transcript_HQ_Ha_transcript18128/f2p0/1536	N	N	Y	N
transcript_HQ_Ha_transcript1813/f2p0/4029	N	N	Y	Y
transcript_HQ_Ha_transcript18132/f3p0/1544	N	N	Y	N
transcript_HQ_Ha_transcript18142/f2p0/1533	N	N	Y	N
transcript_HQ_Ha_transcript18146/f2p0/1545	Y	N	N	Y
transcript_HQ_Ha_transcript18148/f4p0/1566	Y	Y	Y	N
transcript_HQ_Ha_transcript18151/f2p0/1534	N	N	Y	N
transcript_HQ_Ha_transcript18153/f3p0/1531	N	N	Y	N
transcript_HQ_Ha_transcript18154/f2p0/1537	N	N	Y	N
transcript_HQ_Ha_transcript18165/f2p0/1556	N	N	Y	N
transcript_HQ_Ha_transcript18166/f5p0/1536	Y	Y	N	N
transcript_HQ_Ha_transcript18172/f19p0/1556	N	N	Y	N
transcript_HQ_Ha_transcript18176/f4p0/1545	Y	Y	Y	N
transcript_HQ_Ha_transcript18182/f2p0/1533	N	N	Y	N
transcript_HQ_Ha_transcript18183/f2p0/1541	N	N	Y	N
transcript_HQ_Ha_transcript18187/f2p0/1558	N	N	Y	N
transcript_HQ_Ha_transcript18189/f3p0/1551	N	N	Y	N
transcript_HQ_Ha_transcript18190/f2p0/1509	N	N	Y	N
transcript_HQ_Ha_transcript18196/f2p0/1553	N	N	Y	N
transcript_HQ_Ha_transcript18204/f2p0/1531	N	N	Y	N
transcript_HQ_Ha_transcript18214/f17p0/1533	N	N	N	Y
transcript_HQ_Ha_transcript18216/f3p0/1530	Y	Y	Y	N
transcript_HQ_Ha_transcript1822/f2p0/4029	N	N	N	Y
transcript_HQ_Ha_transcript18220/f3p0/1553	Y	N	N	N
transcript_HQ_Ha_transcript18223/f4p0/1563	N	N	Y	N
transcript_HQ_Ha_transcript18224/f6p0/1540	N	N	Y	N
transcript_HQ_Ha_transcript18234/f2p0/1528	N	N	Y	N
transcript_HQ_Ha_transcript18236/f4p0/1536	N	N	N	Y
transcript_HQ_Ha_transcript18238/f2p0/1537	Y	N	Y	N
transcript_HQ_Ha_transcript18251/f2p0/1528	Y	Y	N	N
transcript_HQ_Ha_transcript18255/f3p0/1575	N	N	Y	N
transcript_HQ_Ha_transcript18269/f2p0/1532	N	N	Y	N
transcript_HQ_Ha_transcript18272/f2p0/1531	Y	N	N	N
transcript_HQ_Ha_transcript18274/f3p0/1499	N	N	Y	Y
transcript_HQ_Ha_transcript18276/f11p0/1537	Y	Y	Y	N
transcript_HQ_Ha_transcript18283/f5p0/1549	Y	N	Y	Y
transcript_HQ_Ha_transcript18284/f3p0/1559	N	N	Y	N
transcript_HQ_Ha_transcript18285/f3p0/1521	Y	Y	Y	N
transcript_HQ_Ha_transcript18288/f2p0/1555	N	N	Y	N
transcript_HQ_Ha_transcript1829/f75p0/3937	Y	N	N	Y
transcript_HQ_Ha_transcript18293/f4p0/1545	Y	Y	Y	N
transcript_HQ_Ha_transcript18294/f2p0/1551	N	N	Y	N
transcript_HQ_Ha_transcript1830/f2p0/4061	N	N	Y	N
transcript_HQ_Ha_transcript18306/f2p0/1536	N	N	N	Y
transcript_HQ_Ha_transcript18312/f3p0/1530	N	N	Y	N
transcript_HQ_Ha_transcript18318/f2p0/1539	N	N	Y	N
transcript_HQ_Ha_transcript18319/f2p0/1525	N	N	Y	N
transcript_HQ_Ha_transcript18320/f2p0/1537	Y	N	Y	Y
transcript_HQ_Ha_transcript18328/f2p0/1535	Y	Y	Y	N
transcript_HQ_Ha_transcript18337/f4p0/1540	N	N	Y	N
transcript_HQ_Ha_transcript18342/f3p0/1540	N	N	Y	N
transcript_HQ_Ha_transcript18350/f2p0/1525	N	N	Y	N
transcript_HQ_Ha_transcript18364/f3p0/1546	Y	Y	Y	N
transcript_HQ_Ha_transcript18365/f3p0/1528	N	N	Y	N
transcript_HQ_Ha_transcript18369/f2p0/1521	Y	N	Y	N
transcript_HQ_Ha_transcript18370/f3p0/1506	N	N	Y	N
transcript_HQ_Ha_transcript18373/f3p0/1529	Y	Y	Y	N
transcript_HQ_Ha_transcript18395/f2p0/1520	N	N	N	Y
transcript_HQ_Ha_transcript18399/f2p0/1513	N	N	Y	N
transcript_HQ_Ha_transcript18410/f2p0/1533	N	N	Y	N
transcript_HQ_Ha_transcript1842/f2p0/3999	Y	N	N	N
transcript_HQ_Ha_transcript18422/f5p0/1501	N	N	Y	N
transcript_HQ_Ha_transcript18432/f3p0/1539	N	N	Y	N
transcript_HQ_Ha_transcript18433/f2p0/1528	N	N	N	Y
transcript_HQ_Ha_transcript18434/f3p0/1503	Y	N	Y	Y
transcript_HQ_Ha_transcript1844/f3p0/4003	N	Y	Y	Y
transcript_HQ_Ha_transcript18469/f2p0/1523	N	Y	Y	N
transcript_HQ_Ha_transcript18476/f2p0/1514	N	N	Y	N
transcript_HQ_Ha_transcript18477/f6p0/1516	N	N	Y	N
transcript_HQ_Ha_transcript18487/f2p0/1512	N	N	Y	N
transcript_HQ_Ha_transcript18491/f2p0/1513	N	N	Y	N
transcript_HQ_Ha_transcript18495/f18p0/1465	Y	Y	Y	N
transcript_HQ_Ha_transcript18496/f3p0/1512	N	N	Y	N
transcript_HQ_Ha_transcript18506/f2p0/1535	Y	N	Y	N
transcript_HQ_Ha_transcript18507/f6p0/1514	Y	Y	Y	N
transcript_HQ_Ha_transcript18508/f2p0/1509	N	N	Y	N
transcript_HQ_Ha_transcript18510/f6p0/1487	N	N	Y	N
transcript_HQ_Ha_transcript18516/f2p0/1526	N	N	Y	N
transcript_HQ_Ha_transcript18519/f3p0/1499	N	N	Y	N
transcript_HQ_Ha_transcript18525/f4p0/1514	N	N	Y	N
transcript_HQ_Ha_transcript18528/f4p0/1528	N	N	Y	N
transcript_HQ_Ha_transcript18533/f2p0/1507	N	N	Y	N
transcript_HQ_Ha_transcript18540/f6p0/1510	Y	N	Y	N
transcript_HQ_Ha_transcript18548/f6p0/1530	N	N	Y	N
transcript_HQ_Ha_transcript18550/f2p0/1530	N	N	Y	N
transcript_HQ_Ha_transcript18553/f2p0/1507	N	N	Y	N
transcript_HQ_Ha_transcript18561/f2p0/1513	Y	Y	Y	Y
transcript_HQ_Ha_transcript18565/f4p0/1514	N	N	Y	N
transcript_HQ_Ha_transcript18569/f5p0/1565	N	N	Y	N
transcript_HQ_Ha_transcript18571/f2p0/1550	N	N	Y	N
transcript_HQ_Ha_transcript18573/f5p0/1488	N	N	Y	Y
transcript_HQ_Ha_transcript18574/f3p0/1512	N	N	Y	N
transcript_HQ_Ha_transcript18577/f3p0/1478	N	N	Y	N
transcript_HQ_Ha_transcript18584/f2p0/1460	N	N	Y	N
transcript_HQ_Ha_transcript18586/f4p0/1516	N	N	Y	N
transcript_HQ_Ha_transcript18589/f10p0/1516	N	N	Y	N
transcript_HQ_Ha_transcript18595/f2p0/1522	N	N	Y	N
transcript_HQ_Ha_transcript18597/f2p0/1499	N	N	Y	N
transcript_HQ_Ha_transcript18599/f2p0/1496	N	N	Y	N
transcript_HQ_Ha_transcript18603/f3p0/1530	Y	Y	Y	N
transcript_HQ_Ha_transcript18607/f2p0/1506	N	N	Y	N
transcript_HQ_Ha_transcript18611/f2p0/1511	N	N	Y	N
transcript_HQ_Ha_transcript18612/f2p0/1518	N	N	Y	N
transcript_HQ_Ha_transcript18617/f2p0/1589	N	Y	Y	N
transcript_HQ_Ha_transcript18619/f5p0/1504	Y	Y	Y	N
transcript_HQ_Ha_transcript18626/f2p0/1501	N	N	Y	N
transcript_HQ_Ha_transcript18631/f2p0/1498	Y	Y	Y	Y
transcript_HQ_Ha_transcript18633/f2p0/1503	N	N	N	Y
transcript_HQ_Ha_transcript18636/f2p0/1496	N	N	Y	N
transcript_HQ_Ha_transcript18637/f2p0/1541	N	N	Y	N
transcript_HQ_Ha_transcript18663/f8p0/1499	N	N	Y	N
transcript_HQ_Ha_transcript1867/f4p0/3960	N	N	Y	N
transcript_HQ_Ha_transcript18674/f4p0/1496	N	N	Y	N
transcript_HQ_Ha_transcript1868/f3p0/3962	N	N	Y	N
transcript_HQ_Ha_transcript18685/f2p0/1494	N	N	Y	N
transcript_HQ_Ha_transcript18702/f2p0/1480	Y	Y	Y	Y
transcript_HQ_Ha_transcript18705/f2p0/1509	N	N	Y	N
transcript_HQ_Ha_transcript18714/f4p0/1490	N	N	N	Y
transcript_HQ_Ha_transcript18720/f2p0/1513	Y	N	Y	N
transcript_HQ_Ha_transcript18723/f2p0/1504	N	N	Y	N
transcript_HQ_Ha_transcript18724/f2p0/1490	Y	N	Y	N
transcript_HQ_Ha_transcript18738/f3p0/1507	N	N	Y	N
transcript_HQ_Ha_transcript18740/f5p0/1490	Y	Y	Y	N
transcript_HQ_Ha_transcript18742/f2p0/1492	N	N	Y	N
transcript_HQ_Ha_transcript18750/f2p0/1493	N	N	Y	N
transcript_HQ_Ha_transcript18756/f2p0/1509	N	Y	Y	N
transcript_HQ_Ha_transcript18760/f4p0/1499	N	N	Y	N
transcript_HQ_Ha_transcript18762/f2p0/1332	N	N	Y	Y
transcript_HQ_Ha_transcript18763/f2p0/1529	Y	N	N	Y
transcript_HQ_Ha_transcript18767/f2p0/1505	Y	Y	Y	N
transcript_HQ_Ha_transcript18768/f2p0/1526	N	Y	Y	N
transcript_HQ_Ha_transcript18777/f13p0/1486	Y	N	Y	N
transcript_HQ_Ha_transcript18781/f2p0/1496	Y	N	N	N
transcript_HQ_Ha_transcript18783/f112p0/1421	N	N	Y	N
transcript_HQ_Ha_transcript18786/f8p0/1001	N	Y	N	N
transcript_HQ_Ha_transcript18787/f2p0/1522	N	N	N	Y
transcript_HQ_Ha_transcript18794/f8p0/1571	N	Y	Y	N
transcript_HQ_Ha_transcript18803/f9p0/1492	Y	Y	Y	Y
transcript_HQ_Ha_transcript18804/f6p0/1469	N	N	Y	N
transcript_HQ_Ha_transcript18807/f2p0/1489	N	N	Y	N
transcript_HQ_Ha_transcript18808/f2p0/1484	N	N	Y	N
transcript_HQ_Ha_transcript18811/f2p0/1504	N	N	Y	N
transcript_HQ_Ha_transcript18820/f2p0/1485	N	N	Y	Y
transcript_HQ_Ha_transcript18833/f2p0/1482	N	N	Y	N
transcript_HQ_Ha_transcript18839/f3p0/1478	N	N	Y	N
transcript_HQ_Ha_transcript18850/f4p0/1509	N	N	Y	N
transcript_HQ_Ha_transcript18851/f2p0/1497	N	N	Y	N
transcript_HQ_Ha_transcript18855/f2p0/1484	N	N	Y	N
transcript_HQ_Ha_transcript18859/f2p0/1480	Y	N	N	N
transcript_HQ_Ha_transcript1886/f2p0/3997	Y	N	N	N
transcript_HQ_Ha_transcript18864/f2p0/1491	N	Y	Y	N
transcript_HQ_Ha_transcript18870/f3p0/1483	Y	Y	Y	N
transcript_HQ_Ha_transcript18872/f4p0/1474	N	Y	Y	N
transcript_HQ_Ha_transcript18877/f4p0/1498	N	N	Y	N
transcript_HQ_Ha_transcript18886/f2p0/1463	N	N	Y	N
transcript_HQ_Ha_transcript18897/f3p0/1475	N	N	Y	N
transcript_HQ_Ha_transcript18899/f2p0/1468	N	N	Y	N
transcript_HQ_Ha_transcript18903/f2p0/1490	N	N	Y	N
transcript_HQ_Ha_transcript18916/f2p0/1494	N	Y	Y	N
transcript_HQ_Ha_transcript1892/f4p0/3976	N	N	Y	N
transcript_HQ_Ha_transcript18940/f2p0/1479	N	N	Y	N
transcript_HQ_Ha_transcript18942/f3p0/1469	N	N	Y	Y
transcript_HQ_Ha_transcript18944/f4p0/1468	N	N	N	Y
transcript_HQ_Ha_transcript18945/f2p0/1479	N	Y	Y	Y
transcript_HQ_Ha_transcript18947/f4p0/1478	N	N	Y	N
transcript_HQ_Ha_transcript18957/f3p0/1472	N	N	Y	N
transcript_HQ_Ha_transcript18958/f4p0/1475	N	N	Y	N
transcript_HQ_Ha_transcript18960/f2p0/994	N	Y	Y	Y
transcript_HQ_Ha_transcript18962/f9p0/1469	Y	Y	Y	N
transcript_HQ_Ha_transcript18975/f5p0/1446	Y	Y	Y	Y
transcript_HQ_Ha_transcript18976/f12p0/1471	N	N	Y	N
transcript_HQ_Ha_transcript18983/f3p0/1514	N	N	Y	N
transcript_HQ_Ha_transcript19000/f2p0/1465	N	Y	Y	N
transcript_HQ_Ha_transcript19011/f3p0/1455	N	N	Y	N
transcript_HQ_Ha_transcript19013/f2p0/1468	N	N	Y	N
transcript_HQ_Ha_transcript19015/f5p0/1464	N	N	Y	N
transcript_HQ_Ha_transcript1902/f2p0/3969	N	N	Y	N
transcript_HQ_Ha_transcript19020/f2p0/1481	Y	Y	Y	Y
transcript_HQ_Ha_transcript19027/f4p0/1464	Y	N	N	N
transcript_HQ_Ha_transcript19028/f3p0/1556	N	N	Y	N
transcript_HQ_Ha_transcript19035/f2p0/1461	N	N	Y	N
transcript_HQ_Ha_transcript19039/f3p0/1470	N	N	N	Y
transcript_HQ_Ha_transcript19046/f3p0/1478	N	N	Y	N
transcript_HQ_Ha_transcript19049/f5p0/1458	N	N	Y	N
transcript_HQ_Ha_transcript19053/f2p0/1483	N	Y	Y	N
transcript_HQ_Ha_transcript19059/f43p0/1387	N	N	Y	N
transcript_HQ_Ha_transcript19061/f2p0/1472	Y	Y	Y	N
transcript_HQ_Ha_transcript19062/f2p0/1464	N	N	Y	N
transcript_HQ_Ha_transcript19064/f3p0/1460	N	N	Y	N
transcript_HQ_Ha_transcript19068/f5p0/1477	N	N	Y	N
transcript_HQ_Ha_transcript19073/f7p0/1465	N	N	Y	N
transcript_HQ_Ha_transcript19082/f4p0/1482	N	N	Y	N
transcript_HQ_Ha_transcript19085/f2p0/1453	N	N	Y	N
transcript_HQ_Ha_transcript19087/f3p0/1455	N	N	Y	N
transcript_HQ_Ha_transcript19089/f19p0/1413	N	N	Y	N
transcript_HQ_Ha_transcript19091/f7p0/1489	N	N	Y	N
transcript_HQ_Ha_transcript19092/f2p0/1462	N	N	Y	N
transcript_HQ_Ha_transcript19099/f2p0/1455	N	N	N	Y
transcript_HQ_Ha_transcript19110/f3p0/1450	N	N	N	Y
transcript_HQ_Ha_transcript19124/f6p0/1459	N	N	N	Y
transcript_HQ_Ha_transcript19125/f4p0/1441	N	N	Y	N
transcript_HQ_Ha_transcript19129/f2p0/1477	Y	Y	Y	N
transcript_HQ_Ha_transcript19130/f2p0/1464	N	N	Y	Y
transcript_HQ_Ha_transcript19132/f9p0/1450	Y	Y	Y	Y
transcript_HQ_Ha_transcript19134/f5p0/1454	N	N	Y	N
transcript_HQ_Ha_transcript19135/f2p0/1473	N	N	Y	N
transcript_HQ_Ha_transcript19145/f2p0/1512	N	N	Y	N
transcript_HQ_Ha_transcript19148/f2p0/1449	N	N	Y	N
transcript_HQ_Ha_transcript19170/f29p0/1444	N	Y	Y	Y
transcript_HQ_Ha_transcript19197/f2p0/1451	N	N	Y	Y
transcript_HQ_Ha_transcript19209/f3p0/1461	N	N	Y	N
transcript_HQ_Ha_transcript19214/f10p0/1547	Y	Y	Y	Y
transcript_HQ_Ha_transcript19216/f11p0/1450	Y	Y	Y	N
transcript_HQ_Ha_transcript19226/f2p0/1443	N	N	Y	N
transcript_HQ_Ha_transcript19237/f2p0/1457	N	N	Y	N
transcript_HQ_Ha_transcript19242/f32p0/1410	Y	N	Y	Y
transcript_HQ_Ha_transcript19243/f4p0/1445	N	Y	Y	N
transcript_HQ_Ha_transcript19247/f3p0/1455	N	N	Y	N
transcript_HQ_Ha_transcript19256/f2p0/1413	N	N	Y	N
transcript_HQ_Ha_transcript19269/f3p0/1397	N	N	Y	N
transcript_HQ_Ha_transcript19273/f2p0/1454	Y	N	Y	Y
transcript_HQ_Ha_transcript19275/f2p0/1490	N	N	Y	N
transcript_HQ_Ha_transcript19276/f3p0/1444	N	N	Y	N
transcript_HQ_Ha_transcript19279/f2p0/1439	N	N	Y	N
transcript_HQ_Ha_transcript19281/f3p0/1442	N	N	Y	N
transcript_HQ_Ha_transcript19289/f2p0/1443	Y	Y	Y	Y
transcript_HQ_Ha_transcript19303/f2p0/1440	N	N	Y	Y
transcript_HQ_Ha_transcript19307/f3p0/1437	N	N	Y	Y
transcript_HQ_Ha_transcript19314/f5p0/1453	N	N	Y	N
transcript_HQ_Ha_transcript19317/f2p0/1443	N	N	Y	Y
transcript_HQ_Ha_transcript19326/f7p0/1400	N	Y	Y	Y
transcript_HQ_Ha_transcript19330/f23p0/1419	N	Y	Y	Y
transcript_HQ_Ha_transcript19331/f2p0/1419	N	N	Y	N
transcript_HQ_Ha_transcript19337/f2p0/1453	N	Y	Y	N
transcript_HQ_Ha_transcript19339/f2p0/1434	N	Y	Y	Y
transcript_HQ_Ha_transcript19344/f5p0/1425	N	N	N	Y
transcript_HQ_Ha_transcript19350/f2p0/1453	N	N	Y	N
transcript_HQ_Ha_transcript19355/f2p0/1432	N	N	Y	Y
transcript_HQ_Ha_transcript19357/f2p0/1448	N	N	Y	N
transcript_HQ_Ha_transcript19361/f4p0/1433	N	N	Y	N
transcript_HQ_Ha_transcript19364/f2p0/1428	Y	N	Y	N
transcript_HQ_Ha_transcript19372/f3p0/1439	N	N	Y	N
transcript_HQ_Ha_transcript19374/f2p0/1428	N	N	Y	N
transcript_HQ_Ha_transcript19396/f3p0/1417	N	N	Y	N
transcript_HQ_Ha_transcript19399/f2p0/1431	N	N	Y	N
transcript_HQ_Ha_transcript19400/f3p0/1429	N	N	Y	N
transcript_HQ_Ha_transcript19408/f2p0/1464	N	N	Y	Y
transcript_HQ_Ha_transcript19411/f2p0/1469	N	N	Y	N
transcript_HQ_Ha_transcript19415/f3p0/1442	Y	Y	Y	Y
transcript_HQ_Ha_transcript19424/f3p0/1505	N	N	Y	N
transcript_HQ_Ha_transcript19427/f3p0/1468	N	N	Y	N
transcript_HQ_Ha_transcript19431/f4p0/1428	N	N	Y	N
transcript_HQ_Ha_transcript19433/f5p0/1438	N	N	Y	N
transcript_HQ_Ha_transcript19435/f2p0/1423	N	N	Y	Y
transcript_HQ_Ha_transcript19437/f2p0/1422	Y	Y	Y	N
transcript_HQ_Ha_transcript19438/f5p0/1381	N	N	Y	N
transcript_HQ_Ha_transcript19447/f2p0/1425	N	N	Y	Y
transcript_HQ_Ha_transcript19448/f2p0/1424	N	N	Y	N
transcript_HQ_Ha_transcript19451/f2p0/1439	N	N	Y	N
transcript_HQ_Ha_transcript19453/f2p0/1426	N	N	Y	N
transcript_HQ_Ha_transcript19455/f3p0/1426	N	N	Y	N
transcript_HQ_Ha_transcript19459/f3p0/1418	N	N	Y	N
transcript_HQ_Ha_transcript19461/f17p0/1398	N	N	Y	N
transcript_HQ_Ha_transcript19468/f2p0/1427	N	N	Y	N
transcript_HQ_Ha_transcript19477/f6p0/1424	Y	N	Y	Y
transcript_HQ_Ha_transcript19482/f4p0/1428	N	N	Y	Y
transcript_HQ_Ha_transcript19483/f5p0/1410	N	N	Y	Y
transcript_HQ_Ha_transcript19484/f3p0/1422	N	N	N	Y
transcript_HQ_Ha_transcript19486/f2p0/1427	Y	N	N	N
transcript_HQ_Ha_transcript19496/f10p0/1395	Y	N	N	N
transcript_HQ_Ha_transcript19497/f6p0/1417	N	N	N	Y
transcript_HQ_Ha_transcript19502/f5p0/1417	N	N	Y	N
transcript_HQ_Ha_transcript19505/f5p0/1400	N	N	Y	N
transcript_HQ_Ha_transcript19506/f4p0/1440	N	N	Y	N
transcript_HQ_Ha_transcript19517/f2p0/1423	N	N	Y	N
transcript_HQ_Ha_transcript19518/f3p0/1442	N	N	Y	N
transcript_HQ_Ha_transcript19520/f2p0/1435	N	N	Y	N
transcript_HQ_Ha_transcript19524/f2p0/1430	Y	N	N	N
transcript_HQ_Ha_transcript19525/f3p0/1419	N	N	Y	N
transcript_HQ_Ha_transcript19532/f3p0/1419	N	N	Y	Y
transcript_HQ_Ha_transcript19539/f9p0/1422	Y	N	Y	Y
transcript_HQ_Ha_transcript19540/f2p0/1420	N	N	Y	N
transcript_HQ_Ha_transcript19550/f2p0/1394	Y	N	Y	N
transcript_HQ_Ha_transcript19553/f2p0/1437	N	N	Y	N
transcript_HQ_Ha_transcript19558/f6p0/1420	N	N	Y	Y
transcript_HQ_Ha_transcript19559/f5p0/1455	N	N	Y	N
transcript_HQ_Ha_transcript19567/f4p0/1411	N	N	Y	N
transcript_HQ_Ha_transcript19570/f7p0/1409	N	N	Y	Y
transcript_HQ_Ha_transcript19573/f5p0/1428	N	N	N	Y
transcript_HQ_Ha_transcript19577/f4p0/1410	N	Y	Y	N
transcript_HQ_Ha_transcript19578/f3p0/1420	N	N	Y	N
transcript_HQ_Ha_transcript19590/f5p0/1440	N	N	Y	Y
transcript_HQ_Ha_transcript19613/f8p0/1460	N	N	Y	N
transcript_HQ_Ha_transcript19621/f4p0/1413	N	Y	Y	N
transcript_HQ_Ha_transcript19623/f3p0/1419	N	N	Y	N
transcript_HQ_Ha_transcript19626/f4p0/1420	Y	N	Y	N
transcript_HQ_Ha_transcript19644/f7p0/1399	N	Y	Y	N
transcript_HQ_Ha_transcript19647/f7p0/1437	N	N	Y	N
transcript_HQ_Ha_transcript19650/f36p0/1367	N	N	Y	N
transcript_HQ_Ha_transcript19658/f2p0/1417	N	N	N	Y
transcript_HQ_Ha_transcript1966/f2p0/3911	N	Y	Y	N
transcript_HQ_Ha_transcript19666/f2p0/1405	N	Y	Y	N
transcript_HQ_Ha_transcript19670/f2p0/1425	N	Y	Y	N
transcript_HQ_Ha_transcript19673/f2p0/1417	Y	Y	Y	N
transcript_HQ_Ha_transcript19675/f2p0/1424	N	N	Y	N
transcript_HQ_Ha_transcript19677/f2p0/1415	Y	N	N	N
transcript_HQ_Ha_transcript19679/f30p0/1404	N	Y	Y	Y
transcript_HQ_Ha_transcript19682/f2p0/1403	N	N	Y	N
transcript_HQ_Ha_transcript19685/f2p0/1416	N	N	Y	Y
transcript_HQ_Ha_transcript19686/f5p0/1416	N	N	Y	N
transcript_HQ_Ha_transcript19689/f2p0/1424	Y	Y	Y	N
transcript_HQ_Ha_transcript19690/f73p0/1353	N	N	N	Y
transcript_HQ_Ha_transcript19701/f2p0/1406	N	N	Y	N
transcript_HQ_Ha_transcript19711/f2p0/1407	N	N	Y	N
transcript_HQ_Ha_transcript19731/f4p0/1376	N	N	Y	N
transcript_HQ_Ha_transcript19734/f2p0/1395	Y	N	Y	N
transcript_HQ_Ha_transcript19738/f3p0/1396	N	N	Y	N
transcript_HQ_Ha_transcript19748/f2p0/1401	N	N	Y	N
transcript_HQ_Ha_transcript19749/f8p0/1386	N	N	Y	N
transcript_HQ_Ha_transcript19750/f2p0/1407	Y	N	Y	N
transcript_HQ_Ha_transcript19757/f2p0/1400	N	N	Y	N
transcript_HQ_Ha_transcript1976/f2p0/3909	N	Y	Y	N
transcript_HQ_Ha_transcript19761/f4p0/1448	N	N	N	Y
transcript_HQ_Ha_transcript1977/f3p0/3896	N	N	Y	N
transcript_HQ_Ha_transcript19773/f2p0/1458	N	N	Y	N
transcript_HQ_Ha_transcript19778/f2p0/1402	N	N	Y	N
transcript_HQ_Ha_transcript19781/f2p0/1400	N	N	Y	Y
transcript_HQ_Ha_transcript1979/f2p0/3915	Y	Y	Y	N
transcript_HQ_Ha_transcript19796/f2p0/1402	N	N	N	Y
transcript_HQ_Ha_transcript19797/f3p0/1390	N	N	Y	N
transcript_HQ_Ha_transcript1980/f2p0/3888	N	N	Y	N
transcript_HQ_Ha_transcript19800/f2p0/1396	N	N	Y	N
transcript_HQ_Ha_transcript19803/f6p0/1406	N	N	Y	N
transcript_HQ_Ha_transcript19804/f2p0/1380	Y	Y	Y	Y
transcript_HQ_Ha_transcript19805/f2p0/1396	N	N	Y	N
transcript_HQ_Ha_transcript19814/f5p0/1396	N	N	Y	N
transcript_HQ_Ha_transcript19815/f2p0/1396	N	N	Y	N
transcript_HQ_Ha_transcript19820/f4p0/1426	N	N	Y	N
transcript_HQ_Ha_transcript19833/f2p0/1392	N	N	Y	N
transcript_HQ_Ha_transcript19838/f13p0/1392	N	N	Y	N
transcript_HQ_Ha_transcript19841/f2p0/1376	N	N	Y	N
transcript_HQ_Ha_transcript19842/f3p0/1396	N	N	Y	N
transcript_HQ_Ha_transcript19843/f2p0/1394	N	Y	Y	N
transcript_HQ_Ha_transcript19848/f3p0/1407	N	N	Y	N
transcript_HQ_Ha_transcript19851/f2p0/1388	N	N	N	Y
transcript_HQ_Ha_transcript19854/f7p0/1394	Y	N	Y	N
transcript_HQ_Ha_transcript19855/f2p0/1432	N	N	Y	N
transcript_HQ_Ha_transcript1987/f3p0/3897	N	N	Y	N
transcript_HQ_Ha_transcript19872/f3p0/1390	N	N	Y	N
transcript_HQ_Ha_transcript19875/f2p0/1388	N	Y	Y	N
transcript_HQ_Ha_transcript19879/f3p0/1383	N	N	Y	N
transcript_HQ_Ha_transcript1988/f2p0/3907	Y	Y	Y	N
transcript_HQ_Ha_transcript19895/f3p0/1402	N	N	Y	N
transcript_HQ_Ha_transcript19897/f2p0/1386	N	N	Y	N
transcript_HQ_Ha_transcript19898/f2p0/1401	N	Y	Y	N
transcript_HQ_Ha_transcript19903/f2p0/1375	N	N	Y	N
transcript_HQ_Ha_transcript19904/f4p0/1403	N	N	Y	N
transcript_HQ_Ha_transcript19908/f2p0/1385	N	N	Y	N
transcript_HQ_Ha_transcript19914/f3p0/1412	N	N	Y	N
transcript_HQ_Ha_transcript19916/f2p0/1389	N	N	Y	N
transcript_HQ_Ha_transcript19923/f4p0/1400	Y	N	Y	Y
transcript_HQ_Ha_transcript19926/f3p0/1384	N	N	Y	N
transcript_HQ_Ha_transcript19929/f2p0/1383	Y	N	N	N
transcript_HQ_Ha_transcript19931/f4p0/1421	Y	N	N	N
transcript_HQ_Ha_transcript19932/f19p0/1373	N	N	Y	N
transcript_HQ_Ha_transcript19935/f13p0/1382	N	N	Y	N
transcript_HQ_Ha_transcript19951/f3p0/1386	N	N	Y	N
transcript_HQ_Ha_transcript19964/f3p0/1364	N	N	Y	N
transcript_HQ_Ha_transcript19968/f4p0/1371	N	N	Y	N
transcript_HQ_Ha_transcript1997/f2p0/3887	N	N	Y	N
transcript_HQ_Ha_transcript19972/f2p0/1382	N	N	N	Y
transcript_HQ_Ha_transcript19975/f2p0/1377	N	N	Y	N
transcript_HQ_Ha_transcript19978/f9p0/1357	N	N	N	Y
transcript_HQ_Ha_transcript19987/f10p0/1349	Y	Y	Y	Y
transcript_HQ_Ha_transcript19999/f2p0/1367	Y	Y	Y	Y
transcript_HQ_Ha_transcript2/f2p0/13627	Y	N	Y	N
transcript_HQ_Ha_transcript20008/f3p0/1419	Y	N	Y	N
transcript_HQ_Ha_transcript20015/f4p0/1390	N	N	Y	N
transcript_HQ_Ha_transcript20020/f2p0/1375	N	N	Y	N
transcript_HQ_Ha_transcript20024/f3p0/1380	Y	N	Y	N
transcript_HQ_Ha_transcript20038/f2p0/1378	Y	N	Y	N
transcript_HQ_Ha_transcript20045/f9p0/1380	N	N	Y	N
transcript_HQ_Ha_transcript20049/f5p0/1361	N	N	Y	N
transcript_HQ_Ha_transcript20052/f5p0/1382	N	Y	Y	N
transcript_HQ_Ha_transcript20053/f9p0/1375	N	N	Y	Y
transcript_HQ_Ha_transcript20055/f2p0/1373	N	N	N	Y
transcript_HQ_Ha_transcript20057/f2p0/1373	Y	N	N	N
transcript_HQ_Ha_transcript20062/f5p0/1365	N	N	Y	N
transcript_HQ_Ha_transcript20065/f2p0/1371	N	Y	Y	Y
transcript_HQ_Ha_transcript20076/f3p0/1367	Y	Y	N	N
transcript_HQ_Ha_transcript20077/f8p0/1364	N	N	Y	N
transcript_HQ_Ha_transcript20080/f3p0/1345	N	N	Y	N
transcript_HQ_Ha_transcript20090/f5p0/1370	N	N	N	Y
transcript_HQ_Ha_transcript201/f8p0/7428	N	N	Y	N
transcript_HQ_Ha_transcript20102/f2p0/1380	N	N	Y	N
transcript_HQ_Ha_transcript20106/f2p0/1382	N	N	Y	N
transcript_HQ_Ha_transcript20107/f2p0/1370	Y	Y	Y	N
transcript_HQ_Ha_transcript20109/f17p0/1350	N	N	Y	N
transcript_HQ_Ha_transcript20111/f2p0/1382	N	N	Y	N
transcript_HQ_Ha_transcript20113/f2p0/1422	N	N	N	Y
transcript_HQ_Ha_transcript20120/f21p0/1347	N	Y	Y	N
transcript_HQ_Ha_transcript20124/f14p0/1388	N	N	Y	N
transcript_HQ_Ha_transcript20132/f2p0/1368	N	N	Y	N
transcript_HQ_Ha_transcript20133/f2p0/1360	N	N	N	Y
transcript_HQ_Ha_transcript20135/f3p0/1372	N	N	Y	N
transcript_HQ_Ha_transcript20138/f3p0/1355	N	N	Y	N
transcript_HQ_Ha_transcript20145/f4p0/1374	N	N	Y	N
transcript_HQ_Ha_transcript20146/f3p0/1385	N	N	Y	N
transcript_HQ_Ha_transcript20156/f5p0/1391	N	N	Y	N
transcript_HQ_Ha_transcript20159/f3p0/1363	N	N	Y	N
transcript_HQ_Ha_transcript20161/f2p0/1373	N	N	Y	N
transcript_HQ_Ha_transcript20165/f2p0/1360	Y	N	N	N
transcript_HQ_Ha_transcript20171/f2p0/1362	N	N	Y	N
transcript_HQ_Ha_transcript20173/f12p0/1365	Y	N	Y	N
transcript_HQ_Ha_transcript20176/f4p0/1391	N	N	Y	N
transcript_HQ_Ha_transcript20179/f2p0/1373	Y	Y	Y	Y
transcript_HQ_Ha_transcript20183/f3p0/1356	N	N	N	Y
transcript_HQ_Ha_transcript20187/f6p0/1354	N	N	Y	N
transcript_HQ_Ha_transcript20195/f3p0/1338	N	N	Y	Y
transcript_HQ_Ha_transcript20203/f3p0/1362	N	N	Y	N
transcript_HQ_Ha_transcript20204/f2p0/1335	N	N	Y	N
transcript_HQ_Ha_transcript20211/f3p0/1446	N	N	Y	Y
transcript_HQ_Ha_transcript20215/f2p0/1360	N	N	Y	N
transcript_HQ_Ha_transcript20221/f3p0/1368	N	N	Y	N
transcript_HQ_Ha_transcript20222/f11p0/1365	N	N	Y	N
transcript_HQ_Ha_transcript20227/f3p0/1355	N	N	Y	N
transcript_HQ_Ha_transcript20229/f3p0/1357	N	N	Y	N
transcript_HQ_Ha_transcript20230/f2p0/1351	Y	Y	Y	N
transcript_HQ_Ha_transcript20234/f3p0/1344	Y	Y	Y	N
transcript_HQ_Ha_transcript20247/f2p0/1360	Y	Y	Y	N
transcript_HQ_Ha_transcript20249/f3p0/1360	Y	N	Y	N
transcript_HQ_Ha_transcript2025/f3p0/3880	Y	N	N	Y
transcript_HQ_Ha_transcript20250/f4p0/1371	N	N	Y	N
transcript_HQ_Ha_transcript20261/f7p0/1368	N	N	Y	N
transcript_HQ_Ha_transcript20269/f3p0/1364	Y	N	Y	N
transcript_HQ_Ha_transcript20283/f3p0/1349	N	N	Y	Y
transcript_HQ_Ha_transcript20284/f2p0/1364	N	N	Y	N
transcript_HQ_Ha_transcript20286/f2p0/1353	Y	Y	Y	Y
transcript_HQ_Ha_transcript20300/f7p0/1342	N	N	Y	N
transcript_HQ_Ha_transcript20313/f5p0/1340	N	N	Y	Y
transcript_HQ_Ha_transcript20316/f3p0/1356	N	N	Y	N
transcript_HQ_Ha_transcript20318/f2p0/1351	Y	N	Y	N
transcript_HQ_Ha_transcript20322/f3p0/1350	Y	Y	Y	Y
transcript_HQ_Ha_transcript20324/f2p0/1350	N	N	N	Y
transcript_HQ_Ha_transcript20329/f2p0/1346	N	N	Y	N
transcript_HQ_Ha_transcript20335/f5p0/1342	N	N	Y	Y
transcript_HQ_Ha_transcript20337/f2p0/1344	N	N	Y	N
transcript_HQ_Ha_transcript20341/f4p0/1341	N	N	Y	N
transcript_HQ_Ha_transcript20343/f2p0/1392	N	N	Y	Y
transcript_HQ_Ha_transcript20352/f2p0/1351	N	N	Y	N
transcript_HQ_Ha_transcript20357/f7p0/1354	N	Y	N	N
transcript_HQ_Ha_transcript20359/f2p0/1335	N	N	Y	N
transcript_HQ_Ha_transcript20364/f2p0/1341	N	N	Y	N
transcript_HQ_Ha_transcript20366/f2p0/1359	N	N	Y	Y
transcript_HQ_Ha_transcript20371/f2p0/1343	N	N	Y	N
transcript_HQ_Ha_transcript20372/f2p0/1331	N	N	Y	N
transcript_HQ_Ha_transcript20374/f5p0/1346	N	Y	Y	N
transcript_HQ_Ha_transcript20385/f7p0/1340	N	N	N	Y
transcript_HQ_Ha_transcript20386/f2p0/1369	N	N	Y	N
transcript_HQ_Ha_transcript20390/f6p0/1332	N	N	Y	N
transcript_HQ_Ha_transcript20394/f2p0/1344	N	N	N	Y
transcript_HQ_Ha_transcript20396/f67p0/1273	N	Y	Y	N
transcript_HQ_Ha_transcript20399/f13p0/1326	Y	Y	Y	N
transcript_HQ_Ha_transcript20401/f10p0/1315	N	N	Y	N
transcript_HQ_Ha_transcript20408/f2p0/1334	N	Y	Y	N
transcript_HQ_Ha_transcript2041/f2p0/3860	N	N	Y	N
transcript_HQ_Ha_transcript20413/f2p0/1346	N	N	Y	N
transcript_HQ_Ha_transcript20416/f3p0/1336	N	N	Y	N
transcript_HQ_Ha_transcript20423/f2p0/1334	N	N	Y	N
transcript_HQ_Ha_transcript20434/f3p0/1361	N	N	Y	N
transcript_HQ_Ha_transcript20435/f2p0/1347	N	N	Y	N
transcript_HQ_Ha_transcript20440/f2p0/1359	N	N	Y	N
transcript_HQ_Ha_transcript20442/f2p0/1351	N	N	Y	N
transcript_HQ_Ha_transcript20444/f7p0/1333	N	N	N	Y
transcript_HQ_Ha_transcript20446/f23p0/1311	N	N	Y	Y
transcript_HQ_Ha_transcript20450/f2p0/1344	N	N	Y	N
transcript_HQ_Ha_transcript20454/f4p0/1238	N	N	N	Y
transcript_HQ_Ha_transcript20476/f9p0/1342	N	N	Y	N
transcript_HQ_Ha_transcript20477/f5p0/1333	Y	N	Y	Y
transcript_HQ_Ha_transcript20495/f2p0/1333	N	N	Y	Y
transcript_HQ_Ha_transcript20496/f2p0/1344	N	Y	Y	Y
transcript_HQ_Ha_transcript20497/f2p0/1340	Y	Y	Y	Y
transcript_HQ_Ha_transcript20507/f3p0/1334	N	Y	Y	N
transcript_HQ_Ha_transcript20509/f11p0/1332	Y	N	N	N
transcript_HQ_Ha_transcript2051/f2p0/3853	N	N	Y	N
transcript_HQ_Ha_transcript20514/f2p0/1333	N	N	Y	N
transcript_HQ_Ha_transcript2052/f5p0/3854	N	N	Y	N
transcript_HQ_Ha_transcript20533/f4p0/1313	N	Y	N	N
transcript_HQ_Ha_transcript20536/f4p0/1353	N	N	Y	N
transcript_HQ_Ha_transcript20540/f2p0/1344	N	N	Y	N
transcript_HQ_Ha_transcript20541/f3p0/1358	N	Y	Y	N
transcript_HQ_Ha_transcript20547/f3p0/1326	N	N	N	Y
transcript_HQ_Ha_transcript20551/f12p0/1358	N	N	Y	N
transcript_HQ_Ha_transcript20552/f2p0/1325	N	N	Y	N
transcript_HQ_Ha_transcript20555/f4p0/1323	N	N	Y	N
transcript_HQ_Ha_transcript20571/f2p0/1335	Y	Y	Y	N
transcript_HQ_Ha_transcript20573/f2p0/1316	Y	N	N	N
transcript_HQ_Ha_transcript20576/f2p0/1331	N	N	Y	N
transcript_HQ_Ha_transcript20578/f2p0/1329	N	N	Y	N
transcript_HQ_Ha_transcript20584/f2p0/1324	N	N	Y	N
transcript_HQ_Ha_transcript20587/f2p0/1330	Y	Y	Y	N
[truncated: 9,848 more rows]
