# Supplementary material for: Full-Length Transcriptome Analysis of the Ichthyotoxic Harmful Alga Heterosigma akashiwo (Raphidophyceae) Using Single-Molecule Real-Time Sequencing
Source: Microorganisms. 2023 Feb 3;11(2):389. doi: 10.3390/microorganisms11020389 (PMC9959365; doi:10.3390/microorganisms11020389)
Supplement: Supplementary file 1 [file microorganisms-11-00389-s001.zip › Supplementary materials/Table S6.xlsx]

## Sheet: Table S6
Table S6 List of the detected simple sequence repeats of Heterosigma akashiwo.
Gene_id	SSR	size	start	end
transcript_HQ_Ha_transcript11806/f2p0/2096	(G)11	11	1854	1864
transcript_HQ_Ha_transcript10903/f4p0/2152	(GAT)5	15	1962	1976
transcript_HQ_Ha_transcript14521/f4p0/1796	(CCT)5	15	165	179
transcript_HQ_Ha_transcript11813/f3p0/2101	(AT)19actgctgcagtgtttggatgcgacatagtgtgggcagcaaataacagtaataacaccattagcaag(C)21	125	1813	1937
transcript_HQ_Ha_transcript12715/f2p0/2035	(C)24	24	1249	1272
transcript_HQ_Ha_transcript10905/f2p0/2192	(A)11caatacaacaggaagtcagggccccaaacttggtggggaatataccgcagctccatatacaatatgcgcattatacta(CTG)5	104	44	147
transcript_HQ_Ha_transcript10905/f2p0/2192	(CAG)9tagcagtagcagtttttacac(CAG)5cgtagaagcagttt(TTG)5	92	651	742
transcript_HQ_Ha_transcript10905/f2p0/2192	(A)11	11	956	966
transcript_HQ_Ha_transcript10905/f2p0/2192	(CAG)5	15	1931	1945
transcript_HQ_Ha_transcript10905/f2p0/2192	(A)11	11	2142	2152
transcript_HQ_Ha_transcript11819/f4p0/2076	(GCA)5	15	1862	1876
transcript_HQ_Ha_transcript12719/f2p0/1498	(CA)6	12	1211	1222
transcript_HQ_Ha_transcript14532/f3p0/1851	(T)11	11	1841	1851
transcript_HQ_Ha_transcript12720/f2p0/1992	(T)17	17	1744	1760
transcript_HQ_Ha_transcript14536/f2p0/1862	(G)11	11	1570	1580
transcript_HQ_Ha_transcript14536/f2p0/1862	(A)11	11	1840	1850
transcript_HQ_Ha_transcript11823/f3p0/2142	(AGG)5	15	2112	2126
transcript_HQ_Ha_transcript10910/f2p0/2180	(GGA)6	18	1107	1124
transcript_HQ_Ha_transcript10910/f2p0/2180	(AGG)5	15	1268	1282
transcript_HQ_Ha_transcript12728/f27p0/1981	(A)12	12	1723	1734
transcript_HQ_Ha_transcript11828/f2p0/2055	(CAT)5	15	825	839
transcript_HQ_Ha_transcript12729/f4p0/2002	(ATA)5	15	1930	1944
transcript_HQ_Ha_transcript11829/f2p0/2050	(GGT)7	21	1764	1784
transcript_HQ_Ha_transcript11829/f2p0/2050	(TTA)5	15	2018	2032
transcript_HQ_Ha_transcript10003/f2p0/2212	(G)12	12	1848	1859
transcript_HQ_Ha_transcript14543/f2p0/1854	(TATTA)7	35	1689	1723
transcript_HQ_Ha_transcript12730/f2p0/2001	(A)11	11	1925	1935
transcript_HQ_Ha_transcript13617/f5p0/1979	(A)14	14	724	737
transcript_HQ_Ha_transcript14544/f2p0/1869	(AAG)5	15	1604	1618
transcript_HQ_Ha_transcript14546/f2p0/1871	(A)26	26	1132	1157
transcript_HQ_Ha_transcript10009/f2p0/2244	(G)10	10	1980	1989
transcript_HQ_Ha_transcript12735/f2p0/2007	(C)10	10	853	862
transcript_HQ_Ha_transcript12735/f2p0/2007	(AGC)6	18	1725	1742
transcript_HQ_Ha_transcript12735/f2p0/2007	(TAA)5	15	1977	1991
transcript_HQ_Ha_transcript14552/f2p0/1710	(ATG)7	21	1481	1501
transcript_HQ_Ha_transcript12736/f2p0/1933	(AT)9	18	1785	1802
transcript_HQ_Ha_transcript10012/f20p0/2186	(GCA)7	21	1483	1503
transcript_HQ_Ha_transcript12737/f2p0/1986	(AGA)6	18	1728	1745
transcript_HQ_Ha_transcript14556/f2p0/1832	(GCT)5	15	1180	1194
transcript_HQ_Ha_transcript11838/f2p0/2078	(C)19	19	1303	1321
transcript_HQ_Ha_transcript14565/f2p0/1856	(A)17	17	222	238
transcript_HQ_Ha_transcript14568/f5p0/1844	(CA)6	12	1734	1745
transcript_HQ_Ha_transcript13636/f3p0/1934	(ATG)5	15	1725	1739
transcript_HQ_Ha_transcript13642/f7p0/1948	(T)10	10	1907	1916
transcript_HQ_Ha_transcript11844/f8p0/2106	(AAT)6	18	521	538
transcript_HQ_Ha_transcript11846/f2p0/2074	(GGC)5	15	1656	1670
transcript_HQ_Ha_transcript11846/f2p0/2074	(GCG)7	21	1798	1818
transcript_HQ_Ha_transcript12748/f2p0/2005	(A)14cttagtagcttgtacacact(A)11	45	1916	1960
transcript_HQ_Ha_transcript12749/f2p0/1994	(G)14	14	1947	1960
transcript_HQ_Ha_transcript13647/f2p0/1938	(AAG)5	15	1597	1611
transcript_HQ_Ha_transcript13649/f3p0/1919	(T)10	10	889	898
transcript_HQ_Ha_transcript13649/f3p0/1919	(TTA)8	24	1806	1829
transcript_HQ_Ha_transcript12750/f2p0/1992	(ATG)6	18	1938	1955
transcript_HQ_Ha_transcript10019/f2p0/2225	(T)19	19	984	1002
transcript_HQ_Ha_transcript10019/f2p0/2225	(A)10	10	2027	2036
transcript_HQ_Ha_transcript10930/f10p0/2153	(GCT)7	21	1478	1498
transcript_HQ_Ha_transcript12751/f3p0/2006	(TAA)5	15	1975	1989
transcript_HQ_Ha_transcript11851/f2p0/2052	(GCC)7	21	1594	1614
transcript_HQ_Ha_transcript11851/f2p0/2052	(G)10	10	1917	1926
transcript_HQ_Ha_transcript10022/f3p0/2220	(T)14	14	1962	1975
transcript_HQ_Ha_transcript11859/f3p0/2016	(AT)6	12	1367	1378
transcript_HQ_Ha_transcript10931/f2p0/2157	(G)13	13	868	880
transcript_HQ_Ha_transcript10931/f2p0/2157	(GAA)5	15	1619	1633
transcript_HQ_Ha_transcript10931/f2p0/2157	(T)10	10	1846	1855
transcript_HQ_Ha_transcript11860/f3p0/2062	(AC)7	14	1920	1933
transcript_HQ_Ha_transcript10932/f10p0/2173	(TG)10	20	1804	1823
transcript_HQ_Ha_transcript10031/f4p0/2240	(AT)14	28	2203	2230
transcript_HQ_Ha_transcript10032/f5p0/2224	(T)10	10	1861	1870
transcript_HQ_Ha_transcript10032/f5p0/2224	(TC)7tttcttaatcttctttt(TTG)5	46	2139	2184
transcript_HQ_Ha_transcript10037/f2p0/2234	(TCG)5	15	163	177
transcript_HQ_Ha_transcript10038/f2p0/2221	(CGG)11	33	804	836
transcript_HQ_Ha_transcript10039/f2p0/2210	(TCA)5	15	2112	2126
transcript_HQ_Ha_transcript11868/f2p0/2069	(T)17	17	1877	1893
transcript_HQ_Ha_transcript14585/f3p0/1700	(AGG)5	15	387	401
transcript_HQ_Ha_transcript10040/f5p0/2226	(TC)6	12	163	174
transcript_HQ_Ha_transcript10040/f5p0/2226	(TCA)5	15	2145	2159
transcript_HQ_Ha_transcript12752/f2p0/1991	(T)11	11	209	219
transcript_HQ_Ha_transcript10950/f3p0/2146	(GT)10(T)13*	32	1398	1429
transcript_HQ_Ha_transcript10950/f3p0/2146	(A)10	10	1724	1733
transcript_HQ_Ha_transcript10953/f6p0/2108	(T)10	10	635	644
transcript_HQ_Ha_transcript10953/f6p0/2108	(T)11	11	2046	2056
transcript_HQ_Ha_transcript14586/f2p0/1839	(ATG)7attttagtttgtttcaagtccgcctc(GAT)5	62	1652	1713
transcript_HQ_Ha_transcript11881/f5p0/2198	(GGC)9	27	91	117
transcript_HQ_Ha_transcript1276/f4p0/4523	(GCG)5	15	667	681
transcript_HQ_Ha_transcript11886/f3p0/2070	(A)10	10	706	715
transcript_HQ_Ha_transcript14589/f3p0/1844	(T)10	10	1489	1498
transcript_HQ_Ha_transcript12763/f6p0/2010	(CAG)5	15	1691	1705
transcript_HQ_Ha_transcript12763/f6p0/2010	(A)12	12	1950	1961
transcript_HQ_Ha_transcript1366/f2p0/4395	(A)10	10	4367	4376
transcript_HQ_Ha_transcript11890/f2p0/2071	(T)11	11	2035	2045
transcript_HQ_Ha_transcript14596/f3p0/1847	(CA)6	12	881	892
transcript_HQ_Ha_transcript14596/f3p0/1847	(AGT)6	18	1791	1808
transcript_HQ_Ha_transcript10962/f6p0/2136	(T)10	10	1598	1607
transcript_HQ_Ha_transcript11898/f3p0/2076	(G)11	11	1754	1764
transcript_HQ_Ha_transcript11898/f3p0/2076	(T)11	11	1885	1895
transcript_HQ_Ha_transcript12774/f2p0/1948	(A)11	11	1628	1638
transcript_HQ_Ha_transcript10966/f2p0/2133	(T)11	11	136	146
transcript_HQ_Ha_transcript10966/f2p0/2133	(T)14	14	554	567
transcript_HQ_Ha_transcript10966/f2p0/2133	(T)10ggctcatccaccgag(T)17cccgccccctcaaattcaccgag(T)18	83	772	854
transcript_HQ_Ha_transcript10966/f2p0/2133	(T)13	13	1870	1882
transcript_HQ_Ha_transcript13663/f2p0/1942	(CA)6	12	511	522
transcript_HQ_Ha_transcript13663/f2p0/1942	(T)19	19	922	940
transcript_HQ_Ha_transcript10976/f6p0/2164	(C)10	10	34	43
transcript_HQ_Ha_transcript10049/f2p0/2230	(A)10	10	885	894
transcript_HQ_Ha_transcript10979/f2p0/2099	(G)10	10	1414	1423
transcript_HQ_Ha_transcript12792/f10p0/1996	(GCC)5	15	991	1005
transcript_HQ_Ha_transcript12792/f10p0/1996	(TGG)5	15	1200	1214
transcript_HQ_Ha_transcript10050/f2p0/2218	(T)17	17	980	996
transcript_HQ_Ha_transcript10050/f2p0/2218	(G)11	11	2001	2011
transcript_HQ_Ha_transcript10981/f3p0/2132	(AAG)6	18	1057	1074
transcript_HQ_Ha_transcript10981/f3p0/2132	(T)10	10	1935	1944
transcript_HQ_Ha_transcript10051/f6p0/2220	(TGA)8	24	1177	1200
transcript_HQ_Ha_transcript10051/f6p0/2220	(ATG)6	18	1455	1472
transcript_HQ_Ha_transcript10983/f2p0/2146	(A)13	13	1737	1749
transcript_HQ_Ha_transcript11913/f3p0/2061	(A)12	12	1464	1475
transcript_HQ_Ha_transcript10988/f4p0/2155	(T)10	10	184	193
transcript_HQ_Ha_transcript10988/f4p0/2155	(T)18	18	2058	2075
transcript_HQ_Ha_transcript14635/f7p0/1808	(TAT)6	18	1790	1807
transcript_HQ_Ha_transcript13665/f3p0/1938	(ATG)7	21	1152	1172
transcript_HQ_Ha_transcript13668/f2p0/1916	(A)16	16	1402	1417
transcript_HQ_Ha_transcript12800/f5p0/2024	(TAT)5	15	1899	1913
transcript_HQ_Ha_transcript10994/f2p0/2173	(G)11	11	1827	1837
transcript_HQ_Ha_transcript11925/f2p0/2057	(A)12	12	512	523
transcript_HQ_Ha_transcript12803/f5p0/2001	(AAGAGC)5	30	874	903
transcript_HQ_Ha_transcript12803/f5p0/2001	(A)10	10	1870	1879
transcript_HQ_Ha_transcript12804/f10p0/1968	(TA)8	16	1886	1901
transcript_HQ_Ha_transcript11928/f2p0/2057	(T)21	21	2027	2047
transcript_HQ_Ha_transcript12806/f2p0/2006	(GGC)7	21	1581	1601
transcript_HQ_Ha_transcript11933/f3p0/2053	(GGA)5	15	1738	1752
transcript_HQ_Ha_transcript14650/f2p0/1891	(A)12	12	1871	1882
transcript_HQ_Ha_transcript12811/f2p0/1990	(GCG)9	27	613	639
transcript_HQ_Ha_transcript11937/f14p0/2052	(TTA)6	18	1994	2011
transcript_HQ_Ha_transcript10995/f2p0/2130	(T)13	13	602	614
transcript_HQ_Ha_transcript10995/f2p0/2130	(A)10	10	1416	1425
transcript_HQ_Ha_transcript10997/f2p0/2166	(TA)15	30	519	548
transcript_HQ_Ha_transcript10997/f2p0/2166	(T)14	14	686	699
transcript_HQ_Ha_transcript11940/f3p0/2093	(A)15ctaaatgatcactgccgcccataatatatagatggcaatgtacacctgcatt(A)16	83	1987	2069
transcript_HQ_Ha_transcript1007/f9p0/4931	(GGC)5	15	2744	2758
transcript_HQ_Ha_transcript11942/f2p0/2059	(GGA)5	15	1888	1902
transcript_HQ_Ha_transcript11942/f2p0/2059	(TAA)5	15	2025	2039
transcript_HQ_Ha_transcript10073/f3p0/2223	(C)10	10	1578	1587
transcript_HQ_Ha_transcript14670/f2p0/1842	(A)11	11	222	232
transcript_HQ_Ha_transcript14670/f2p0/1842	(CT)6(T)10*	21	1808	1828
transcript_HQ_Ha_transcript11947/f7p0/2009	(GAG)5	15	1450	1464
transcript_HQ_Ha_transcript12824/f2p0/1995	(C)12	12	1140	1151
transcript_HQ_Ha_transcript1195/f4p0/4590	(A)11	11	4262	4272
transcript_HQ_Ha_transcript1195/f4p0/4590	(TG)6	12	4413	4424
transcript_HQ_Ha_transcript14679/f2p0/1827	(G)13	13	1	13
transcript_HQ_Ha_transcript14679/f2p0/1827	(GAT)6	18	1582	1599
transcript_HQ_Ha_transcript14680/f3p0/1845	(CA)6	12	53	64
transcript_HQ_Ha_transcript14682/f4p0/1833	(A)11	11	30	40
transcript_HQ_Ha_transcript14686/f13p0/1838	(A)10	10	1813	1822
transcript_HQ_Ha_transcript10079/f2p0/2242	(CAG)5	15	2157	2171
transcript_HQ_Ha_transcript14687/f2p0/1847	(CCAT)6	24	150	173
transcript_HQ_Ha_transcript14687/f2p0/1847	(G)14	14	1774	1787
transcript_HQ_Ha_transcript10080/f2p0/2277	(CA)6	12	360	371
transcript_HQ_Ha_transcript14692/f3p0/1837	(A)13tttacggtgcggaagaaaaaacaaaacaaaaaacatgatcttcgatt(A)11	71	1516	1586
transcript_HQ_Ha_transcript10084/f10p0/2133	(T)21	21	984	1004
transcript_HQ_Ha_transcript11953/f2p0/2056	(AACC)6	24	62	85
transcript_HQ_Ha_transcript11953/f2p0/2056	(TC)7	14	1089	1102
transcript_HQ_Ha_transcript11012/f4p0/2147	(T)10	10	2080	2089
transcript_HQ_Ha_transcript10085/f3p0/2243	(T)12	12	951	962
transcript_HQ_Ha_transcript1367/f2p0/3996	(T)11	11	3853	3863
transcript_HQ_Ha_transcript10088/f5p0/2220	(ATC)6	18	1025	1042
transcript_HQ_Ha_transcript1283/f2p0/4482	(T)15	15	821	835
transcript_HQ_Ha_transcript1283/f2p0/4482	(C)11	11	1113	1123
transcript_HQ_Ha_transcript1283/f2p0/4482	(T)23	23	2979	3001
transcript_HQ_Ha_transcript11961/f8p0/2055	(AAT)6	18	272	289
transcript_HQ_Ha_transcript13672/f2p0/1929	(ATA)9	27	1894	1920
transcript_HQ_Ha_transcript12832/f2p0/2030	(T)11	11	1995	2005
transcript_HQ_Ha_transcript10090/f2p0/2238	(TGT)5	15	2043	2057
transcript_HQ_Ha_transcript11966/f6p0/2101	(CGG)6	18	1382	1399
transcript_HQ_Ha_transcript11966/f6p0/2101	(A)11	11	1968	1978
transcript_HQ_Ha_transcript14706/f2p0/1836	(G)10	10	1627	1636
transcript_HQ_Ha_transcript14708/f5p0/1854	(TGA)5	15	1260	1274
transcript_HQ_Ha_transcript14708/f5p0/1854	(A)13	13	1775	1787
transcript_HQ_Ha_transcript14709/f7p0/1824	(ACA)5	15	1412	1426
transcript_HQ_Ha_transcript11017/f2p0/2123	(T)10	10	688	697
transcript_HQ_Ha_transcript11017/f2p0/2123	(T)12	12	2099	2110
transcript_HQ_Ha_transcript14712/f9p0/1820	(GCG)5	15	1730	1744
transcript_HQ_Ha_transcript13680/f8p0/1934	(G)14	14	1640	1653
transcript_HQ_Ha_transcript13680/f8p0/1934	(T)10	10	1916	1925
transcript_HQ_Ha_transcript14715/f24p0/1774	(A)10	10	1617	1626
transcript_HQ_Ha_transcript11974/f2p0/2071	(T)11attattttttattattattatttattattatttcca(T)11	58	1921	1978
transcript_HQ_Ha_transcript10092/f2p0/2220	(TTA)5	15	557	571
transcript_HQ_Ha_transcript10092/f2p0/2220	(ATA)5	15	722	736
transcript_HQ_Ha_transcript12843/f2p0/1999	(CGC)5	15	1216	1230
transcript_HQ_Ha_transcript12843/f2p0/1999	(CGC)7gggggcgggcggggaggaggcaggcgagccctcctcccccccctcttcctcgtagtagtagtagggga(G)13	102	1558	1659
transcript_HQ_Ha_transcript11022/f2p0/2146	(GCG)5	15	731	745
transcript_HQ_Ha_transcript11022/f2p0/2146	(GCG)5	15	1027	1041
transcript_HQ_Ha_transcript11023/f15p0/2155	(T)10	10	211	220
transcript_HQ_Ha_transcript11977/f3p0/2067	(TA)8tttagaag(CA)7	38	64	101
transcript_HQ_Ha_transcript11978/f8p0/2067	(TA)8	16	2000	2015
transcript_HQ_Ha_transcript11026/f2p0/2175	(A)11tggaaagaaagaaaaatgcaaatgacatgagcagaggtagcattatagcctagctgaactattttctccactttgtgcttatacgtag(A)16	115	2050	2164
transcript_HQ_Ha_transcript14720/f2p0/1815	(CGG)6	18	205	222
transcript_HQ_Ha_transcript14722/f2p0/1838	(AC)8	16	76	91
transcript_HQ_Ha_transcript11031/f5p0/2154	(T)12	12	14	25
transcript_HQ_Ha_transcript11034/f4p0/2147	(AAT)5	15	2124	2138
transcript_HQ_Ha_transcript13689/f2p0/1937	(C)13	13	62	74
transcript_HQ_Ha_transcript11988/f2p0/2042	(T)13	13	1976	1988
transcript_HQ_Ha_transcript1369/f2p0/4383	(AT)6	12	3990	4001
transcript_HQ_Ha_transcript12857/f4p0/1973	(AT)7	14	1903	1916
transcript_HQ_Ha_transcript11989/f2p0/2053	(T)12	12	1881	1892
transcript_HQ_Ha_transcript13691/f3p0/1924	(A)12	12	1114	1125
transcript_HQ_Ha_transcript12859/f9p0/1977	(T)12	12	1947	1958
transcript_HQ_Ha_transcript11039/f2p0/2154	(A)12	12	1647	1658
transcript_HQ_Ha_transcript11039/f2p0/2154	(T)12	12	2089	2100
transcript_HQ_Ha_transcript12860/f2p0/2000	(A)10(AC)9*	27	1775	1801
transcript_HQ_Ha_transcript14728/f2p0/1863	(AT)6	12	1699	1710
transcript_HQ_Ha_transcript14729/f3p0/1831	(A)10	10	1439	1448
transcript_HQ_Ha_transcript10106/f3p0/2215	(CGG)5	15	1532	1546
transcript_HQ_Ha_transcript10106/f3p0/2215	(T)12	12	1730	1741
transcript_HQ_Ha_transcript14731/f5p0/1830	(TAT)7	21	1792	1812
transcript_HQ_Ha_transcript10107/f2p0/2211	(GCA)6	18	2064	2081
transcript_HQ_Ha_transcript11043/f3p0/2138	(TA)6(AT)6	24	720	743
transcript_HQ_Ha_transcript11044/f2p0/2152	(GCG)6	18	1519	1536
transcript_HQ_Ha_transcript10112/f2p0/2222	(CGC)7	21	639	659
transcript_HQ_Ha_transcript11045/f2p0/2120	(A)16	16	2062	2077
transcript_HQ_Ha_transcript12862/f2p0/1990	(T)11	11	1750	1760
transcript_HQ_Ha_transcript12865/f7p0/2002	(AAT)5aacatgtagacattattgctcccagcagcggcagcagctagcgatgaacattccattcgtgcagtctcacaaagttcatgggcccccct(GTA)9	131	1712	1842
transcript_HQ_Ha_transcript11993/f3p0/2087	(A)10	10	1173	1182
transcript_HQ_Ha_transcript11993/f3p0/2087	(GCT)5gaggaggagaaggaggaggggcagg(AGC)5	55	1365	1419
transcript_HQ_Ha_transcript1105/f4p0/4756	(T)10	10	4616	4625
transcript_HQ_Ha_transcript14739/f2p0/1840	(A)10	10	1468	1477
transcript_HQ_Ha_transcript11995/f2p0/2124	(A)10	10	1064	1073
transcript_HQ_Ha_transcript11995/f2p0/2124	(T)10	10	1239	1248
transcript_HQ_Ha_transcript11997/f2p0/2049	(GGT)5	15	4	18
transcript_HQ_Ha_transcript12866/f23p0/1896	(CCA)6	18	29	46
transcript_HQ_Ha_transcript12866/f23p0/1896	(ATT)5ttc(ATA)5	33	1842	1874
transcript_HQ_Ha_transcript14743/f2p0/1857	(CCG)6	18	575	592
transcript_HQ_Ha_transcript14743/f2p0/1857	(GCG)5	15	1384	1398
transcript_HQ_Ha_transcript1371/f8p0/4365	(CGG)5	15	4013	4027
transcript_HQ_Ha_transcript13711/f2p0/1922	(C)10	10	1165	1174
transcript_HQ_Ha_transcript12/f2p0/11105	(CTG)5	15	425	439
transcript_HQ_Ha_transcript12/f2p0/11105	(CTG)5	15	1124	1138
transcript_HQ_Ha_transcript12/f2p0/11105	(CTG)5	15	2039	2053
transcript_HQ_Ha_transcript12/f2p0/11105	(CTG)5	15	2732	2746
transcript_HQ_Ha_transcript12/f2p0/11105	(CTG)5	15	3890	3904
transcript_HQ_Ha_transcript12/f2p0/11105	(CTG)8	24	6422	6445
transcript_HQ_Ha_transcript12/f2p0/11105	(CTG)6	18	6656	6673
transcript_HQ_Ha_transcript12/f2p0/11105	(CTG)7	21	8507	8527
transcript_HQ_Ha_transcript12/f2p0/11105	(CTG)7	21	8735	8755
transcript_HQ_Ha_transcript12/f2p0/11105	(CTG)7	21	9653	9673
transcript_HQ_Ha_transcript14750/f8p0/1804	(GT)8tttgactggtagtgaatccaacacactttttgggtgtgaaagaagcgctgcgctagccatgggtaaattaaatattattggtgccatccggc(A)10tgtagcatagcaccatacctgtattatgacaacaatgctttttttttgttgattaaagtatgtataatacgtaac(AAT)5	208	1221	1428
transcript_HQ_Ha_transcript14751/f2p0/1819	(AAT)7	21	2	22
transcript_HQ_Ha_transcript10127/f2p0/2224	(G)21	21	864	884
transcript_HQ_Ha_transcript10127/f2p0/2224	(GT)9	18	1973	1990
transcript_HQ_Ha_transcript14753/f2p0/1828	(C)12	12	95	106
transcript_HQ_Ha_transcript11063/f2p0/2071	(G)10cactattagcagaagaggaaggagagaataagatcataag(T)24	74	705	778
transcript_HQ_Ha_transcript11063/f2p0/2071	(ATA)5	15	2056	2070
transcript_HQ_Ha_transcript14757/f3p0/1823	(A)10	10	973	982
transcript_HQ_Ha_transcript12003/f5p0/2050	(ATA)5	15	2018	2032
transcript_HQ_Ha_transcript14759/f8p0/1846	(TTG)5aacttaatgaaaaacattatcagtatgta(TAT)6	62	1731	1792
transcript_HQ_Ha_transcript13725/f2p0/1943	(CAC)6	18	92	109
transcript_HQ_Ha_transcript13725/f2p0/1943	(C)11	11	1191	1201
transcript_HQ_Ha_transcript12007/f3p0/2083	(CTG)5	15	1255	1269
transcript_HQ_Ha_transcript10134/f2p0/2204	(TTTGT)5	25	2051	2075
transcript_HQ_Ha_transcript13727/f2p0/1916	(T)16	16	696	711
transcript_HQ_Ha_transcript10135/f3p0/2222	(C)19	19	936	954
transcript_HQ_Ha_transcript10135/f3p0/2222	(A)13	13	1072	1084
transcript_HQ_Ha_transcript13728/f4p0/2017	(ACA)5	15	46	60
transcript_HQ_Ha_transcript13728/f4p0/2017	(T)11	11	1887	1897
transcript_HQ_Ha_transcript14763/f3p0/1860	(A)13	13	1838	1850
transcript_HQ_Ha_transcript13731/f2p0/1905	(AGG)5	15	1285	1299
transcript_HQ_Ha_transcript12871/f2p0/1989	(TGC)5	15	778	792
transcript_HQ_Ha_transcript12871/f2p0/1989	(T)15	15	1662	1676
transcript_HQ_Ha_transcript13733/f13p0/1925	(T)15aatcctcctccttggtc(GTCTTG)5	62	16	77
transcript_HQ_Ha_transcript13734/f3p0/1952	(AT)17	34	1756	1789
transcript_HQ_Ha_transcript13736/f6p0/1900	(CT)7	14	480	493
transcript_HQ_Ha_transcript13736/f6p0/1900	(T)10	10	1438	1447
transcript_HQ_Ha_transcript10142/f4p0/2210	(AC)6taataatgcaagcaatcaaaatggtggacactagtacctaacaatcactcaactgcaagcacgcagtagcagt(AGC)5	100	1	100
transcript_HQ_Ha_transcript10142/f4p0/2210	(CGG)6	18	1763	1780
transcript_HQ_Ha_transcript10143/f11p0/2211	(TCA)5	15	1587	1601
transcript_HQ_Ha_transcript12011/f3p0/2111	(T)10	10	197	206
transcript_HQ_Ha_transcript12011/f3p0/2111	(AT)6	12	383	394
transcript_HQ_Ha_transcript12011/f3p0/2111	(A)11	11	531	541
transcript_HQ_Ha_transcript12876/f13p0/1993	(TAT)8	24	1709	1732
transcript_HQ_Ha_transcript12012/f4p0/2046	(GCA)9gaggcagcagcttgaggagcagtaccggatgttccaactgcaacagcac(CAG)8	100	1266	1365
transcript_HQ_Ha_transcript12012/f4p0/2046	(AG)8	16	2006	2021
transcript_HQ_Ha_transcript13740/f6p0/1932	(TG)8	16	386	401
transcript_HQ_Ha_transcript13740/f6p0/1932	(T)11	11	1009	1019
transcript_HQ_Ha_transcript14774/f2p0/1841	(G)12	12	1453	1464
transcript_HQ_Ha_transcript14774/f2p0/1841	(A)10	10	1711	1720
transcript_HQ_Ha_transcript11078/f5p0/2135	(T)16	16	1836	1851
transcript_HQ_Ha_transcript13742/f3p0/1906	(CATC)6	24	83	106
transcript_HQ_Ha_transcript13742/f3p0/1906	(A)10	10	773	782
transcript_HQ_Ha_transcript12015/f3p0/2050	(TGT)8	24	1944	1967
transcript_HQ_Ha_transcript1288/f2p0/4480	(A)10	10	639	648
transcript_HQ_Ha_transcript1288/f2p0/4480	(T)25	25	2304	2328
transcript_HQ_Ha_transcript11079/f2p0/2140	(ATC)7	21	399	419
transcript_HQ_Ha_transcript11079/f2p0/2140	(A)17	17	1670	1686
transcript_HQ_Ha_transcript13747/f3p0/1932	(A)10	10	1540	1549
transcript_HQ_Ha_transcript1108/f2p0/4702	(ATA)6	18	4589	4606
transcript_HQ_Ha_transcript14781/f2p0/1828	(A)10	10	36	45
transcript_HQ_Ha_transcript14781/f2p0/1828	(T)10	10	1793	1802
transcript_HQ_Ha_transcript12018/f2p0/2054	(GGC)5	15	1762	1776
transcript_HQ_Ha_transcript12018/f2p0/2054	(A)10	10	1888	1897
transcript_HQ_Ha_transcript13753/f2p0/1906	(GT)6	12	1810	1821
transcript_HQ_Ha_transcript13754/f8p0/1936	(GCG)5	15	1501	1515
transcript_HQ_Ha_transcript13755/f4p0/1927	(CGC)7	21	1487	1507
transcript_HQ_Ha_transcript12890/f5p0/1983	(TGG)6	18	1825	1842
transcript_HQ_Ha_transcript14794/f2p0/1773	(CA)7	14	23	36
transcript_HQ_Ha_transcript14794/f2p0/1773	(ATG)5	15	1084	1098
transcript_HQ_Ha_transcript14794/f2p0/1773	(T)10	10	1679	1688
transcript_HQ_Ha_transcript11091/f3p0/2128	(T)10cagttgttaacagctgaggtatacatgaaaacatggatgac(TGG)5	66	1850	1915
transcript_HQ_Ha_transcript13760/f3p0/1928	(T)14	14	1501	1514
transcript_HQ_Ha_transcript13760/f3p0/1928	(T)10	10	1711	1720
transcript_HQ_Ha_transcript13760/f3p0/1928	(T)10ctcatcac(T)11	29	1846	1874
transcript_HQ_Ha_transcript13763/f2p0/1915	(GGT)8	24	162	185
transcript_HQ_Ha_transcript13763/f2p0/1915	(GGC)6	18	1296	1313
transcript_HQ_Ha_transcript12023/f3p0/2089	(ATT)5	15	1096	1110
transcript_HQ_Ha_transcript14803/f13p0/1825	(T)15	15	1581	1595
transcript_HQ_Ha_transcript14803/f13p0/1825	(ATC)8	24	1728	1751
transcript_HQ_Ha_transcript13766/f2p0/1980	(GTG)5	15	1561	1575
transcript_HQ_Ha_transcript13766/f2p0/1980	(C)16tcccggtcagtaggcaaagagcagggctactgggcgggc(G)18	73	1677	1749
transcript_HQ_Ha_transcript13766/f2p0/1980	(A)10	10	1860	1869
transcript_HQ_Ha_transcript14806/f14p0/1804	(G)12	12	1481	1492
transcript_HQ_Ha_transcript14806/f14p0/1804	(T)18	18	1730	1747
transcript_HQ_Ha_transcript12026/f3p0/2068	(T)10	10	2022	2031
transcript_HQ_Ha_transcript14808/f2p0/1824	(CAC)5	15	225	239
transcript_HQ_Ha_transcript11097/f3p0/2125	(T)10	10	1627	1636
transcript_HQ_Ha_transcript13771/f6p0/1884	(AT)6	12	1738	1749
transcript_HQ_Ha_transcript13773/f2p0/1952	(A)11	11	17	27
transcript_HQ_Ha_transcript13773/f2p0/1952	(ATAC)5(ATG)6ttaaacttagtttagaaaggtctcggcaattcactcacactatatg(TA)7(GA)15	128	427	554
transcript_HQ_Ha_transcript13773/f2p0/1952	(AT)10	20	1722	1741
transcript_HQ_Ha_transcript11100/f2p0/2125	(TGG)5	15	1820	1834
transcript_HQ_Ha_transcript11101/f27p0/2034	(A)18	18	1619	1636
transcript_HQ_Ha_transcript12905/f2p0/1985	(A)10ggaaaacccggagctctgggccaatccatggggtcagtttcaagggttgggattcttatttgaaggggagactgtaaataaatcgtggttgatgatggt(A)10	119	1819	1937
transcript_HQ_Ha_transcript10163/f2p0/2234	(TTG)5	15	2127	2141
transcript_HQ_Ha_transcript11105/f41p0/2103	(GCA)6	18	2007	2024
transcript_HQ_Ha_transcript12030/f3p0/2066	(G)11	11	38	48
transcript_HQ_Ha_transcript14825/f8p0/1828	(G)11cagctggcccaaggaggaggagggaaggaggagcgccccacttgcccctgcgctcgtcgttgctcct(C)19tgccgtgcggtggcgcggatgatgggcctgcctgcctcgggaggaggaagagggcaaaaatgagga(C)11	174	1383	1556
transcript_HQ_Ha_transcript14827/f7p0/1816	(CAG)7aagatgcgctgattgccgcaaaatagtgatgggaggcagcacacgtaaaaaaagaagggcagcatatgtataaaaagggaaaagagggcaaacatcaa(CTT)7(T)12*	150	1472	1621
transcript_HQ_Ha_transcript12033/f3p0/1971	(ATG)5	15	1464	1478
transcript_HQ_Ha_transcript10168/f3p0/2289	(ATG)5	15	1342	1356
transcript_HQ_Ha_transcript12911/f2p0/1980	(T)10ccggaccggtgaagtttttggtga(AT)6	46	1844	1889
transcript_HQ_Ha_transcript13783/f3p0/1889	(GGC)6	18	501	518
transcript_HQ_Ha_transcript11112/f2p0/2142	(G)18	18	1686	1703
transcript_HQ_Ha_transcript14832/f4p0/1666	(C)13	13	1255	1267
transcript_HQ_Ha_transcript10170/f2p0/2221	(T)11gtttttcttgaaactgtatg(T)10	41	1511	1551
transcript_HQ_Ha_transcript10171/f10p0/2214	(GAT)5	15	2095	2109
transcript_HQ_Ha_transcript10174/f2p0/2203	(A)10	10	1604	1613
transcript_HQ_Ha_transcript12044/f28p0/2036	(GCA)5	15	1933	1947
transcript_HQ_Ha_transcript14836/f3p0/1852	(T)10	10	1736	1745
transcript_HQ_Ha_transcript14838/f2p0/1830	(T)12	12	1287	1298
transcript_HQ_Ha_transcript12046/f4p0/2052	(C)12	12	1688	1699
transcript_HQ_Ha_transcript12046/f4p0/2052	(ATA)5	15	2009	2023
transcript_HQ_Ha_transcript12912/f2p0/1976	(CAT)7	21	1307	1327
transcript_HQ_Ha_transcript11127/f3p0/2113	(A)13	13	148	160
transcript_HQ_Ha_transcript12915/f6p0/2004	(AC)6	12	1552	1563
transcript_HQ_Ha_transcript12915/f6p0/2004	(AC)7	14	1670	1683
transcript_HQ_Ha_transcript14841/f10p0/1824	(G)13	13	27	39
transcript_HQ_Ha_transcript12916/f5p0/1979	(AGC)5	15	25	39
transcript_HQ_Ha_transcript11129/f2p0/2134	(TGA)6	18	1867	1884
transcript_HQ_Ha_transcript14843/f6p0/1825	(TCG)6	18	1563	1580
transcript_HQ_Ha_transcript12917/f2p0/1931	(A)11	11	164	174
transcript_HQ_Ha_transcript12917/f2p0/1931	(AAT)5	15	1902	1916
transcript_HQ_Ha_transcript14844/f4p0/1826	(CA)8	16	225	240
transcript_HQ_Ha_transcript14848/f2p0/1820	(T)11	11	1792	1802
transcript_HQ_Ha_transcript11132/f5p0/2203	(T)15	15	2026	2040
transcript_HQ_Ha_transcript1485/f3p0/4268	(CG)7	14	1693	1706
transcript_HQ_Ha_transcript11135/f2p0/2203	(GGC)5	15	822	836
transcript_HQ_Ha_transcript11135/f2p0/2203	(C)12	12	1201	1212
transcript_HQ_Ha_transcript11135/f2p0/2203	(AAG)5	15	1402	1416
transcript_HQ_Ha_transcript11135/f2p0/2203	(CAG)6	18	1701	1718
transcript_HQ_Ha_transcript12926/f2p0/1967	(C)11	11	1110	1120
transcript_HQ_Ha_transcript12926/f2p0/1967	(GCC)5	15	1856	1870
transcript_HQ_Ha_transcript11141/f2p0/2127	(TTA)5	15	1293	1307
transcript_HQ_Ha_transcript12930/f5p0/1976	(A)15ggaaaaaggaaaagaaagaaaaatgcaaatgacatgagcagaggtagcattatagcctatctgaactattttctccactttgtgcttatacgtagac(A)11	123	1615	1737
transcript_HQ_Ha_transcript14860/f3p0/1825	(CCA)6	18	1495	1512
transcript_HQ_Ha_transcript14860/f3p0/1825	(ATA)5	15	1759	1773
transcript_HQ_Ha_transcript13807/f4p0/1926	(T)11	11	10	20
transcript_HQ_Ha_transcript13807/f4p0/1926	(AGG)5	15	1649	1663
transcript_HQ_Ha_transcript13807/f4p0/1926	(ATG)5	15	1833	1847
transcript_HQ_Ha_transcript11144/f3p0/2056	(GA)6	12	1892	1903
transcript_HQ_Ha_transcript12936/f2p0/1993	(T)11	11	1981	1991
transcript_HQ_Ha_transcript14863/f2p0/1813	(A)10	10	1279	1288
transcript_HQ_Ha_transcript11152/f4p0/2134	(CTT)5	15	2084	2098
transcript_HQ_Ha_transcript11154/f6p0/2106	(T)10	10	2035	2044
transcript_HQ_Ha_transcript1018/f2p0/4908	(AT)15	30	1472	1501
transcript_HQ_Ha_transcript1018/f2p0/4908	(AT)12	24	1933	1956
transcript_HQ_Ha_transcript1018/f2p0/4908	(CTC)6	18	3576	3593
transcript_HQ_Ha_transcript1018/f2p0/4908	(TGC)5	15	3922	3936
transcript_HQ_Ha_transcript1018/f2p0/4908	(G)12	12	4722	4733
transcript_HQ_Ha_transcript14874/f3p0/1812	(AC)7	14	2	15
transcript_HQ_Ha_transcript13821/f3p0/1899	(ACTGA)5	25	106	130
transcript_HQ_Ha_transcript13821/f3p0/1899	(TTG)5	15	1706	1720
transcript_HQ_Ha_transcript12060/f4p0/2091	(T)10	10	192	201
transcript_HQ_Ha_transcript13827/f4p0/1907	(T)10	10	1778	1787
transcript_HQ_Ha_transcript13829/f2p0/1908	(CCAT)7	28	169	196
transcript_HQ_Ha_transcript13829/f2p0/1908	(G)12	12	1800	1811
transcript_HQ_Ha_transcript14881/f4p0/1857	(GGA)5	15	1488	1502
transcript_HQ_Ha_transcript14882/f7p0/1819	(A)15	15	910	924
transcript_HQ_Ha_transcript12069/f2p0/2060	(T)14	14	2026	2039
transcript_HQ_Ha_transcript10181/f2p0/2216	(T)11	11	1194	1204
transcript_HQ_Ha_transcript10181/f2p0/2216	(TG)18	36	1884	1919
transcript_HQ_Ha_transcript14885/f4p0/1833	(GCG)7	21	1272	1292
transcript_HQ_Ha_transcript14885/f4p0/1833	(C)13	13	1679	1691
transcript_HQ_Ha_transcript14885/f4p0/1833	(C)17	17	1805	1821
transcript_HQ_Ha_transcript13837/f3p0/1913	(GGC)8	24	643	666
transcript_HQ_Ha_transcript14888/f4p0/1816	(CTA)6	18	1625	1642
transcript_HQ_Ha_transcript10192/f3p0/2238	(T)16	16	2067	2082
transcript_HQ_Ha_transcript12070/f2p0/2040	(G)10	10	1178	1187
transcript_HQ_Ha_transcript12071/f2p0/2048	(TAT)5	15	1907	1921
transcript_HQ_Ha_transcript11156/f2p0/2134	(ATG)5	15	628	642
transcript_HQ_Ha_transcript11156/f2p0/2134	(C)10	10	808	817
transcript_HQ_Ha_transcript11156/f2p0/2134	(CAAA)7	28	2080	2107
transcript_HQ_Ha_transcript11159/f2p0/2104	(A)10	10	195	204
transcript_HQ_Ha_transcript12077/f2p0/2031	(C)28	28	1716	1743
transcript_HQ_Ha_transcript12077/f2p0/2031	(A)12	12	1996	2007
transcript_HQ_Ha_transcript14897/f2p0/1816	(A)11	11	1252	1262
transcript_HQ_Ha_transcript12078/f6p0/2056	(A)11	11	16	26
transcript_HQ_Ha_transcript10200/f2p0/2209	(A)10	10	1680	1689
transcript_HQ_Ha_transcript14903/f2p0/1828	(TAA)6	18	1802	1819
transcript_HQ_Ha_transcript10205/f3p0/2192	(C)11	11	136	146
transcript_HQ_Ha_transcript10205/f3p0/2192	(A)10	10	296	305
transcript_HQ_Ha_transcript13842/f2p0/1904	(A)10	10	1197	1206
transcript_HQ_Ha_transcript10208/f2p0/2206	(T)15	15	1728	1742
transcript_HQ_Ha_transcript1491/f2p0/4259	(GC)6	12	3221	3232
transcript_HQ_Ha_transcript11165/f2p0/2123	(AT)6	12	2037	2048
transcript_HQ_Ha_transcript10216/f6p0/2202	(AC)6	12	6	17
transcript_HQ_Ha_transcript14921/f3p0/1762	(A)12	12	990	1001
transcript_HQ_Ha_transcript13845/f2p0/1904	(G)12	12	1389	1400
transcript_HQ_Ha_transcript13845/f2p0/1904	(T)10	10	1748	1757
transcript_HQ_Ha_transcript1294/f2p0/4473	(TGG)5	15	4382	4396
transcript_HQ_Ha_transcript10219/f2p0/2210	(T)15	15	427	441
transcript_HQ_Ha_transcript10219/f2p0/2210	(T)11	11	1164	1174
transcript_HQ_Ha_transcript12945/f2p0/2006	(AG)6	12	7	18
transcript_HQ_Ha_transcript12948/f17p0/1956	(CA)10	20	60	79
transcript_HQ_Ha_transcript12949/f2p0/1995	(TG)7	14	39	52
transcript_HQ_Ha_transcript12949/f2p0/1995	(TG)6	12	1873	1884
transcript_HQ_Ha_transcript13852/f2p0/1909	(TA)6ccagaagatgccaggggggctccgcccccccgga(C)10aaggcgatgcgatttctggtgcagttgatgttctgctatgaatagtgaaattgagggtgtggtgcttttatttttggcaataccttctt(GTG)5	160	1642	1801
transcript_HQ_Ha_transcript13855/f4p0/1909	(A)11cacagttttgcctcattgctcttca(C)12	48	792	839
transcript_HQ_Ha_transcript13856/f5p0/1920	(CAG)6	18	11	28
transcript_HQ_Ha_transcript13856/f5p0/1920	(TTC)5ttaaatatatataaacctttaac(ATG)5	53	1869	1921
transcript_HQ_Ha_transcript12953/f4p0/1968	(T)10	10	1775	1784
transcript_HQ_Ha_transcript12957/f3p0/1973	(TC)9t(ATG)6	37	1184	1220
transcript_HQ_Ha_transcript12957/f3p0/1973	(CTG)5	15	1732	1746
transcript_HQ_Ha_transcript14935/f7p0/1809	(AAG)5	15	1588	1602
transcript_HQ_Ha_transcript14939/f2p0/1809	(A)14	14	7	20
transcript_HQ_Ha_transcript1494/f6p0/4264	(AT)6	12	1574	1585
transcript_HQ_Ha_transcript13867/f2p0/1934	(GCC)6tcgcccccc(CCT)5ccccctcctcctcccccgcgggcccgcggcggcgg(GAA)6	95	942	1036
transcript_HQ_Ha_transcript13867/f2p0/1934	(AG)8	16	1528	1543
transcript_HQ_Ha_transcript13867/f2p0/1934	(CAG)6tttttacac(CAG)5tgtagaagcagttt(TTG)5	71	1650	1720
transcript_HQ_Ha_transcript14943/f2p0/1840	(GGC)5	15	1406	1420
transcript_HQ_Ha_transcript12102/f2p0/2056	(GCC)5	15	288	302
transcript_HQ_Ha_transcript12102/f2p0/2056	(ACC)5	15	1942	1956
transcript_HQ_Ha_transcript10221/f2p0/2194	(T)11aaatgtgtataggaaaaaagctatagcttacaagaaccctatcct(ATG)6	74	1996	2069
transcript_HQ_Ha_transcript14946/f2p0/1830	(GCC)5	15	193	207
transcript_HQ_Ha_transcript14946/f2p0/1830	(GCG)6	18	505	522
transcript_HQ_Ha_transcript12105/f6p0/2061	(TA)15	30	463	492
transcript_HQ_Ha_transcript12105/f6p0/2061	(CCG)6	18	859	876
transcript_HQ_Ha_transcript12105/f6p0/2061	(AAG)5	15	1315	1329
transcript_HQ_Ha_transcript12105/f6p0/2061	(GCA)6	18	1610	1627
transcript_HQ_Ha_transcript11171/f2p0/2137	(C)13	13	796	808
transcript_HQ_Ha_transcript11171/f2p0/2137	(T)12	12	1286	1297
transcript_HQ_Ha_transcript11171/f2p0/2137	(T)15	15	1401	1415
transcript_HQ_Ha_transcript11171/f2p0/2137	(A)11	11	2002	2012
transcript_HQ_Ha_transcript14948/f5p0/1835	(GCA)5	15	9	23
transcript_HQ_Ha_transcript14948/f5p0/1835	(T)10	10	1757	1766
transcript_HQ_Ha_transcript14949/f2p0/1782	(AAG)5	15	1260	1274
transcript_HQ_Ha_transcript13876/f2p0/1944	(GCG)5	15	27	41
transcript_HQ_Ha_transcript10226/f6p0/2237	(TTTTC)5tttctttttacttccatctgcgctgctggctgccgggatgggaggaggaggagtacgagcagagaggggtgtaaccattttgtgtgtgtgggtgtgtgtg(T)10	135	1897	2031
transcript_HQ_Ha_transcript13877/f15p0/1914	(GTG)5	15	1478	1492
transcript_HQ_Ha_transcript13877/f15p0/1914	(T)15atgtttgcttttgctggcctctttttgcagataatctcgcaacaattaatcaccataaaaatc(T)12	90	1711	1800
transcript_HQ_Ha_transcript14952/f3p0/1844	(A)10	10	1294	1303
transcript_HQ_Ha_transcript14952/f3p0/1844	(T)10	10	1572	1581
transcript_HQ_Ha_transcript12113/f2p0/2074	(TGA)6	18	88	105
transcript_HQ_Ha_transcript1023/f3p0/4779	(AGC)5	15	4313	4327
transcript_HQ_Ha_transcript1023/f3p0/4779	(AT)6	12	4734	4745
transcript_HQ_Ha_transcript12116/f2p0/2048	(TAT)5	15	1998	2012
transcript_HQ_Ha_transcript14958/f10p0/1823	(TGC)5	15	172	186
transcript_HQ_Ha_transcript14958/f10p0/1823	(GGC)7	21	1455	1475
transcript_HQ_Ha_transcript12118/f2p0/2045	(GGA)5	15	1865	1879
transcript_HQ_Ha_transcript13882/f4p0/1899	(CAT)5	15	1532	1546
transcript_HQ_Ha_transcript11177/f7p0/2139	(ATG)5	15	1063	1077
transcript_HQ_Ha_transcript11177/f7p0/2139	(TTA)6ttttggtgggtgtatgatgggttcgttatttgccatgtcggttgcagctctgcttgttgttggtgcacaattctggtatattattgttcgatta(TAT)9	139	1634	1772
transcript_HQ_Ha_transcript13883/f2p0/1909	(C)12	12	1040	1051
transcript_HQ_Ha_transcript14960/f4p0/1818	(C)16	16	1650	1665
transcript_HQ_Ha_transcript11181/f3p0/2200	(CGA)5	15	349	363
transcript_HQ_Ha_transcript11181/f3p0/2200	(TTG)6	18	1983	2000
transcript_HQ_Ha_transcript12121/f10p0/2062	(A)10	10	533	542
transcript_HQ_Ha_transcript12121/f10p0/2062	(T)10	10	1681	1690
transcript_HQ_Ha_transcript14963/f4p0/1817	(CATC)6	24	36	59
transcript_HQ_Ha_transcript14963/f4p0/1817	(A)17	17	1541	1557
transcript_HQ_Ha_transcript11183/f4p0/2196	(TGA)6	18	1833	1850
transcript_HQ_Ha_transcript12124/f2p0/2065	(C)10	10	33	42
transcript_HQ_Ha_transcript14966/f5p0/1807	(A)13	13	1512	1524
transcript_HQ_Ha_transcript14968/f2p0/1823	(CCG)6	18	968	985
transcript_HQ_Ha_transcript1296/f2p0/4461	(CAT)6	18	1686	1703
transcript_HQ_Ha_transcript10238/f2p0/2204	(GC)6aagaagacagcggttgcacttcgcatgacacacacacgtcgatgcagattgaatgcagagtattgatgtggagg(AT)6	98	1801	1898
transcript_HQ_Ha_transcript11189/f2p0/2150	(C)10	10	1903	1912
transcript_HQ_Ha_transcript11189/f2p0/2150	(TG)8	16	2088	2103
transcript_HQ_Ha_transcript14970/f2p0/1820	(AT)6	12	1731	1742
transcript_HQ_Ha_transcript12963/f2p0/1982	(TTC)5	15	1317	1331
transcript_HQ_Ha_transcript14973/f3p0/1836	(TGA)5	15	1297	1311
transcript_HQ_Ha_transcript14973/f3p0/1836	(A)13	13	1812	1824
transcript_HQ_Ha_transcript13896/f2p0/1906	(CGG)9	27	1	27
transcript_HQ_Ha_transcript13896/f2p0/1906	(GGA)6	18	833	850
transcript_HQ_Ha_transcript13897/f4p0/1905	(ACC)5gagaag(A)23	44	2	45
transcript_HQ_Ha_transcript14978/f5p0/1819	(G)16	16	12	27
transcript_HQ_Ha_transcript14978/f5p0/1819	(T)10gtactaggtatttcccagagaagtgt(A)10	46	1692	1737
transcript_HQ_Ha_transcript12967/f2p0/1958	(AC)7atatatatgtatatatgt(ATG)6	50	1787	1836
transcript_HQ_Ha_transcript139/f2p0/7933	(GAG)7	21	7536	7556
transcript_HQ_Ha_transcript10239/f2p0/2199	(A)11	11	18	28
transcript_HQ_Ha_transcript10239/f2p0/2199	(AT)6	12	1302	1313
transcript_HQ_Ha_transcript10239/f2p0/2199	(A)10	10	1426	1435
transcript_HQ_Ha_transcript13902/f2p0/1920	(TA)7caatagcattgagagcactactactac(ATG)5	56	1715	1770
transcript_HQ_Ha_transcript11196/f2p0/2124	(A)11	11	905	915
transcript_HQ_Ha_transcript11196/f2p0/2124	(A)11	11	1798	1808
transcript_HQ_Ha_transcript11196/f2p0/2124	(T)13ggctcatccaccatgaag(T)17	48	2021	2068
transcript_HQ_Ha_transcript12976/f12p0/1972	(CGG)6	18	495	512
transcript_HQ_Ha_transcript12976/f12p0/1972	(T)12	12	1930	1941
transcript_HQ_Ha_transcript12126/f2p0/2055	(T)10	10	338	347
transcript_HQ_Ha_transcript12126/f2p0/2055	(T)16	16	1792	1807
transcript_HQ_Ha_transcript12977/f7p0/1990	(T)11	11	1940	1950
transcript_HQ_Ha_transcript10248/f5p0/2208	(T)10	10	330	339
transcript_HQ_Ha_transcript10248/f5p0/2208	(GGC)5	15	641	655
transcript_HQ_Ha_transcript11202/f3p0/2113	(A)11	11	6	16
transcript_HQ_Ha_transcript10251/f2p0/2220	(T)10	10	1364	1373
transcript_HQ_Ha_transcript12138/f2p0/2050	(T)12	12	1826	1837
transcript_HQ_Ha_transcript1392/f17p0/4321	(T)13	13	565	577
transcript_HQ_Ha_transcript13920/f2p0/1907	(T)15	15	1755	1769
transcript_HQ_Ha_transcript12989/f2p0/1970	(T)15	15	1931	1945
transcript_HQ_Ha_transcript12143/f9p0/2038	(C)14	14	1904	1917
transcript_HQ_Ha_transcript15002/f3p0/1821	(T)17	17	1586	1602
transcript_HQ_Ha_transcript11210/f4p0/2115	(G)17	17	562	578
transcript_HQ_Ha_transcript15007/f3p0/1800	(CGG)5	15	1165	1179
transcript_HQ_Ha_transcript15007/f3p0/1800	(G)10	10	1478	1487
transcript_HQ_Ha_transcript11211/f2p0/2130	(AT)10acattatttatgattctttgataaatgtggtattcatgtggcaatactactcacaaaaaaactggcaaatcattgtatttttgccgcgcct(ATG)5	126	1882	2007
transcript_HQ_Ha_transcript12150/f2p0/2053	(C)10	10	700	709
transcript_HQ_Ha_transcript15011/f2p0/1807	(T)10	10	1769	1778
transcript_HQ_Ha_transcript11213/f5p0/2131	(AAG)6	18	608	625
transcript_HQ_Ha_transcript12154/f2p0/2060	(GGC)5	15	1320	1334
transcript_HQ_Ha_transcript11219/f3p0/2127	(G)10(GAT)6*	27	1915	1941
transcript_HQ_Ha_transcript10267/f2p0/2202	(AGC)7	21	2095	2115
transcript_HQ_Ha_transcript13941/f2p0/1889	(T)11	11	1572	1582
transcript_HQ_Ha_transcript13944/f3p0/1933	(GGA)5	15	1681	1695
transcript_HQ_Ha_transcript12991/f2p0/1971	(C)16ggtaaataaatatacgttcaa(AG)8	53	986	1038
transcript_HQ_Ha_transcript12991/f2p0/1971	(AGA)5	15	1430	1444
transcript_HQ_Ha_transcript12991/f2p0/1971	(GAT)8	24	1728	1751
transcript_HQ_Ha_transcript11223/f2p0/2142	(CCA)6	18	13	30
transcript_HQ_Ha_transcript11224/f8p0/2131	(A)11ggaaag(A)12	29	1580	1608
transcript_HQ_Ha_transcript11225/f12p0/2108	(T)20	20	2056	2075
transcript_HQ_Ha_transcript12996/f3p0/1937	(T)10	10	531	540
transcript_HQ_Ha_transcript12996/f3p0/1937	(C)11	11	1197	1207
transcript_HQ_Ha_transcript1216/f4p0/4519	(AC)6	12	30	41
transcript_HQ_Ha_transcript1216/f4p0/4519	(GGC)6	18	1435	1452
transcript_HQ_Ha_transcript1216/f4p0/4519	(GCG)5	15	3779	3793
transcript_HQ_Ha_transcript1216/f4p0/4519	(T)18ggctacgtgtaagcacaaagtggagaaaatagttcagctatggcctataatgctacctctgctcatgtcatttgcatttttctttccc(T)19	125	4198	4322
transcript_HQ_Ha_transcript1216/f4p0/4519	(AT)9	18	4480	4497
transcript_HQ_Ha_transcript12160/f2p0/2042	(TTA)7	21	663	683
transcript_HQ_Ha_transcript12160/f2p0/2042	(CTT)5	15	1918	1932
transcript_HQ_Ha_transcript12161/f2p0/2031	(A)10	10	1431	1440
transcript_HQ_Ha_transcript13952/f2p0/1900	(T)15	15	145	159
transcript_HQ_Ha_transcript10279/f8p0/2205	(ATG)6	18	2032	2049
transcript_HQ_Ha_transcript15030/f2p0/1817	(ATA)5	15	1787	1801
transcript_HQ_Ha_transcript15031/f11p0/1776	(GT)6	12	1520	1531
transcript_HQ_Ha_transcript11231/f3p0/2122	(T)18	18	2010	2027
transcript_HQ_Ha_transcript15032/f12p0/1841	(T)10	10	3	12
transcript_HQ_Ha_transcript13957/f3p0/1902	(T)17aattaaattacatatattacatatattac(AT)13	72	206	277
transcript_HQ_Ha_transcript13957/f3p0/1902	(T)10	10	1391	1400
transcript_HQ_Ha_transcript13957/f3p0/1902	(ATC)6ataatacacataataacacgca(CTT)5	55	1525	1579
transcript_HQ_Ha_transcript10282/f2p0/2202	(A)16	16	415	430
transcript_HQ_Ha_transcript10285/f4p0/2194	(GT)6	12	305	316
transcript_HQ_Ha_transcript13963/f2p0/1901	(GGC)5	15	1223	1237
transcript_HQ_Ha_transcript15037/f2p0/1804	(GTG)5	15	1490	1504
transcript_HQ_Ha_transcript15037/f2p0/1804	(T)17	17	1725	1741
transcript_HQ_Ha_transcript13964/f2p0/1898	(A)10	10	1755	1764
transcript_HQ_Ha_transcript13003/f2p0/1984	(TAA)5	15	1915	1929
transcript_HQ_Ha_transcript15041/f2p0/1801	(GCG)5	15	740	754
transcript_HQ_Ha_transcript11233/f2p0/2113	(C)12	12	630	641
transcript_HQ_Ha_transcript11234/f3p0/2119	(T)10	10	2007	2016
transcript_HQ_Ha_transcript11235/f10p0/2084	(A)10	10	2053	2062
transcript_HQ_Ha_transcript13971/f3p0/1900	(A)15cttagaaaacttagtagtttgtaaacact(A)13	57	1837	1893
transcript_HQ_Ha_transcript13014/f3p0/1988	(ATG)5	15	1802	1816
transcript_HQ_Ha_transcript13975/f11p0/1909	(ATG)5	15	1894	1908
transcript_HQ_Ha_transcript13015/f5p0/1992	(G)10	10	1464	1473
transcript_HQ_Ha_transcript10286/f2p0/2209	(A)11	11	947	957
transcript_HQ_Ha_transcript10286/f2p0/2209	(C)11	11	1581	1591
transcript_HQ_Ha_transcript10286/f2p0/2209	(A)11	11	2082	2092
transcript_HQ_Ha_transcript13976/f2p0/1896	(T)13	13	1782	1794
transcript_HQ_Ha_transcript12165/f2p0/2021	(CTG)5	15	23	37
transcript_HQ_Ha_transcript13979/f2p0/1896	(TGA)6	18	652	669
transcript_HQ_Ha_transcript13979/f2p0/1896	(C)12	12	835	846
transcript_HQ_Ha_transcript11242/f2p0/2117	(T)10agcagtagcgcaacagtgaggaggatgataatgatgatgaaaatatgatgagtggagtca(T)14	84	2006	2089
transcript_HQ_Ha_transcript11243/f9p0/2123	(T)11	11	2065	2075
transcript_HQ_Ha_transcript1217/f2p0/4547	(A)11	11	24	34
transcript_HQ_Ha_transcript13984/f5p0/1859	(GGC)5	15	788	802
transcript_HQ_Ha_transcript13984/f5p0/1859	(AAG)5	15	1073	1087
transcript_HQ_Ha_transcript13984/f5p0/1859	(GCA)5	15	1365	1379
transcript_HQ_Ha_transcript11246/f2p0/2119	(GGC)6	18	1435	1452
transcript_HQ_Ha_transcript11246/f2p0/2119	(CGG)6	18	1687	1704
transcript_HQ_Ha_transcript13027/f4p0/1977	(T)12	12	1870	1881
transcript_HQ_Ha_transcript15043/f3p0/1806	(GCA)6	18	618	635
transcript_HQ_Ha_transcript15043/f3p0/1806	(AGC)5	15	1035	1049
transcript_HQ_Ha_transcript15043/f3p0/1806	(C)10	10	1374	1383
transcript_HQ_Ha_transcript11255/f5p0/2128	(A)11	11	129	139
transcript_HQ_Ha_transcript12183/f2p0/2052	(G)10	10	1	10
transcript_HQ_Ha_transcript13038/f15p0/1504	(A)10cgg(A)16	29	189	217
transcript_HQ_Ha_transcript13039/f2p0/1967	(C)11	11	1413	1423
transcript_HQ_Ha_transcript15052/f7p0/1802	(T)11	11	1653	1663
transcript_HQ_Ha_transcript15054/f2p0/1820	(AGA)5	15	1395	1409
transcript_HQ_Ha_transcript12184/f2p0/2018	(A)11	11	159	169
transcript_HQ_Ha_transcript12184/f2p0/2018	(A)15	15	891	905
transcript_HQ_Ha_transcript12184/f2p0/2018	(AT)6	12	1474	1485
transcript_HQ_Ha_transcript1304/f4p0/4520	(A)27	27	6	32
transcript_HQ_Ha_transcript1304/f4p0/4520	(GCC)5	15	3220	3234
transcript_HQ_Ha_transcript1304/f4p0/4520	(A)15	15	4439	4453
transcript_HQ_Ha_transcript13040/f3p0/1964	(A)10	10	698	707
transcript_HQ_Ha_transcript12189/f3p0/2059	(T)12aaataggagctcttcatatggtacaatt(A)13	53	1984	2036
transcript_HQ_Ha_transcript13988/f2p0/1902	(G)13	13	1715	1727
transcript_HQ_Ha_transcript15059/f7p0/1827	(CAG)6	18	4	21
transcript_HQ_Ha_transcript15059/f7p0/1827	(TTG)5	15	1640	1654
transcript_HQ_Ha_transcript13046/f2p0/1975	(AT)6	12	1826	1837
transcript_HQ_Ha_transcript10305/f2p0/2205	(A)15	15	1861	1875
transcript_HQ_Ha_transcript10305/f2p0/2205	(T)12	12	2045	2056
transcript_HQ_Ha_transcript10305/f2p0/2205	(ATC)7	21	2158	2178
transcript_HQ_Ha_transcript15062/f2p0/1805	(TAA)5	15	1778	1792
transcript_HQ_Ha_transcript1305/f3p0/4424	(TG)7	14	3791	3804
transcript_HQ_Ha_transcript10311/f2p0/2222	(AC)9	18	58	75
transcript_HQ_Ha_transcript10311/f2p0/2222	(T)11	11	1679	1689
transcript_HQ_Ha_transcript11276/f4p0/2109	(TA)8	16	2039	2054
transcript_HQ_Ha_transcript10314/f5p0/2195	(GGA)5	15	1857	1871
transcript_HQ_Ha_transcript11279/f3p0/2103	(T)10	10	482	491
transcript_HQ_Ha_transcript11282/f2p0/2140	(T)14	14	1086	1099
transcript_HQ_Ha_transcript10320/f3p0/2192	(GT)6	12	2089	2100
transcript_HQ_Ha_transcript11284/f3p0/2107	(A)10	10	1547	1556
transcript_HQ_Ha_transcript10321/f6p0/2188	(AT)6	12	1145	1156
transcript_HQ_Ha_transcript10321/f6p0/2188	(T)10	10	1480	1489
transcript_HQ_Ha_transcript10321/f6p0/2188	(T)12	12	1598	1609
transcript_HQ_Ha_transcript10321/f6p0/2188	(T)10	10	2138	2147
transcript_HQ_Ha_transcript15075/f5p0/1808	(T)10	10	1711	1720
transcript_HQ_Ha_transcript13059/f2p0/2015	(T)14	14	1923	1936
transcript_HQ_Ha_transcript13998/f3p0/1917	(AT)14	28	797	824
transcript_HQ_Ha_transcript13998/f3p0/1917	(A)11	11	1309	1319
transcript_HQ_Ha_transcript13998/f3p0/1917	(AAT)6	18	1607	1624
transcript_HQ_Ha_transcript15079/f2p0/1803	(G)13	13	1444	1456
transcript_HQ_Ha_transcript12194/f2p0/2039	(A)10	10	1975	1984
transcript_HQ_Ha_transcript10324/f2p0/2163	(AC)7	14	474	487
transcript_HQ_Ha_transcript13062/f4p0/1986	(A)11	11	1627	1637
transcript_HQ_Ha_transcript12197/f4p0/2028	(TGT)5	15	1870	1884
transcript_HQ_Ha_transcript15088/f3p0/1801	(G)10	10	262	271
transcript_HQ_Ha_transcript15088/f3p0/1801	(A)10	10	374	383
transcript_HQ_Ha_transcript15088/f3p0/1801	(ATT)7	21	1749	1769
transcript_HQ_Ha_transcript15089/f3p0/1792	(AT)6	12	781	792
transcript_HQ_Ha_transcript15089/f3p0/1792	(A)14	14	1173	1186
transcript_HQ_Ha_transcript15089/f3p0/1792	(CT)6	12	1781	1792
transcript_HQ_Ha_transcript14000/f7p0/1891	(GCA)5	15	369	383
transcript_HQ_Ha_transcript14002/f6p0/1915	(A)12	12	1796	1807
transcript_HQ_Ha_transcript15092/f7p0/1818	(GAC)5	15	537	551
transcript_HQ_Ha_transcript14004/f5p0/1891	(G)18	18	1784	1801
transcript_HQ_Ha_transcript12207/f2p0/2037	(T)11	11	1752	1762
transcript_HQ_Ha_transcript12207/f2p0/2037	(AT)6	12	1910	1921
transcript_HQ_Ha_transcript12208/f3p0/2038	(CAT)6	18	1873	1890
transcript_HQ_Ha_transcript1401/f3p0/4360	(A)10	10	4266	4275
transcript_HQ_Ha_transcript10330/f13p0/2189	(T)13	13	711	723
transcript_HQ_Ha_transcript14014/f4p0/1911	(TG)6	12	1553	1564
transcript_HQ_Ha_transcript10331/f3p0/2191	(T)11	11	2076	2086
transcript_HQ_Ha_transcript11294/f2p0/2143	(AAG)7	21	1800	1820
transcript_HQ_Ha_transcript11294/f2p0/2143	(T)12	12	2126	2137
transcript_HQ_Ha_transcript1510/f13p0/4266	(G)15	15	44	58
transcript_HQ_Ha_transcript10333/f7p0/2196	(G)11	11	1517	1527
transcript_HQ_Ha_transcript10333/f7p0/2196	(T)10	10	2102	2111
transcript_HQ_Ha_transcript15102/f6p0/1811	(A)10	10	236	245
transcript_HQ_Ha_transcript15102/f6p0/1811	(A)12	12	1787	1798
transcript_HQ_Ha_transcript12218/f2p0/2049	(T)10	10	216	225
transcript_HQ_Ha_transcript12219/f2p0/2053	(GCA)5	15	1938	1952
transcript_HQ_Ha_transcript14022/f2p0/1905	(A)10	10	150	159
transcript_HQ_Ha_transcript11300/f4p0/2139	(C)23	23	1571	1593
transcript_HQ_Ha_transcript14027/f2p0/1898	(AT)7	14	43	56
transcript_HQ_Ha_transcript15110/f89p0/1765	(T)13	13	1595	1607
transcript_HQ_Ha_transcript10338/f3p0/2138	(G)17	17	1016	1032
transcript_HQ_Ha_transcript10338/f3p0/2138	(CTC)5	15	1518	1532
transcript_HQ_Ha_transcript10338/f3p0/2138	(CGC)5	15	1634	1648
transcript_HQ_Ha_transcript10338/f3p0/2138	(G)11	11	1772	1782
transcript_HQ_Ha_transcript15113/f2p0/1842	(TG)6	12	1088	1099
transcript_HQ_Ha_transcript11308/f2p0/2151	(C)11	11	1888	1898
transcript_HQ_Ha_transcript14034/f13p0/1886	(AC)8	16	1822	1837
transcript_HQ_Ha_transcript13089/f2p0/1984	(T)13	13	508	520
transcript_HQ_Ha_transcript15121/f2p0/1814	(T)12	12	1666	1677
transcript_HQ_Ha_transcript12232/f2p0/1992	(T)11	11	823	833
transcript_HQ_Ha_transcript12232/f2p0/1992	(A)13tgcaaatgacatgagcagaggtagcatcatagcctagctgaactattttctccactttgtgcttatacgtagac(A)18	105	1250	1354
transcript_HQ_Ha_transcript15128/f10p0/1811	(GTG)5	15	1364	1378
transcript_HQ_Ha_transcript15128/f10p0/1811	(T)12atgtttgcttttgctggcctctttttgcagataatctcgcaacaattaatcaccataaaaatc(T)13	88	1598	1685
transcript_HQ_Ha_transcript15129/f2p0/1820	(A)15	15	135	149
transcript_HQ_Ha_transcript15133/f3p0/1789	(T)13	13	1722	1734
transcript_HQ_Ha_transcript15134/f3p0/1804	(AT)8	16	1789	1804
transcript_HQ_Ha_transcript10353/f2p0/2193	(G)11	11	1850	1860
transcript_HQ_Ha_transcript14056/f3p0/1876	(AT)10	20	1700	1719
transcript_HQ_Ha_transcript10355/f3p0/2188	(G)10cagctgggaagaacggcgccggcgatctcccgcagccgtagtctcgagacgggaaggctga(G)22	93	1996	2088
transcript_HQ_Ha_transcript14059/f2p0/1901	(AGA)6	18	1786	1803
transcript_HQ_Ha_transcript15141/f2p0/1803	(T)11	11	1689	1699
transcript_HQ_Ha_transcript15143/f14p0/1794	(T)11	11	1766	1776
transcript_HQ_Ha_transcript15147/f2p0/1758	(CGC)6	18	1363	1380
transcript_HQ_Ha_transcript13096/f2p0/1973	(GTG)5	15	19	33
transcript_HQ_Ha_transcript13096/f2p0/1973	(CCG)6	18	552	569
transcript_HQ_Ha_transcript13098/f2p0/1976	(T)10	10	553	562
transcript_HQ_Ha_transcript13098/f2p0/1976	(T)13	13	905	917
transcript_HQ_Ha_transcript13098/f2p0/1976	(T)10	10	1781	1790
transcript_HQ_Ha_transcript12242/f2p0/2037	(T)13	13	1615	1627
transcript_HQ_Ha_transcript15152/f2p0/1789	(T)20	20	1741	1760
transcript_HQ_Ha_transcript15153/f2p0/1795	(A)13	13	1753	1765
transcript_HQ_Ha_transcript14072/f2p0/1884	(A)11	11	1368	1378
transcript_HQ_Ha_transcript14072/f2p0/1884	(TTG)5	15	1504	1518
transcript_HQ_Ha_transcript14072/f2p0/1884	(TAT)5	15	1860	1874
transcript_HQ_Ha_transcript11330/f2p0/2128	(CA)8	16	1245	1260
transcript_HQ_Ha_transcript12246/f5p0/2044	(C)10(A)10	20	1111	1130
transcript_HQ_Ha_transcript15158/f2p0/1816	(TTTC)5c(T)14	35	410	444
transcript_HQ_Ha_transcript15158/f2p0/1816	(A)12	12	695	706
transcript_HQ_Ha_transcript15158/f2p0/1816	(T)14	14	1168	1181
transcript_HQ_Ha_transcript11334/f4p0/2108	(TA)6	12	2049	2060
transcript_HQ_Ha_transcript14074/f2p0/1893	(CTC)5gtcgtcctcctcgtctccgttgcgtttttattttgccgttcttgttgctggag(GAA)5gcatcatcataaaaatgggaatggaa(ATC)5tcatcacttcttcttcg(AGC)5	156	1138	1293
transcript_HQ_Ha_transcript15161/f9p0/1813	(GTG)5	15	1371	1385
transcript_HQ_Ha_transcript15161/f9p0/1813	(T)10c(T)14atgtttgcttttgctggcctctttttgcagataatctcgcaacaattaatcaccataaaaatc(T)12	100	1604	1703
transcript_HQ_Ha_transcript14076/f3p0/1893	(GGC)5	15	1245	1259
transcript_HQ_Ha_transcript15163/f4p0/1788	(T)13actgctgtgtc(T)12	36	1678	1713
transcript_HQ_Ha_transcript15164/f4p0/1806	(AAC)5	15	997	1011
transcript_HQ_Ha_transcript11343/f2p0/2160	(A)10	10	1718	1727
transcript_HQ_Ha_transcript11346/f2p0/2106	(G)12	12	1389	1400
transcript_HQ_Ha_transcript11346/f2p0/2106	(T)16	16	1536	1551
transcript_HQ_Ha_transcript11346/f2p0/2106	(C)21	21	1684	1704
transcript_HQ_Ha_transcript11346/f2p0/2106	(A)10	10	2035	2044
transcript_HQ_Ha_transcript12258/f2p0/2059	(ACC)5	15	25	39
transcript_HQ_Ha_transcript15177/f3p0/1788	(A)10	10	229	238
transcript_HQ_Ha_transcript15179/f3p0/1811	(GTG)5	15	1497	1511
transcript_HQ_Ha_transcript15179/f3p0/1811	(T)13	13	1725	1737
transcript_HQ_Ha_transcript10381/f2p0/2178	(GT)9	18	1086	1103
transcript_HQ_Ha_transcript10381/f2p0/2178	(ATA)5	15	1832	1846
transcript_HQ_Ha_transcript1518/f2p0/4231	(CGC)9	27	2698	2724
transcript_HQ_Ha_transcript13100/f3p0/1958	(T)11	11	652	662
transcript_HQ_Ha_transcript14078/f2p0/1890	(ATG)6	18	1740	1757
transcript_HQ_Ha_transcript10383/f6p0/2164	(TG)6	12	1579	1590
transcript_HQ_Ha_transcript14079/f12p0/1879	(CAT)5	15	1654	1668
transcript_HQ_Ha_transcript12264/f2p0/2118	(G)10	10	1024	1033
transcript_HQ_Ha_transcript15184/f5p0/1795	(CCT)5	15	234	248
transcript_HQ_Ha_transcript15184/f5p0/1795	(TTA)6	18	1516	1533
transcript_HQ_Ha_transcript11353/f2p0/2104	(TG)6c(ATGT)5(ATG)9	60	643	702
transcript_HQ_Ha_transcript11353/f2p0/2104	(AT)14(ATG)5*	41	875	915
transcript_HQ_Ha_transcript11353/f2p0/2104	(TA)10	20	1160	1179
transcript_HQ_Ha_transcript11354/f2p0/2096	(T)10caggtgcgtttacactgcttgaattatca(T)10	49	1971	2019
transcript_HQ_Ha_transcript14082/f26p0/1855	(A)10	10	1359	1368
transcript_HQ_Ha_transcript14084/f2p0/1951	(TTG)6	18	1889	1906
transcript_HQ_Ha_transcript14086/f3p0/1901	(CAG)6	18	1665	1682
transcript_HQ_Ha_transcript14088/f3p0/1880	(A)13	13	207	219
transcript_HQ_Ha_transcript14088/f3p0/1880	(T)14	14	1852	1865
transcript_HQ_Ha_transcript15195/f6p0/1796	(T)10gctgccaccacagaattgtgcatattcatgta(TC)6	54	1461	1514
transcript_HQ_Ha_transcript12276/f3p0/2124	(AGA)5	15	1398	1412
transcript_HQ_Ha_transcript12276/f3p0/2124	(AT)6	12	2007	2018
transcript_HQ_Ha_transcript10385/f2p0/2202	(T)10	10	1023	1032
transcript_HQ_Ha_transcript11364/f2p0/2100	(GCA)5	15	1824	1838
transcript_HQ_Ha_transcript12278/f2p0/2027	(GGC)6	18	1687	1704
transcript_HQ_Ha_transcript12278/f2p0/2027	(T)11	11	1935	1945
transcript_HQ_Ha_transcript10387/f8p0/2168	(AGC)6catcttctattctattatggtggcat(AGC)5	59	2039	2097
transcript_HQ_Ha_transcript14090/f2p0/1913	(T)10	10	1864	1873
transcript_HQ_Ha_transcript10388/f3p0/2193	(CCG)12	36	1395	1430
transcript_HQ_Ha_transcript10388/f3p0/2193	(TCA)5	15	1575	1589
transcript_HQ_Ha_transcript15197/f10p0/1867	(A)12	12	1848	1859
transcript_HQ_Ha_transcript10389/f4p0/2168	(ATA)5	15	2144	2158
transcript_HQ_Ha_transcript10397/f3p0/2202	(GCA)5	15	1944	1958
transcript_HQ_Ha_transcript14102/f5p0/1879	(TGC)6	18	406	423
transcript_HQ_Ha_transcript14102/f5p0/1879	(ACC)5	15	740	754
transcript_HQ_Ha_transcript14109/f2p0/1886	(TTA)5	15	1638	1652
transcript_HQ_Ha_transcript14109/f2p0/1886	(AC)6	12	1779	1790
transcript_HQ_Ha_transcript12283/f50p0/1979	(A)12	12	1955	1966
transcript_HQ_Ha_transcript11383/f2p0/2101	(AAC)6	18	1853	1870
transcript_HQ_Ha_transcript11383/f2p0/2101	(T)11	11	2020	2030
transcript_HQ_Ha_transcript10398/f2p0/2187	(G)11ctagacagtcctgcgcccttgaggccttccatctccccgg(GGC)6	69	1001	1069
transcript_HQ_Ha_transcript10398/f2p0/2187	(T)10	10	1476	1485
transcript_HQ_Ha_transcript14114/f3p0/1888	(T)10	10	1214	1223
transcript_HQ_Ha_transcript12287/f2p0/2034	(GCT)6	18	24	41
transcript_HQ_Ha_transcript10399/f2p0/2190	(GCG)6	18	1435	1452
transcript_HQ_Ha_transcript1520/f2p0/4257	(T)11gtctacgtgtaagcacaaagtggagaaaatagttcagccaggctaatgctacctctgctcatgtcatttgcatttttctttctttctt(C)16	115	1210	1324
transcript_HQ_Ha_transcript1520/f2p0/4257	(ATC)6	18	3571	3588
transcript_HQ_Ha_transcript11384/f5p0/2100	(T)15	15	1127	1141
transcript_HQ_Ha_transcript11384/f5p0/2100	(C)10	10	1417	1426
transcript_HQ_Ha_transcript11384/f5p0/2100	(C)10	10	2031	2040
transcript_HQ_Ha_transcript15200/f3p0/1810	(T)12	12	1745	1756
transcript_HQ_Ha_transcript15202/f2p0/1794	(AC)12	24	1	24
transcript_HQ_Ha_transcript15202/f2p0/1794	(T)11	11	203	213
transcript_HQ_Ha_transcript15202/f2p0/1794	(T)11	11	1626	1636
transcript_HQ_Ha_transcript13111/f2p0/1954	(T)11	11	283	293
transcript_HQ_Ha_transcript13111/f2p0/1954	(TGA)8	24	1805	1828
transcript_HQ_Ha_transcript10400/f5p0/2253	(TG)9	18	613	630
transcript_HQ_Ha_transcript1139/f2p0/4634	(AT)6	12	422	433
transcript_HQ_Ha_transcript11390/f3p0/2127	(T)10	10	2044	2053
transcript_HQ_Ha_transcript11391/f17p0/2114	(GTA)5	15	14	28
transcript_HQ_Ha_transcript11391/f17p0/2114	(CAG)5	15	864	878
transcript_HQ_Ha_transcript11393/f2p0/2097	(T)10	10	1055	1064
transcript_HQ_Ha_transcript11396/f2p0/2129	(T)10	10	2057	2066
transcript_HQ_Ha_transcript15214/f2p0/1793	(T)17	17	530	546
transcript_HQ_Ha_transcript15214/f2p0/1793	(G)17	17	1642	1658
transcript_HQ_Ha_transcript15219/f4p0/1807	(CTT)11	33	1703	1735
transcript_HQ_Ha_transcript10405/f4p0/2200	(TAC)5	15	1954	1968
transcript_HQ_Ha_transcript10405/f4p0/2200	(TAC)5	15	2104	2118
transcript_HQ_Ha_transcript13115/f2p0/1966	(T)14	14	253	266
transcript_HQ_Ha_transcript13115/f2p0/1966	(A)10ggaaagaaagaaaag(A)14	39	522	560
transcript_HQ_Ha_transcript13115/f2p0/1966	(T)11ggctcatccaccgag(T)16cccgccccctcaaattcaccgag(T)12actg(T)11	92	827	918
transcript_HQ_Ha_transcript13116/f2p0/1968	(AGA)6	18	1764	1781
transcript_HQ_Ha_transcript15221/f3p0/1802	(AG)6	12	834	845
transcript_HQ_Ha_transcript11402/f3p0/2111	(A)17	17	390	406
transcript_HQ_Ha_transcript15224/f5p0/1789	(AGA)5	15	1341	1355
transcript_HQ_Ha_transcript15224/f5p0/1789	(CTG)5	15	1558	1572
transcript_HQ_Ha_transcript11404/f2p0/2112	(G)12cgcaattggaaagttgtcaggtcaaggaaagattcacatataagggcgcattgctgtgatttgtt(A)12	89	927	1015
transcript_HQ_Ha_transcript11404/f2p0/2112	(G)16	16	1780	1795
transcript_HQ_Ha_transcript11405/f2p0/2128	(TAC)5	15	26	40
transcript_HQ_Ha_transcript11405/f2p0/2128	(G)10	10	513	522
transcript_HQ_Ha_transcript12301/f7p0/2058	(TGG)5	15	1796	1810
transcript_HQ_Ha_transcript11410/f7p0/2102	(GAT)5	15	2006	2020
transcript_HQ_Ha_transcript14119/f4p0/1879	(TA)6	12	47	58
transcript_HQ_Ha_transcript12305/f2p0/1900	(T)11	11	1812	1822
transcript_HQ_Ha_transcript14122/f11p0/1874	(G)10	10	1194	1203
transcript_HQ_Ha_transcript12309/f6p0/2037	(T)13gtctgtacgtataagcacaaagtggagaaaatagttcagctaggctataatgctacctctgctcatgtcatttgcatttttctttctttcca(T)11	116	1539	1654
transcript_HQ_Ha_transcript14123/f6p0/1902	(AT)7	14	1707	1720
transcript_HQ_Ha_transcript14125/f3p0/1876	(T)10cagtagtactactatattatcatttat(ATG)5	52	1326	1377
transcript_HQ_Ha_transcript14125/f3p0/1876	(T)12	12	1663	1674
transcript_HQ_Ha_transcript12310/f2p0/2036	(G)21	21	1347	1367
transcript_HQ_Ha_transcript15243/f6p0/1799	(A)10	10	1263	1272
transcript_HQ_Ha_transcript12314/f2p0/2028	(G)10	10	1765	1774
transcript_HQ_Ha_transcript15245/f2p0/1832	(C)13	13	1144	1156
transcript_HQ_Ha_transcript10414/f4p0/2223	(T)10	10	1556	1565
transcript_HQ_Ha_transcript12317/f2p0/2036	(G)10	10	1280	1289
transcript_HQ_Ha_transcript15248/f5p0/1838	(ATT)5	15	1825	1839
transcript_HQ_Ha_transcript15249/f3p0/1804	(AAC)5	15	1516	1530
transcript_HQ_Ha_transcript15249/f3p0/1804	(G)10	10	1739	1748
transcript_HQ_Ha_transcript11418/f2p0/2122	(TGC)6tgttgttattgtagttgggtagcaaagctgcgagaataggcaagacaaatcactgctgatt(TTA)5	94	1996	2089
transcript_HQ_Ha_transcript13135/f6p0/1907	(A)10	10	1046	1055
transcript_HQ_Ha_transcript13135/f6p0/1907	(A)22	22	1880	1901
transcript_HQ_Ha_transcript10418/f2p0/2192	(A)10	10	116	125
transcript_HQ_Ha_transcript15254/f2p0/1817	(CGC)7	21	1484	1504
transcript_HQ_Ha_transcript12320/f2p0/2051	(ATA)8	24	2026	2049
transcript_HQ_Ha_transcript12322/f2p0/2027	(GGC)5	15	450	464
transcript_HQ_Ha_transcript11421/f3p0/2123	(T)11	11	221	231
transcript_HQ_Ha_transcript11421/f3p0/2123	(GGA)8	24	1696	1719
transcript_HQ_Ha_transcript11421/f3p0/2123	(G)10	10	1833	1842
transcript_HQ_Ha_transcript11422/f2p0/2116	(G)13	13	1785	1797
transcript_HQ_Ha_transcript10421/f9p0/2194	(TAA)5	15	2159	2173
transcript_HQ_Ha_transcript1526/f2p0/4279	(CCG)8	24	2378	2401
transcript_HQ_Ha_transcript10422/f3p0/2197	(GT)7	14	1818	1831
transcript_HQ_Ha_transcript10422/f3p0/2197	(TG)13(T)15	41	1941	1981
transcript_HQ_Ha_transcript15260/f2p0/1825	(T)12	12	1757	1768
transcript_HQ_Ha_transcript10423/f2p0/2203	(AGA)5	15	2127	2141
transcript_HQ_Ha_transcript13145/f2p0/1956	(GTA)8	24	1633	1656
transcript_HQ_Ha_transcript13145/f2p0/1956	(G)12	12	1765	1776
transcript_HQ_Ha_transcript11428/f3p0/2073	(C)14	14	564	577
transcript_HQ_Ha_transcript11428/f3p0/2073	(ATA)5	15	2046	2060
transcript_HQ_Ha_transcript13148/f2p0/1965	(C)16	16	1395	1410
transcript_HQ_Ha_transcript11429/f9p0/2074	(G)11	11	1781	1791
transcript_HQ_Ha_transcript14131/f2p0/1883	(T)21	21	876	896
transcript_HQ_Ha_transcript11431/f2p0/2109	(ATG)6	18	2067	2084
transcript_HQ_Ha_transcript14132/f5p0/1905	(TGA)6	18	1859	1876
transcript_HQ_Ha_transcript13154/f2p0/1970	(T)10	10	85	94
transcript_HQ_Ha_transcript15264/f2p0/1801	(C)12	12	1116	1127
transcript_HQ_Ha_transcript15265/f2p0/1784	(TTA)6(TAT)5	33	1743	1775
transcript_HQ_Ha_transcript11435/f10p0/1985	(TGG)5	15	1731	1745
transcript_HQ_Ha_transcript13158/f19p0/1935	(A)13	13	1821	1833
transcript_HQ_Ha_transcript15270/f3p0/1784	(ATA)5	15	1421	1435
transcript_HQ_Ha_transcript15272/f3p0/1817	(ATT)7	21	1786	1806
transcript_HQ_Ha_transcript10430/f2p0/2198	(G)13	13	1800	1812
transcript_HQ_Ha_transcript13162/f3p0/1963	(C)19	19	1104	1122
transcript_HQ_Ha_transcript13164/f15p0/1920	(TG)9	18	1867	1884
transcript_HQ_Ha_transcript11449/f5p0/2104	(T)14	14	1893	1906
transcript_HQ_Ha_transcript12338/f2p0/2034	(CCG)6	18	531	548
transcript_HQ_Ha_transcript12338/f2p0/2034	(GGC)5	15	957	971
transcript_HQ_Ha_transcript12338/f2p0/2034	(AAG)5	15	1242	1256
transcript_HQ_Ha_transcript12338/f2p0/2034	(GCA)5	15	1534	1548
transcript_HQ_Ha_transcript14140/f2p0/1880	(TG)6ggtgcattttgtatcttgttgttttctcttcacaagtagtagtaaaatgataacctgtgtttttcttctcaatcagcata(AT)15	122	923	1044
transcript_HQ_Ha_transcript14140/f2p0/1880	(A)13	13	1708	1720
transcript_HQ_Ha_transcript12340/f2p0/2029	(T)15	15	1006	1020
transcript_HQ_Ha_transcript13176/f2p0/1960	(T)17	17	1780	1796
transcript_HQ_Ha_transcript12342/f3p0/2031	(C)17	17	926	942
transcript_HQ_Ha_transcript12342/f3p0/2031	(C)15	15	1257	1271
transcript_HQ_Ha_transcript12342/f3p0/2031	(CCA)7	21	1520	1540
transcript_HQ_Ha_transcript13177/f2p0/1948	(TG)9	18	1160	1177
transcript_HQ_Ha_transcript15296/f5p0/1787	(G)11	11	1495	1505
transcript_HQ_Ha_transcript15297/f4p0/1783	(AGC)5	15	800	814
transcript_HQ_Ha_transcript15297/f4p0/1783	(CCG)6	18	1328	1345
transcript_HQ_Ha_transcript1146/f4p0/4654	(CAG)6	18	17	34
transcript_HQ_Ha_transcript1146/f4p0/4654	(T)10	10	4610	4619
transcript_HQ_Ha_transcript13181/f5p0/1931	(G)10	10	1767	1776
transcript_HQ_Ha_transcript11467/f17p0/2091	(GCA)5	15	1987	2001
transcript_HQ_Ha_transcript12352/f3p0/2019	(AT)6aataata(AT)6	31	1985	2015
transcript_HQ_Ha_transcript15307/f4p0/1751	(AAG)5	15	1235	1249
transcript_HQ_Ha_transcript15307/f4p0/1751	(TAG)5	15	1405	1419
transcript_HQ_Ha_transcript15307/f4p0/1751	(ATG)5	15	1575	1589
transcript_HQ_Ha_transcript15309/f2p0/1802	(GGT)7	21	1	21
transcript_HQ_Ha_transcript11474/f5p0/2095	(AG)6	12	100	111
transcript_HQ_Ha_transcript15310/f2p0/1788	(AC)6	12	2	13
transcript_HQ_Ha_transcript15310/f2p0/1788	(A)11	11	1514	1524
transcript_HQ_Ha_transcript15310/f2p0/1788	(TCA)6	18	1684	1701
transcript_HQ_Ha_transcript15312/f2p0/1780	(CCG)7	21	397	417
transcript_HQ_Ha_transcript12362/f3p0/2022	(GC)6	12	1483	1494
transcript_HQ_Ha_transcript12362/f3p0/2022	(CCGC)5	20	1654	1673
transcript_HQ_Ha_transcript12365/f4p0/2040	(TGG)5(CGG)5	30	1151	1180
transcript_HQ_Ha_transcript12365/f4p0/2040	(GGC)7	21	1381	1401
transcript_HQ_Ha_transcript12365/f4p0/2040	(T)11	11	1954	1964
transcript_HQ_Ha_transcript10470/f8p0/2188	(A)10	10	1947	1956
transcript_HQ_Ha_transcript12366/f2p0/2012	(T)11g(T)12gtctacgt(ATG)6	50	1841	1890
transcript_HQ_Ha_transcript11480/f3p0/2110	(A)11g(A)14g(T)20(AT)9	65	26	90
transcript_HQ_Ha_transcript11481/f2p0/2110	(T)10	10	344	353
transcript_HQ_Ha_transcript14162/f3p0/1926	(G)20	20	1714	1733
transcript_HQ_Ha_transcript14162/f3p0/1926	(ATT)6	18	1839	1856
transcript_HQ_Ha_transcript12372/f2p0/2038	(GGA)6gggcccgt(CGC)5	41	225	265
transcript_HQ_Ha_transcript14163/f2p0/1883	(G)15tagtaaatgtacagtacagttcgcaacaacaaccagtacttgtatcatggtaggatttgcaatatgacaacaaaacataccaaaa(AAT)5	115	1708	1822
transcript_HQ_Ha_transcript11485/f4p0/2104	(GCA)5	15	2007	2021
transcript_HQ_Ha_transcript14165/f2p0/1880	(ATG)5	15	1497	1511
transcript_HQ_Ha_transcript13193/f2p0/1967	(GGC)6	18	506	523
transcript_HQ_Ha_transcript13196/f3p0/1958	(GGC)6	18	1618	1635
transcript_HQ_Ha_transcript10477/f2p0/2190	(C)13aagtcatcaagtcgcgaacccacccccccctcccccaagtcatcaaagtcatcattttttctcaga(C)12agtcaccaag(C)15	116	1708	1823
transcript_HQ_Ha_transcript10478/f2p0/2201	(GCT)6	18	1975	1992
transcript_HQ_Ha_transcript13199/f2p0/1979	(GCC)10	30	1352	1381
transcript_HQ_Ha_transcript15317/f2p0/1781	(GGC)5	15	775	789
transcript_HQ_Ha_transcript15317/f2p0/1781	(AAG)5	15	1060	1074
transcript_HQ_Ha_transcript15317/f2p0/1781	(GCA)6	18	1355	1372
transcript_HQ_Ha_transcript12385/f2p0/2027	(GAA)5	15	562	576
transcript_HQ_Ha_transcript15321/f8p0/1787	(GGC)5	15	710	724
transcript_HQ_Ha_transcript15321/f8p0/1787	(AAG)5	15	995	1009
transcript_HQ_Ha_transcript15321/f8p0/1787	(GCA)5	15	1287	1301
transcript_HQ_Ha_transcript15323/f2p0/1786	(G)10	10	1	10
transcript_HQ_Ha_transcript15325/f2p0/1814	(A)15	15	1545	1559
transcript_HQ_Ha_transcript15326/f2p0/1794	(CGC)7	21	1509	1529
transcript_HQ_Ha_transcript11489/f3p0/2125	(TA)8	16	263	278
transcript_HQ_Ha_transcript11489/f3p0/2125	(CAG)7	21	504	524
transcript_HQ_Ha_transcript11489/f3p0/2125	(T)10	10	1480	1489
transcript_HQ_Ha_transcript12391/f62p0/1863	(TA)8	16	1813	1828
transcript_HQ_Ha_transcript12393/f3p0/2020	(CAA)5aaaactcactg(T)17	43	1789	1831
transcript_HQ_Ha_transcript15333/f3p0/1784	(C)10	10	1027	1036
transcript_HQ_Ha_transcript11492/f2p0/2100	(GGC)5	15	85	99
transcript_HQ_Ha_transcript14171/f5p0/1868	(C)20	20	540	559
transcript_HQ_Ha_transcript14171/f5p0/1868	(T)10	10	661	670
transcript_HQ_Ha_transcript15339/f2p0/1788	(TGG)5	15	1588	1602
transcript_HQ_Ha_transcript11494/f3p0/2108	(A)10	10	1036	1045
transcript_HQ_Ha_transcript14175/f4p0/1871	(CA)8	16	203	218
transcript_HQ_Ha_transcript14175/f4p0/1871	(C)20	20	1712	1731
transcript_HQ_Ha_transcript1534/f2p0/4246	(GC)6	12	1120	1131
transcript_HQ_Ha_transcript11496/f3p0/2094	(GGC)5	15	715	729
transcript_HQ_Ha_transcript11496/f3p0/2094	(C)11	11	1094	1104
transcript_HQ_Ha_transcript11496/f3p0/2094	(AAG)5	15	1294	1308
transcript_HQ_Ha_transcript11496/f3p0/2094	(CAG)6	18	1593	1610
transcript_HQ_Ha_transcript10489/f2p0/2187	(C)12	12	1726	1737
transcript_HQ_Ha_transcript15340/f2p0/1779	(GCA)5	15	1533	1547
transcript_HQ_Ha_transcript14176/f2p0/1880	(TCCA)5	20	36	55
transcript_HQ_Ha_transcript14176/f2p0/1880	(AG)6	12	867	878
transcript_HQ_Ha_transcript11498/f2p0/2094	(A)11	11	1697	1707
transcript_HQ_Ha_transcript1049/f2p0/4802	(AC)6	12	4736	4747
transcript_HQ_Ha_transcript11499/f3p0/2095	(ATG)5	15	1218	1232
transcript_HQ_Ha_transcript1418/f2p0/4333	(GCT)5	15	3507	3521
transcript_HQ_Ha_transcript10491/f2p0/2177	(TGC)7	21	936	956
transcript_HQ_Ha_transcript14185/f2p0/1880	(GGC)7	21	41	61
transcript_HQ_Ha_transcript14187/f2p0/1867	(TA)7	14	1818	1831
transcript_HQ_Ha_transcript15354/f3p0/1865	(A)15	15	1627	1641
transcript_HQ_Ha_transcript11502/f5p0/2079	(GGC)6	18	1427	1444
transcript_HQ_Ha_transcript11502/f5p0/2079	(AAG)5	15	1696	1710
transcript_HQ_Ha_transcript15355/f3p0/1785	(TAA)5	15	1764	1778
transcript_HQ_Ha_transcript15356/f4p0/1800	(AT)7	14	23	36
transcript_HQ_Ha_transcript15356/f4p0/1800	(T)10	10	1765	1774
transcript_HQ_Ha_transcript12401/f2p0/2028	(GGC)5	15	688	702
transcript_HQ_Ha_transcript12401/f2p0/2028	(C)12	12	1067	1078
transcript_HQ_Ha_transcript12401/f2p0/2028	(AAG)5	15	1268	1282
transcript_HQ_Ha_transcript12401/f2p0/2028	(GCA)6	18	1563	1580
transcript_HQ_Ha_transcript11504/f8p0/2096	(ATC)5	15	2	16
transcript_HQ_Ha_transcript11504/f8p0/2096	(GCA)5	15	1812	1826
transcript_HQ_Ha_transcript11504/f8p0/2096	(GCT)5	15	2000	2014
transcript_HQ_Ha_transcript10504/f2p0/2185	(G)15	15	1972	1986
transcript_HQ_Ha_transcript10504/f2p0/2185	(A)12	12	2164	2175
transcript_HQ_Ha_transcript15362/f2p0/1822	(A)10	10	1669	1678
transcript_HQ_Ha_transcript14196/f3p0/1873	(GAT)5	15	1263	1277
transcript_HQ_Ha_transcript14196/f3p0/1873	(A)14	14	1423	1436
transcript_HQ_Ha_transcript15363/f3p0/1790	(A)12	12	1730	1741
transcript_HQ_Ha_transcript11510/f3p0/2104	(T)10	10	2091	2100
transcript_HQ_Ha_transcript10507/f2p0/2175	(A)10	10	2013	2022
transcript_HQ_Ha_transcript11511/f2p0/2120	(A)11	11	490	500
transcript_HQ_Ha_transcript11511/f2p0/2120	(T)10	10	2009	2018
transcript_HQ_Ha_transcript10509/f2p0/2174	(CAA)5	15	819	833
transcript_HQ_Ha_transcript10509/f2p0/2174	(GAA)6	18	1211	1228
transcript_HQ_Ha_transcript10509/f2p0/2174	(GGC)6	18	1741	1758
transcript_HQ_Ha_transcript10509/f2p0/2174	(TGA)6	18	2102	2119
transcript_HQ_Ha_transcript10511/f8p0/2176	(T)11	11	30	40
transcript_HQ_Ha_transcript13213/f5p0/1961	(A)10	10	1256	1265
transcript_HQ_Ha_transcript13213/f5p0/1961	(A)20	20	1852	1871
transcript_HQ_Ha_transcript11517/f4p0/2094	(A)10	10	2077	2086
transcript_HQ_Ha_transcript14200/f2p0/1885	(T)11	11	251	261
transcript_HQ_Ha_transcript14200/f2p0/1885	(T)11	11	1741	1751
transcript_HQ_Ha_transcript15372/f2p0/1796	(A)12	12	156	167
transcript_HQ_Ha_transcript15372/f2p0/1796	(A)10	10	298	307
transcript_HQ_Ha_transcript12417/f2p0/2031	(C)10	10	1271	1280
transcript_HQ_Ha_transcript12419/f5p0/2014	(T)11	11	1985	1995
transcript_HQ_Ha_transcript13219/f9p0/1960	(CA)11	22	84	105
transcript_HQ_Ha_transcript14204/f2p0/1857	(GCT)5	15	986	1000
transcript_HQ_Ha_transcript15378/f9p0/1753	(A)10	10	1665	1674
transcript_HQ_Ha_transcript1242/f21p0/4573	(ACC)7	21	2	22
transcript_HQ_Ha_transcript10513/f2p0/2191	(A)16	16	200	215
transcript_HQ_Ha_transcript10513/f2p0/2191	(GGC)7	21	1132	1152
transcript_HQ_Ha_transcript10513/f2p0/2191	(CCG)10	30	1316	1345
transcript_HQ_Ha_transcript10513/f2p0/2191	(CTG)5	15	1875	1889
transcript_HQ_Ha_transcript10513/f2p0/2191	(TG)6	12	1998	2009
transcript_HQ_Ha_transcript10513/f2p0/2191	(TTCC)7	28	2128	2155
transcript_HQ_Ha_transcript12424/f20p0/2020	(AT)6	12	1914	1925
transcript_HQ_Ha_transcript14211/f2p0/1887	(GGA)5	15	933	947
transcript_HQ_Ha_transcript14216/f2p0/1933	(GTG)7	21	1708	1728
transcript_HQ_Ha_transcript13233/f2p0/1966	(A)15	15	1679	1693
transcript_HQ_Ha_transcript13233/f2p0/1966	(A)13	13	1828	1840
transcript_HQ_Ha_transcript10514/f2p0/2174	(A)17	17	266	282
transcript_HQ_Ha_transcript15397/f2p0/1773	(CCT)5	15	1498	1512
transcript_HQ_Ha_transcript12431/f2p0/2030	(AT)7	14	1864	1877
transcript_HQ_Ha_transcript1324/f2p0/4423	(GCA)5	15	1773	1787
transcript_HQ_Ha_transcript10517/f2p0/2180	(CAG)9	27	65	91
transcript_HQ_Ha_transcript12435/f6p0/2015	(AAT)5	15	1985	1999
transcript_HQ_Ha_transcript13240/f5p0/1946	(A)10	10	1760	1769
transcript_HQ_Ha_transcript154/f2p0/7756	(AGG)6	18	7371	7388
transcript_HQ_Ha_transcript15400/f2p0/1778	(AGG)6	18	1551	1568
transcript_HQ_Ha_transcript14233/f2p0/1879	(T)14	14	1804	1817
transcript_HQ_Ha_transcript14234/f2p0/1894	(A)10	10	8	17
transcript_HQ_Ha_transcript14234/f2p0/1894	(T)15	15	332	346
transcript_HQ_Ha_transcript15402/f2p0/1790	(GTG)5	15	515	529
transcript_HQ_Ha_transcript10524/f3p0/2184	(C)16	16	1845	1860
transcript_HQ_Ha_transcript15407/f2p0/1785	(GCG)5	15	1235	1249
transcript_HQ_Ha_transcript13249/f3p0/1962	(T)10	10	1773	1782
transcript_HQ_Ha_transcript10525/f2p0/2170	(GCC)6tcattggtgcgcggcgtgtttggttcggcaagagaagaggatgccggcgatgggaagggcgtcgggcgcatgggcgat(GGC)5	111	1312	1422
transcript_HQ_Ha_transcript14238/f2p0/1866	(CCT)5	15	313	327
transcript_HQ_Ha_transcript14238/f2p0/1866	(ATT)7tgttgttgttagtagtagcagtagtcataatggtatgattggtgttctgttttcctttagttagttctgatgtttgtctcgaaccaaaaaaccac(A)10	126	1592	1717
transcript_HQ_Ha_transcript11520/f2p0/2093	(AGG)5	15	1227	1241
transcript_HQ_Ha_transcript11520/f2p0/2093	(TG)10(TGA)5*	33	1931	1963
transcript_HQ_Ha_transcript10526/f3p0/2183	(A)10	10	28	37
transcript_HQ_Ha_transcript10526/f3p0/2183	(TGC)5	15	219	233
transcript_HQ_Ha_transcript14239/f12p0/1866	(G)12	12	1334	1345
transcript_HQ_Ha_transcript13250/f3p0/1960	(G)13	13	1335	1347
transcript_HQ_Ha_transcript12447/f7p0/2027	(CA)7	14	1258	1271
transcript_HQ_Ha_transcript10529/f2p0/2186	(TTG)5	15	1932	1946
transcript_HQ_Ha_transcript12449/f3p0/2044	(G)11	11	1039	1049
transcript_HQ_Ha_transcript1053/f2p0/4775	(A)10	10	1024	1033
transcript_HQ_Ha_transcript11525/f2p0/2112	(C)12	12	400	411
transcript_HQ_Ha_transcript14242/f2p0/1890	(C)10	10	200	209
transcript_HQ_Ha_transcript10532/f23p0/2162	(ATG)6	18	2019	2036
transcript_HQ_Ha_transcript13255/f4p0/1948	(A)10	10	1353	1362
transcript_HQ_Ha_transcript14244/f2p0/1872	(AG)9	18	122	139
transcript_HQ_Ha_transcript12453/f2p0/2021	(GAG)6cgcttcttcttaatatttaccttagggcccc(G)14	63	964	1026
transcript_HQ_Ha_transcript12453/f2p0/2021	(AT)9	18	1159	1176
transcript_HQ_Ha_transcript11529/f2p0/2148	(AAG)7	21	2094	2114
transcript_HQ_Ha_transcript13263/f9p0/1946	(CAAC)5	20	45	64
transcript_HQ_Ha_transcript13263/f9p0/1946	(ACA)6	18	1809	1826
transcript_HQ_Ha_transcript15421/f4p0/1795	(TGC)5	15	176	190
transcript_HQ_Ha_transcript15421/f4p0/1795	(G)10	10	1226	1235
transcript_HQ_Ha_transcript15421/f4p0/1795	(A)10	10	1774	1783
transcript_HQ_Ha_transcript13268/f2p0/1951	(C)10	10	741	750
transcript_HQ_Ha_transcript13268/f2p0/1951	(TA)15	30	1902	1931
transcript_HQ_Ha_transcript12464/f3p0/2015	(CT)6	12	2002	2013
transcript_HQ_Ha_transcript12467/f3p0/1998	(T)11	11	1735	1745
transcript_HQ_Ha_transcript1247/f2p0/4437	(CAG)5	15	248	262
transcript_HQ_Ha_transcript1247/f2p0/4437	(CAG)5	15	2318	2332
transcript_HQ_Ha_transcript15427/f2p0/1780	(CAG)6	18	159	176
transcript_HQ_Ha_transcript15427/f2p0/1780	(TA)7	14	927	940
transcript_HQ_Ha_transcript13272/f2p0/1944	(CA)6	12	1200	1211
transcript_HQ_Ha_transcript13272/f2p0/1944	(T)11	11	1764	1774
transcript_HQ_Ha_transcript11530/f3p0/2094	(CAT)7	21	679	699
transcript_HQ_Ha_transcript11530/f3p0/2094	(ATA)9	27	1176	1202
transcript_HQ_Ha_transcript12475/f3p0/2018	(GAA)8	24	1140	1163
transcript_HQ_Ha_transcript12475/f3p0/2018	(AC)7	14	1604	1617
transcript_HQ_Ha_transcript14246/f2p0/1872	(C)11	11	535	545
transcript_HQ_Ha_transcript14246/f2p0/1872	(T)11	11	1023	1033
transcript_HQ_Ha_transcript14246/f2p0/1872	(T)16	16	1138	1153
transcript_HQ_Ha_transcript14246/f2p0/1872	(A)11	11	1738	1748
transcript_HQ_Ha_transcript11534/f3p0/2117	(T)10	10	1926	1935
transcript_HQ_Ha_transcript11534/f3p0/2117	(ATA)5	15	2100	2114
transcript_HQ_Ha_transcript15437/f3p0/1779	(A)10	10	5	14
transcript_HQ_Ha_transcript10553/f2p0/2206	(ATG)5	15	1039	1053
transcript_HQ_Ha_transcript10553/f2p0/2206	(T)10	10	1707	1716
transcript_HQ_Ha_transcript10553/f2p0/2206	(A)16	16	2048	2063
transcript_HQ_Ha_transcript13283/f6p0/1943	(G)11	11	1	11
transcript_HQ_Ha_transcript13283/f6p0/1943	(GCG)5	15	688	702
transcript_HQ_Ha_transcript11539/f2p0/2090	(GGC)8	24	674	697
transcript_HQ_Ha_transcript1544/f2p0/4241	(T)10	10	4069	4078
transcript_HQ_Ha_transcript13285/f6p0/1967	(T)10	10	545	554
transcript_HQ_Ha_transcript13285/f6p0/1967	(C)11	11	1211	1221
transcript_HQ_Ha_transcript13286/f2p0/1949	(A)10	10	1766	1775
transcript_HQ_Ha_transcript13286/f2p0/1949	(TA)9	18	1880	1897
transcript_HQ_Ha_transcript10557/f2p0/2178	(T)11	11	1989	1999
transcript_HQ_Ha_transcript11549/f3p0/2072	(T)13gtctacgtgtaagcacaaagtggagaaaatagttcagctataggctataatgctacctctgctcatgtcatttgcatttttctttctttcca(T)11	116	1330	1445
transcript_HQ_Ha_transcript12482/f3p0/2017	(A)15	15	1660	1674
transcript_HQ_Ha_transcript14248/f2p0/1875	(TG)8	16	254	269
transcript_HQ_Ha_transcript14248/f2p0/1875	(AC)8	16	593	608
transcript_HQ_Ha_transcript14248/f2p0/1875	(TCA)5(TCT)5	30	830	859
transcript_HQ_Ha_transcript14248/f2p0/1875	(ATG)6	18	1042	1059
transcript_HQ_Ha_transcript11552/f2p0/2100	(CCG)6	18	852	869
transcript_HQ_Ha_transcript11552/f2p0/2100	(AAG)5	15	1308	1322
transcript_HQ_Ha_transcript11552/f2p0/2100	(GCA)5	15	1600	1614
transcript_HQ_Ha_transcript11554/f3p0/2083	(C)11	11	1892	1902
transcript_HQ_Ha_transcript10571/f2p0/2187	(CGG)6	18	691	708
transcript_HQ_Ha_transcript14251/f3p0/1888	(GGC)7	21	1594	1614
transcript_HQ_Ha_transcript14255/f8p0/1912	(GCA)5	15	28	42
transcript_HQ_Ha_transcript12494/f8p0/2007	(A)13	13	1983	1995
transcript_HQ_Ha_transcript15462/f4p0/1791	(A)16	16	1764	1779
transcript_HQ_Ha_transcript11558/f2p0/2101	(T)10	10	152	161
transcript_HQ_Ha_transcript11558/f2p0/2101	(C)11	11	1683	1693
transcript_HQ_Ha_transcript15463/f3p0/1776	(G)11	11	1271	1281
transcript_HQ_Ha_transcript14259/f2p0/1892	(T)10	10	1563	1572
transcript_HQ_Ha_transcript14259/f2p0/1892	(AT)7	14	1801	1814
transcript_HQ_Ha_transcript13292/f3p0/1958	(A)10	10	67	76
transcript_HQ_Ha_transcript13296/f3p0/1941	(CAT)5	15	1925	1939
transcript_HQ_Ha_transcript11563/f5p0/2106	(TAT)9	27	2063	2089
transcript_HQ_Ha_transcript14262/f6p0/1877	(ACC)5	15	13	27
transcript_HQ_Ha_transcript14264/f3p0/1865	(TAT)7	21	1775	1795
transcript_HQ_Ha_transcript14265/f19p0/1822	(TCT)5	15	1713	1727
transcript_HQ_Ha_transcript13299/f2p0/1941	(T)11	11	254	264
transcript_HQ_Ha_transcript13299/f2p0/1941	(T)11	11	1903	1913
transcript_HQ_Ha_transcript15465/f2p0/1776	(T)10cttctggagtagtattatgttgttgtcatactactttattattattgaactattactactactgttttttgttttttgtg(T)17attcggagaaaaaagttttttttgata(TTG)5	149	1529	1677
transcript_HQ_Ha_transcript11567/f3p0/2098	(TGG)5	15	2006	2020
transcript_HQ_Ha_transcript12500/f8p0/2018	(TAT)5	15	1992	2006
transcript_HQ_Ha_transcript15467/f2p0/1770	(AC)6	12	1159	1170
transcript_HQ_Ha_transcript10588/f4p0/2179	(A)10	10	2108	2117
transcript_HQ_Ha_transcript12505/f2p0/2012	(T)12	12	1981	1992
transcript_HQ_Ha_transcript11572/f2p0/2115	(ACA)5	15	1289	1303
transcript_HQ_Ha_transcript14271/f3p0/1878	(T)11	11	1215	1225
transcript_HQ_Ha_transcript11573/f4p0/2106	(T)10	10	1568	1577
transcript_HQ_Ha_transcript15474/f2p0/1784	(A)18	18	18	35
transcript_HQ_Ha_transcript15474/f2p0/1784	(CTG)5	15	1468	1482
transcript_HQ_Ha_transcript15474/f2p0/1784	(TG)6	12	1593	1604
transcript_HQ_Ha_transcript12509/f3p0/1990	(A)10	10	31	40
transcript_HQ_Ha_transcript12509/f3p0/1990	(T)11	11	1695	1705
transcript_HQ_Ha_transcript12509/f3p0/1990	(A)10	10	1965	1974
transcript_HQ_Ha_transcript11576/f2p0/2094	(GCC)5	15	30	44
transcript_HQ_Ha_transcript12512/f8p0/2010	(TAT)5	15	1715	1729
transcript_HQ_Ha_transcript12513/f2p0/2049	(TGT)5	15	1865	1879
transcript_HQ_Ha_transcript13310/f3p0/1953	(ATC)5	15	1720	1734
transcript_HQ_Ha_transcript12515/f7p0/2004	(CAC)6	18	21	38
transcript_HQ_Ha_transcript13312/f2p0/1939	(GC)6	12	1165	1176
transcript_HQ_Ha_transcript15485/f2p0/1771	(A)13	13	1742	1754
transcript_HQ_Ha_transcript14287/f6p0/1872	(G)10	10	1582	1591
transcript_HQ_Ha_transcript11586/f9p0/2149	(A)10	10	65	74
transcript_HQ_Ha_transcript11586/f9p0/2149	(TGC)5	15	256	270
transcript_HQ_Ha_transcript15487/f2p0/1774	(TTG)5atatgatgatgagtagttagggaggacatgctgcttttgctgacacttgctgcctttttttgtgtgtcagttaaca(AAG)9	118	471	588
transcript_HQ_Ha_transcript14289/f2p0/1870	(ATA)6	18	1723	1740
transcript_HQ_Ha_transcript15488/f154p0/1709	(T)11	11	1658	1668
transcript_HQ_Ha_transcript1549/f3p0/4219	(GC)6	12	3066	3077
transcript_HQ_Ha_transcript13313/f2p0/1949	(CAT)10	30	511	540
transcript_HQ_Ha_transcript13314/f3p0/1959	(TG)8	16	362	377
transcript_HQ_Ha_transcript13314/f3p0/1959	(T)11	11	985	995
transcript_HQ_Ha_transcript13317/f2p0/1947	(TAA)5	15	1837	1851
transcript_HQ_Ha_transcript14296/f2p0/1861	(GT)6	12	1768	1779
transcript_HQ_Ha_transcript13319/f5p0/1953	(T)19	19	1868	1886
transcript_HQ_Ha_transcript13320/f14p0/1827	(ATA)6	18	1792	1809
transcript_HQ_Ha_transcript12516/f2p0/2010	(T)11	11	482	492
transcript_HQ_Ha_transcript12516/f2p0/2010	(TAT)5	15	637	651
transcript_HQ_Ha_transcript13326/f4p0/1970	(G)12	12	122	133
transcript_HQ_Ha_transcript13326/f4p0/1970	(CAG)6	18	1305	1322
transcript_HQ_Ha_transcript14301/f2p0/1880	(GCA)6	18	136	153
transcript_HQ_Ha_transcript14304/f2p0/1826	(AT)7	14	23	36
transcript_HQ_Ha_transcript14304/f2p0/1826	(T)10	10	1816	1825
transcript_HQ_Ha_transcript13332/f2p0/1944	(T)10	10	1930	1939
transcript_HQ_Ha_transcript14306/f2p0/1871	(TTC)7	21	1622	1642
transcript_HQ_Ha_transcript14306/f2p0/1871	(T)21	21	1818	1838
transcript_HQ_Ha_transcript15507/f3p0/1760	(A)27	27	8	34
transcript_HQ_Ha_transcript15507/f3p0/1760	(CAG)5	15	1461	1475
transcript_HQ_Ha_transcript15507/f3p0/1760	(A)17	17	1658	1674
transcript_HQ_Ha_transcript14310/f2p0/1861	(A)11	11	1336	1346
transcript_HQ_Ha_transcript14310/f2p0/1861	(T)17	17	1634	1650
transcript_HQ_Ha_transcript12527/f3p0/2039	(TTG)5	15	1677	1691
transcript_HQ_Ha_transcript12527/f3p0/2039	(TG)9tagtgtctgtcttatactttgtccatgttttggaaagt(ATG)5	71	1827	1897
transcript_HQ_Ha_transcript15512/f2p0/1770	(T)11	11	1729	1739
transcript_HQ_Ha_transcript13335/f18p0/1955	(GCC)5	15	290	304
transcript_HQ_Ha_transcript14315/f13p0/1869	(A)11	11	1276	1286
transcript_HQ_Ha_transcript15517/f5p0/1769	(CGG)5	15	969	983
transcript_HQ_Ha_transcript15517/f5p0/1769	(GGC)5	15	1302	1316
transcript_HQ_Ha_transcript15517/f5p0/1769	(GTG)6	18	1499	1516
transcript_HQ_Ha_transcript14316/f5p0/1869	(CAA)6	18	1545	1562
transcript_HQ_Ha_transcript14316/f5p0/1869	(ATG)6	18	1694	1711
transcript_HQ_Ha_transcript14318/f2p0/1864	(CTG)5	15	1514	1528
transcript_HQ_Ha_transcript14318/f2p0/1864	(TG)6	12	1639	1650
transcript_HQ_Ha_transcript14318/f2p0/1864	(TTCC)7	28	1769	1796
transcript_HQ_Ha_transcript15519/f2p0/1779	(G)10	10	277	286
transcript_HQ_Ha_transcript12535/f4p0/2015	(C)12	12	1973	1984
transcript_HQ_Ha_transcript13341/f2p0/1959	(G)11	11	1695	1705
transcript_HQ_Ha_transcript14322/f2p0/1867	(C)10	10	1622	1631
transcript_HQ_Ha_transcript14328/f4p0/1856	(CAA)5	15	7	21
transcript_HQ_Ha_transcript14328/f4p0/1856	(T)23	23	1796	1818
transcript_HQ_Ha_transcript13343/f3p0/1945	(A)10	10	1199	1208
transcript_HQ_Ha_transcript14333/f2p0/1860	(GT)11	22	1634	1655
transcript_HQ_Ha_transcript1059/f2p0/4303	(CG)6	12	3116	3127
transcript_HQ_Ha_transcript11596/f3p0/2089	(CCG)6	18	838	855
transcript_HQ_Ha_transcript11596/f3p0/2089	(AAG)5	15	1294	1308
transcript_HQ_Ha_transcript11596/f3p0/2089	(CAG)6	18	1593	1610
transcript_HQ_Ha_transcript1434/f21p0/4315	(C)10	10	4047	4056
transcript_HQ_Ha_transcript1434/f21p0/4315	(TG)7	14	4232	4245
transcript_HQ_Ha_transcript10594/f4p0/2147	(T)11	11	2120	2130
transcript_HQ_Ha_transcript12546/f2p0/1999	(AT)12	24	660	683
transcript_HQ_Ha_transcript12546/f2p0/1999	(T)10attcacgccgggggtggggaatccctctgagatccatggctttttttttg(T)10	70	1163	1232
transcript_HQ_Ha_transcript14340/f6p0/1857	(CCT)5	15	282	296
transcript_HQ_Ha_transcript14340/f6p0/1857	(TTA)13	39	1561	1599
transcript_HQ_Ha_transcript14342/f4p0/1860	(GAA)8	24	1136	1159
transcript_HQ_Ha_transcript15535/f2p0/1760	(TTG)6	18	461	478
transcript_HQ_Ha_transcript14343/f3p0/1926	(G)10	10	1647	1656
transcript_HQ_Ha_transcript12548/f2p0/2011	(TGG)5	15	1759	1773
transcript_HQ_Ha_transcript15536/f3p0/1773	(TTG)5tc(T)13	30	1720	1749
transcript_HQ_Ha_transcript14344/f3p0/1838	(G)13agaacattcatagaagtaggggacgagtgag(T)10	54	1579	1632
transcript_HQ_Ha_transcript12549/f7p0/2051	(C)12	12	39	50
transcript_HQ_Ha_transcript15539/f2p0/1782	(TA)6	12	1710	1721
transcript_HQ_Ha_transcript14346/f4p0/1885	(A)12tcaagtggcgcacatttcgtttcagtgggcccatcttcaaagctata(T)11	70	150	219
transcript_HQ_Ha_transcript14346/f4p0/1885	(A)10gaaaacagtccgggcgcgtcgcgggggtgcccccaccacagatcctccaggaagtcggaaccagcgaggcgatcag(GGT)5	101	395	495
transcript_HQ_Ha_transcript14346/f4p0/1885	(G)10	10	1732	1741
transcript_HQ_Ha_transcript12551/f2p0/2064	(A)10	10	2007	2016
transcript_HQ_Ha_transcript13353/f3p0/2066	(T)10	10	1849	1858
transcript_HQ_Ha_transcript14349/f4p0/1872	(A)12	12	1828	1839
transcript_HQ_Ha_transcript15541/f2p0/1793	(C)17	17	156	172
transcript_HQ_Ha_transcript15542/f2p0/1776	(T)10	10	1723	1732
transcript_HQ_Ha_transcript15543/f2p0/1767	(A)15	15	1434	1448
transcript_HQ_Ha_transcript15544/f2p0/1784	(G)10	10	374	383
transcript_HQ_Ha_transcript15544/f2p0/1784	(A)11	11	1712	1722
transcript_HQ_Ha_transcript11604/f4p0/2069	(GA)6	12	268	279
transcript_HQ_Ha_transcript13359/f2p0/1970	(T)11	11	1644	1654
transcript_HQ_Ha_transcript13359/f2p0/1970	(A)10	10	1878	1887
transcript_HQ_Ha_transcript14352/f2p0/1887	(TTA)8t(A)24	49	1838	1886
transcript_HQ_Ha_transcript10601/f2p0/2236	(AC)9	18	7	24
transcript_HQ_Ha_transcript10601/f2p0/2236	(TATT)5	20	2212	2231
transcript_HQ_Ha_transcript12562/f2p0/2008	(GTA)5	15	1742	1756
transcript_HQ_Ha_transcript14354/f4p0/1876	(A)10	10	1566	1575
transcript_HQ_Ha_transcript14358/f7p0/1879	(GTG)5	15	1428	1442
transcript_HQ_Ha_transcript14358/f7p0/1879	(C)11ttgtcattcaccatgaatttatgtgctgcaagtagtttttactttttggttgtcatctgaagaggg(T)14aatgtttgcttttgctggcctctttttgcagataatctcgcaacaattaatcaccataaaaatc(T)11	166	1588	1753
transcript_HQ_Ha_transcript14359/f2p0/1869	(CGG)5	15	1403	1417
transcript_HQ_Ha_transcript15555/f6p0/1771	(T)14	14	1612	1625
transcript_HQ_Ha_transcript11608/f3p0/2120	(AGA)5	15	2012	2026
transcript_HQ_Ha_transcript15559/f2p0/1782	(G)10	10	1331	1340
transcript_HQ_Ha_transcript10610/f5p0/2194	(AGATT)9	45	9	53
transcript_HQ_Ha_transcript14367/f2p0/1892	(T)11	11	1859	1869
transcript_HQ_Ha_transcript10613/f2p0/2142	(AT)6	12	1511	1522
transcript_HQ_Ha_transcript13372/f2p0/1964	(GCC)5	15	279	293
transcript_HQ_Ha_transcript15565/f2p0/1762	(G)10	10	455	464
transcript_HQ_Ha_transcript10615/f4p0/2180	(AC)7	14	90	103
transcript_HQ_Ha_transcript13374/f2p0/1942	(GCC)5	15	1272	1286
transcript_HQ_Ha_transcript13374/f2p0/1942	(AAT)5	15	1925	1939
transcript_HQ_Ha_transcript15568/f4p0/1768	(CGG)5	15	732	746
transcript_HQ_Ha_transcript15568/f4p0/1768	(GAG)5	15	1602	1616
transcript_HQ_Ha_transcript10617/f3p0/2171	(GGT)5	15	8	22
transcript_HQ_Ha_transcript10617/f3p0/2171	(A)10	10	1928	1937
transcript_HQ_Ha_transcript14378/f12p0/1836	(A)11	11	1703	1713
transcript_HQ_Ha_transcript15572/f14p0/1719	(G)10	10	1506	1515
transcript_HQ_Ha_transcript10619/f4p0/2171	(A)17	17	1766	1782
transcript_HQ_Ha_transcript11612/f5p0/2094	(T)16	16	2054	2069
transcript_HQ_Ha_transcript14381/f2p0/1874	(A)11	11	37	47
transcript_HQ_Ha_transcript14382/f8p0/1829	(AAT)6	18	1810	1827
transcript_HQ_Ha_transcript14383/f20p0/1822	(TGT)5	15	1657	1671
transcript_HQ_Ha_transcript14385/f4p0/1896	(GGTGCT)5	30	64	93
transcript_HQ_Ha_transcript1558/f2p0/4218	(A)14	14	2751	2764
transcript_HQ_Ha_transcript13386/f2p0/1940	(T)10ctttattaatgtgaaaattaatgtgaaaaaaat(A)10	53	44	96
transcript_HQ_Ha_transcript13386/f2p0/1940	(A)10	10	1028	1037
transcript_HQ_Ha_transcript11618/f3p0/2096	(C)11	11	1196	1206
transcript_HQ_Ha_transcript11618/f3p0/2096	(G)11	11	1444	1454
transcript_HQ_Ha_transcript11618/f3p0/2096	(A)10	10	2075	2084
transcript_HQ_Ha_transcript15582/f3p0/1759	(GGC)5	15	705	719
transcript_HQ_Ha_transcript15582/f3p0/1759	(AAG)5	15	990	1004
transcript_HQ_Ha_transcript15582/f3p0/1759	(GCA)5	15	1285	1299
transcript_HQ_Ha_transcript12577/f4p0/2052	(CTG)5	15	1075	1089
transcript_HQ_Ha_transcript15583/f2p0/1774	(C)17	17	529	545
transcript_HQ_Ha_transcript15583/f2p0/1774	(TAC)5actactacatcaatgattgtgatcaataaataataatgatattattatcatgatgaagcatcatggtggc(A)12	97	1670	1766
transcript_HQ_Ha_transcript14390/f3p0/1893	(ATG)5	15	37	51
transcript_HQ_Ha_transcript14390/f3p0/1893	(GGC)5	15	1100	1114
transcript_HQ_Ha_transcript14390/f3p0/1893	(G)10aggcaagaagtaacagctaagaagggtaatattatgtcttctcattcgccactttctttaa(CAT)5	86	1675	1760
transcript_HQ_Ha_transcript14393/f2p0/1857	(T)10	10	1587	1596
transcript_HQ_Ha_transcript14395/f3p0/1738	(A)11	11	1276	1286
transcript_HQ_Ha_transcript11623/f2p0/2093	(ATG)6atagaggatataatagtaatgaatataataaaaataataatggctgtggtggtgaagtatta(TAAT)6	104	1942	2045
transcript_HQ_Ha_transcript15587/f4p0/1763	(GAT)6	18	1062	1079
transcript_HQ_Ha_transcript11625/f4p0/2048	(AGA)6	18	1757	1774
transcript_HQ_Ha_transcript11625/f4p0/2048	(A)10	10	1971	1980
transcript_HQ_Ha_transcript12582/f32p0/1996	(T)11	11	1921	1931
transcript_HQ_Ha_transcript13396/f4p0/1937	(A)11	11	1680	1690
transcript_HQ_Ha_transcript11630/f4p0/2099	(AAG)11	33	1998	2030
transcript_HQ_Ha_transcript13398/f4p0/1936	(CA)6	12	82	93
transcript_HQ_Ha_transcript13399/f6p0/1944	(G)10	10	1466	1475
transcript_HQ_Ha_transcript11632/f2p0/2072	(GCC)5	15	348	362
transcript_HQ_Ha_transcript11632/f2p0/2072	(ACC)5	15	2002	2016
transcript_HQ_Ha_transcript10629/f2p0/2171	(TA)6	12	2058	2069
transcript_HQ_Ha_transcript10639/f20p0/2161	(T)10	10	1762	1771
transcript_HQ_Ha_transcript1064/f2p0/4767	(GAA)6	18	3662	3679
transcript_HQ_Ha_transcript1064/f2p0/4767	(C)11	11	4634	4644
transcript_HQ_Ha_transcript11639/f18p0/2062	(T)10	10	2009	2018
transcript_HQ_Ha_transcript13415/f3p0/1970	(CAC)6	18	1866	1883
transcript_HQ_Ha_transcript10642/f3p0/2191	(ACC)5	15	5	19
transcript_HQ_Ha_transcript11643/f2p0/2087	(T)12	12	1843	1854
transcript_HQ_Ha_transcript14422/f2p0/1895	(A)15ggggaaagaaagaaaaatgcaaatgacatgagcagaggtagcatcatagcctagctgaactattttctccactttgtgcttatacgtagac(A)14	120	1372	1491
transcript_HQ_Ha_transcript14422/f2p0/1895	(T)13	13	1723	1735
transcript_HQ_Ha_transcript13426/f6p0/1959	(T)11	11	1523	1533
transcript_HQ_Ha_transcript13429/f9p0/1952	(GAC)5	15	287	301
transcript_HQ_Ha_transcript15620/f2p0/1766	(AG)13	26	1108	1133
transcript_HQ_Ha_transcript11651/f4p0/2189	(CGA)5	15	366	380
transcript_HQ_Ha_transcript11651/f4p0/2189	(TTG)5	15	1845	1859
transcript_HQ_Ha_transcript13430/f4p0/1976	(T)11	11	1572	1582
transcript_HQ_Ha_transcript13430/f4p0/1976	(TTG)5	15	1867	1881
transcript_HQ_Ha_transcript15622/f2p0/1774	(A)10	10	875	884
transcript_HQ_Ha_transcript11656/f3p0/2073	(TTC)5	15	615	629
transcript_HQ_Ha_transcript12591/f2p0/1999	(TTG)5tctacgtgtaagcacaaggtggagaaaatagttcaggtaggctattgctatctctgctcatgtcattttcatttttctttcctttttctttct(TTTC)5	128	1163	1290
transcript_HQ_Ha_transcript12591/f2p0/1999	(TA)9(ATG)5*	32	1829	1860
transcript_HQ_Ha_transcript12598/f2p0/2007	(T)10	10	1943	1952
transcript_HQ_Ha_transcript14425/f2p0/1883	(ATC)5	15	949	963
transcript_HQ_Ha_transcript14425/f2p0/1883	(TTA)5	15	1110	1124
transcript_HQ_Ha_transcript14425/f2p0/1883	(T)10	10	1361	1370
transcript_HQ_Ha_transcript13439/f10p0/1956	(A)10	10	1609	1618
transcript_HQ_Ha_transcript14428/f2p0/1812	(G)22	22	66	87
transcript_HQ_Ha_transcript14429/f3p0/1848	(GGC)5	15	820	834
transcript_HQ_Ha_transcript15628/f2p0/1775	(A)10	10	1466	1475
transcript_HQ_Ha_transcript10659/f2p0/2165	(ATC)7	21	536	556
transcript_HQ_Ha_transcript10659/f2p0/2165	(T)15	15	1575	1589
transcript_HQ_Ha_transcript11657/f2p0/1974	(T)14	14	329	342
transcript_HQ_Ha_transcript10660/f3p0/2165	(T)18	18	972	989
transcript_HQ_Ha_transcript10660/f3p0/2165	(AC)7	14	1174	1187
transcript_HQ_Ha_transcript11658/f5p0/2107	(G)14	14	1784	1797
transcript_HQ_Ha_transcript15634/f3p0/1757	(A)10cagaagaagcaagaggaagaagatgatgacgacgatgatgattcacaagctgctgattttgctacattatttggagg(TGA)5	102	1404	1505
transcript_HQ_Ha_transcript15634/f3p0/1757	(AT)9	18	1727	1744
transcript_HQ_Ha_transcript10662/f2p0/2207	(CCT)5ccccgctgaaggacggcgtccattcccccggggcgccgccgcgaagcactggcggcggcggcctttcaaacaaacaaaagaaaggacgaaaggc(A)10	119	1647	1765
transcript_HQ_Ha_transcript10663/f3p0/2177	(GGC)5	15	1735	1749
transcript_HQ_Ha_transcript14437/f5p0/1817	(A)10	10	535	544
transcript_HQ_Ha_transcript15637/f2p0/1768	(AAT)5	15	1715	1729
transcript_HQ_Ha_transcript1166/f2p0/4682	(GC)6	12	1642	1653
transcript_HQ_Ha_transcript1345/f3p0/4423	(CGG)6	18	2193	2210
transcript_HQ_Ha_transcript13450/f2p0/1989	(ATA)5	15	1933	1947
transcript_HQ_Ha_transcript10667/f5p0/2192	(G)14	14	1477	1490
transcript_HQ_Ha_transcript10667/f5p0/2192	(T)10	10	2061	2070
transcript_HQ_Ha_transcript15640/f5p0/1747	(GT)6	12	1650	1661
transcript_HQ_Ha_transcript11664/f8p0/2076	(T)11	11	2013	2023
transcript_HQ_Ha_transcript10669/f2p0/2161	(TC)16	32	1108	1139
transcript_HQ_Ha_transcript10669/f2p0/2161	(C)11	11	1354	1364
transcript_HQ_Ha_transcript14443/f3p0/1871	(ATA)5	15	1847	1861
transcript_HQ_Ha_transcript13452/f2p0/1941	(A)13gaacagtgagactgcaccttttatttaagggggacaggaacacaa(C)15	73	1006	1078
transcript_HQ_Ha_transcript1067/f8p0/4779	(A)11	11	167	177
transcript_HQ_Ha_transcript14447/f2p0/1867	(AT)7	14	1829	1842
transcript_HQ_Ha_transcript15646/f2p0/1753	(ATG)6	18	995	1012
transcript_HQ_Ha_transcript1167/f2p0/4662	(AAG)9	27	4150	4176
transcript_HQ_Ha_transcript12608/f2p0/2014	(A)10tgttcaaccagactttgcatgtaaatttgatctgt(A)10	55	1865	1919
transcript_HQ_Ha_transcript10674/f2p0/2170	(A)10	10	1717	1726
transcript_HQ_Ha_transcript10674/f2p0/2170	(G)10	10	1921	1930
transcript_HQ_Ha_transcript13458/f4p0/1975	(G)10	10	1567	1576
transcript_HQ_Ha_transcript11672/f3p0/2080	(TAA)5	15	2060	2074
transcript_HQ_Ha_transcript12611/f3p0/2026	(CAG)5	15	647	661
transcript_HQ_Ha_transcript12611/f3p0/2026	(TAT)6	18	1936	1953
transcript_HQ_Ha_transcript13461/f2p0/1963	(CTT)5	15	902	916
transcript_HQ_Ha_transcript11676/f16p0/2033	(C)17	17	1365	1381
transcript_HQ_Ha_transcript11676/f16p0/2033	(T)10	10	1854	1863
transcript_HQ_Ha_transcript11676/f16p0/2033	(T)10(TA)6*	21	1977	1997
transcript_HQ_Ha_transcript15658/f3p0/1815	(TTA)5	15	1688	1702
transcript_HQ_Ha_transcript12616/f2p0/2009	(G)13	13	1647	1659
transcript_HQ_Ha_transcript15663/f4p0/1767	(ACC)5	15	188	202
transcript_HQ_Ha_transcript10688/f4p0/2180	(G)10(GAT)6*	27	1891	1917
transcript_HQ_Ha_transcript15668/f2p0/1766	(CCA)11	33	5	37
transcript_HQ_Ha_transcript13466/f11p0/1931	(T)10	10	1820	1829
transcript_HQ_Ha_transcript11697/f7p0/2081	(CCA)5	15	1518	1532
transcript_HQ_Ha_transcript11698/f2p0/2110	(ATG)5gttttagtttatttcaagttcaccacttgttggatattattaaatgctgttaaatatttcggtatttccattaa(T)12ggaaactttagccataggttgtttagttgtaataaaaacacgtgtgtgttgttttttatttttagaagaagtcgagcataacagcatcgccgtaccac(T)17	216	1048	1263
transcript_HQ_Ha_transcript14448/f2p0/1861	(T)11	11	1575	1585
transcript_HQ_Ha_transcript12625/f2p0/2015	(ATG)6	18	745	762
transcript_HQ_Ha_transcript12625/f2p0/2015	(T)10cttcatttctttcc(T)10	34	1733	1766
transcript_HQ_Ha_transcript10691/f2p0/2170	(GAA)5	15	954	968
transcript_HQ_Ha_transcript14455/f2p0/1867	(ATG)5	15	1528	1542
transcript_HQ_Ha_transcript14457/f5p0/1887	(A)16ctgtgccccagccggagaccgagacgcctgcaaaagttttttgacatgcctggtctttcgcca(T)14	93	1721	1813
transcript_HQ_Ha_transcript14458/f4p0/1815	(AAG)5	15	1395	1409
transcript_HQ_Ha_transcript13481/f2p0/1922	(ATG)6	18	1869	1886
transcript_HQ_Ha_transcript10696/f2p0/2185	(A)11	11	1834	1844
transcript_HQ_Ha_transcript10698/f2p0/2171	(G)14	14	2023	2036
transcript_HQ_Ha_transcript13484/f3p0/1934	(TGG)5	15	1728	1742
transcript_HQ_Ha_transcript14461/f2p0/1878	(AG)10	20	1832	1851
transcript_HQ_Ha_transcript11710/f2p0/2087	(A)10	10	174	183
transcript_HQ_Ha_transcript11710/f2p0/2087	(CTG)5	15	676	690
transcript_HQ_Ha_transcript11710/f2p0/2087	(CAC)6	18	1820	1837
transcript_HQ_Ha_transcript13486/f2p0/1960	(AGC)5aggggccgcaggagcagacgcagcaggcattggggcgccgcccatgcgctgcgtctgctcctgcggccc(CTG)5	99	1	99
transcript_HQ_Ha_transcript13486/f2p0/1960	(CTG)5	15	532	546
transcript_HQ_Ha_transcript11713/f2p0/2089	(GAA)6	18	921	938
transcript_HQ_Ha_transcript11713/f2p0/2089	(C)11	11	1893	1903
transcript_HQ_Ha_transcript14467/f2p0/1860	(A)13	13	1353	1365
transcript_HQ_Ha_transcript12637/f2p0/1990	(T)12	12	749	760
transcript_HQ_Ha_transcript1172/f2p0/4620	(GAT)6tatcggagggacg(GCA)5	46	727	772
transcript_HQ_Ha_transcript10707/f2p0/2104	(AC)6	12	322	333
transcript_HQ_Ha_transcript10708/f2p0/2185	(TAT)7	21	2150	2170
transcript_HQ_Ha_transcript1071/f5p0/4770	(C)11	11	991	1001
transcript_HQ_Ha_transcript15693/f3p0/1628	(AAT)6	18	1593	1610
transcript_HQ_Ha_transcript15696/f5p0/1771	(AAG)5	15	1430	1444
transcript_HQ_Ha_transcript10713/f3p0/2160	(G)15	15	469	483
transcript_HQ_Ha_transcript10713/f3p0/2160	(TCC)5	15	1410	1424
transcript_HQ_Ha_transcript12651/f3p0/2058	(T)10ctcttccaacaatgtgttttcggtgg(T)17	53	1950	2002
transcript_HQ_Ha_transcript15697/f3p0/1783	(A)10	10	1572	1581
transcript_HQ_Ha_transcript14472/f2p0/1858	(GCA)5	15	9	23
transcript_HQ_Ha_transcript14472/f2p0/1858	(TTC)5	15	1724	1738
transcript_HQ_Ha_transcript15701/f3p0/1704	(A)10	10	13	22
transcript_HQ_Ha_transcript14477/f2p0/1847	(TCT)6	18	1811	1828
transcript_HQ_Ha_transcript15704/f2p0/1751	(TGC)5tggtt(GTG)5	35	1333	1367
transcript_HQ_Ha_transcript15704/f2p0/1751	(CTA)5	15	1639	1653
transcript_HQ_Ha_transcript12664/f2p0/2044	(G)10	10	770	779
transcript_HQ_Ha_transcript12664/f2p0/2044	(GTG)7	21	1595	1615
transcript_HQ_Ha_transcript12664/f2p0/2044	(AGC)5	15	1930	1944
transcript_HQ_Ha_transcript13494/f3p0/1965	(A)11	11	1717	1727
transcript_HQ_Ha_transcript12665/f3p0/2001	(A)12	12	13	24
transcript_HQ_Ha_transcript12666/f7p0/1974	(TC)9	18	1238	1255
transcript_HQ_Ha_transcript12668/f2p0/2038	(ATG)7	21	1994	2014
transcript_HQ_Ha_transcript10717/f2p0/2166	(ACA)5	15	1068	1082
transcript_HQ_Ha_transcript10717/f2p0/2166	(ACA)5	15	1425	1439
transcript_HQ_Ha_transcript10717/f2p0/2166	(ACA)5	15	1774	1788
transcript_HQ_Ha_transcript12670/f12p0/2001	(T)10	10	1918	1927
transcript_HQ_Ha_transcript12671/f3p0/2026	(A)10	10	1928	1937
transcript_HQ_Ha_transcript10719/f2p0/2163	(T)11	11	160	170
transcript_HQ_Ha_transcript10719/f2p0/2163	(A)19	19	1901	1919
transcript_HQ_Ha_transcript10719/f2p0/2163	(T)12	12	2098	2109
transcript_HQ_Ha_transcript10720/f2p0/2173	(C)10	10	1496	1505
transcript_HQ_Ha_transcript11742/f3p0/2070	(TTG)5	15	1188	1202
transcript_HQ_Ha_transcript10722/f2p0/2198	(T)11gtgatcgatcctccatggcagcagcagtgaacgacgaaacacgacgaggctgctgaagtatagtttctttttct(TCA)5	100	1988	2087
transcript_HQ_Ha_transcript12676/f2p0/2006	(CGG)6	18	9	26
transcript_HQ_Ha_transcript12676/f2p0/2006	(C)13	13	1731	1743
transcript_HQ_Ha_transcript11746/f2p0/2101	(G)10	10	1872	1881
transcript_HQ_Ha_transcript10725/f7p0/2155	(GCG)5	15	571	585
transcript_HQ_Ha_transcript10725/f7p0/2155	(GAG)7	21	2020	2040
transcript_HQ_Ha_transcript12678/f5p0/2009	(GCA)6	18	316	333
transcript_HQ_Ha_transcript11748/f2p0/2100	(T)10	10	1878	1887
transcript_HQ_Ha_transcript11748/f2p0/2100	(ATA)5	15	2052	2066
transcript_HQ_Ha_transcript11750/f2p0/2040	(CTG)5	15	1113	1127
transcript_HQ_Ha_transcript10727/f2p0/2134	(TGA)7	21	307	327
transcript_HQ_Ha_transcript11757/f3p0/2086	(G)10	10	1462	1471
transcript_HQ_Ha_transcript14499/f2p0/1897	(T)10	10	1809	1818
transcript_HQ_Ha_transcript10729/f5p0/2163	(A)11	11	10	20
transcript_HQ_Ha_transcript15723/f2p0/1749	(AACC)5	20	125	144
transcript_HQ_Ha_transcript10730/f2p0/2208	(T)13	13	1951	1963
transcript_HQ_Ha_transcript11762/f2p0/2080	(T)11	11	25	35
transcript_HQ_Ha_transcript11762/f2p0/2080	(AGG)5	15	1651	1665
transcript_HQ_Ha_transcript11762/f2p0/2080	(T)13	13	1975	1987
transcript_HQ_Ha_transcript15729/f4p0/1748	(C)19	19	1455	1473
transcript_HQ_Ha_transcript11767/f9p0/2085	(T)10	10	1785	1794
transcript_HQ_Ha_transcript14506/f2p0/1895	(T)10gtgtggtcccagaggaggaagaaggtcgtctgctcctgagcagagaagca(T)11	71	1600	1670
transcript_HQ_Ha_transcript1350/f2p0/4401	(CA)8	16	2269	2284
transcript_HQ_Ha_transcript12697/f2p0/2017	(A)15	15	105	119
transcript_HQ_Ha_transcript12697/f2p0/2017	(T)15agatcacacctgaaataatttttcatgatgaacgtgtaactttccacatttatcctcagcagagttttttatctttttatcacacatatttt(TG)7	121	1839	1959
transcript_HQ_Ha_transcript14508/f3p0/1844	(AGA)5	15	1525	1539
transcript_HQ_Ha_transcript10734/f2p0/2186	(CAG)6caacaccaccac(CAG)15	75	2066	2140
transcript_HQ_Ha_transcript13501/f4p0/1940	(T)21	21	1627	1647
transcript_HQ_Ha_transcript10738/f2p0/2151	(TGA)5aaatagcgtccatagaagcag(A)10	46	1125	1170
transcript_HQ_Ha_transcript10738/f2p0/2151	(A)12	12	1926	1937
transcript_HQ_Ha_transcript13505/f2p0/1931	(CTT)5	15	1724	1738
transcript_HQ_Ha_transcript15738/f2p0/1763	(AGA)5	15	1130	1144
transcript_HQ_Ha_transcript13508/f9p0/1935	(G)13agtattgtcattctccctgtctatgaccgtggtggtggtgctgtgcagcggcagctgggggagcaacaccaccagcggtggctgctcatcattgt(GTG)5	123	1685	1807
transcript_HQ_Ha_transcript11775/f3p0/2068	(AGC)6	18	1816	1833
transcript_HQ_Ha_transcript13510/f2p0/1936	(AGA)5	15	1502	1516
transcript_HQ_Ha_transcript13511/f2p0/1934	(T)13	13	294	306
transcript_HQ_Ha_transcript13511/f2p0/1934	(ATA)6	18	1789	1806
transcript_HQ_Ha_transcript10744/f2p0/2161	(CTG)6	18	1230	1247
transcript_HQ_Ha_transcript16330/f9p0/1708	(GT)7	14	1487	1500
transcript_HQ_Ha_transcript16330/f9p0/1708	(A)11	11	1622	1632
transcript_HQ_Ha_transcript16333/f2p0/1702	(T)10(G)12	22	819	840
transcript_HQ_Ha_transcript10746/f4p0/2171	(CAG)5	15	1443	1457
transcript_HQ_Ha_transcript11784/f2p0/2095	(CA)6	12	1267	1278
transcript_HQ_Ha_transcript16339/f2p0/1696	(G)11cggtgatggtaaaaaaactatggagggctgcgcaga(G)11catagaagttggctgtcagaaatgccatatcttgta(T)24	118	1558	1675
transcript_HQ_Ha_transcript12704/f2p0/2006	(G)11	11	1705	1715
transcript_HQ_Ha_transcript10747/f2p0/2163	(ATC)6	18	1534	1551
transcript_HQ_Ha_transcript15746/f2p0/1626	(AGT)9	27	1303	1329
transcript_HQ_Ha_transcript12707/f3p0/1993	(TA)6	12	1938	1949
transcript_HQ_Ha_transcript10750/f2p0/2160	(GGT)6	18	1839	1856
transcript_HQ_Ha_transcript11793/f3p0/2115	(GAA)8	24	1864	1887
transcript_HQ_Ha_transcript10755/f8p0/2164	(GGC)5	15	1637	1651
transcript_HQ_Ha_transcript10755/f8p0/2164	(TGC)6	18	2041	2058
transcript_HQ_Ha_transcript10757/f3p0/2151	(GGC)5	15	1739	1753
transcript_HQ_Ha_transcript10757/f3p0/2151	(TG)10tttttttttaccatttatattttttttcacaaatgatgccgctgttc(T)16	83	2037	2119
transcript_HQ_Ha_transcript11799/f5p0/2080	(C)14	14	280	293
transcript_HQ_Ha_transcript10760/f2p0/2202	(C)39	39	554	592
transcript_HQ_Ha_transcript13537/f12p0/1952	(GCG)5	15	1197	1211
transcript_HQ_Ha_transcript17255/f14p0/1622	(A)18	18	1492	1509
transcript_HQ_Ha_transcript10762/f3p0/2164	(G)11	11	1300	1310
transcript_HQ_Ha_transcript15755/f2p0/1749	(G)10	10	1385	1394
transcript_HQ_Ha_transcript15755/f2p0/1749	(GGT)5	15	1577	1591
transcript_HQ_Ha_transcript10764/f4p0/2218	(G)11	11	168	178
transcript_HQ_Ha_transcript16365/f4p0/1670	(GAG)5	15	362	376
transcript_HQ_Ha_transcript16365/f4p0/1670	(GC)6	12	1157	1168
transcript_HQ_Ha_transcript17260/f4p0/1621	(G)12	12	1373	1384
transcript_HQ_Ha_transcript15759/f12p0/1758	(GCA)7gaggcagcagcttgaggagcagtaccggatgttccaactgcagcagcaccagcagcaa(CAG)5	94	1255	1348
transcript_HQ_Ha_transcript15760/f3p0/1764	(GCC)7	21	1443	1463
transcript_HQ_Ha_transcript1727/f3p0/4097	(T)10	10	3774	3783
transcript_HQ_Ha_transcript1727/f3p0/4097	(CT)7	14	3936	3949
transcript_HQ_Ha_transcript1637/f3p0/4203	(GC)6	12	3065	3076
transcript_HQ_Ha_transcript13550/f2p0/1943	(ATG)8	24	1514	1537
transcript_HQ_Ha_transcript18151/f2p0/1534	(A)12	12	513	524
transcript_HQ_Ha_transcript13552/f2p0/1937	(T)10	10	1847	1856
transcript_HQ_Ha_transcript15767/f6p0/1760	(GGC)5	15	22	36
transcript_HQ_Ha_transcript15767/f6p0/1760	(G)12	12	1421	1432
transcript_HQ_Ha_transcript15767/f6p0/1760	(T)18	18	1610	1627
transcript_HQ_Ha_transcript13553/f4p0/1933	(A)10	10	1564	1573
transcript_HQ_Ha_transcript18153/f3p0/1531	(TAT)6	18	1087	1104
transcript_HQ_Ha_transcript18153/f3p0/1531	(AT)9(ATG)5*	31	1377	1407
transcript_HQ_Ha_transcript18154/f2p0/1537	(T)10	10	1148	1157
transcript_HQ_Ha_transcript18154/f2p0/1537	(A)13	13	1453	1465
transcript_HQ_Ha_transcript18155/f2p0/1532	(AGC)6	18	1364	1381
transcript_HQ_Ha_transcript10771/f2p0/2187	(T)10caatgatcatatgta(ATG)8	49	842	890
transcript_HQ_Ha_transcript10771/f2p0/2187	(TCT)10tggttgtggctgctgcttctgctgtaaaa(AAG)5	74	1366	1439
transcript_HQ_Ha_transcript10771/f2p0/2187	(T)12	12	1719	1730
transcript_HQ_Ha_transcript17276/f2p0/1645	(GCA)5gaggcagcagcttgaggagcagtaccggatgttccaactgcaacagcac(CAG)8	88	1127	1214
transcript_HQ_Ha_transcript16379/f2p0/1741	(AAT)5	15	1716	1730
transcript_HQ_Ha_transcript10772/f14p0/2156	(GCA)5	15	2057	2071
transcript_HQ_Ha_transcript13559/f2p0/1978	(C)14	14	1918	1931
transcript_HQ_Ha_transcript16382/f5p0/1712	(T)14	14	478	491
transcript_HQ_Ha_transcript15777/f70p0/1726	(A)10	10	111	120
transcript_HQ_Ha_transcript17280/f4p0/1677	(C)10	10	1501	1510
transcript_HQ_Ha_transcript16384/f4p0/1729	(C)11	11	63	73
transcript_HQ_Ha_transcript16384/f4p0/1729	(TGC)5	15	1544	1558
transcript_HQ_Ha_transcript18163/f4p0/1547	(A)11	11	1391	1401
transcript_HQ_Ha_transcript18165/f2p0/1556	(CAG)5	15	748	762
transcript_HQ_Ha_transcript17284/f3p0/1621	(A)13	13	1077	1089
transcript_HQ_Ha_transcript18169/f27p0/1538	(A)11gaagaacaacaaacaaccggttag(T)10	45	1096	1140
transcript_HQ_Ha_transcript18169/f27p0/1538	(A)10	10	1520	1529
transcript_HQ_Ha_transcript10783/f4p0/2129	(T)13	13	638	650
transcript_HQ_Ha_transcript10783/f4p0/2129	(T)16	16	910	925
transcript_HQ_Ha_transcript17286/f2p0/1673	(A)11	11	90	100
transcript_HQ_Ha_transcript17286/f2p0/1673	(AAG)6	18	1088	1105
transcript_HQ_Ha_transcript10784/f3p0/2178	(C)17	17	811	827
transcript_HQ_Ha_transcript17287/f8p0/1622	(AAG)5	15	1323	1337
transcript_HQ_Ha_transcript15787/f2p0/1752	(CAG)6	18	1557	1574
transcript_HQ_Ha_transcript17291/f3p0/1627	(A)11	11	1208	1218
transcript_HQ_Ha_transcript1579/f5p0/4220	(A)15	15	262	276
transcript_HQ_Ha_transcript1579/f5p0/4220	(A)10	10	2973	2982
transcript_HQ_Ha_transcript18182/f2p0/1533	(C)16	16	1512	1527
transcript_HQ_Ha_transcript17292/f2p0/1694	(A)15g(T)60cttcta(T)14	96	1337	1432
transcript_HQ_Ha_transcript17295/f2p0/1621	(G)14	14	1525	1538
transcript_HQ_Ha_transcript18187/f2p0/1558	(C)10	10	1000	1009
transcript_HQ_Ha_transcript17297/f3p0/1592	(CT)10	20	1573	1592
transcript_HQ_Ha_transcript10786/f7p0/2166	(A)17	17	1920	1936
transcript_HQ_Ha_transcript16390/f2p0/1703	(C)13	13	1030	1042
transcript_HQ_Ha_transcript173/f2p0/7580	(G)10	10	2364	2373
transcript_HQ_Ha_transcript173/f2p0/7580	(AGG)7	21	7191	7211
transcript_HQ_Ha_transcript18190/f2p0/1509	(AGT)5	15	1272	1286
transcript_HQ_Ha_transcript16397/f3p0/1703	(GGC)6	18	1196	1213
transcript_HQ_Ha_transcript16397/f3p0/1703	(ATT)5	15	1600	1614
transcript_HQ_Ha_transcript16398/f3p0/1709	(GCA)5	15	1090	1104
transcript_HQ_Ha_transcript18196/f2p0/1553	(T)11	11	1425	1435
transcript_HQ_Ha_transcript18199/f9p0/1558	(AAG)5	15	755	769
transcript_HQ_Ha_transcript18199/f9p0/1558	(CAG)6	18	1054	1071
transcript_HQ_Ha_transcript10794/f2p0/2161	(GAG)5	15	1930	1944
transcript_HQ_Ha_transcript1356/f3p0/4444	(AT)14	28	1486	1513
transcript_HQ_Ha_transcript1356/f3p0/4444	(CTC)6	18	3122	3139
transcript_HQ_Ha_transcript1356/f3p0/4444	(TGC)5	15	3468	3482
transcript_HQ_Ha_transcript15793/f2p0/1743	(C)10	10	867	876
transcript_HQ_Ha_transcript15793/f2p0/1743	(T)10	10	1124	1133
transcript_HQ_Ha_transcript15794/f141p0/1653	(CAC)5(CGA)5cggctaggaggagctcat(GAC)5	63	803	865
transcript_HQ_Ha_transcript1731/f2p0/4072	(GCC)7	21	1488	1508
transcript_HQ_Ha_transcript1731/f2p0/4072	(T)10	10	2287	2296
transcript_HQ_Ha_transcript1731/f2p0/4072	(AAAC)5	20	3908	3927
transcript_HQ_Ha_transcript17312/f5p0/1624	(T)10	10	1538	1547
transcript_HQ_Ha_transcript18204/f2p0/1531	(G)16	16	51	66
transcript_HQ_Ha_transcript17317/f2p0/1628	(GCT)5	15	669	683
transcript_HQ_Ha_transcript10806/f2p0/2154	(GCC)6	18	77	94
transcript_HQ_Ha_transcript13569/f2p0/1925	(G)13	13	1703	1715
transcript_HQ_Ha_transcript10807/f3p0/2167	(T)10	10	182	191
transcript_HQ_Ha_transcript17320/f2p0/1623	(T)10	10	484	493
transcript_HQ_Ha_transcript10808/f2p0/2174	(C)11	11	866	876
transcript_HQ_Ha_transcript17322/f2p0/1624	(G)16	16	1322	1337
transcript_HQ_Ha_transcript13575/f2p0/1941	(T)13	13	1891	1903
transcript_HQ_Ha_transcript164/f2p0/7695	(T)10	10	7665	7674
transcript_HQ_Ha_transcript16404/f2p0/1761	(TA)10	20	5	24
transcript_HQ_Ha_transcript13580/f5p0/1933	(T)10	10	1540	1549
transcript_HQ_Ha_transcript18211/f4p0/1534	(ACC)5	15	5	19
transcript_HQ_Ha_transcript18211/f4p0/1534	(A)13	13	1340	1352
transcript_HQ_Ha_transcript13586/f2p0/1881	(GAC)5	15	539	553
transcript_HQ_Ha_transcript16405/f2p0/1705	(A)16	16	1533	1548
transcript_HQ_Ha_transcript13587/f2p0/1933	(TTTTC)5	25	1712	1736
transcript_HQ_Ha_transcript13587/f2p0/1933	(TAT)5	15	1889	1903
transcript_HQ_Ha_transcript15826/f3p0/1739	(A)10	10	279	288
transcript_HQ_Ha_transcript13588/f2p0/1938	(CGC)5	15	1303	1317
transcript_HQ_Ha_transcript13588/f2p0/1938	(GTT)5	15	1759	1773
transcript_HQ_Ha_transcript17340/f4p0/1620	(ATT)5	15	1570	1584
transcript_HQ_Ha_transcript15829/f3p0/1743	(T)10	10	101	110
transcript_HQ_Ha_transcript10826/f3p0/2150	(GCA)6	18	1959	1976
transcript_HQ_Ha_transcript13590/f3p0/1941	(A)10(AC)8*	25	1640	1664
transcript_HQ_Ha_transcript16410/f2p0/1709	(G)10cagggggcgaggggcggcgcacggcctgctgctggctttccttctcttcttcctctcctctcgagcccatagagaggt(G)10	98	1372	1469
transcript_HQ_Ha_transcript17343/f2p0/1630	(C)15	15	1554	1568
transcript_HQ_Ha_transcript18227/f2p0/1552	(GCG)6ccgccgcccgccttccttccaa(C)16	56	1272	1327
transcript_HQ_Ha_transcript16415/f2p0/1697	(T)11	11	1684	1694
transcript_HQ_Ha_transcript10833/f3p0/2182	(TA)7	14	2133	2146
transcript_HQ_Ha_transcript18232/f2p0/1564	(TA)21	42	1511	1552
transcript_HQ_Ha_transcript13598/f2p0/1904	(A)11	11	16	26
transcript_HQ_Ha_transcript13598/f2p0/1904	(C)13	13	244	256
transcript_HQ_Ha_transcript13598/f2p0/1904	(T)10	10	1782	1791
transcript_HQ_Ha_transcript15840/f5p0/1740	(AAT)5	15	1575	1589
transcript_HQ_Ha_transcript18238/f2p0/1537	(T)15	15	1474	1488
transcript_HQ_Ha_transcript17354/f3p0/1589	(A)11	11	173	183
transcript_HQ_Ha_transcript18241/f3p0/1527	(TAT)5	15	1335	1349
transcript_HQ_Ha_transcript17356/f2p0/1631	(CGG)6	18	571	588
transcript_HQ_Ha_transcript18243/f2p0/1527	(GT)7	14	1308	1321
transcript_HQ_Ha_transcript18243/f2p0/1527	(A)10	10	1443	1452
transcript_HQ_Ha_transcript10840/f3p0/2155	(G)10	10	2077	2086
transcript_HQ_Ha_transcript17358/f2p0/1592	(TA)6	12	1507	1518
transcript_HQ_Ha_transcript1585/f10p0/4080	(C)12aaaa(AAAG)5	36	3678	3713
transcript_HQ_Ha_transcript15853/f2p0/1776	(AGT)5	15	1545	1559
transcript_HQ_Ha_transcript15853/f2p0/1776	(ATG)5	15	1751	1765
transcript_HQ_Ha_transcript13608/f2p0/1921	(G)10	10	1298	1307
transcript_HQ_Ha_transcript13608/f2p0/1921	(C)12	12	1569	1580
transcript_HQ_Ha_transcript15855/f3p0/1738	(A)12	12	233	244
transcript_HQ_Ha_transcript15856/f2p0/1755	(ATG)6	18	1108	1125
transcript_HQ_Ha_transcript13612/f3p0/1915	(AT)6	12	73	84
transcript_HQ_Ha_transcript13612/f3p0/1915	(A)11	11	1556	1566
transcript_HQ_Ha_transcript16436/f4p0/1689	(CAT)6	18	629	646
transcript_HQ_Ha_transcript19049/f5p0/1458	(TG)8	16	1378	1393
transcript_HQ_Ha_transcript17366/f2p0/1629	(A)10	10	1532	1541
transcript_HQ_Ha_transcript15862/f12p0/1759	(GT)14	28	820	847
transcript_HQ_Ha_transcript10853/f2p0/2160	(TG)6agtagta(T)10	29	2055	2083
transcript_HQ_Ha_transcript16441/f4p0/1696	(GCTGGG)5	30	570	599
transcript_HQ_Ha_transcript16443/f3p0/1712	(T)11	11	1533	1543
transcript_HQ_Ha_transcript15866/f2p0/1758	(G)12	12	1443	1454
transcript_HQ_Ha_transcript10856/f3p0/2136	(G)14	14	285	298
transcript_HQ_Ha_transcript10856/f3p0/2136	(CTT)5	15	2038	2052
transcript_HQ_Ha_transcript19061/f2p0/1472	(G)12	12	1	12
transcript_HQ_Ha_transcript19061/f2p0/1472	(AG)8	16	1437	1452
transcript_HQ_Ha_transcript17375/f2p0/1620	(T)10	10	443	452
transcript_HQ_Ha_transcript17375/f2p0/1620	(A)19	19	701	719
transcript_HQ_Ha_transcript17375/f2p0/1620	(CAT)6	18	1206	1223
transcript_HQ_Ha_transcript10861/f7p0/2158	(CGG)5	15	908	922
transcript_HQ_Ha_transcript10861/f7p0/2158	(TA)6	12	2017	2028
transcript_HQ_Ha_transcript10862/f4p0/2195	(A)10	10	199	208
transcript_HQ_Ha_transcript10862/f4p0/2195	(T)14	14	1194	1207
transcript_HQ_Ha_transcript16452/f3p0/1689	(G)12	12	1262	1273
transcript_HQ_Ha_transcript19067/f2p0/1464	(TA)6	12	320	331
transcript_HQ_Ha_transcript19068/f5p0/1477	(TA)10	20	1173	1192
transcript_HQ_Ha_transcript19068/f5p0/1477	(TTTA)5	20	1433	1452
transcript_HQ_Ha_transcript16453/f2p0/1697	(AGC)5	15	264	278
transcript_HQ_Ha_transcript15874/f3p0/1736	(CAT)5	15	1721	1735
transcript_HQ_Ha_transcript10863/f6p0/2103	(TGA)8	24	1037	1060
transcript_HQ_Ha_transcript10863/f6p0/2103	(ATG)6	18	1315	1332
transcript_HQ_Ha_transcript19072/f14p0/1464	(TTG)5tgataagcaccatagttgcccgactgttgtacatatagctgtc(T)12	70	1350	1419
transcript_HQ_Ha_transcript1588/f3p0/4180	(AC)7	14	1147	1160
transcript_HQ_Ha_transcript1588/f3p0/4180	(TAA)5	15	4139	4153
transcript_HQ_Ha_transcript15880/f6p0/1795	(A)12	12	18	29
transcript_HQ_Ha_transcript18267/f12p0/1519	(TGA)5	15	1261	1275
transcript_HQ_Ha_transcript18267/f12p0/1519	(CAA)5	15	1461	1475
transcript_HQ_Ha_transcript16458/f4p0/1698	(T)17	17	1588	1604
transcript_HQ_Ha_transcript15885/f3p0/1745	(A)10	10	1668	1677
transcript_HQ_Ha_transcript18272/f2p0/1531	(GCT)6	18	79	96
transcript_HQ_Ha_transcript18272/f2p0/1531	(ATT)7	21	1041	1061
transcript_HQ_Ha_transcript18272/f2p0/1531	(CAC)5	15	1469	1483
transcript_HQ_Ha_transcript15889/f6p0/1728	(G)10	10	1409	1418
transcript_HQ_Ha_transcript15889/f6p0/1728	(CA)6	12	1666	1677
transcript_HQ_Ha_transcript19085/f2p0/1453	(A)10	10	1089	1098
transcript_HQ_Ha_transcript19086/f2p0/1468	(GCG)5	15	983	997
transcript_HQ_Ha_transcript15890/f3p0/1738	(T)19	19	1638	1656
transcript_HQ_Ha_transcript10866/f4p0/2167	(AGC)6catcttctattctattatggtggcat(AGC)5	59	2070	2128
transcript_HQ_Ha_transcript16468/f2p0/1695	(T)11	11	1453	1463
transcript_HQ_Ha_transcript16468/f2p0/1695	(T)10g(T)10	21	1569	1589
transcript_HQ_Ha_transcript19090/f4p0/1458	(A)10	10	1347	1356
transcript_HQ_Ha_transcript19091/f7p0/1489	(AT)7	14	1236	1249
transcript_HQ_Ha_transcript17395/f2p0/1629	(GGC)7	21	932	952
transcript_HQ_Ha_transcript17395/f2p0/1629	(CGG)7	21	1081	1101
transcript_HQ_Ha_transcript18275/f13p0/1520	(A)11	11	25	35
transcript_HQ_Ha_transcript19094/f2p0/1460	(TGA)5	15	1161	1175
transcript_HQ_Ha_transcript18276/f11p0/1537	(T)11ggtctgtcagtttttttctttgtttttttcatgtccttatc(T)12catctttttttttcttcccatctttcttttttattgttctttcttcttctgtcttca(T)10cccaagactttctatctttcttttttattgttctttcttcttctgtcttca(T)13cctactttattatttattcttaataaatatat(TA)7	241	1276	1516
transcript_HQ_Ha_transcript17398/f2p0/1600	(A)10	10	1446	1455
transcript_HQ_Ha_transcript15895/f5p0/1763	(G)10	10	188	197
transcript_HQ_Ha_transcript15895/f5p0/1763	(ATA)6	18	1732	1749
transcript_HQ_Ha_transcript16472/f4p0/1725	(T)11	11	1585	1595
transcript_HQ_Ha_transcript15897/f3p0/1741	(T)12	12	1699	1710
transcript_HQ_Ha_transcript19099/f2p0/1455	(T)10	10	1263	1272
transcript_HQ_Ha_transcript16473/f2p0/1711	(C)20	20	1515	1534
transcript_HQ_Ha_transcript16473/f2p0/1711	(AT)9	18	1697	1714
transcript_HQ_Ha_transcript16474/f3p0/1692	(A)10	10	1534	1543
transcript_HQ_Ha_transcript16476/f2p0/1706	(G)13	13	1615	1627
transcript_HQ_Ha_transcript16477/f3p0/1713	(ATA)6	18	1689	1706
transcript_HQ_Ha_transcript18282/f6p0/1549	(C)17	17	1484	1500
transcript_HQ_Ha_transcript17403/f2p0/1638	(ACC)5	15	1	15
transcript_HQ_Ha_transcript17403/f2p0/1638	(G)13	13	673	685
transcript_HQ_Ha_transcript17405/f8p0/1609	(G)15	15	1218	1232
transcript_HQ_Ha_transcript16484/f3p0/1680	(TAT)7	21	595	615
transcript_HQ_Ha_transcript16486/f2p0/1695	(T)12	12	1662	1673
transcript_HQ_Ha_transcript10882/f2p0/2149	(TTA)6	18	2129	2146
transcript_HQ_Ha_transcript17408/f16p0/1605	(TAT)6	18	1569	1586
transcript_HQ_Ha_transcript16488/f4p0/1708	(GAG)5	15	1265	1279
transcript_HQ_Ha_transcript15901/f2p0/1701	(TAA)5	15	1611	1625
transcript_HQ_Ha_transcript15902/f3p0/1737	(T)14	14	1516	1529
transcript_HQ_Ha_transcript19111/f2p0/1473	(A)13	13	968	980
transcript_HQ_Ha_transcript19111/f2p0/1473	(A)11	11	1255	1265
transcript_HQ_Ha_transcript15904/f2p0/1740	(A)11	11	1533	1543
transcript_HQ_Ha_transcript19113/f2p0/1481	(ATT)5	15	1103	1117
transcript_HQ_Ha_transcript19115/f3p0/1454	(A)16gcatcattggtagaagcttttcc(T)10	49	1373	1421
transcript_HQ_Ha_transcript10887/f11p0/2101	(C)10	10	1237	1246
transcript_HQ_Ha_transcript19117/f3p0/1455	(A)11	11	1430	1440
transcript_HQ_Ha_transcript15909/f2p0/1739	(T)10	10	1435	1444
transcript_HQ_Ha_transcript10888/f9p0/2154	(T)10	10	360	369
transcript_HQ_Ha_transcript10893/f2p0/2149	(T)24	24	989	1012
transcript_HQ_Ha_transcript10893/f2p0/2149	(C)16	16	1349	1364
transcript_HQ_Ha_transcript19125/f4p0/1441	(T)10	10	15	24
transcript_HQ_Ha_transcript19125/f4p0/1441	(C)19	19	1301	1319
transcript_HQ_Ha_transcript16496/f3p0/1699	(GGA)5	15	1494	1508
transcript_HQ_Ha_transcript1592/f2p0/4205	(GCC)7	21	1014	1034
transcript_HQ_Ha_transcript1592/f2p0/4205	(A)11	11	2396	2406
transcript_HQ_Ha_transcript16500/f3p0/1698	(G)12	12	1331	1342
transcript_HQ_Ha_transcript16502/f5p0/1729	(T)10cacaggggagga(G)10	32	1545	1576
transcript_HQ_Ha_transcript15925/f3p0/1749	(A)18	18	1722	1739
transcript_HQ_Ha_transcript10900/f15p0/2083	(T)11	11	1990	2000
transcript_HQ_Ha_transcript15928/f4p0/1740	(G)13	13	1503	1515
transcript_HQ_Ha_transcript19136/f3p0/1450	(C)10	10	1380	1389
transcript_HQ_Ha_transcript16508/f12p0/1694	(T)10	10	1556	1565
transcript_HQ_Ha_transcript19954/f3p0/1365	(A)10	10	124	133
transcript_HQ_Ha_transcript19955/f5p0/1384	(AT)6	12	1361	1372
transcript_HQ_Ha_transcript1829/f75p0/3937	(AT)7	14	1532	1545
transcript_HQ_Ha_transcript1996/f2p0/3894	(T)16	16	3481	3496
transcript_HQ_Ha_transcript19960/f2p0/1391	(C)15	15	906	920
transcript_HQ_Ha_transcript17438/f4p0/1652	(TTA)5	15	1616	1630
transcript_HQ_Ha_transcript18294/f2p0/1551	(G)13	13	1010	1022
transcript_HQ_Ha_transcript16513/f24p0/1669	(G)11	11	344	354
transcript_HQ_Ha_transcript19968/f4p0/1371	(G)10	10	1302	1311
transcript_HQ_Ha_transcript17442/f3p0/1615	(TC)8	16	1421	1436
transcript_HQ_Ha_transcript16516/f4p0/1652	(CAG)5	15	1362	1376
transcript_HQ_Ha_transcript19970/f10p0/1380	(G)10	10	1084	1093
transcript_HQ_Ha_transcript19148/f2p0/1449	(A)10	10	63	72
transcript_HQ_Ha_transcript19148/f2p0/1449	(T)10	10	503	512
transcript_HQ_Ha_transcript19148/f2p0/1449	(G)14	14	882	895
transcript_HQ_Ha_transcript19148/f2p0/1449	(T)11	11	1075	1085
transcript_HQ_Ha_transcript1830/f2p0/4061	(ATT)6	18	4002	4019
transcript_HQ_Ha_transcript17451/f18p0/1578	(AGA)5	15	1121	1135
transcript_HQ_Ha_transcript17451/f18p0/1578	(CTG)5	15	1338	1352
transcript_HQ_Ha_transcript19150/f2p0/1463	(ATA)7agggttacatgc(A)16	49	1207	1255
transcript_HQ_Ha_transcript17453/f2p0/1600	(AAG)5	15	1335	1349
transcript_HQ_Ha_transcript19972/f2p0/1382	(C)10	10	528	537
transcript_HQ_Ha_transcript17455/f3p0/1619	(T)11	11	1398	1408
transcript_HQ_Ha_transcript19154/f4p0/1464	(AGC)6	18	1286	1303
transcript_HQ_Ha_transcript16518/f3p0/1696	(CAT)5	15	615	629
transcript_HQ_Ha_transcript16518/f3p0/1696	(ATC)5	15	937	951
transcript_HQ_Ha_transcript15942/f10p0/1757	(GGC)6	18	1104	1121
transcript_HQ_Ha_transcript18313/f3p0/1544	(TA)13	26	1480	1505
transcript_HQ_Ha_transcript16520/f7p0/1690	(G)10	10	1125	1134
transcript_HQ_Ha_transcript16520/f7p0/1690	(T)10	10	1603	1612
transcript_HQ_Ha_transcript16523/f4p0/1688	(GT)12(T)10*	33	118	150
transcript_HQ_Ha_transcript16523/f4p0/1688	(G)13	13	681	693
transcript_HQ_Ha_transcript16523/f4p0/1688	(AAG)8	24	1504	1527
transcript_HQ_Ha_transcript19979/f9p0/1385	(A)12	12	1317	1328
transcript_HQ_Ha_transcript17461/f5p0/1563	(C)13	13	1195	1207
transcript_HQ_Ha_transcript16529/f6p0/1700	(C)11	11	1518	1528
transcript_HQ_Ha_transcript15949/f6p0/1719	(ACG)6	18	767	784
transcript_HQ_Ha_transcript15949/f6p0/1719	(CAG)9	27	1475	1501
transcript_HQ_Ha_transcript17466/f18p0/1588	(CAC)5(CGA)5	30	712	741
transcript_HQ_Ha_transcript16530/f37p0/1690	(AAC)5	15	1391	1405
transcript_HQ_Ha_transcript16530/f37p0/1690	(G)11	11	1614	1624
transcript_HQ_Ha_transcript17467/f17p0/1569	(TTG)5	15	1392	1406
transcript_HQ_Ha_transcript19985/f3p0/1422	(A)12	12	1335	1346
transcript_HQ_Ha_transcript17469/f7p0/1610	(T)10	10	1547	1556
transcript_HQ_Ha_transcript18320/f2p0/1537	(ATC)5	15	1141	1155
transcript_HQ_Ha_transcript19178/f2p0/1471	(A)10	10	1194	1203
transcript_HQ_Ha_transcript16537/f3p0/1689	(T)12ctcttttcaattttatcttctaataattatattgtcc(T)11	60	1598	1657
transcript_HQ_Ha_transcript19992/f2p0/1389	(A)10	10	1267	1276
transcript_HQ_Ha_transcript16539/f2p0/1762	(A)10	10	173	182
transcript_HQ_Ha_transcript19180/f2p0/1455	(A)12ctaaacaccaccaacaataatatactgttgtagt(ACC)6	64	18	81
transcript_HQ_Ha_transcript19182/f4p0/1464	(AG)10	20	1265	1284
transcript_HQ_Ha_transcript17474/f2p0/1603	(CGG)7ccgctcggttctttgttctcggccccggtcgccccgtctacgat(G)14	79	1212	1290
transcript_HQ_Ha_transcript17474/f2p0/1603	(T)10	10	1526	1535
transcript_HQ_Ha_transcript19999/f2p0/1367	(AG)7	14	52	65
transcript_HQ_Ha_transcript19999/f2p0/1367	(GAT)6	18	297	314
transcript_HQ_Ha_transcript19999/f2p0/1367	(CTG)7	21	913	933
transcript_HQ_Ha_transcript17475/f8p0/1613	(TGG)5	15	23	37
transcript_HQ_Ha_transcript17475/f8p0/1613	(T)17	17	1572	1588
transcript_HQ_Ha_transcript19188/f2p0/1445	(AGC)5	15	306	320
transcript_HQ_Ha_transcript18336/f4p0/1520	(T)10	10	1464	1473
transcript_HQ_Ha_transcript18337/f4p0/1540	(TA)6	12	1377	1388
transcript_HQ_Ha_transcript19196/f3p0/1458	(AAG)5	15	734	748
transcript_HQ_Ha_transcript19196/f3p0/1458	(GCA)6	18	1029	1046
transcript_HQ_Ha_transcript15972/f7p0/1727	(G)10	10	1278	1287
transcript_HQ_Ha_transcript15973/f9p0/1774	(T)10	10	1675	1684
transcript_HQ_Ha_transcript16543/f2p0/1703	(G)14	14	759	772
transcript_HQ_Ha_transcript18342/f3p0/1540	(C)11	11	1250	1260
transcript_HQ_Ha_transcript18346/f2p0/1532	(A)10	10	1301	1310
transcript_HQ_Ha_transcript18348/f3p0/1534	(T)14	14	919	932
transcript_HQ_Ha_transcript18348/f3p0/1534	(T)10	10	1238	1247
transcript_HQ_Ha_transcript20003/f2p0/1392	(GTA)6gtggt(ATG)5	38	1315	1352
transcript_HQ_Ha_transcript1835/f2p0/4095	(T)10	10	3981	3990
transcript_HQ_Ha_transcript20008/f3p0/1419	(T)14	14	1353	1366
transcript_HQ_Ha_transcript19209/f3p0/1461	(C)13	13	33	45
transcript_HQ_Ha_transcript19209/f3p0/1461	(ATG)5	15	1405	1419
transcript_HQ_Ha_transcript18355/f2p0/1522	(T)11	11	1467	1477
transcript_HQ_Ha_transcript15985/f2p0/1749	(AAG)5	15	1609	1623
transcript_HQ_Ha_transcript17502/f2p0/1597	(A)11	11	1452	1462
transcript_HQ_Ha_transcript17503/f2p0/1606	(G)12catgttatttttaaatattgagcccaaataatgat(C)10	57	1407	1463
transcript_HQ_Ha_transcript17507/f2p0/1671	(T)10	10	1662	1671
transcript_HQ_Ha_transcript18365/f3p0/1528	(TAT)6	18	1511	1528
transcript_HQ_Ha_transcript15992/f8p0/1729	(T)10	10	1242	1251
transcript_HQ_Ha_transcript15992/f8p0/1729	(T)12	12	1592	1603
transcript_HQ_Ha_transcript1922/f6p0/3921	(T)17	17	3467	3483
transcript_HQ_Ha_transcript15993/f2p0/1731	(GAT)8	24	1430	1453
transcript_HQ_Ha_transcript17511/f2p0/1597	(T)22	22	1531	1552
transcript_HQ_Ha_transcript18370/f3p0/1506	(CTT)7	21	1449	1469
transcript_HQ_Ha_transcript17514/f2p0/1589	(GCG)6	18	1175	1192
transcript_HQ_Ha_transcript19226/f2p0/1443	(GCA)9gaggcagcagcttgaggagcagtaccggatgttccaactgcagcagcaccagcagcaa(CAG)5	100	941	1040
transcript_HQ_Ha_transcript16562/f2p0/1722	(CTG)5	15	801	815
transcript_HQ_Ha_transcript18373/f3p0/1529	(C)10	10	60	69
transcript_HQ_Ha_transcript16564/f2p0/1694	(G)15	15	1264	1278
transcript_HQ_Ha_transcript16564/f2p0/1694	(A)20	20	1540	1559
transcript_HQ_Ha_transcript1923/f4p0/3950	(GGA)5	15	2828	2842
transcript_HQ_Ha_transcript1923/f4p0/3950	(AGG)5	15	2986	3000
transcript_HQ_Ha_transcript16568/f4p0/1687	(C)16	16	1462	1477
transcript_HQ_Ha_transcript16570/f20p0/1667	(AT)8	16	1653	1668
transcript_HQ_Ha_transcript16575/f4p0/1693	(A)10	10	176	185
transcript_HQ_Ha_transcript16575/f4p0/1693	(G)11	11	1438	1448
transcript_HQ_Ha_transcript17528/f3p0/1593	(A)10	10	1571	1580
transcript_HQ_Ha_transcript17529/f2p0/1598	(AACA)5	20	1335	1354
transcript_HQ_Ha_transcript20028/f2p0/1375	(G)14	14	959	972
transcript_HQ_Ha_transcript16000/f2p0/1746	(T)10	10	188	197
transcript_HQ_Ha_transcript16002/f4p0/1741	(T)12	12	1682	1693
transcript_HQ_Ha_transcript17530/f2p0/1607	(A)10	10	906	915
transcript_HQ_Ha_transcript19243/f4p0/1445	(G)15	15	1	15
transcript_HQ_Ha_transcript18394/f2p0/1523	(GAT)5	15	887	901
transcript_HQ_Ha_transcript18394/f2p0/1523	(A)14	14	1047	1060
transcript_HQ_Ha_transcript19249/f2p0/1467	(A)11	11	1207	1217
transcript_HQ_Ha_transcript16008/f7p0/1736	(T)10	10	1614	1623
transcript_HQ_Ha_transcript19252/f2p0/1433	(TAC)5atggaacagcatcaataccaaaatgccccactcaccatattgatgcagctatgaatgtccccaccagttccctgtattatga(AT)9	115	1313	1427
transcript_HQ_Ha_transcript16014/f2p0/1742	(A)10	10	234	243
transcript_HQ_Ha_transcript19256/f2p0/1413	(A)11	11	112	122
transcript_HQ_Ha_transcript19257/f3p0/1451	(T)10	10	1300	1309
transcript_HQ_Ha_transcript16580/f5p0/1702	(TTG)5	15	1539	1553
transcript_HQ_Ha_transcript19258/f2p0/1435	(T)11	11	1305	1315
transcript_HQ_Ha_transcript16016/f2p0/1758	(GC)6	12	767	778
transcript_HQ_Ha_transcript16583/f6p0/1683	(TGC)6	18	1564	1581
transcript_HQ_Ha_transcript19262/f2p0/1470	(A)10	10	1301	1310
transcript_HQ_Ha_transcript18400/f8p0/1510	(A)10	10	20	29
transcript_HQ_Ha_transcript16019/f3p0/1755	(C)11	11	40	50
transcript_HQ_Ha_transcript16019/f3p0/1755	(TGC)5	15	1521	1535
transcript_HQ_Ha_transcript16589/f2p0/1681	(G)17ctccctgggactgtggggatgatgaggcctggtggcacctgtggga(G)11	74	1365	1438
transcript_HQ_Ha_transcript20050/f4p0/1374	(GGC)5	15	559	573
transcript_HQ_Ha_transcript16021/f5p0/1739	(C)18	18	1182	1199
transcript_HQ_Ha_transcript20051/f2p0/1372	(A)15	15	14	28
transcript_HQ_Ha_transcript16592/f7p0/1699	(GCA)8gaggcagcagcttgaggagcagtaccggatgttccaactgcaacagcac(CAG)8	97	1177	1273
transcript_HQ_Ha_transcript17551/f2p0/1606	(GC)6	12	425	436
transcript_HQ_Ha_transcript16027/f5p0/1727	(A)14	14	1701	1714
transcript_HQ_Ha_transcript16596/f29p0/1672	(CAG)5	15	1524	1538
transcript_HQ_Ha_transcript19269/f3p0/1397	(T)11	11	1233	1243
transcript_HQ_Ha_transcript20058/f2p0/1404	(CGG)5	15	868	882
transcript_HQ_Ha_transcript1927/f2p0/3926	(T)20	20	2098	2117
transcript_HQ_Ha_transcript18416/f2p0/1517	(AAT)5	15	1437	1451
transcript_HQ_Ha_transcript19275/f2p0/1490	(AGA)9	27	863	889
transcript_HQ_Ha_transcript19275/f2p0/1490	(ATA)5	15	1455	1469
transcript_HQ_Ha_transcript19276/f3p0/1444	(G)12	12	654	665
transcript_HQ_Ha_transcript19279/f2p0/1439	(TG)6	12	1391	1402
transcript_HQ_Ha_transcript1842/f2p0/3999	(A)10	10	949	958
transcript_HQ_Ha_transcript16038/f2p0/1745	(CCG)6	18	534	551
transcript_HQ_Ha_transcript16038/f2p0/1745	(AAG)5	15	990	1004
transcript_HQ_Ha_transcript16038/f2p0/1745	(GCA)5	15	1282	1296
transcript_HQ_Ha_transcript2007/f7p0/3879	(GC)6	12	2837	2848
transcript_HQ_Ha_transcript16609/f2p0/1670	(T)10	10	1586	1595
transcript_HQ_Ha_transcript17571/f4p0/1598	(TGC)5	15	1540	1554
transcript_HQ_Ha_transcript20070/f2p0/1374	(GGC)6	18	854	871
transcript_HQ_Ha_transcript20070/f2p0/1374	(AG)6	12	1068	1079
transcript_HQ_Ha_transcript17573/f2p0/1582	(G)20	20	1017	1036
transcript_HQ_Ha_transcript17573/f2p0/1582	(TGA)5	15	1277	1291
transcript_HQ_Ha_transcript19286/f2p0/1437	(T)14cagtacaagatctcttgga(G)11	44	1036	1079
transcript_HQ_Ha_transcript19286/f2p0/1437	(T)10	10	1197	1206
transcript_HQ_Ha_transcript20074/f2p0/1376	(GCC)6	18	579	596
transcript_HQ_Ha_transcript20076/f3p0/1367	(T)11	11	369	379
transcript_HQ_Ha_transcript20077/f8p0/1364	(AT)6	12	70	81
transcript_HQ_Ha_transcript18433/f2p0/1528	(T)23	23	1344	1366
transcript_HQ_Ha_transcript16046/f2p0/1727	(TAC)5	15	695	709
transcript_HQ_Ha_transcript20083/f4p0/1386	(ATG)5	15	133	147
transcript_HQ_Ha_transcript16618/f50p0/1634	(T)10	10	1562	1571
transcript_HQ_Ha_transcript16619/f6p0/1687	(TAT)5	15	1613	1627
transcript_HQ_Ha_transcript17582/f2p0/1583	(A)10	10	1544	1553
transcript_HQ_Ha_transcript17585/f5p0/1624	(T)10	10	1349	1358
transcript_HQ_Ha_transcript17585/f5p0/1624	(TG)8	16	1550	1565
transcript_HQ_Ha_transcript17587/f5p0/1596	(T)11atgggttagcttcctggcaatgagaaaatgttgatgatgtcatcatgatgtggcagcagcagtcgcctcactccttatccaccaagaacaacgaggagag(A)11(AC)12*	145	1301	1445
transcript_HQ_Ha_transcript16055/f2p0/1749	(G)10	10	1332	1341
transcript_HQ_Ha_transcript2009/f2p0/3908	(CAG)6	18	28	45
transcript_HQ_Ha_transcript20090/f5p0/1370	(TA)7	14	1312	1325
transcript_HQ_Ha_transcript16056/f4p0/1725	(A)10	10	774	783
transcript_HQ_Ha_transcript17588/f4p0/1595	(C)17	17	182	198
transcript_HQ_Ha_transcript16058/f2p0/1727	(TTG)5ga(AGT)6	35	1432	1466
transcript_HQ_Ha_transcript17591/f2p0/1638	(GT)6	12	1452	1463
transcript_HQ_Ha_transcript18446/f5p0/1526	(A)10	10	1506	1515
transcript_HQ_Ha_transcript18447/f3p0/1561	(T)10	10	136	145
transcript_HQ_Ha_transcript19300/f2p0/1447	(AGC)6	18	410	427
transcript_HQ_Ha_transcript18449/f2p0/1527	(AGC)6	18	1247	1264
transcript_HQ_Ha_transcript18449/f2p0/1527	(TAA)5	15	1499	1513
transcript_HQ_Ha_transcript16634/f2p0/1677	(CAC)5	15	5	19
transcript_HQ_Ha_transcript16634/f2p0/1677	(TTA)5	15	1405	1419
transcript_HQ_Ha_transcript201/f8p0/7428	(A)10	10	7397	7406
transcript_HQ_Ha_transcript16635/f2p0/1671	(T)10	10	1624	1633
transcript_HQ_Ha_transcript16636/f4p0/1690	(TAA)5	15	1661	1675
transcript_HQ_Ha_transcript18450/f2p0/1518	(CAT)5	15	1500	1514
transcript_HQ_Ha_transcript16637/f6p0/1679	(ATG)8atagttcagccaaagcacatattatcattgatgatagcagctatttttgaataattgtaaatgaaat(AC)7	105	1575	1679
transcript_HQ_Ha_transcript20102/f2p0/1380	(T)12	12	912	923
transcript_HQ_Ha_transcript17600/f2p0/1604	(C)13tgccatgcggtggcgcacatgatgggcctgcctgcctcgggaggaggaagagggcaaaaaagaggaaca(C)12	94	1195	1288
transcript_HQ_Ha_transcript17600/f2p0/1604	(AT)6	12	1537	1548
transcript_HQ_Ha_transcript19313/f2p0/1448	(A)10	10	29	38
transcript_HQ_Ha_transcript19314/f5p0/1453	(G)10	10	1094	1103
transcript_HQ_Ha_transcript16643/f4p0/1689	(CTG)5	15	1448	1462
transcript_HQ_Ha_transcript1846/f2p0/3990	(TA)7	14	3766	3779
transcript_HQ_Ha_transcript19316/f2p0/1432	(TTG)5atggtggtggtcacgaatga(T)13	48	1337	1384
transcript_HQ_Ha_transcript16644/f2p0/1633	(ACA)5	15	1282	1296
transcript_HQ_Ha_transcript16647/f3p0/1707	(G)13	13	1398	1410
transcript_HQ_Ha_transcript20104/f2p0/1366	(TA)6	12	1216	1227
transcript_HQ_Ha_transcript16077/f2p0/1715	(CGC)5	15	1128	1142
transcript_HQ_Ha_transcript16077/f2p0/1715	(GC)6	12	1284	1295
transcript_HQ_Ha_transcript16077/f2p0/1715	(T)13	13	1450	1462
transcript_HQ_Ha_transcript16080/f2p0/1703	(A)10	10	1595	1604
transcript_HQ_Ha_transcript17610/f2p0/1586	(ATG)7	21	1430	1450
transcript_HQ_Ha_transcript18477/f6p0/1516	(GAA)6	18	1363	1380
transcript_HQ_Ha_transcript19326/f7p0/1400	(A)11	11	657	667
transcript_HQ_Ha_transcript16082/f4p0/1723	(CAG)7	21	1133	1153
transcript_HQ_Ha_transcript16083/f2p0/1719	(CAG)5	15	939	953
transcript_HQ_Ha_transcript19328/f2p0/1442	(T)11	11	1207	1217
transcript_HQ_Ha_transcript20107/f2p0/1370	(A)18ggg(A)10	31	192	222
transcript_HQ_Ha_transcript16084/f2p0/1725	(GCT)5	15	763	777
transcript_HQ_Ha_transcript17616/f3p0/1588	(T)11	11	1548	1558
transcript_HQ_Ha_transcript20109/f17p0/1350	(T)14	14	1011	1024
transcript_HQ_Ha_transcript20109/f17p0/1350	(T)10	10	1143	1152
transcript_HQ_Ha_transcript20109/f17p0/1350	(T)14	14	1273	1286
transcript_HQ_Ha_transcript18485/f2p0/1542	(TTA)6tcatcataatt(TTA)5	44	1497	1540
transcript_HQ_Ha_transcript16653/f5p0/1684	(C)12tttcattcatcgtgaatttatgatgtgctgcaagtagtttttgctttttggttgtgtcatctgaagagga(T)10ggtttgtttgcttttgctggcctctttttgcagataatctcaaaacaattagtcacaac(T)11	162	1428	1589
transcript_HQ_Ha_transcript18489/f5p0/1512	(A)10	10	785	794
transcript_HQ_Ha_transcript1849/f2p0/3988	(T)10	10	3910	3919
transcript_HQ_Ha_transcript18491/f2p0/1513	(CTG)5	15	1021	1035
transcript_HQ_Ha_transcript1666/f2p0/4109	(GC)6	12	1017	1028
transcript_HQ_Ha_transcript19329/f2p0/1452	(CTG)5	15	42	56
transcript_HQ_Ha_transcript16660/f3p0/1692	(A)13	13	297	309
transcript_HQ_Ha_transcript18496/f3p0/1512	(A)12	12	1237	1248
transcript_HQ_Ha_transcript20119/f2p0/1375	(T)13	13	984	996
transcript_HQ_Ha_transcript19331/f2p0/1419	(AT)6	12	18	29
transcript_HQ_Ha_transcript20122/f10p0/1371	(TAT)5	15	1263	1277
transcript_HQ_Ha_transcript20124/f14p0/1388	(AT)8	16	1136	1151
transcript_HQ_Ha_transcript16669/f2p0/1738	(AAT)6	18	70	87
transcript_HQ_Ha_transcript18506/f2p0/1535	(A)13	13	63	75
transcript_HQ_Ha_transcript18506/f2p0/1535	(T)18	18	388	405
transcript_HQ_Ha_transcript18508/f2p0/1509	(AGA)5	15	1443	1457
transcript_HQ_Ha_transcript18509/f2p0/1530	(G)10	10	819	828
transcript_HQ_Ha_transcript16109/f2p0/1741	(A)10	10	1448	1457
transcript_HQ_Ha_transcript18510/f6p0/1487	(A)10	10	1424	1433
transcript_HQ_Ha_transcript1611/f5p0/4174	(C)11	11	1526	1536
transcript_HQ_Ha_transcript1611/f5p0/4174	(CGC)6	18	1692	1709
transcript_HQ_Ha_transcript18511/f2p0/1506	(ATT)6	18	1427	1444
transcript_HQ_Ha_transcript17625/f3p0/1585	(C)14	14	902	915
transcript_HQ_Ha_transcript17625/f3p0/1585	(ATG)6	18	1446	1463
transcript_HQ_Ha_transcript18513/f2p0/1514	(C)10	10	1369	1378
transcript_HQ_Ha_transcript18513/f2p0/1514	(TAA)5	15	1491	1505
transcript_HQ_Ha_transcript17629/f4p0/1600	(AT)6	12	1332	1343
transcript_HQ_Ha_transcript17632/f2p0/1618	(TAT)8	24	1342	1365
transcript_HQ_Ha_transcript20133/f2p0/1360	(G)18	18	1147	1164
transcript_HQ_Ha_transcript18515/f5p0/1529	(T)11	11	1321	1331
transcript_HQ_Ha_transcript18516/f2p0/1526	(CGG)6	18	775	792
transcript_HQ_Ha_transcript18516/f2p0/1526	(A)11	11	1360	1370
transcript_HQ_Ha_transcript20135/f3p0/1372	(A)11	11	1325	1335
transcript_HQ_Ha_transcript17639/f2p0/1586	(TAT)5	15	1417	1431
transcript_HQ_Ha_transcript18519/f3p0/1499	(GTG)6	18	1232	1249
transcript_HQ_Ha_transcript16126/f4p0/1723	(GTG)5	15	1306	1320
transcript_HQ_Ha_transcript16126/f4p0/1723	(T)12	12	1539	1550
transcript_HQ_Ha_transcript19355/f2p0/1432	(C)13	13	378	390
transcript_HQ_Ha_transcript16129/f2p0/1702	(C)17	17	1425	1441
transcript_HQ_Ha_transcript20140/f3p0/1419	(A)13	13	1390	1402
transcript_HQ_Ha_transcript20141/f8p0/1364	(TCA)5	15	1219	1233
transcript_HQ_Ha_transcript20143/f3p0/1373	(ATC)7atgcaccacagaaagaaaccatttgaattgatgcaaaatgttttttgtcatgaacagcaaaagggcaccacaaa(AT)6	107	1190	1296
transcript_HQ_Ha_transcript17646/f2p0/1630	(GC)6	12	642	653
transcript_HQ_Ha_transcript20146/f3p0/1385	(GTG)5	15	1022	1036
transcript_HQ_Ha_transcript19368/f2p0/1438	(CAT)5	15	974	988
transcript_HQ_Ha_transcript16132/f5p0/1728	(TTG)5ga(AGT)6	35	1402	1436
transcript_HQ_Ha_transcript19371/f5p0/1442	(A)10	10	1393	1402
transcript_HQ_Ha_transcript20150/f2p0/1376	(TTG)5	15	1235	1249
transcript_HQ_Ha_transcript17655/f2p0/1597	(TA)6	12	1508	1519
transcript_HQ_Ha_transcript19372/f3p0/1439	(T)16	16	521	536
transcript_HQ_Ha_transcript17657/f2p0/1594	(A)13	13	96	108
transcript_HQ_Ha_transcript20154/f2p0/1384	(TGA)5	15	950	964
transcript_HQ_Ha_transcript20154/f2p0/1384	(TTA)6tactaaaaaaattaaaatcgtcatcatt(AGA)5	61	1239	1299
transcript_HQ_Ha_transcript20159/f3p0/1363	(G)10	10	1294	1303
transcript_HQ_Ha_transcript16144/f2p0/1727	(GT)6	12	1631	1642
transcript_HQ_Ha_transcript18534/f2p0/1530	(C)10	10	245	254
transcript_HQ_Ha_transcript19381/f2p0/1435	(G)10	10	969	978
transcript_HQ_Ha_transcript19382/f2p0/1435	(G)18tgatgatattttttattat(TA)6	49	1245	1293
transcript_HQ_Ha_transcript19382/f2p0/1435	(TA)6	12	1405	1416
transcript_HQ_Ha_transcript19383/f2p0/1448	(C)10	10	1398	1407
transcript_HQ_Ha_transcript19384/f3p0/1479	(GGA)8	24	1122	1145
transcript_HQ_Ha_transcript20165/f2p0/1360	(G)17attcttctgctatggtgctgctgcaggtaggtgctgcttt(ATA)5	72	1033	1104
transcript_HQ_Ha_transcript18540/f6p0/1510	(T)11	11	966	976
transcript_HQ_Ha_transcript18540/f6p0/1510	(TGT)5	15	1409	1423
transcript_HQ_Ha_transcript16151/f18p0/1711	(G)11a(G)12	24	1261	1284
transcript_HQ_Ha_transcript20169/f15p0/1333	(G)14	14	1276	1289
transcript_HQ_Ha_transcript16154/f4p0/1742	(CGG)5	15	916	930
transcript_HQ_Ha_transcript16154/f4p0/1742	(ATC)5	15	1295	1309
transcript_HQ_Ha_transcript19392/f5p0/1417	(A)11	11	1338	1348
transcript_HQ_Ha_transcript16157/f5p0/1718	(GGTGCT)5	30	75	104
transcript_HQ_Ha_transcript19393/f2p0/1442	(GGC)6	18	895	912
transcript_HQ_Ha_transcript19393/f2p0/1442	(AG)7	14	1109	1122
transcript_HQ_Ha_transcript16158/f3p0/1705	(GT)14	28	745	772
transcript_HQ_Ha_transcript19396/f3p0/1417	(T)10	10	1308	1317
transcript_HQ_Ha_transcript16693/f3p0/1676	(TA)16	32	1044	1075
transcript_HQ_Ha_transcript20175/f4p0/1353	(A)12	12	339	350
transcript_HQ_Ha_transcript18550/f2p0/1530	(CAC)8	24	122	145
transcript_HQ_Ha_transcript20176/f4p0/1391	(C)12	12	1182	1193
transcript_HQ_Ha_transcript18551/f3p0/1506	(A)10	10	16	25
transcript_HQ_Ha_transcript18552/f3p0/1517	(G)14	14	1222	1235
transcript_HQ_Ha_transcript18554/f2p0/1513	(C)16	16	1367	1382
transcript_HQ_Ha_transcript16166/f2p0/1714	(A)10	10	13	22
transcript_HQ_Ha_transcript16166/f2p0/1714	(ATG)5	15	1363	1377
transcript_HQ_Ha_transcript18558/f2p0/1508	(T)10	10	1489	1498
transcript_HQ_Ha_transcript18559/f2p0/1535	(TA)8	16	1380	1395
transcript_HQ_Ha_transcript17662/f3p0/1594	(A)11	11	1516	1526
transcript_HQ_Ha_transcript17664/f3p0/1576	(TTC)5ttt(TTA)5	33	1280	1312
transcript_HQ_Ha_transcript18565/f4p0/1514	(A)12	12	16	27
transcript_HQ_Ha_transcript18565/f4p0/1514	(ATA)5	15	1479	1493
transcript_HQ_Ha_transcript19407/f4p0/1445	(TTC)6(T)11gcttcttctcatcagtgcttgtttttattatagacagacattggaggtttttagattgatgaaacaataataat(ATA)6	121	1291	1411
transcript_HQ_Ha_transcript20199/f2p0/1365	(TGA)5agaagta(TG)7	36	1240	1275
transcript_HQ_Ha_transcript19410/f2p0/1447	(T)10	10	1270	1279
transcript_HQ_Ha_transcript18571/f2p0/1550	(T)17	17	1515	1531
transcript_HQ_Ha_transcript16710/f4p0/1676	(T)11	11	1407	1417
transcript_HQ_Ha_transcript20204/f2p0/1335	(T)12	12	782	793
transcript_HQ_Ha_transcript16711/f2p0/1623	(TAC)6	18	1531	1548
transcript_HQ_Ha_transcript16712/f3p0/1674	(T)17	17	532	548
transcript_HQ_Ha_transcript16180/f2p0/1732	(GAA)5	15	1690	1704
transcript_HQ_Ha_transcript19415/f3p0/1442	(AGG)5	15	155	169
transcript_HQ_Ha_transcript16182/f2p0/1746	(G)12	12	1	12
transcript_HQ_Ha_transcript18580/f4p0/1494	(GCA)5	15	44	58
transcript_HQ_Ha_transcript18580/f4p0/1494	(A)10	10	1118	1127
transcript_HQ_Ha_transcript16717/f4p0/1685	(A)10	10	446	455
transcript_HQ_Ha_transcript1672/f21p0/4114	(GGA)6	18	1657	1674
[truncated: 5,853 more rows]
